# Supplementary material for: Lineage specific transcription factor waves reprogram neuroblastoma from self-renewal to differentiation
Source: Nat Commun. 2024 Apr 23;15:3432. doi: 10.1038/s41467-024-47166-y (PMC11039666; doi:10.1038/s41467-024-47166-y)
Supplement: Supplementary file 4 — Supplementary Data 1 [file 41467_2024_47166_MOESM4_ESM.xlsx]

## Sheet: Super Enhancers
Supplementary Dataset 1: List of super enhancers
CHR.num	ALPHA	OMEGA	Class	C_Day2	C_Day4	C_Day8	RA_Day2	RA_Day4	RA_Day8	MAX_Diverge	AVE_Diverge	C_V_RA_Pattern	%StDevControl	%StDevRA	%StDevAll	Z_C_Day2	Z_RA_Day2	Z_RA_Day4	Z_RA_Day8	Z_RA_Day16	GeneNear	FPKMnear	Tfnear	GeneMax	FPKMmax	Tfmax	SE.TF	KCNR 2D C	KCNR 4D C	KCNR 8D C	KCNR 2D RA	KCNR 4D RA	KCNR 8D RA	%StDevTF	D2C.Z.FPKM.KCNR 2D C	D2C.Z.FPKM.KCNR 4D C	D2C.Z.FPKM.KCNR 8D C	D2C.Z.FPKM.KCNR 2D RA	D2C.Z.FPKM.KCNR 4D RA	D2C.Z.FPKM.KCNR 8D RA
chr1	162850836	162860942	Cluster1	259.162	313.072	153.194	251.113	83.8834	77.9944	229.189	114.876	10709.6	0.336378	0.714017	0.520818	0.582501	0.507818	-1.04382	-1.09846	1.05197	SRGAP2D	1.28224e-19	0	RGS4	67.6974	0	.	.	.	.	.	.	.		.	.	.	.	.	.
chr11	122386521	122396740	Cluster3	258.802	332.167	293.71	581.8	195.124	71.8771	322.998	175.073	85676.8	0.124441	0.940364	0.58838	0.00703983	1.67729	-0.322245	-0.959567	-0.402521	MIR100HG	10.4403	0	MIR100HG	10.4403	0	.	.	.	.	.	.	.		.	.	.	.	.	.
chr11	119599460	119614072	Stable	258.441	378.312	282.088	205.369	362.231	264.951	53.072	29.4447	184.421	0.2073	0.285324	0.226433	-0.458486	-1.23854	1.06702	-0.362802	0.992807	PVRL1	8.18724	0	THY1	21.9378	0	.	.	.	.	.	.	.		.	.	.	.	.	.
chr11	119637006	119651578	Cluster1	255.197	307.105	281.032	233.006	80.2578	162.488	226.847	129.359	43047.4	0.0923267	0.482072	0.383572	0.551641	0.297486	-1.45196	-0.510164	1.11299	PVRL1	8.18724	0	THY1	21.9378	0	.	.	.	.	.	.	.		.	.	.	.	.	.
chr1	54022592	54057558	Cluster1	252.314	340.521	536.708	306.863	135.136	205.691	331.017	150.149	12718.7	0.386635	0.399808	0.467752	-0.218742	0.151615	-1.01431	-0.535285	1.61673	GLIS1	0.0457186	1	LRP8	7.42818	0	GLIS1	0.045719	0.10116	0.57499	0.11126	0.22223	0.50346	0.785836	0	0.184806	1.76427	0.218474	0.58838	1.52583
chr6	111872146	111896897	Cluster3	251.593	378.71	438.452	653.751	284.61	134.961	402.158	201.284	21090.5	0.267879	0.746341	0.502343	-0.468221	1.58097	-0.299983	-1.06252	0.249753	TRAF3IP2-AS1	3.75633	0	REV3L	6.75703	0	.	.	.	.	.	.	.		.	.	.	.	.	.
chr16	2740552	2771290	Cluster4	251.593	295.569	348.12	203.463	315.593	559.724	211.604	71.65	521.905	0.161939	0.506574	0.376319	-0.619701	-0.970141	-0.15371	1.62383	0.119717	KCTD5	7.9025	0	TCEB2	75.4489	0	.	.	.	.	.	.	.		.	.	.	.	.	.
chr3	49200562	49213239	Cluster2	249.79	274.087	306.917	296.856	525.384	462.996	251.297	130.788	45478.8	0.103526	0.275725	0.320725	-1.15257	-0.739658	1.26524	0.717904	-0.0909138	KLHDC8B	5.18449	0	RHOA	103.713	0	.	.	.	.	.	.	.		.	.	.	.	.	.
chr17	49878231	49881956	Cluster3	248.349	296.365	344.423	375.478	205.177	132.285	212.138	118.82	52767.4	0.16208	0.525173	0.338897	0.0327424	1.45943	-0.451749	-1.26977	0.229347	CA10	10.1843	0	CA10	10.1843	0	.	.	.	.	.	.	.		.	.	.	.	.	.
chr3	19275051	19276687	RA_C_PatternMatch	248.349	334.156	295.295	107.211	354.651	320.006	141.138	56.5447	1266.39	0.146845	0.514088	0.327883	-0.20926	-1.64616	0.872979	0.520265	0.462174	KCNH8	5.01889	0	KCNH8	5.01889	0	.	.	.	.	.	.	.		.	.	.	.	.	.
chr2	170570929	170574652	RA_C_PatternMatch	244.384	305.514	296.88	238.247	196.442	116.609	180.271	90.1733	3881.58	0.117211	0.336307	0.299673	0.457253	0.35997	-0.302722	-1.56823	1.05373	PHOSPHO2-KLHL23	0.442156	0	SSB	64.4012	0	.	.	.	.	.	.	.		.	.	.	.	.	.
chr6	37069317	37072360	Stable	231.408	305.116	328.047	221.57	258.737	198.427	157.696	85.8833	4232.65	0.17521	0.134481	0.195988	-0.036035	-0.444459	1.09853	-1.40524	0.787207	PIM1	9.41313	0	MTCH1	31.5492	0	.	.	.	.	.	.	.		.	.	.	.	.	.
chr5	157345636	157348440	Cluster1	223.478	222.771	159.005	77.6686	25.5441	53.9079	245.692	173.456	622585	0.183499	0.498269	0.682244	1.68788	-0.221512	-0.90409	-0.532662	-0.0296175	CLINT1	27.781	0	CLINT1	27.781	0	.	.	.	.	.	.	.		.	.	.	.	.	.
chr8	56826134	56829618	Cluster1	222.036	177.421	169.57	159.626	87.6738	90.6111	244.233	118.837	75393.1	0.149194	0.361517	0.347814	1.47729	0.351498	-0.946422	-0.893437	0.0110725	LYN	3.10817	0	RPS20	381.453	0	.	.	.	.	.	.	.		.	.	.	.	.	.
chr2	6429417	6432412	Cluster1	216.629	274.087	376.646	178.209	89.157	57.3488	319.297	169.599	188172	0.28037	0.578804	0.595834	1.19028	0.600096	-0.767866	-1.25648	0.233973	LOC400940	1.87058	0	LOC400940	1.87058	0	.	.	.	.	.	.	.		.	.	.	.	.	.
chr11	75336994	75351688	RA_C_PatternMatch	213.385	212.03	246.695	179.639	74.9842	92.1404	154.555	118.668	65467.9	0.0876392	0.485598	0.414014	0.777868	0.30184	-1.17444	-0.932433	1.02717	MAP6	4.73462	0	MAP6	4.73462	0	.	.	.	.	.	.	.		.	.	.	.	.	.
chr1	29148583	29161942	Cluster1	210.862	234.705	324.877	192.027	108.439	118.903	239.178	147.563	64897.2	0.234166	0.325778	0.40294	1.01246	0.608273	-1.18546	-0.960907	0.525634	OPRD1	1.70581	0	YTHDF2	19.3009	0	.	.	.	.	.	.	.		.	.	.	.	.	.
chr21	47056763	47064122	RA_C_PatternMatch	200.77	290	327.518	136.754	220.503	260.746	117.735	79.505	16599.7	0.2387	0.307063	0.28435	-0.331714	-1.49354	0.0264214	0.756794	1.04204	SLC19A1	10.9331	0	PCBP3	15.1167	0	.	.	.	.	.	.	.		.	.	.	.	.	.
chr17	55637038	55646475	Cluster1	200.409	245.048	304.275	105.782	37.9041	62.7013	314.643	214.497	933718	0.208488	0.499259	0.669984	1.27963	-0.119251	-1.1227	-0.756119	0.718436	MSI2	45.117	0	SRSF1	87.8261	0	.	.	.	.	.	.	.		.	.	.	.	.	.
chr7	5463884	5468364	RA_C_PatternMatch	185.27	210.041	226.093	99.5874	273.734	305.86	85.6826	69.3984	9763.46	0.0992885	0.490235	0.332914	-0.58821	-1.32137	0.168747	0.443639	1.29719	TNRC18	0.288103	0	ACTB	1110.26	0	.	.	.	.	.	.	.		.	.	.	.	.	.
chr2	220370568	220375949	Stable	178.061	111.783	178.55	144.378	106.791	188.486	377.448	106.515	392.566	0.245995	0.27902	0.236991	0.699163	-0.350672	-1.52219	1.02409	0.149607	GMPPA	3.02762	0	GMPPA	3.02762	0	.	.	.	.	.	.	.		.	.	.	.	.	.
chr7	73891914	73895278	Cluster2	176.98	184.979	151.609	135.325	353.497	422.087	270.478	136.347	71253	0.101772	0.493162	0.504626	-0.613255	-0.94448	0.790342	1.33574	-0.568352	GTF2IRD1	10.3023	0	GTF2I	81.2914	0	.	.	.	.	.	.	.		.	.	.	.	.	.
chr5	133889044	133891814	Stable	156.434	147.983	220.811	179.639	240.609	252.335	127.864	68.8047	5036.49	0.227515	0.174085	0.222201	-1.20462	-0.632052	0.872341	1.16167	-0.19734	SAR1B	8.84789	0	SKP1	52.9246	0	.	.	.	.	.	.	.		.	.	.	.	.	.
chr19	2982414	2984802	Cluster4	144.54	134.856	238.243	102.446	101.352	156.371	253.485	102.739	20425.1	0.330929	0.261995	0.343567	0.497464	-1.06182	-1.10234	0.935718	0.730982	TLE6	0	0	AES	50.8936	0	.	.	.	.	.	.	.		.	.	.	.	.	.
chr17	38610134	38619139	Cluster1	141.296	134.458	195.983	81.4806	28.1809	66.1423	256.512	138.111	176483	0.21445	0.468222	0.561727	0.94781	-0.225664	-1.27131	-0.526575	1.07574	IGFBP4	6.33805	0	TOP2A	106.081	0	.	.	.	.	.	.	.		.	.	.	.	.	.
chr9	134268505	134273731	Cluster2	131.203	159.918	96.1425	189.645	369.977	216.014	210.059	125.96	114165	0.247431	0.37672	0.495703	-1.06783	-0.40575	1.63721	-0.107019	-0.0566058	PRRC2B	28.5207	0	PRRC2B	28.5207	0	.	.	.	.	.	.	.		.	.	.	.	.	.
chr20	30239675	30241588	Cluster1	80.7404	93.0863	92.4447	42.8845	22.0833	43.2028	285.913	111.003	45545.3	0.0783047	0.335651	0.483672	0.954346	-0.440204	-1.20649	-0.428478	1.12082	.	.	0	.	.	0	.	.	.	.	.	.	.		.	.	.	.	.	.
chr6	44017715	44026587	Cluster4	77.8568	111.385	177.494	71.4742	27.8513	44.7321	274.741	124.355	16041.1	0.414729	0.458076	0.629781	-0.125319	-0.212202	-0.806013	-0.576225	1.71976	C6orf223	0	0	HSP90AB1	278.496	0	.	.	.	.	.	.	.		.	.	.	.	.	.
chr2	10899414	10919229	Cluster4	3519.41	3705.55	5911.71	3715.71	1686.57	6972.85	2018.98	1031.23	9.27168e+06	0.303894	0.646492	0.444519	-0.450373	-0.365513	-1.24271	1.04254	1.01605	ATP6V1C2	1.83502	0	ATP6V1C2	1.83502	0	.	.	.	.	.	.	.		.	.	.	.	.	.
chr2	10718503	10725476	Cluster1	992.674	1009.23	1271.51	1239.84	158.868	479.818	850.362	517.602	3.90425e+06	0.14336	0.886571	0.518115	0.277884	0.757242	-1.33921	-0.716758	1.02085	NOL10	150.793	0	ODC1	5983.72	0	.	.	.	.	.	.	.		.	.	.	.	.	.
chr18	24229387	24238673	Cluster2	859.669	946.378	601.155	1323.7	2347.25	1193.62	1400.87	689.861	1.32888e+07	0.223822	0.389667	0.504523	-0.76593	0.000598315	1.69139	-0.21428	-0.71178	KCTD1	7.46904	0	TAF4B	7.67462	0	.	.	.	.	.	.	.		.	.	.	.	.	.
chr10	103876030	103881713	Cluster2	842.007	891.48	629.152	978.244	1636.63	904.199	745.15	310.94	337374	0.176988	0.343725	0.349493	-0.481556	-0.103393	1.72414	-0.308925	-0.830262	LDB1	27.7274	0	LDB1	27.7274	0	.	.	.	.	.	.	.		.	.	.	.	.	.
chr9	76944236	76975683	Cluster1	786.137	584.375	304.275	407.88	112.559	123.109	471.816	266.119	389039	0.43347	0.78102	0.685227	1.61884	0.265533	-0.791052	-0.753307	-0.340016	RORB	14.5728	1	RORB	14.5728	1	RORB	14.573	11.791	6.7338	5.1018	3.4983	2.6186	0.770422	0	-0.591909	-1.6679	-2.01513	-2.3563	-2.54347
chr7	8298531	8303097	Cluster2	724.501	717.64	459.582	351.177	1225.95	1071.66	612.078	415.927	3.29754e+06	0.23822	0.528839	0.447007	-0.328378	-1.43392	1.15658	0.699676	-0.0939643	ICA1	18.9705	0	ICA1	18.9705	0	.	.	.	.	.	.	.		.	.	.	.	.	.
chr20	62272671	62295989	Cluster2	665.027	773.332	571.044	588.948	1401.96	1026.54	628.628	322.51	439272	0.151132	0.404549	0.385288	-0.683306	-0.913694	1.54833	0.411457	-0.362792	STMN3	30.5774	0	EEF1A2	112.435	0	.	.	.	.	.	.	.		.	.	.	.	.	.
chr2	10660170	10699443	Cluster4	7620.59	7520.9	11549.3	8688.88	2797.16	10976.6	4723.74	1611.98	3.32462e+06	0.258242	0.5636	0.382728	-0.20225	0.104301	-1.58636	0.760773	0.923533	ODC1	5983.72	0	ODC1	5983.72	0	.	.	.	.	.	.	.		.	.	.	.	.	.
chr7	37480602	37489432	Cluster2	623.215	693.374	466.978	350.7	872.783	617.073	272.515	157.088	44040.1	0.194935	0.425512	0.29957	0.263493	-1.00284	1.4232	0.234952	-0.918802	ELMO1	19.665	0	ELMO1	19.665	0	.	.	.	.	.	.	.		.	.	.	.	.	.
chr6	4018320	4030442	Cluster2	621.412	644.046	483.354	458.864	1313.62	729.477	669.574	275.361	119754	0.149212	0.523817	0.442484	-0.268292	-0.728425	1.69118	0.0376127	-0.732071	PRPF4B	12.5987	0	PRPF4B	12.5987	0	.	.	.	.	.	.	.		.	.	.	.	.	.
chr17	76968364	76997037	Cluster4	595.46	482.139	565.233	332.593	277.194	718.771	262.867	161.254	46505.3	0.107156	0.543188	0.336773	0.434926	-0.91754	-1.20257	1.06937	0.615816	CANT1	12.3338	0	TIMP2	63.6892	0	.	.	.	.	.	.	.		.	.	.	.	.	.
chr7	157885873	157987393	Cluster4	593.297	634.896	962.482	716.648	315.098	842.263	319.798	150.511	30867.2	0.276919	0.440802	0.330161	-0.353776	0.165719	-1.52542	0.69475	1.01873	PTPRN2	4.68788	0	PTPRN2	4.68788	0	.	.	.	.	.	.	.		.	.	.	.	.	.
chr2	10633668	10645846	Cluster4	2088.8	2090.46	3228.7	2152.8	882.012	3604.94	1208.45	428.952	95439.2	0.266326	0.615597	0.413045	-0.283981	-0.224447	-1.40655	1.12635	0.788627	ODC1	5983.72	0	ODC1	5983.72	0	.	.	.	.	.	.	.		.	.	.	.	.	.
chr10	77155799	77165488	Cluster2	569.868	833.401	556.781	352.606	795.327	576.546	217.262	69.8328	139.887	0.23887	0.3851	0.287608	-0.0916665	-1.46331	1.33172	-0.0495063	0.272756	ZNF503	4.71498	0	ZNF503	4.71498	0	.	.	.	.	.	.	.		.	.	.	.	.	.
chr8	73151546	73164344	RA_C_PatternMatch	565.183	532.661	419.435	607.531	334.215	245.835	198.446	130.066	46873.3	0.151272	0.476338	0.315169	0.921243	1.19028	-0.546088	-1.10756	-0.45787	LOC392232	4.966	0	LOC392232	4.966	0	.	.	.	.	.	.	.		.	.	.	.	.	.
chr2	74725140	74736141	Cluster2	559.055	437.983	301.106	476.495	792.196	634.278	354.213	208.305	151341	0.298245	0.248849	0.318212	-0.0953142	-0.646738	1.46185	0.407105	-1.1269	PCGF1	9.06439	0	PCGF1	9.06439	0	.	.	.	.	.	.	.		.	.	.	.	.	.
chr10	14690115	14716457	Cluster1	557.613	490.891	365.025	405.974	118.492	123.491	372.399	206.108	304096	0.207557	0.761873	0.538198	1.39875	0.596949	-0.923127	-0.896695	-0.175875	FAM107B	20.1854	0	FAM107B	20.1854	0	.	.	.	.	.	.	.		.	.	.	.	.	.
chr7	37310517	37330633	Cluster1	545.718	457.475	389.853	338.311	69.2162	122.726	388.259	230.809	527016	0.168321	0.805936	0.586742	1.491	0.395141	-1.02665	-0.743926	-0.115562	ELMO1	19.665	0	ELMO1	19.665	0	.	.	.	.	.	.	.		.	.	.	.	.	.
chr15	82335648	82340140	Cluster2	545.358	664.334	464.865	498.414	1830.77	1203.94	1166.44	553.538	1.5851e+06	0.179781	0.565985	0.62778	-0.808073	-0.893533	1.53197	0.390848	-0.221208	MEX3B	14.6644	0	MEX3B	14.6644	0	.	.	.	.	.	.	.		.	.	.	.	.	.
chr18	53245509	53257459	RA_C_PatternMatch	544.277	428.834	253.034	491.743	318.065	256.54	110.769	44.1145	70.0426	0.358832	0.343162	0.324856	1.26327	0.871465	-0.423846	-0.882707	-0.828181	TCF4	90.6976	1	TCF4	90.6976	1	TCF4	90.698	87.083	87.793	97.516	107.66	101.94	0.232809	0	-0.179093	-0.143919	0.337775	0.840326	0.556947
chr2	172015849	172026613	Cluster2	529.138	638.079	438.98	523.668	1161.84	679.392	523.761	215.154	12491.1	0.186211	0.42209	0.392397	-0.605237	-0.625513	1.74	-0.0482902	-0.460961	TLK1	9.80026	0	GORASP2	15.7367	0	.	.	.	.	.	.	.		.	.	.	.	.	.
chr12	115611284	115628398	Cluster1	524.452	382.688	274.693	365.471	100.363	81.4353	282.325	163.25	74805.5	0.317962	0.870539	0.598877	1.43659	0.594009	-0.811041	-0.911356	-0.308206	TBX3	116.598	1	TBX3	116.598	1	TBX3	116.6	89.166	64.582	208.82	198.58	176.73	0.520494	0	-0.423931	-0.803821	1.42505	1.26682	0.929174
chr17	19290714	19306264	Cluster1	522.65	402.976	410.983	255.878	83.5538	139.549	319.422	293.427	2.89056e+06	0.150161	0.550574	0.566628	1.65639	0.0926039	-0.91754	-0.589303	-0.242151	MFAP4	19.175	0	MFAP4	19.175	0	.	.	.	.	.	.	.		.	.	.	.	.	.
chr8	29737596	29763777	Cluster1	520.487	516.748	569.988	586.089	283.127	288.273	281.715	187.163	180665	0.0554702	0.449547	0.300157	0.530617	0.980739	-1.09801	-1.0627	0.649347	MIR3148	0	0	TMEM66	65.8398	0	.	.	.	.	.	.	.		.	.	.	.	.	.
chr11	121592358	121594957	Cluster1	515.08	260.164	234.017	233.959	201.551	315.418	281.121	123.823	47644.2	0.461551	0.234382	0.392306	1.5921	-0.299962	-0.518082	0.24829	-1.02234	SORL1	5.22732	0	MIR100HG	10.4403	0	.	.	.	.	.	.	.		.	.	.	.	.	.
chr4	77500138	77507593	RA_C_PatternMatch	512.197	367.174	226.622	446.476	242.421	165.929	124.753	75.4147	10690.6	0.387326	0.508968	0.418127	1.27985	0.848059	-0.492594	-0.99515	-0.640164	SHROOM3	9.80467	0	CCNI	108.572	0	.	.	.	.	.	.	.		.	.	.	.	.	.
chr12	41126631	41155871	Cluster1	506.79	426.845	326.462	362.136	108.439	123.873	318.406	190.889	383965	0.215119	0.717772	0.522945	1.43843	0.585182	-0.911256	-0.820218	-0.292135	CNTN1	27.8398	0	CNTN1	27.8398	0	.	.	.	.	.	.	.		.	.	.	.	.	.
chr15	86036545	86048290	RA_C_PatternMatch	505.348	383.086	271.523	465.535	262.692	119.668	151.855	81.2225	3702.73	0.302477	0.614912	0.430964	1.13933	0.890136	-0.379456	-1.27464	-0.375363	AKAP13	8.28787	0	AKAP13	8.28787	0	.	.	.	.	.	.	.		.	.	.	.	.	.
chr19	1225756	1238504	Cluster2	505.348	692.976	537.764	460.294	1531.82	1043.75	838.844	401.269	668574	0.1733	0.530133	0.526672	-0.824556	-0.926976	1.50889	0.399377	-0.156736	STK11	7.21621	0	GPX4	89.6234	0	.	.	.	.	.	.	.		.	.	.	.	.	.
chr11	62359305	62370278	Cluster2	494.535	513.964	396.192	473.636	1133.83	579.987	619.866	249.244	93612.2	0.134846	0.486146	0.449059	-0.488811	-0.562611	1.76872	-0.187055	-0.530247	MTA2	30.5553	1	SNORD25	43418.8	0	MTA2	30.555	25.153	21.272	29.432	27.386	23.533	0.255365	0	-0.892176	-1.53315	-0.185471	-0.523382	-1.15973
chr2	7196676	7215055	Cluster1	485.163	375.925	403.587	399.779	162.328	225.954	213.597	158.264	155056	0.134722	0.467909	0.356852	0.775967	0.244115	-1.23495	-0.838631	1.0535	LOC100506274	0.0819801	0	LOC100506274	0.0819801	0	.	.	.	.	.	.	.		.	.	.	.	.	.
chr7	8324533	8335713	Cluster1	481.919	360.411	282.617	187.739	90.3106	94.4343	294.18	209.011	609274	0.267871	0.443765	0.622336	1.64985	-0.188471	-0.797297	-0.771528	0.107448	ICA1	18.9705	0	ICA1	18.9705	0	.	.	.	.	.	.	.		.	.	.	.	.	.
chr12	125406833	125425339	Cluster1	476.512	514.362	473.317	438.852	143.541	187.722	370.821	198.831	132620	0.0467787	0.620491	0.436449	1.05074	0.797494	-1.18833	-0.891236	0.231336	MIR5188	0	0	UBC	170.969	0	.	.	.	.	.	.	.		.	.	.	.	.	.
chr7	123703806	123729369	Cluster1	472.908	444.348	343.366	633.738	150.133	192.31	294.215	161.885	110910	0.161971	0.823204	0.489129	0.653277	1.42829	-0.902129	-0.698884	-0.480556	TMEM229A	3.50436	0	WASL	12.1589	0	.	.	.	.	.	.	.		.	.	.	.	.	.
chr3	29351196	29379203	Cluster1	472.547	410.137	333.858	475.542	153.1	174.723	257.037	123.84	3411.76	0.171289	0.673086	0.426499	0.987993	1.00728	-1.06952	-0.930247	0.00448799	RBMS3	61.956	0	RBMS3	61.956	0	.	.	.	.	.	.	.		.	.	.	.	.	.
chr5	180610971	180645934	Stable	468.582	611.824	664.017	386.914	420.241	538.696	191.583	118.108	33690.1	0.174024	0.177814	0.212125	-0.222211	-1.02709	-0.698635	0.468795	1.47914	TRIM7	1.58195	0	GNB2L1	649.672	0	.	.	.	.	.	.	.		.	.	.	.	.	.
chr7	37268281	37277254	RA_C_PatternMatch	467.501	304.321	176.966	340.217	107.12	132.667	197.201	95.0285	6963.92	0.460488	0.661255	0.54882	1.44845	0.642804	-0.832593	-0.670892	-0.587773	ELMO1	19.665	0	ELMO1	19.665	0	.	.	.	.	.	.	.		.	.	.	.	.	.
chr5	173125904	173158374	Stable	466.78	496.46	683.034	457.435	261.868	415.97	267.064	180.59	30797.3	0.213627	0.272308	0.292987	0.45515	0.358166	-1.67148	-0.0721683	0.930329	CPEB4	6.82951	0	CPEB4	6.82951	0	.	.	.	.	.	.	.		.	.	.	.	.	.
chr1	117229256	117251114	Cluster3	466.42	505.212	601.155	637.073	222.151	190.016	411.139	240.554	561478	0.132297	0.712945	0.43376	0.494882	1.42455	-0.835819	-1.01088	-0.0727288	MIR320B1	0	0	IGSF3	21.9186	0	.	.	.	.	.	.	.		.	.	.	.	.	.
chr15	31680160	31695932	Stable	466.42	402.976	406.757	272.079	328.942	383.472	194.341	106.075	14889.2	0.0836612	0.169734	0.17968	1.50743	-0.994096	-0.262165	0.439735	-0.6909	KLF13	8.83411	1	KLF13	8.83411	1	KLF13	8.8341	9.8009	11.335	8.5279	9.532	8.0146	0.129221	0	0.829897	2.14676	-0.262841	0.599075	-0.703456
chr1	204598846	204608244	Stable	457.769	301.138	326.462	272.079	203.529	355.18	185.69	123.539	38170.8	0.232399	0.274228	0.267444	1.45247	-0.217409	-0.833866	0.529904	-0.931096	LRRN2	0.279746	0	MDM4	10.4366	0	.	.	.	.	.	.	.		.	.	.	.	.	.
chr11	121526404	121544503	Stable	450.56	454.293	382.985	315.916	371.295	326.888	134.644	71.8418	2735.83	0.0934951	0.0867474	0.153895	1.38484	-1.03958	-0.0424188	-0.842016	0.539179	SORL1	5.22732	0	SORL1	5.22732	0	.	.	.	.	.	.	.		.	.	.	.	.	.
chr7	43569635	43572990	RA_C_PatternMatch	446.956	324.211	261.487	378.813	160.351	82.9646	178.522	108.592	23533.6	0.274068	0.739853	0.494417	1.26476	0.82118	-0.600909	-1.10466	-0.380372	HECW1	1.24408	0	HECW1	1.24408	0	.	.	.	.	.	.	.		.	.	.	.	.	.
chr12	111615176	111623786	RA_C_PatternMatch	438.665	323.813	250.921	305.433	153.264	167.458	170.549	127.95	106538	0.280196	0.402732	0.390874	1.27416	0.18229	-1.06477	-0.948449	0.556772	CUX2	10.2699	1	CUX2	10.2699	1	CUX2	10.27	7.9164	6.786	8.2167	8.9973	10.862	0.262769	0	-1.0625	-1.57281	-0.926935	-0.574544	0.267251
chr14	101237104	101251451	Cluster1	438.665	352.853	372.42	110.07	83.389	193.457	328.595	238.402	1.29167e+06	0.115914	0.445189	0.577133	1.63768	-0.705516	-0.895776	-0.110888	0.0745027	MIR2392	0	0	SNORD114-9	34594.2	0	.	.	.	.	.	.	.		.	.	.	.	.	.
chr13	97945925	97964249	Cluster1	436.142	393.827	370.307	230.147	125.084	147.96	268.743	190.296	320377	0.0833849	0.329406	0.470766	1.34827	-0.205451	-0.997891	-0.825348	0.680419	MBNL2	12.3401	0	RAP2A	21.7057	0	.	.	.	.	.	.	.		.	.	.	.	.	.
chr8	21694902	21697838	RA_C_PatternMatch	428.933	330.178	282.617	271.602	161.01	169.37	169.168	142.659	182390	0.214938	0.306881	0.368495	1.64669	0.237936	-0.752311	-0.677455	-0.454857	GFRA2	26.5591	0	GFRA2	26.5591	0	.	.	.	.	.	.	.		.	.	.	.	.	.
chr2	85749623	85762832	Cluster1	426.41	419.684	435.811	482.213	183.093	128.461	333.104	233.212	434193	0.0189571	0.719747	0.433357	0.730472	1.09459	-0.857207	-1.21369	0.24583	LOC100630918	1.80657	0	MAT2A	46.437	0	.	.	.	.	.	.	.		.	.	.	.	.	.
chr4	42482956	42486441	RA_C_PatternMatch	422.085	325.404	228.735	364.995	151.452	153.312	173.952	94.6402	27619.5	0.297089	0.54985	0.413967	1.28198	0.875393	-0.645447	-0.6322	-0.87973	ATP8A1	5.35221	0	SLC30A9	25.4779	0	.	.	.	.	.	.	.		.	.	.	.	.	.
chr1	245768641	245779187	Stable	421.003	379.904	382.457	474.589	299.113	351.357	80.791	42.171	145.015	0.0583766	0.240252	0.155355	0.637347	1.39299	-1.08147	-0.34476	-0.604099	KIF26B	25.0978	0	KIF26B	25.0978	0	.	.	.	.	.	.	.		.	.	.	.	.	.
chr5	122772486	122788201	RA_C_PatternMatch	419.201	364.787	211.302	445.999	237.642	190.398	139.647	78.6235	4359.37	0.324966	0.466799	0.359399	0.932675	1.1699	-0.674513	-1.09272	-0.335334	CEP120	14.48	0	CSNK1G3	17.9959	0	.	.	.	.	.	.	.		.	.	.	.	.	.
chr15	32383778	32413307	Cluster1	415.236	401.783	449.017	345.459	171.722	274.51	230.061	137.953	72673.2	0.0576645	0.331013	0.302872	0.575364	0.0273126	-1.33727	-0.529944	1.26454	CHRNA7	9.71368	0	CHRNA7	9.71368	0	.	.	.	.	.	.	.		.	.	.	.	.	.
chr6	40837144	40857484	Cluster1	413.434	390.246	403.587	296.38	120.799	128.844	274.743	201.204	481091	0.0289193	0.544653	0.466212	1.16554	0.271662	-1.06915	-1.00771	0.639661	UNC5CL	0.102154	0	NFYA	10.7927	0	.	.	.	.	.	.	.		.	.	.	.	.	.
chr17	49923246	49946289	Cluster3	412.353	462.249	429.472	582.277	247.53	149.872	279.6	195.97	407302	0.0583268	0.694443	0.409852	0.302889	1.31794	-0.681691	-1.26506	0.325917	CA10	10.1843	0	CA10	10.1843	0	.	.	.	.	.	.	.		.	.	.	.	.	.
chr9	16149739	16159508	RA_C_PatternMatch	409.469	248.628	137.346	216.805	140.08	103.992	192.664	92.7082	16374.5	0.515983	0.375025	0.534935	1.68272	0.0849726	-0.551302	-0.850577	-0.365814	C9orf92	0	0	.	.	0	.	.	.	.	.	.	.		.	.	.	.	.	.
chr10	112547890	112564250	Cluster1	409.109	392.235	320.123	325.922	142.223	114.698	250.012	157.667	165082	0.126435	0.591062	0.443059	0.970274	0.366726	-0.966068	-1.16577	0.79484	RBM20	4.45008	0	SMC3	41.9814	0	.	.	.	.	.	.	.		.	.	.	.	.	.
chr1	87759287	87773780	RA_C_PatternMatch	405.864	303.525	154.779	215.376	107.45	50.4669	196.075	131.022	88046.3	0.438301	0.67311	0.636154	1.6159	0.238653	-0.541663	-0.953657	-0.359233	LMO4	33.1417	0	LMO4	33.1417	0	.	.	.	.	.	.	.		.	.	.	.	.	.
chr6	96589678	96605462	Cluster1	400.458	402.578	234.017	259.69	35.7617	43.5851	366.816	187.858	322185	0.279771	1.12454	0.709017	1.47048	0.580096	-0.83629	-0.786805	-0.427479	FUT9	5.25462	0	FUT9	5.25462	0	.	.	.	.	.	.	.		.	.	.	.	.	.
chr15	100737742	100743847	Cluster1	399.016	305.514	235.074	121.983	48.1217	77.9944	277.033	196.332	683373	0.262582	0.449273	0.699937	1.73919	-0.23574	-0.762287	-0.549329	-0.191834	ADAMTS17	6.59825	0	ADAMTS17	6.59825	0	.	.	.	.	.	.	.		.	.	.	.	.	.
chr5	16226803	16236001	Cluster1	396.493	352.057	242.998	239.677	122.447	157.518	229.61	126.442	56253.1	0.238966	0.347377	0.4233	1.63871	0.176389	-0.916789	-0.589749	-0.308561	.	.	0	.	.	0	.	.	.	.	.	.	.		.	.	.	.	.	.
chr3	65185528	65197670	RA_C_PatternMatch	396.132	322.222	310.086	516.044	236.159	230.542	119.912	90.7288	23481.8	0.135853	0.49831	0.321254	0.357955	1.35226	-0.968533	-1.01511	0.273427	MIR548A2	0	0	.	.	0	.	.	.	.	.	.	.		.	.	.	.	.	.
chr10	8678339	8684307	Cluster1	390.726	233.114	108.821	127.224	37.7393	36.3209	263.502	147.917	202497	0.578495	0.776191	0.873357	1.73378	-0.0191746	-0.614475	-0.623911	-0.476222	.	.	0	.	.	0	.	.	.	.	.	.	.		.	.	.	.	.	.
chr1	115793102	115796257	RA_C_PatternMatch	389.284	288.806	214.472	547.016	212.098	129.991	157.732	101.881	42307.9	0.294874	0.745408	0.506272	0.588223	1.45888	-0.389814	-0.843031	-0.814256	NGF	1.46874	0	SIKE1	9.87183	0	.	.	.	.	.	.	.		.	.	.	.	.	.
chr2	38332791	38353734	Cluster1	389.284	408.545	473.845	314.487	87.8386	134.578	367.665	275.609	1.1124e+06	0.104555	0.668651	0.519381	1.22323	0.62401	-1.19172	-0.817283	0.16177	CYP1B1-AS1	0.0384165	0	ATL2	25.6476	0	.	.	.	.	.	.	.		.	.	.	.	.	.
chr2	43476876	43480259	Cluster1	387.121	330.576	311.143	196.316	129.039	115.845	201.537	149.756	42699.4	0.115093	0.293461	0.463193	1.52717	-0.193041	-0.799582	-0.918533	0.383982	THADA	14.9815	0	THADA	14.9815	0	.	.	.	.	.	.	.		.	.	.	.	.	.
chr4	174988610	174993674	RA_C_PatternMatch	385.319	291.591	181.72	319.251	244.399	181.987	66.068	39.089	17.9608	0.356054	0.276512	0.300806	1.36287	0.644412	-0.169571	-0.848275	-0.989438	CEP44	45.8278	0	CEP44	45.8278	0	.	.	.	.	.	.	.		.	.	.	.	.	.
chr7	150483214	150487825	RA_C_PatternMatch	384.959	306.707	288.428	528.909	319.548	199.574	143.95	70.3597	2287.09	0.156954	0.477115	0.328343	0.330118	1.50213	-0.202446	-1.17925	-0.450552	TMEM176A	0	0	KCNH2	31.0323	0	.	.	.	.	.	.	.		.	.	.	.	.	.
chr4	113861827	113871430	Cluster3	384.238	301.934	170.098	571.317	282.303	157.136	230.557	112.557	4775.28	0.378457	0.630488	0.492775	0.257234	1.48959	-0.414249	-1.23877	-0.0938067	ANK2	30.6348	0	ANK2	30.6348	0	.	.	.	.	.	.	.		.	.	.	.	.	.
chr2	7470423	7475745	RA_C_PatternMatch	380.994	286.419	166.929	216.805	117.503	118.903	168.916	112.351	55653.8	0.385719	0.376859	0.482971	1.60797	0.0790988	-0.845568	-0.832531	-0.00897085	LOC100506274	0.0819801	0	LOC100506274	0.0819801	0	.	.	.	.	.	.	.		.	.	.	.	.	.
chr5	502461	574525	Cluster4	380.273	412.921	670.885	349.747	206.165	776.503	206.756	93.2958	4952.69	0.326211	0.667932	0.459753	-0.380544	-0.513795	-1.14055	1.34907	0.685827	SLC9A3	0.0464081	0	SDHA	24.9664	0	.	.	.	.	.	.	.		.	.	.	.	.	.
chr2	217653519	217659297	Cluster3	377.029	364.389	331.745	578.465	274.063	174.723	201.436	117.425	21733	0.0653213	0.614372	0.383156	0.194922	1.54069	-0.49298	-1.15666	-0.0859748	TNP1	0	0	RPL37A	1594.74	0	.	.	.	.	.	.	.		.	.	.	.	.	.
chr2	107571953	107579275	RA_C_PatternMatch	374.506	309.094	179.079	449.811	170.404	90.6111	138.69	89.8406	28913.5	0.345936	0.79605	0.525018	0.817451	1.30113	-0.493482	-1.00599	-0.619114	ST6GAL2	15.759	0	ST6GAL2	15.759	0	.	.	.	.	.	.	.		.	.	.	.	.	.
chr5	5708762	5713528	RA_C_PatternMatch	371.261	305.514	184.889	286.85	130.357	129.991	175.157	89.1748	20145.3	0.329095	0.495929	0.428913	1.43354	0.648146	-0.807935	-0.81134	-0.462414	KIAA0947	12.8333	0	KIAA0947	12.8333	0	.	.	.	.	.	.	.		.	.	.	.	.	.
chr2	21503486	21506135	RA_C_PatternMatch	368.738	238.285	183.305	382.625	120.304	133.049	117.981	49.9575	765.662	0.361528	0.697709	0.482823	0.973982	1.08504	-1.01288	-0.910953	-0.135191	APOB	0.00430757	0	C2orf43	19.7298	0	.	.	.	.	.	.	.		.	.	.	.	.	.
chr5	16417399	16420274	RA_C_PatternMatch	368.378	268.518	190.7	243.012	132.994	150.254	135.524	87.0795	19271.5	0.322863	0.3373	0.386362	1.60206	0.36233	-0.725629	-0.554946	-0.683818	.	.	0	.	.	0	.	.	.	.	.	.	.		.	.	.	.	.	.
chr1	168578755	168585077	Cluster1	367.297	333.36	237.187	336.405	128.215	82.1999	205.145	116.973	40172.3	0.215889	0.743117	0.48255	1.18649	0.946439	-0.671309	-1.02887	-0.432746	SRGAP2D	1.28224e-19	0	ATP1B1	81.357	0	.	.	.	.	.	.	.		.	.	.	.	.	.
chr9	129272653	129298176	Stable	366.936	272.098	337.027	277.796	155.901	234.748	130.548	109.541	56540.8	0.149021	0.277438	0.273593	1.1103	0.0433529	-1.41565	-0.471903	0.733899	LMX1B	0	1	MVB12B	5.64225	0	LMX1B	0	0	0.029936	0.041849	0.04752	0.066314	1.08813	0	0	0.718272	1.00411	1.14018	1.59111
chr19	59025208	59032174	Cluster2	363.692	461.454	349.705	285.42	675.682	449.232	214.228	112.396	28750.6	0.155467	0.416852	0.317316	-0.492909	-1.02552	1.63006	0.0891566	-0.200787	ZBTB45	3.16552	1	RPS5	593.172	0	ZBTB45	3.1655	2.6291	2.89	4.2601	3.6484	3.5702	0.198955	0	-0.830558	-0.426582	1.69487	0.747719	0.626634
chr13	96293823	96297470	Cluster2	363.692	426.447	266.241	217.282	839.988	639.63	413.541	293.855	1.59212e+06	0.229255	0.561988	0.518916	-0.582127	-1.18637	1.38357	0.556683	-0.171758	DZIP1	7.29459	0	ABCC4	16.2107	0	.	.	.	.	.	.	.		.	.	.	.	.	.
chr3	65215489	65221642	RA_C_PatternMatch	359.727	370.356	334.386	495.078	249.837	233.601	135.351	92.068	7075.43	0.0520813	0.449156	0.278121	0.241699	1.5356	-0.808805	-0.964015	-0.00447963	.	.	0	.	.	0	.	.	.	.	.	.	.		.	.	.	.	.	.
chr1	95414409	95419436	RA_C_PatternMatch	357.925	366.776	286.843	378.337	171.228	117.756	195.548	138.196	51629.7	0.129955	0.618738	0.396273	0.989007	1.1597	-0.57224	-1.0194	-0.557071	CNN3	158.091	0	CNN3	158.091	0	.	.	.	.	.	.	.		.	.	.	.	.	.
chr8	29655078	29686348	Cluster1	357.564	398.6	514.521	354.989	152.44	167.076	347.445	170.234	6028.2	0.192183	0.502386	0.431852	0.282388	0.266048	-1.01928	-0.926405	1.39725	LINC00589	0	0	TMEM66	65.8398	0	.	.	.	.	.	.	.		.	.	.	.	.	.
chr15	72518761	72524183	Cluster2	352.518	543.401	292.654	386.437	927.332	555.519	383.931	201.412	106555	0.330533	0.444084	0.451433	-0.876168	-0.727505	1.64319	0.013566	-0.0530805	PKM	249.699	0	PKM	249.699	0	.	.	.	.	.	.	.		.	.	.	.	.	.
chr2	30247727	30250356	RA_C_PatternMatch	352.158	362.798	279.447	370.713	182.434	173.958	180.364	93.1435	11474.3	0.136859	0.458932	0.314716	0.97403	1.17067	-0.824646	-0.914472	-0.405583	ALK	35.0675	0	ALK	35.0675	0	.	.	.	.	.	.	.		.	.	.	.	.	.
chr1	210743792	210758221	Cluster1	351.076	373.936	323.821	153.908	62.4594	64.2306	311.477	265.321	2.45372e+06	0.0717643	0.5591	0.654314	1.66969	-0.0049057	-0.781601	-0.766558	-0.116626	HHAT	1.53952	0	SERTAD4	6.24171	0	.	.	.	.	.	.	.		.	.	.	.	.	.
chr6	40597163	40603700	Cluster1	348.553	403.772	290.541	302.574	131.181	100.934	272.591	128.294	5625.29	0.162882	0.610124	0.459883	1.09766	0.67331	-0.908525	-1.18768	0.325236	LRFN2	4.79556	0	NFYA	10.7927	0	.	.	.	.	.	.	.		.	.	.	.	.	.
chr2	10952162	10955919	Cluster2	347.472	418.888	304.275	428.845	768.959	443.88	350.071	160.669	83349.6	0.162191	0.351173	0.363369	-0.760979	-0.277399	1.74382	-0.188049	-0.517391	PDIA6	174.766	0	PDIA6	174.766	0	.	.	.	.	.	.	.		.	.	.	.	.	.
chr10	133913261	133962558	RA_C_PatternMatch	344.588	352.057	449.546	279.702	360.748	595.28	145.734	58.4417	365.779	0.153274	0.397883	0.280311	-0.470829	-1.01026	-0.336483	1.6133	0.20427	JAKMIP3	0.438339	0	BNIP3	23.4711	0	.	.	.	.	.	.	.		.	.	.	.	.	.
chr17	65119853	65124280	Cluster3	340.623	305.514	278.919	466.488	217.866	143.754	235.59	146.067	141700	0.100371	0.612412	0.376887	0.464395	1.47496	-0.521216	-1.11626	-0.301881	HELZ	10.1555	0	CACNG4	22.2079	0	.	.	.	.	.	.	.		.	.	.	.	.	.
chr18	77176857	77233301	Cluster4	337.019	351.659	613.305	287.803	188.202	818.558	205.253	109.764	9279.14	0.358207	0.785276	0.544871	-0.407859	-0.601774	-0.994212	1.48945	0.514395	NFATC1	0	1	ATP9B	4.40748	0	NFATC1	0	0.01801	0	0	0	0	2.82843	0	2.82843	0	0	0	0
chr20	56247320	56261729	Cluster1	335.938	385.473	326.99	196.792	129.863	169.752	255.61	142.816	53619.6	0.0901414	0.203479	0.407484	1.5313	-0.229098	-1.07585	-0.571194	0.344836	PMEPA1	8.30146	0	RAE1	20.4021	0	.	.	.	.	.	.	.		.	.	.	.	.	.
chr16	87491481	87526514	Cluster1	335.217	435.596	553.612	217.282	112.724	199.191	354.421	271.066	1.40296e+06	0.247616	0.316788	0.532947	1.07534	-0.21131	-1.35202	-0.40868	0.89667	ZCCHC14	7.97384	0	SLC7A5	29.9341	0	.	.	.	.	.	.	.		.	.	.	.	.	.
chr17	974636	991539	RA_C_PatternMatch	333.775	311.879	361.327	192.98	401.948	535.638	174.311	103.172	5702.07	0.0738182	0.45827	0.316141	-0.289818	-1.42717	0.260887	1.34084	0.115256	ABR	15.8682	0	ABR	15.8682	0	.	.	.	.	.	.	.		.	.	.	.	.	.
chr7	137531624	137543499	Cluster2	329.45	323.017	235.074	246.824	635.306	443.115	312.289	187.881	289234	0.178231	0.439718	0.407546	-0.475972	-1.0314	1.58004	0.2881	-0.360768	DGKI	4.58533	0	CREB3L2	6.66915	1	CREB3L2	6.6691	7.1394	9.6072	9.9989	11.556	9.914	0.197677	0	0.266002	1.66179	1.88334	2.76404	1.83532
chr15	57788045	57797705	Cluster1	329.089	322.62	371.364	253.019	115.196	93.6697	277.694	160.556	191772	0.0776287	0.561561	0.474105	1.41686	0.659655	-0.712245	-0.92652	-0.437752	CGNL1	0.418057	0	CGNL1	0.418057	0	.	.	.	.	.	.	.		.	.	.	.	.	.
chr17	64963521	64991875	Cluster1	326.205	415.308	651.339	448.382	182.269	292.861	358.478	191.908	143466	0.361867	0.434278	0.415916	-0.334073	0.245327	-1.01666	-0.4922	1.59761	CACNG4	22.2079	0	CACNG4	22.2079	0	.	.	.	.	.	.	.		.	.	.	.	.	.
chr13	31570706	31590106	Cluster1	325.845	451.508	521.388	365.471	169.085	141.078	380.31	210.845	221914	0.228888	0.542925	0.45937	0.674181	1.07516	-0.912098	-1.19551	0.358261	TEX26	0	0	HSPH1	65.8448	0	.	.	.	.	.	.	.		.	.	.	.	.	.
chr21	43639370	43665976	Stable	320.078	403.374	529.84	273.031	385.633	396.471	133.369	68.2245	2618.75	0.252819	0.194348	0.227185	-0.647662	-1.26566	0.213457	0.355823	1.34404	ABCG1	7.58611	0	ABCG1	7.58611	0	.	.	.	.	.	.	.		.	.	.	.	.	.
chr20	60966503	61010028	RA_C_PatternMatch	320.078	339.725	559.423	209.181	204.517	662.952	135.208	103.78	29945.8	0.326956	0.73378	0.492258	-0.310762	-0.861388	-0.884546	1.39168	0.665019	CABLES2	2.12039	0	CABLES2	2.12039	0	.	.	.	.	.	.	.		.	.	.	.	.	.
chr16	72231403	72233974	RA_C_PatternMatch	319.357	278.861	249.865	322.587	188.532	170.517	141.72	78.6567	1572.73	0.12347	0.36568	0.25335	1.05606	1.09996	-0.722299	-0.967184	-0.466539	PMFBP1	0.351232	0	DHX38	9.52227	0	.	.	.	.	.	.	.		.	.	.	.	.	.
chr18	68692362	68696753	Stable	315.032	350.068	304.803	246.348	296.476	211.426	93.377	54.3545	280.297	0.0734251	0.17004	0.17423	1.24276	-0.255217	0.83806	-1.01686	-0.808747	.	.	0	.	.	0	.	.	.	.	.	.	.		.	.	.	.	.	.
chr7	5730372	5736938	Cluster1	307.462	349.67	222.924	355.465	122.282	42.8204	227.388	118.956	25424.1	0.22001	0.936471	0.550869	0.889172	1.23708	-0.452935	-1.02884	-0.644475	RNF216	9.87214	0	ACTB	1110.26	0	.	.	.	.	.	.	.		.	.	.	.	.	.
chr6	51416768	51419623	RA_C_PatternMatch	302.055	235.5	231.904	151.049	53.0657	62.7013	195.507	174.537	603014	0.154022	0.60721	0.585116	1.60529	0.0933727	-0.887665	-0.791191	-0.0198063	.	.	0	.	.	0	.	.	.	.	.	.	.		.	.	.	.	.	.
chr4	2789429	2835726	RA_C_PatternMatch	301.335	330.178	494.447	234.435	294.828	611.338	116.891	58.8232	1376.7	0.27755	0.532445	0.381229	-0.53067	-0.957848	-0.57222	1.4488	0.611943	SH3BP2	2.0539	0	ADD1	24.224	0	.	.	.	.	.	.	.		.	.	.	.	.	.
chr12	103405302	103408725	RA_C_PatternMatch	301.335	251.413	245.111	173.921	139.092	146.431	132.316	117.683	105151	0.115822	0.119886	0.314086	1.68637	-0.259292	-0.791145	-0.679075	0.0431389	ASCL1	11.4097	1	ASCL1	11.4097	1	ASCL1	11.41	9.0894	11.87	4.4312	10.173	18.047	0.347212	0	-0.598604	0.118658	-1.8002	-0.319087	1.71203
chr10	80225252	80233540	Stable	297.009	253.799	362.383	343.553	265.658	330.711	46.544	27.469	143.532	0.179593	0.133294	0.141757	-0.120937	1.20127	-1.01154	0.836455	-0.905241	.	.	0	.	.	0	.	.	.	.	.	.	.		.	.	.	.	.	.
chr11	103397890	103408619	RA_C_PatternMatch	291.963	240.274	225.037	348.318	129.039	152.548	111.235	78.5673	15780.2	0.138966	0.57337	0.357472	0.385766	0.92807	-1.18205	-0.955822	0.824036	MIR4693	0	0	DYNC2H1	1.16565	0	.	.	.	.	.	.	.		.	.	.	.	.	.
chr9	138999892	139002897	Cluster4	289.44	372.743	232.432	74.8097	184.906	235.895	214.63	124.317	7063.03	0.236632	0.498356	0.431798	1.23908	-1.41926	-0.0556456	0.575887	-0.340058	C9orf69	4.36367	0	CAMSAP1	20.5271	0	.	.	.	.	.	.	.		.	.	.	.	.	.
chr6	26189554	26208059	Cluster1	1471.35	1043.04	658.735	1133.58	730.066	488.612	337.77	251.626	498083	0.384327	0.415592	0.393079	1.41622	0.628731	-0.312038	-0.874974	-0.857941	HIST1H4E	1354.52	0	HIST1H4E	1354.52	0	.	.	.	.	.	.	.		.	.	.	.	.	.
chr5	157383051	157390436	Cluster3	287.998	264.938	230.848	449.811	213.911	163.253	209.56	122.499	50727.6	0.11005	0.554791	0.367776	0.150465	1.62865	-0.52633	-0.989097	-0.263686	CLINT1	27.781	0	CLINT1	27.781	0	.	.	.	.	.	.	.		.	.	.	.	.	.
chr2	56353348	56357041	Cluster1	280.068	269.314	238.772	257.307	125.743	89.8464	263.094	144.588	71307.9	0.081546	0.559322	0.386709	1.2019	0.93457	-0.610638	-1.03224	-0.493588	.	.	0	.	.	0	.	.	.	.	.	.	.		.	.	.	.	.	.
chr12	6716859	6723779	RA_C_PatternMatch	271.417	238.285	286.315	340.694	188.861	182.751	152.346	93.6527	25020.3	0.0926554	0.376847	0.241241	0.382123	1.44834	-0.888461	-0.982497	0.0404988	.	.	0	.	.	0	.	.	.	.	.	.	.		.	.	.	.	.	.
chr7	102020436	102024140	Cluster3	269.976	291.989	400.418	576.082	230.226	167.841	306.106	170.055	147167	0.217675	0.677245	0.452182	-0.0931047	1.7366	-0.330705	-0.703603	-0.609191	LOC100289561	3.86809	0	POLR2J	16.5837	0	.	.	.	.	.	.	.		.	.	.	.	.	.
chr17	21288717	21326710	RA_C_PatternMatch	265.29	251.81	449.017	292.568	125.084	618.602	169.585	99.8975	14813.5	0.342109	0.726563	0.52084	-0.459864	-0.31723	-1.19299	1.38757	0.582512	KCNJ12	0.0238162	0	KCNJ12	0.0238162	0	.	.	.	.	.	.	.		.	.	.	.	.	.
chr8	95235373	95240416	Cluster1	264.569	241.865	262.543	181.068	111.57	75.7004	340.695	185.333	385433	0.0490166	0.436317	0.427337	1.47072	0.313298	-0.650027	-1.14722	0.0132308	CDH17	0	0	RBM12B	12.5387	0	.	.	.	.	.	.	.		.	.	.	.	.	.
chr16	68389137	68411479	RA_C_PatternMatch	259.883	240.672	394.079	111.5	208.308	541.373	148.383	95.3615	15393.8	0.280263	0.785541	0.52017	-0.17892	-1.10061	-0.499282	1.56958	0.209236	SMPD3	9.51831	0	SLC7A6	9.92256	0	.	.	.	.	.	.	.		.	.	.	.	.	.
chr1	61210841	61220346	Cluster3	259.523	217.201	155.307	896.287	347.235	146.048	636.764	208.785	19307.7	0.248786	0.838378	0.842328	-0.356414	1.73266	-0.0686509	-0.7287	-0.5789	NFIA	7.35311	1	NFIA	7.35311	1	NFIA	7.3531	6.9537	7.6469	13.366	13.197	8.8549	0.390262	0	-0.120421	0.088582	1.81292	1.76196	0.452799
chr7	47797721	47804871	Cluster3	259.523	272.894	269.41	880.562	410.023	284.068	621.039	235.547	67909.5	0.0259519	0.598985	0.615677	-0.790841	1.69069	-0.189477	-0.692765	-0.017607	LINC00525	0.120377	0	HUS1	6.40167	0	.	.	.	.	.	.	.		.	.	.	.	.	.
chr19	4357198	4390200	Cluster4	254.476	264.54	393.55	200.128	237.807	608.279	214.729	75.2148	546.363	0.254949	0.646781	0.468084	-0.560005	-0.868709	-0.654687	1.44965	0.633752	SH3GL1	13.059	0	EEF2	533.208	0	.	.	.	.	.	.	.		.	.	.	.	.	.
chr9	123836604	123837672	RA_C_PatternMatch	254.476	258.971	166.929	141.519	454.52	276.039	195.549	119.767	78505.3	0.228807	0.540138	0.426247	-0.0878515	-1.0432	1.60406	0.0945213	-0.56752	CNTRL	3.99479	0	CDK5RAP2	13.5961	0	.	.	.	.	.	.	.		.	.	.	.	.	.
chr7	64699743	64713023	Cluster2	251.953	231.522	237.187	202.034	468.033	435.086	236.511	147.606	101504	0.0439093	0.393617	0.380158	-0.799736	-1.23504	1.0845	0.797202	0.153066	ZNF92	10.6948	1	CCT6P3	22.4837	0	ZNF92	10.695	9.7737	6.311	8.6926	7.85	7.6447	0.243225	0	-0.486313	-2.31412	-1.05698	-1.50175	-1.61012
chr20	55816192	55835548	Cluster1	251.593	332.167	461.695	278.273	135.136	183.134	278.561	175.818	114190	0.304166	0.366365	0.421955	0.0951899	0.393574	-1.20724	-0.670443	1.38892	BMP7	10.2327	0	RAE1	20.4021	0	.	.	.	.	.	.	.		.	.	.	.	.	.
chr1	36614707	36638238	Cluster2	251.593	285.226	223.98	250.16	537.414	420.175	252.188	145.371	3624.74	0.120948	0.358765	0.377986	-0.941068	-0.952884	1.41562	0.448947	0.0293831	MAP7D1	11.1756	0	MRPS15	31.3226	0	.	.	.	.	.	.	.		.	.	.	.	.	.
chr5	158522083	158533753	Stable	248.709	278.463	250.921	362.613	430.624	392.266	152.161	107.981	24525.4	0.0639134	0.086288	0.238803	-1.08374	0.301892	1.12924	0.662618	-1.01001	EBF1	4.28522	1	RNF145	38.9414	0	EBF1	4.2852	3.9067	2.6081	9.6152	7.7016	5.6064	0.535957	0	-0.144527	-0.640385	2.03521	1.30452	0.504488
chr7	149565593	149582655	Cluster2	245.105	315.061	274.693	216.805	637.778	597.574	322.881	247.992	286340	0.126187	0.479936	0.48929	-1.02512	-1.15405	0.763844	0.58068	0.834651	ATP6V0E2	12.5578	0	REPIN1	28.1556	0	.	.	.	.	.	.	.		.	.	.	.	.	.
chr17	2117024	2147980	Cluster3	244.744	290.795	371.892	1016.36	322.844	248.511	771.616	277.59	170293	0.212823	0.800195	0.716666	-0.675865	1.7053	-0.434853	-0.664241	0.0696615	SMG6	6.44069	0	TSR1	17.6756	0	.	.	.	.	.	.	.		.	.	.	.	.	.
chr9	118449583	118453942	Cluster3	244.023	222.373	133.12	546.063	185.895	105.139	302.04	99.328	5916.48	0.294164	0.841314	0.66441	0.0426728	1.69066	-0.274484	-0.715102	-0.743742	LINC00474	0	0	PAPPA	1.95951	0	.	.	.	.	.	.	.		.	.	.	.	.	.
chr1	154971836	154988300	RA_C_PatternMatch	243.663	342.112	451.13	191.074	431.448	537.167	98.336	81.5745	11994	0.300254	0.458809	0.360237	-0.885798	-1.22113	0.31162	0.985741	0.80957	ZBTB7B	0.618672	1	KRTCAP2	46.5263	0	ZBTB7B	0.61867	1.223	1.4197	0.83879	1.1284	1.2077	0.265232	0	1.94333	2.57585	0.707834	1.63913	1.89413
chr13	110396113	110411986	Stable	240.419	268.518	370.307	261.596	388.105	313.124	119.587	56.021	1563.99	0.233175	0.198216	0.198656	-0.955719	-0.59053	1.59106	0.298048	-0.342864	IRS2	31.7345	0	IRS2	31.7345	0	.	.	.	.	.	.	.		.	.	.	.	.	.
chr5	141886906	141890144	Cluster3	239.698	215.61	162.703	577.512	220.173	78.759	337.814	113.087	2076.56	0.191191	0.879857	0.686953	0.00554543	1.65899	-0.0900207	-0.782179	-0.792339	SPRY4	18.2705	0	NDFIP1	23.9158	0	.	.	.	.	.	.	.		.	.	.	.	.	.
chr12	14391568	14394582	Cluster3	238.617	249.424	239.828	850.543	226.93	137.255	611.926	199.09	36131.6	0.0244036	0.959538	0.807172	-0.280987	1.76998	-0.320158	-0.620717	-0.548117	ATF7IP	17.073	0	ATF7IP	17.073	0	.	.	.	.	.	.	.		.	.	.	.	.	.
chr16	67034406	67048756	Cluster2	237.896	269.314	149.496	252.066	547.961	251.57	278.647	115.917	13487.4	0.283808	0.487768	0.476882	-0.439598	-0.338432	1.7741	-0.341973	-0.654096	CES4A	0.0336326	0	FAM96B	26.5181	0	.	.	.	.	.	.	.		.	.	.	.	.	.
chr19	56115658	56117569	RA_C_PatternMatch	237.175	248.628	217.641	243.012	371.46	196.515	122.832	47.8715	336.254	0.0668204	0.335203	0.243201	-0.0582524	0.0149613	1.62609	-0.568252	-1.01455	ZNF524	0.849792	1	RPL28	123.077	0	ZNF524	0.84979	0.98182	1.0935	1.3322	1.7247	1.0333	0.265244	0	0.446473	0.82413	1.63132	2.9586	0.620558
chr18	57168707	57199663	Cluster3	236.454	272.098	310.086	1007.31	308.177	182.751	770.856	264.341	139898	0.13494	0.889646	0.797771	-0.606195	1.69906	-0.391707	-0.766795	0.0656358	CCBE1	0.0593226	0	PMAIP1	22.1456	0	.	.	.	.	.	.	.		.	.	.	.	.	.
chr17	56591097	56596918	Cluster2	233.57	241.865	219.226	249.207	442.16	348.298	200.295	101.051	10338.5	0.0494632	0.278421	0.304442	-1.01296	-0.826716	1.47148	0.353522	0.0146763	MTMR4	23.8748	0	MTMR4	23.8748	0	.	.	.	.	.	.	.		.	.	.	.	.	.
chr7	55954662	55956078	Cluster2	232.129	291.591	203.378	213.47	604.158	290.95	312.567	110.082	4786.01	0.185623	0.559791	0.493285	-0.516326	-0.630552	1.76114	-0.156239	-0.458023	SEPT14	0	0	CHCHD2	139.364	0	.	.	.	.	.	.	.		.	.	.	.	.	.
chr22	39259559	39269338	Cluster2	230.687	274.883	243.526	167.25	628.384	589.928	353.501	230.93	446454	0.0910513	0.55398	0.561413	-0.842426	-1.14922	1.08093	0.894952	0.0157613	CBX6	8.04428	0	RPL3	232.742	0	.	.	.	.	.	.	.		.	.	.	.	.	.
chr17	30845683	30847912	Cluster2	229.966	262.153	188.587	248.254	643.711	355.945	381.558	176.354	71526.8	0.162531	0.491496	0.520461	-0.636294	-0.532604	1.70957	0.0779863	-0.618661	MYO1D	3.36704	0	TMEM98	30.2981	0	.	.	.	.	.	.	.		.	.	.	.	.	.
chr9	6680746	6682242	RA_C_PatternMatch	229.245	203.278	143.157	149.143	361.572	245.07	158.294	85.473	1235.32	0.230121	0.422265	0.360166	-0.000573006	-0.944995	1.55959	0.186007	-0.800034	GLDC	1.67096	0	UHRF2	9.46127	0	.	.	.	.	.	.	.		.	.	.	.	.	.
chr6	159051878	159076571	Cluster2	226.001	213.621	181.72	414.074	791.537	428.969	577.916	324.602	2.65922e+06	0.110308	0.392318	0.610609	-1.15854	-0.240052	1.60336	-0.167309	-0.0374569	DYNLT1	26.7774	0	DYNLT1	26.7774	0	.	.	.	.	.	.	.		.	.	.	.	.	.
chrX	68113854	68115927	Cluster2	226.001	244.252	194.398	161.532	465.561	269.539	221.309	97.2552	16760.5	0.113849	0.515674	0.413008	-0.189875	-0.680278	1.63241	0.14131	-0.903568	EFNB1	4.32024	0	PJA1	15.1432	0	.	.	.	.	.	.	.		.	.	.	.	.	.
chr14	100432829	100439168	RA_C_PatternMatch	226.001	259.369	204.963	161.532	407.057	282.921	147.688	91.9327	27945.7	0.119225	0.43252	0.330097	-0.539293	-1.24547	1.44396	0.0841975	0.25661	EVL	31.6085	0	EVL	31.6085	0	.	.	.	.	.	.	.		.	.	.	.	.	.
chr12	121973719	121976301	RA_C_PatternMatch	226.001	349.67	302.69	107.211	518.957	449.997	169.287	127.099	80714.8	0.213214	0.614757	0.458582	-0.67436	-1.37556	1.05491	0.647854	0.347151	KDM2B	13.6334	0	KDM2B	13.6334	0	.	.	.	.	.	.	.		.	.	.	.	.	.
chrX	139013465	139015561	RA_C_PatternMatch	225.28	301.934	174.853	175.827	453.86	232.836	151.926	85.808	18767	0.273435	0.510798	0.404447	-0.357883	-0.812905	1.7453	-0.28836	-0.286152	MIR505	0	0	ATP11C	18.8792	0	.	.	.	.	.	.	.		.	.	.	.	.	.
chr6	24720291	24722250	Cluster2	224.199	250.617	175.381	213.946	548.126	285.979	297.509	105.756	744.458	0.176115	0.503426	0.477046	-0.492789	-0.563636	1.7455	-0.065898	-0.623179	C6orf62	25.2293	0	GMNN	39.4345	0	.	.	.	.	.	.	.		.	.	.	.	.	.
chr6	13419519	13426324	Cluster3	220.234	226.351	212.359	626.591	228.084	84.1116	406.357	144.887	2035.29	0.0319347	0.898019	0.694665	-0.18347	1.71764	-0.146745	-0.820308	-0.567115	GFOD1	5.01493	0	GFOD1	5.01493	0	.	.	.	.	.	.	.		.	.	.	.	.	.
chrX	3732399	3734639	Cluster2	220.234	249.424	161.646	202.51	525.054	289.038	275.63	120.725	19365.9	0.212427	0.492658	0.473274	-0.499305	-0.628875	1.72907	0.00368447	-0.604575	LOC389906	12.3107	0	LOC389906	12.3107	0	.	.	.	.	.	.	.		.	.	.	.	.	.
chr16	30666239	30671597	Cluster2	219.513	297.16	232.432	321.157	783.956	417.117	486.796	219.614	329212	0.166617	0.481375	0.557128	-0.953889	-0.480028	1.67753	-0.0326646	-0.210948	PRR14	3.17625	0	DCTPP1	39.8548	0	.	.	.	.	.	.	.		.	.	.	.	.	.
chr4	124812188	124816848	Cluster3	218.792	171.056	105.123	634.691	279.831	143.372	415.899	162.685	87507.1	0.34594	0.719224	0.749176	-0.309832	1.71348	-0.0128823	-0.676744	-0.714024	SPRY1	2.89999	0	SPRY1	2.89999	0	.	.	.	.	.	.	.		.	.	.	.	.	.
chr19	18871854	18893964	Cluster2	216.629	276.474	417.322	465.535	634.811	527.227	358.337	186.473	85068	0.339517	0.157907	0.368715	-1.43024	0.139574	1.20718	0.528657	-0.445162	CRTC1	0.888564	0	FKBP8	59.8288	0	.	.	.	.	.	.	.		.	.	.	.	.	.
chr1	26946565	26948357	Cluster2	215.548	221.577	143.157	190.598	452.707	216.014	231.13	88.1295	5639.47	0.225613	0.504649	0.451112	-0.240207	-0.448397	1.73872	-0.236319	-0.813794	MIR1976	0	0	ARID1A	7.58339	0	.	.	.	.	.	.	.		.	.	.	.	.	.
chr17	61043122	61044576	Cluster2	213.746	314.266	206.548	215.376	646.183	419.411	331.917	171.984	6356.47	0.245946	0.504704	0.515435	-0.863277	-0.854152	1.5575	0.288033	-0.128104	MIR4315-1	0	0	TANC2	9.30928	0	.	.	.	.	.	.	.		.	.	.	.	.	.
chr7	129464303	129473881	RA_C_PatternMatch	213.746	217.997	249.865	193.457	415.297	393.03	197.3	95.4153	5734.8	0.0868868	0.365827	0.348169	-0.662985	-0.849704	1.19189	0.986963	-0.66616	UBE2H	16.5849	0	UBE2H	16.5849	0	.	.	.	.	.	.	.		.	.	.	.	.	.
chr13	30163572	30170288	Cluster2	213.746	307.503	273.108	173.921	551.917	515.757	244.414	190.39	187986	0.179123	0.503987	0.465685	-0.984345	-1.18847	0.74899	0.563648	0.86018	SLC7A1	23.4261	0	SLC7A1	23.4261	0	.	.	.	.	.	.	.		.	.	.	.	.	.
chr5	36044835	36057067	Cluster3	212.304	206.063	161.118	873.415	332.402	162.106	661.111	201.627	653.851	0.144571	0.814534	0.850552	-0.463518	1.74338	-0.0626113	-0.631088	-0.586163	UGT3A2	0.574376	0	UGT3A2	0.574376	0	.	.	.	.	.	.	.		.	.	.	.	.	.
chr1	240626749	240631954	Cluster3	212.304	163.1	72.8993	789.075	283.127	162.871	576.771	239.791	551254	0.473117	0.807181	0.921242	-0.467689	1.76422	-0.193628	-0.658977	-0.443921	FMN2	2.38374	0	FMN2	2.38374	0	.	.	.	.	.	.	.		.	.	.	.	.	.
chr7	87666780	87676789	Cluster3	212.304	168.271	168.514	731.419	358.441	333.388	519.115	295.622	1.93067e+06	0.138516	0.46989	0.649658	-1.0629	1.5855	-0.317343	-0.445158	0.239897	ADAM22	14.7797	0	ADAM22	14.7797	0	.	.	.	.	.	.	.		.	.	.	.	.	.
chr9	139843690	139867343	Cluster4	211.223	239.081	283.673	170.585	339.983	533.726	250.053	104.855	11685.3	0.149374	0.521998	0.43929	-0.76647	-1.05224	0.138981	1.5014	0.178332	LCN12	0	0	SNORA43	297.907	0	.	.	.	.	.	.	.		.	.	.	.	.	.
chrX	40293892	40319802	Cluster3	210.141	238.285	198.096	691.87	250.991	212.955	481.729	155.995	4083.49	0.095704	0.690945	0.641744	-0.723115	1.60349	-0.525822	-0.709525	0.35497	BCOR	21.1088	0	BCOR	21.1088	0	.	.	.	.	.	.	.		.	.	.	.	.	.
chr11	118784969	118800914	RA_C_PatternMatch	208.339	231.92	242.998	184.403	399.641	397.618	167.721	90.3855	4335.24	0.077722	0.377995	0.345906	-0.775444	-1.00685	1.07396	1.05441	-0.346082	BCL9L	1.08131	0	RPS25	179.977	0	.	.	.	.	.	.	.		.	.	.	.	.	.
chr9	90690960	90692289	Cluster2	207.979	219.986	128.894	107.211	456.497	400.677	271.783	181.335	410944	0.266628	0.58369	0.566067	-0.474977	-1.16588	1.22896	0.846237	-0.434339	SPATA31C2	0	0	SPIN1	19.6816	0	.	.	.	.	.	.	.		.	.	.	.	.	.
chr16	70414141	70415985	Cluster2	206.537	222.771	191.229	108.641	438.04	322.683	215.269	120.053	52398.4	0.0762562	0.576784	0.465098	-0.340259	-1.09285	1.43946	0.552632	-0.558981	ST3GAL2	6.76272	0	AARS	29.5729	0	.	.	.	.	.	.	.		.	.	.	.	.	.
chr19	52190713	52192443	Cluster3	201.49	219.19	167.985	757.627	270.602	218.308	556.137	170.519	16321.8	0.132533	0.715819	0.731667	-0.48803	1.76616	-0.207898	-0.419862	-0.650373	MIR99B	0	0	ETFB	24.6358	0	.	.	.	.	.	.	.		.	.	.	.	.	.
chr12	115183544	115190710	Cluster3	200.409	230.727	171.683	736.184	258.242	214.102	535.775	213.444	67155.6	0.146938	0.718704	0.711275	-0.700058	1.70359	-0.440602	-0.638627	0.0756991	TBX3	116.598	1	TBX3	116.598	1	TBX3	116.6	89.166	64.582	208.82	198.58	176.73	0.520494	0	-0.423931	-0.803821	1.42505	1.26682	0.929174
chr9	131936524	131937892	Cluster2	200.049	261.358	157.42	318.775	1108.28	520.345	846.922	347.034	705553	0.253292	0.631929	0.833992	-0.782367	-0.458551	1.69476	0.0912154	-0.54506	IER5L	4.12107	0	NTMT1	14.7995	0	.	.	.	.	.	.	.		.	.	.	.	.	.
chrX	103172901	103174263	Cluster2	200.049	169.863	130.479	131.513	417.275	241.247	247.412	117.383	53580.6	0.209154	0.547407	0.500689	-0.196411	-0.774309	1.63525	0.150972	-0.8155	MIR1256	0	0	MORF4L2	97.6621	0	.	.	.	.	.	.	.		.	.	.	.	.	.
chr11	121329167	121338826	Cluster3	198.967	218.395	234.017	812.424	309.66	158.283	613.457	217.723	162278	0.0808718	0.802362	0.762184	-0.560454	1.74603	-0.14427	-0.713418	-0.327884	SORL1	5.22732	0	SORL1	5.22732	0	.	.	.	.	.	.	.		.	.	.	.	.	.
chr22	41417077	41418992	Cluster2	198.246	268.916	203.907	162.961	472.318	321.536	203.402	98.6658	15656.1	0.175553	0.485031	0.418797	-0.653921	-0.940221	1.56988	0.346448	-0.32219	MIR1281	0	0	RBX1	31.0119	0	.	.	.	.	.	.	.		.	.	.	.	.	.
chr8	135843579	135851187	RA_C_PatternMatch	196.805	262.153	194.398	217.282	452.542	297.831	190.389	106.122	20290.4	0.176515	0.370677	0.362698	-1.01096	-0.811895	1.4752	-0.0288341	0.376496	MIR30D	0	0	ZFAT	1.69012	1	ZFAT	1.6901	1.5731	1.9706	1.7601	1.8708	2.0268	0.0957831	0	-0.690416	1.65523	0.413069	1.06631	1.98686
chr20	33296454	33301959	Cluster2	196.444	270.905	224.509	187.262	483.854	359.003	212.949	117.227	12467.2	0.16306	0.433676	0.401075	-0.980285	-1.05244	1.27828	0.297158	0.457287	TP53INP2	1.96813	0	NCOA6	6.70807	0	.	.	.	.	.	.	.		.	.	.	.	.	.
chr4	146653840	146655170	RA_C_PatternMatch	194.281	243.457	172.74	194.886	409.694	232.836	166.237	59.6225	39.8028	0.178126	0.410711	0.358869	-0.441015	-0.434929	1.72589	-0.0531794	-0.796762	C4orf51	0	0	ZNF827	2.79583	1	ZNF827	2.7958	2.8811	1.6251	6.3097	6.5753	4.3901	0.501915	0	0.0451094	-0.619104	1.85826	1.99872	0.843118
chr4	77609651	77612486	Cluster2	193.921	242.661	108.292	221.57	520.769	232.836	278.108	128.706	43677.4	0.374526	0.521703	0.551574	-0.592572	-0.39196	1.77892	-0.310218	-0.484172	SHROOM3	9.80467	0	CCNI	108.572	0	.	.	.	.	.	.	.		.	.	.	.	.	.
chr4	56914866	56916276	Cluster2	191.037	218.395	156.892	129.13	438.369	329.182	219.974	156.475	217764	0.163231	0.524697	0.482748	-0.684563	-1.19885	1.37011	0.463055	0.0502461	CEP135	3.77736	0	NMU	20.0515	0	.	.	.	.	.	.	.		.	.	.	.	.	.
chr8	22849260	22858021	Cluster2	189.596	245.446	183.833	257.784	465.232	264.187	219.786	107.63	35770.5	0.164965	0.358483	0.383748	-0.974964	-0.315128	1.69229	-0.253168	-0.149027	RHOBTB2	6.61193	0	TNFRSF10B	36.3525	0	.	.	.	.	.	.	.		.	.	.	.	.	.
chr7	138346818	138365626	Cluster2	187.433	210.837	231.376	411.691	459.958	429.734	249.121	171.377	58388.3	0.104759	0.0562209	0.386492	-1.65702	0.407994	0.852446	0.574137	-0.177556	SVOPL	0.111612	0	TRIM24	36.0738	0	.	.	.	.	.	.	.		.	.	.	.	.	.
chr12	49445119	49454952	Cluster2	186.712	250.617	170.627	196.792	510.717	340.269	260.1	131.934	18758.4	0.208783	0.449968	0.473083	-0.838101	-0.762568	1.58978	0.312553	-0.301661	RHEBL1	2.49527	0	TUBA1A	775.225	0	.	.	.	.	.	.	.		.	.	.	.	.	.
chr2	232468579	232470220	Cluster2	185.631	209.643	184.889	155.337	458.804	315.418	249.161	113.761	22777.6	0.0728196	0.489942	0.459486	-0.708345	-0.958334	1.5459	0.362667	-0.241888	.	.	0	.	.	0	.	.	.	.	.	.	.		.	.	.	.	.	.
chr12	121904160	121905989	RA_C_PatternMatch	183.108	227.544	124.14	131.036	380.854	192.31	153.31	94.605	37757.8	0.290984	0.554672	0.454635	-0.334641	-0.877663	1.72751	-0.23868	-0.276525	KDM2B	13.6334	0	KDM2B	13.6334	0	.	.	.	.	.	.	.		.	.	.	.	.	.
chr18	33160639	33162342	Cluster2	176.98	235.898	117.801	166.773	530.328	335.299	294.43	180.743	66073.3	0.333809	0.528686	0.58248	-0.862355	-0.93147	1.53031	0.209687	0.05383	MIR3975	0	0	ZNF24	20.9379	1	ZNF24	20.938	19.176	17.299	22.307	21.822	20.961	0.166137	0	-0.553998	-1.14415	0.430433	0.277942	0.00723153
chr6	3162772	3163675	RA_C_PatternMatch	176.62	223.168	171.155	99.1109	395.521	269.922	172.353	103.55	52972.7	0.150188	0.583786	0.458836	-0.423864	-1.10919	1.51163	0.401098	-0.379672	TUBB2A	137.034	0	TUBB2B	224.954	0	.	.	.	.	.	.	.		.	.	.	.	.	.
chr1	70686757	70687820	Cluster2	176.259	209.643	154.779	151.049	425.02	243.924	215.377	91.567	10418.1	0.153398	0.509758	0.455526	-0.54498	-0.772732	1.70238	0.0663201	-0.450988	SRSF11	35.9591	0	SRSF11	35.9591	0	.	.	.	.	.	.	.		.	.	.	.	.	.
chr17	29875850	29877609	Cluster2	175.899	264.142	202.85	178.209	537.909	401.824	273.767	160.516	9144.69	0.211022	0.487368	0.500032	-0.991286	-0.976348	1.34964	0.469648	0.14835	MIR193A	0	0	COPRS	26.6328	0	.	.	.	.	.	.	.		.	.	.	.	.	.
chr22	41808844	41810780	Cluster2	172.655	201.687	121.499	189.168	496.544	283.685	294.857	139.499	36261.1	0.24564	0.487228	0.550141	-0.772686	-0.647056	1.69143	0.0720211	-0.343713	TOB2	3.63542	0	RBX1	31.0119	0	.	.	.	.	.	.	.		.	.	.	.	.	.
chr1	65719765	65721730	RA_C_PatternMatch	172.655	245.048	144.742	141.995	403.761	246.982	158.713	99.8724	32292.5	0.276137	0.498529	0.43788	-0.604559	-0.904039	1.65284	0.121453	-0.265694	DNAJC6	10.5917	0	DNAJC6	10.5917	0	.	.	.	.	.	.	.		.	.	.	.	.	.
chr9	133325963	133348334	Cluster4	172.294	151.564	238.772	230.623	383.82	594.133	355.361	200.733	330138	0.242931	0.453016	0.56746	-1.05016	-0.692742	0.245991	1.53471	-0.0377976	ASS1	15.1356	0	EXOSC2	18.4692	0	.	.	.	.	.	.	.		.	.	.	.	.	.
chr13	98627809	98629601	RA_C_PatternMatch	170.492	245.843	125.725	137.707	382.007	225.19	136.164	88.2677	22861.5	0.335965	0.498503	0.44165	-0.605003	-0.954329	1.6487	-0.0221924	-0.0671781	IPO5	77.3003	0	IPO5	77.3003	0	.	.	.	.	.	.	.		.	.	.	.	.	.
chr22	41047731	41048819	Cluster2	167.969	116.955	94.5578	133.419	460.452	260.746	343.497	146.947	61473.5	0.297435	0.578666	0.669472	-0.396987	-0.63664	1.63179	0.246552	-0.844719	MKL1	4.95855	0	RBX1	31.0119	0	.	.	.	.	.	.	.		.	.	.	.	.	.
chr15	89942491	89955020	Cluster2	166.167	198.107	146.327	165.344	412.495	346.387	214.388	125.111	1601.46	0.153493	0.415327	0.467986	-0.956525	-0.964045	1.29429	0.690227	-0.0639421	MIR9-3	0	0	FANCI	22.6857	0	.	.	.	.	.	.	.		.	.	.	.	.	.
chr2	96657120	96658704	Cluster2	165.806	231.522	167.985	119.6	449.905	285.979	218.383	124.438	76049.9	0.198092	0.57916	0.504542	-0.690423	-1.05214	1.5336	0.250333	-0.0413744	FAHD2CP	0.893746	0	STARD7	68.1138	0	.	.	.	.	.	.	.		.	.	.	.	.	.
chr10	129984767	129987683	Cluster3	165.446	156.337	150.553	551.304	142.717	65.7599	385.858	127.455	8068.95	0.0476871	1.03043	0.843704	-0.174074	1.74852	-0.287324	-0.670774	-0.616348	.	.	0	.	.	0	.	.	.	.	.	.	.		.	.	.	.	.	.
chr17	34090969	34093913	Cluster2	164.364	204.869	196.511	171.538	609.102	408.323	404.233	190.853	40103.8	0.1134	0.552655	0.614718	-0.851624	-0.813338	1.52185	0.450335	-0.307223	MMP28	0.463716	0	AP2B1	29.7372	0	.	.	.	.	.	.	.		.	.	.	.	.	.
chr13	108867891	108880150	Cluster2	164.004	214.019	189.644	530.339	631.515	313.889	417.496	281.317	1.59785e+06	0.132173	0.329858	0.574403	-1.3087	0.692065	1.24464	-0.490092	-0.137919	LIG4	3.61362	0	FAM155A	13.3654	0	.	.	.	.	.	.	.		.	.	.	.	.	.
chr1	93389879	93402388	Cluster3	163.283	189.355	159.005	781.928	243.081	241.247	618.645	224.881	181797	0.0963219	0.73832	0.812301	-0.708601	1.76513	-0.389518	-0.396852	-0.270159	FAM69A	8.0462	0	RPL5	298.469	0	.	.	.	.	.	.	.		.	.	.	.	.	.
chr6	126111161	126115529	Cluster2	161.12	243.854	179.079	215.376	755.445	420.94	511.591	256.668	557075	0.223534	0.587575	0.69398	-1.01424	-0.782677	1.5223	0.094655	0.179962	NCOA7	1.57076	0	HDDC2	5.35174	0	.	.	.	.	.	.	.		.	.	.	.	.	.
chr1	85084389	85086954	Cluster2	159.678	216.406	226.622	346.888	510.222	325.741	293.816	150.972	54291.5	0.179513	0.256061	0.422602	-1.32005	0.16562	1.46181	-0.00219982	-0.305182	C1orf180	0	0	GNG5	29.075	0	.	.	.	.	.	.	.		.	.	.	.	.	.
chr8	10903741	10918058	Cluster4	157.155	207.654	297.408	162.961	335.204	647.277	349.869	181.424	23817.2	0.321811	0.642981	0.611221	-0.95666	-0.930288	-0.14794	1.26953	0.765357	XKR6	0.72336	0	MTMR9	9.89404	0	.	.	.	.	.	.	.		.	.	.	.	.	.
chr6	19804419	19805643	Cluster2	156.074	162.702	83.9926	139.613	425.68	188.104	262.978	113.741	23661.9	0.325166	0.609618	0.619182	-0.435433	-0.569745	1.7644	-0.174086	-0.585134	ID4	4.23375	1	ID4	4.23375	1	ID4	4.2337	3.4309	2.1347	4.3926	9.8297	22.928	0.980954	0	-0.108844	-0.284583	0.0215437	0.758707	2.53458
chr10	88470366	88472235	Cluster2	155.353	187.764	110.405	175.827	621.792	315.801	434.028	199.775	131836	0.256978	0.614524	0.72578	-0.785682	-0.677247	1.6847	0.0640922	-0.285864	LDB3	0.0879269	0	BMPR1A	7.23889	0	.	.	.	.	.	.	.		.	.	.	.	.	.
chr19	1168877	1170717	Cluster2	154.993	142.414	138.403	106.258	442.324	359.003	299.91	143.725	10863.1	0.0595849	0.578478	0.626873	-0.629225	-0.963902	1.34396	0.77177	-0.522603	SBNO2	3.96372	0	GPX4	89.6234	0	.	.	.	.	.	.	.		.	.	.	.	.	.
chr8	21867613	21868564	Cluster2	154.272	147.983	102.482	79.0981	361.737	288.656	213.754	127.687	78009.3	0.209477	0.603332	0.590115	-0.420626	-1.06175	1.34876	0.725479	-0.591855	.	.	0	.	.	0	.	.	.	.	.	.	.		.	.	.	.	.	.
chrX	48690211	48695140	Cluster2	151.388	177.023	146.855	325.922	479.569	331.094	302.546	219.027	1.02139e+06	0.102685	0.230304	0.495645	-1.47193	0.029677	1.35158	0.0741743	0.0164964	PCSK1N	45.2856	0	PCSK1N	45.2856	0	.	.	.	.	.	.	.		.	.	.	.	.	.
chr6	158652426	158654220	Cluster2	151.388	178.217	113.047	168.679	483.854	250.423	305.637	143.531	50218.4	0.221985	0.543409	0.601418	-0.747223	-0.619109	1.71612	-0.0134434	-0.336341	GTF2H5	0.625135	0	DYNLT1	26.7774	0	.	.	.	.	.	.	.		.	.	.	.	.	.
chr16	77245925	77247124	Cluster2	151.388	175.432	134.705	144.378	391.566	210.279	216.134	98.77	7331.86	0.133085	0.514607	0.482258	-0.670754	-0.740429	1.71646	-0.0854167	-0.219856	SYCE1L	0.0874779	0	SYCE1L	0.0874779	0	.	.	.	.	.	.	.		.	.	.	.	.	.
chr10	29592881	29612444	Cluster3	150.667	163.896	147.912	782.881	200.397	134.196	632.214	182.179	7938.81	0.0554289	0.958266	0.970388	-0.47991	1.78197	-0.301991	-0.538839	-0.461228	LYZL1	0	0	PTCHD3P1	8.05324	0	.	.	.	.	.	.	.		.	.	.	.	.	.
chr12	28343053	28344354	Cluster2	150.307	245.048	136.29	151.525	490.281	282.156	245.233	129.269	2876.25	0.333841	0.554727	0.556182	-0.867422	-0.85865	1.58101	0.082131	0.062931	CCDC91	8.34038	0	MRPS35	23.9878	0	.	.	.	.	.	.	.		.	.	.	.	.	.
chr10	81741053	81742466	Cluster2	149.946	213.621	153.722	86.722	486.491	424.381	272.87	211.873	561882	0.207172	0.646948	0.647337	-0.870731	-1.23241	1.05452	0.699208	0.34942	SFTPD	0.274761	0	ANXA11	5.98013	0	.	.	.	.	.	.	.		.	.	.	.	.	.
chr22	18483028	18484612	Cluster2	147.063	224.76	136.818	165.82	561.31	343.71	336.55	182.885	111235	0.283635	0.55492	0.625975	-0.923563	-0.811317	1.55539	0.25322	-0.0737294	MICAL3	9.54587	0	ATP6V1E1	19.4999	0	.	.	.	.	.	.	.		.	.	.	.	.	.
chr19	34239196	34257723	Cluster4	147.063	114.17	172.74	107.211	160.845	510.787	338.047	118.872	19482.8	0.202955	0.844209	0.758761	-0.530718	-0.775946	-0.445911	1.70745	0.0451295	CHST8	10.1878	0	LSM14A	31.3822	0	.	.	.	.	.	.	.		.	.	.	.	.	.
chr7	128170454	128172319	Cluster2	140.935	177.421	122.027	162.008	444.632	302.037	267.211	163.188	103626	0.191819	0.466548	0.555764	-1.06577	-0.896855	1.36864	0.225607	0.368386	METTL2B	12.3455	0	ATP6V1F	33.6525	0	.	.	.	.	.	.	.		.	.	.	.	.	.
chr7	100994020	100996555	Cluster3	139.133	138.834	139.459	946.319	318.559	241.63	807.186	294.721	601065	0.00224661	0.769787	0.982779	-0.690016	1.75248	-0.147085	-0.379867	-0.535509	COL26A1	5.90156	0	CUX1	18.4022	1	CUX1	18.402	17.578	21.182	20.759	23.028	21.922	0.112308	0	-0.370228	1.24907	1.05902	2.07849	1.58156
chr21	38935321	38937341	Cluster2	139.133	184.581	135.762	152.955	478.58	289.038	293.999	143.798	40139.3	0.178016	0.532958	0.584641	-0.901835	-0.800704	1.58179	0.19497	-0.0742173	DYRK1A	16.4531	0	TTC3	83.8358	0	.	.	.	.	.	.	.		.	.	.	.	.	.
chr1	156677478	156683096	Cluster3	138.052	142.812	147.383	1322.27	391.401	181.987	1184.22	425.019	858984	0.0326855	0.9606	1.20869	-0.69054	1.74698	-0.169063	-0.600107	-0.287265	SRGAP2D	1.28224e-19	0	CCT3	214.445	0	.	.	.	.	.	.	.		.	.	.	.	.	.
chr8	22551072	22553569	Cluster2	134.808	171.852	133.12	206.322	737.647	329.947	565.795	223.161	232473	0.149331	0.654748	0.815901	-0.738029	-0.44779	1.70859	0.0539423	-0.576716	EGR3	0.096891	1	TNFRSF10B	36.3525	0	EGR3	0.096891	0.14105	0.10535	0.78642	0.84316	0.38511	0.857074	0	0.143368	0.0274633	2.23865	2.42286	0.935743
chr22	22291910	22293637	Cluster2	128.32	118.546	98.7838	123.412	437.216	311.595	318.67	160.753	23872.3	0.130597	0.543226	0.684623	-0.81038	-0.846762	1.47938	0.548185	-0.370421	PPM1F	5.13058	0	MAPK1	13.2977	0	.	.	.	.	.	.	.		.	.	.	.	.	.
chr19	41168672	41170277	Cluster2	127.238	241.07	168.514	164.867	513.848	264.951	272.778	110.075	17355.1	0.32205	0.571285	0.569731	-0.877301	-0.629191	1.67185	0.0307222	-0.196078	NUMBL	1.47875	0	SNRPA	32.4655	0	.	.	.	.	.	.	.		.	.	.	.	.	.
chr21	38334776	38339838	Cluster2	125.796	173.841	134.705	333.07	646.018	347.151	472.177	254.606	1.24245e+06	0.17653	0.399829	0.675383	-1.10222	-0.0293365	1.59054	0.0435493	-0.502527	HLCS	1.97775	0	TTC3	83.8358	0	.	.	.	.	.	.	.		.	.	.	.	.	.
chr16	4233335	4234684	Cluster2	117.867	175.432	119.914	107.688	401.124	261.893	225.692	122.24	23364.7	0.23712	0.571353	0.584563	-0.895581	-0.980246	1.46043	0.302365	0.113032	SRL	0	0	TRAP1	51.4778	0	.	.	.	.	.	.	.		.	.	.	.	.	.
chr10	71515488	71519687	Cluster3	116.425	142.812	117.801	560.358	235.665	105.139	443.933	158.577	29685.3	0.118184	0.780358	0.829466	-0.616193	1.72266	0.0120206	-0.675653	-0.442834	COL13A1	0.13715	0	H2AFY2	45.724	0	.	.	.	.	.	.	.		.	.	.	.	.	.
chr5	153155636	153162939	Cluster3	114.983	94.6775	100.897	877.703	316.911	139.549	762.72	284.795	390141	0.100499	0.866425	1.12059	-0.68475	1.73303	-0.0446487	-0.606877	-0.396757	GRIA1	0.538107	0	GRIA1	0.538107	0	.	.	.	.	.	.	.		.	.	.	.	.	.
chr10	71404578	71424356	Cluster3	114.622	122.922	144.742	695.682	616.189	240.1	581.06	302.671	509371	0.122088	0.470403	0.81712	-0.917447	1.22031	0.927849	-0.455805	-0.774905	C10orf35	3.72934	0	H2AFY2	45.724	0	.	.	.	.	.	.	.		.	.	.	.	.	.
chr11	45167751	45169173	Cluster2	112.099	151.961	86.6339	121.506	378.217	202.25	226.256	99.308	8840.23	0.281672	0.560987	0.609619	-0.702719	-0.617923	1.69609	0.109909	-0.485353	PRDM11	0.949866	0	TP53I11	14.1908	0	.	.	.	.	.	.	.		.	.	.	.	.	.
chr1	153755699	153756414	Cluster2	112.099	155.542	87.6904	118.647	393.379	221.366	237.837	103.46	5535.81	0.290162	0.567833	0.627015	-0.73518	-0.679372	1.66213	0.196087	-0.443664	SRGAP2D	1.28224e-19	0	ILF2	171.872	0	.	.	.	.	.	.	.		.	.	.	.	.	.
chr7	65958103	65959385	Cluster2	111.378	109.794	101.425	93.8695	484.843	355.18	375.049	187.181	112465	0.0497346	0.63973	0.803758	-0.79244	-0.89598	1.41614	0.649342	-0.377058	LOC493754	4.46629	0	TMEM248	18.3707	0	.	.	.	.	.	.	.		.	.	.	.	.	.
chr1	205312405	205322354	Cluster2	111.018	138.038	148.968	272.079	406.398	170.517	268.36	133.79	50877.6	0.147241	0.418091	0.538618	-1.03966	0.369587	1.54485	-0.519058	-0.355717	KLHDC8A	0.831832	0	KLHDC8A	0.831832	0	.	.	.	.	.	.	.		.	.	.	.	.	.
chr3	186586359	186602115	Cluster3	110.658	109.794	126.781	1000.16	348.388	121.579	889.502	288.125	10284.2	0.0826632	0.930732	1.16854	-0.594702	1.72543	0.0253808	-0.566217	-0.589893	.	.	0	.	.	0	.	.	.	.	.	.	.		.	.	.	.	.	.
chr8	131369367	131371519	Cluster2	103.088	145.199	81.8796	137.707	417.11	294.008	271.911	161.342	177730	0.292848	0.494907	0.667927	-0.9711	-0.70091	1.47974	0.518969	-0.326699	ASAP1	13.0809	0	FAM49B	22.0167	0	.	.	.	.	.	.	.		.	.	.	.	.	.
chr3	12464141	12469088	Cluster3	99.1232	100.645	71.8428	681.387	190.345	68.8185	582.264	190.604	9519.84	0.179015	1.03448	1.18276	-0.562943	1.75514	-0.199775	-0.683591	-0.308831	PPARG	1.75257	1	SNORA7A	250.065	0	PPARG	1.7526	2.018	2.2538	19.104	16.939	9.3178	0.905428	0	0.037952	0.0716712	2.48124	2.17164	1.08182
chr8	145325556	145330808	Cluster2	98.0419	146.392	145.27	124.365	589.326	324.594	442.934	173.996	59519.9	0.212444	0.673876	0.79815	-0.76255	-0.635248	1.61338	0.333092	-0.548671	FAM203A	2.76497	0	BOP1	71.7374	0	.	.	.	.	.	.	.		.	.	.	.	.	.
chr12	30263197	30264822	Cluster2	94.7978	134.06	75.0123	111.5	537.909	315.036	403.849	186.549	95863.1	0.296717	0.663421	0.860693	-0.756511	-0.668389	1.58137	0.405481	-0.561955	TMTC1	1.59211	0	TMTC1	1.59211	0	.	.	.	.	.	.	.		.	.	.	.	.	.
chr5	56970112	56974141	Cluster3	91.1934	77.5719	65.5037	671.858	170.568	53.9079	580.665	190.29	37286.4	0.164589	1.09888	1.27581	-0.500482	1.76448	-0.190871	-0.645919	-0.427203	ACTBL2	0.015001	0	ACTBL2	0.015001	0	.	.	.	.	.	.	.		.	.	.	.	.	.
chr8	131650085	131654651	Cluster3	88.3098	84.3346	104.595	766.68	252.145	95.9636	678.37	248.615	76048.5	0.116168	0.944442	1.16214	-0.748983	1.69962	-0.157615	-0.721356	-0.071661	ASAP1	13.0809	0	ASAP1	13.0809	0	.	.	.	.	.	.	.		.	.	.	.	.	.
chr12	73735	75041	Cluster2	88.3098	116.557	91.3882	101.493	401.454	318.859	284.897	174.133	99525.9	0.156924	0.565624	0.737879	-1.06661	-0.970153	1.22458	0.620253	0.191933	.	.	0	.	.	0	.	.	.	.	.	.	.		.	.	.	.	.	.
chr2	131555070	131556384	Cluster2	84.7053	142.016	127.838	87.1985	465.396	405.265	323.38	202.438	26653.4	0.252563	0.636514	0.778666	-1.05022	-1.03618	1.09393	0.755252	0.23723	AMER3	2.98434	0	FAM168B	31.7572	0	.	.	.	.	.	.	.		.	.	.	.	.	.
chr22	17652007	17653150	Cluster2	80.7404	122.922	113.047	134.848	458.475	215.631	335.553	145.204	118747	0.208985	0.624661	0.746615	-0.90712	-0.536443	1.68063	0.0169783	-0.25405	CECR5	24.2616	0	CECR5	24.2616	0	.	.	.	.	.	.	.		.	.	.	.	.	.
chr1	76080285	76082518	Cluster2	77.4963	125.308	115.688	67.1858	375.58	344.093	250.272	155.76	53027.9	0.238204	0.64698	0.749918	-1.01184	-1.0827	1.03665	0.820266	0.23762	SLC44A5	3.34774	0	RABGGTB	27.0248	0	.	.	.	.	.	.	.		.	.	.	.	.	.
chr8	10872962	10874426	Cluster2	76.7754	159.52	143.686	95.7754	389.588	375.443	231.757	159.031	89725.2	0.346763	0.577483	0.674579	-1.14616	-1.0235	0.873336	0.782017	0.514303	XKR6	0.72336	0	MTMR9	9.89404	0	.	.	.	.	.	.	.		.	.	.	.	.	.
chr12	52234793	52243438	Cluster2	72.4501	120.535	115.688	131.513	452.212	414.441	331.677	218.551	587019	0.257299	0.526784	0.773935	-1.23834	-0.895946	0.963174	0.744213	0.426897	FIGNL2	0.266511	0	SLC4A8	11.901	0	.	.	.	.	.	.	.		.	.	.	.	.	.
chr2	131148275	131149821	Cluster2	68.8456	101.838	61.8059	123.889	473.801	330.329	371.963	198.58	383598	0.275783	0.568623	0.875636	-1.00331	-0.670514	1.44511	0.577653	-0.348931	PTPN18	1.06473	0	MZT2B	49.91	0	.	.	.	.	.	.	.		.	.	.	.	.	.
chr4	48080335	48084976	Cluster3	68.4851	67.229	42.2604	811.947	284.94	123.873	743.462	293.199	1.08803e+06	0.249332	0.884424	1.27353	-0.72706	1.72616	-0.0128195	-0.544295	-0.441981	TXK	0.264439	0	SLC10A4	74.4083	0	.	.	.	.	.	.	.		.	.	.	.	.	.
chr17	2040108	2043344	Cluster3	54.0672	70.4114	75.0123	860.073	245.223	93.6697	806.006	286.234	229852	0.165535	1.01555	1.35159	-0.726081	1.73693	-0.141941	-0.605062	-0.263851	SMG6	6.44069	0	TSR1	17.6756	0	.	.	.	.	.	.	.		.	.	.	.	.	.
chr11	10952143	10953661	Cluster2	47.9396	79.1631	42.2604	224.429	667.936	219.455	588.773	267.224	1.57556e+06	0.351971	0.694825	1.1111	-0.914207	-0.168262	1.70625	-0.189285	-0.434498	ZBED5	16.1668	1	SNORD97	2071.58	0	ZBED5	16.167	15.833	14.369	27.638	23.931	17.264	0.276622	0	-0.0664905	-0.357934	2.28357	1.54561	0.218383
chr2	239906987	240105242	Cluster4	1221.56	1204.95	1695.7	1044.95	657.059	2051.18	547.891	301.633	393680	0.202802	0.575153	0.375332	-0.150434	-0.487116	-1.22658	1.43112	0.433007	HDAC4	2.87216	0	HDAC4	2.87216	0	.	.	.	.	.	.	.		.	.	.	.	.	.
chr17	78994488	79090479	Cluster4	1153.43	1286.5	2091.36	856.738	863.39	2519.52	480.48	407.111	1.98364e+06	0.335984	0.677952	0.470488	-0.415148	-0.823079	-0.813933	1.46313	0.589031	BAIAP2	2.73382	0	RPTOR	9.26855	0	.	.	.	.	.	.	.		.	.	.	.	.	.
chr13	114775131	114890307	Cluster4	1084.23	1114.25	1545.68	727.131	772.42	1882.19	357.099	279.845	342769	0.206873	0.580345	0.378646	-0.194398	-0.933673	-0.839914	1.45756	0.510429	RASA3	6.37869	0	RASA3	6.37869	0	.	.	.	.	.	.	.		.	.	.	.	.	.
chr2	10298799	10437693	Cluster4	1047.1	1014.8	1639.18	1136.92	388.764	1348.08	626.036	351.244	671995	0.284944	0.526228	0.380538	-0.0234262	0.202855	-1.68195	0.734824	0.767701	C2orf48	1.28516	0	ODC1	5983.72	0	.	.	.	.	.	.	.		.	.	.	.	.	.
chr17	57464241	57503991	Cluster1	1039.53	1097.94	984.668	1174.56	377.723	605.603	720.217	403.176	1.87916e+06	0.0544293	0.570565	0.358717	0.387051	0.740419	-1.34487	-0.74852	0.965923	YPEL2	3.74956	0	DHX40	38.2076	0	.	.	.	.	.	.	.		.	.	.	.	.	.
chr7	5597664	5647453	Stable	1026.2	1238.76	1169.03	1001.12	1651.3	1490.3	412.54	214.12	31890.2	0.0946608	0.245211	0.205441	-0.969829	-1.05768	1.21968	0.655753	0.152071	FSCN1	114.713	0	ACTB	1110.26	0	.	.	.	.	.	.	.		.	.	.	.	.	.
chr10	21805830	21817038	Cluster2	1023.31	986.158	567.347	933.453	1476.61	792.178	490.452	220.974	108555	0.294792	0.338525	0.313045	0.145439	-0.144242	1.60678	-0.599683	-1.0083	SKIDA1	3.03537	0	MLLT10	9.19088	0	.	.	.	.	.	.	.		.	.	.	.	.	.
chr13	80908328	80917453	Cluster2	984.023	967.461	670.885	1023.99	3243.11	2182.69	2275.65	1025.31	3.54825e+06	0.201578	0.51626	0.65921	-0.666917	-0.627951	1.53557	0.50172	-0.742424	SPRY2	43.0268	0	SPRY2	43.0268	0	.	.	.	.	.	.	.		.	.	.	.	.	.
chr8	144639495	144700750	Cluster2	982.581	1241.95	1262	811.471	1842.14	1953.68	691.68	440.695	1.9276e+06	0.134108	0.410044	0.33988	-0.893112	-1.22476	0.772897	0.989085	0.35589	EEF1D	73.651	0	EEF1D	73.651	0	.	.	.	.	.	.	.		.	.	.	.	.	.
chr11	61594093	61602569	Cluster2	975.012	985.362	654.509	664.71	1674.37	1023.48	689.008	384.663	1.80801e+06	0.215805	0.456638	0.372308	-0.142555	-0.944622	1.66514	-0.0172752	-0.560689	FADS2	56.8223	0	TMEM258	65.9915	0	.	.	.	.	.	.	.		.	.	.	.	.	.
chr5	1049121	1217868	Cluster4	944.734	1086.01	1770.71	889.139	598.555	2171.61	487.455	273.873	149064	0.348639	0.686217	0.481844	-0.487886	-0.572826	-1.01679	1.38658	0.690924	SLC12A7	0.434223	0	CLPTM1L	31.0913	0	.	.	.	.	.	.	.		.	.	.	.	.	.
chr8	142157836	142308288	Cluster4	935.002	1010.82	1442.67	888.663	458.145	1611.12	552.675	220.763	54028.3	0.242455	0.590902	0.392038	-0.266508	-0.369123	-1.32248	1.23072	0.727396	SLC45A4	1.35648	0	PTK2	26.9668	0	.	.	.	.	.	.	.		.	.	.	.	.	.
chr8	142328104	142461307	Cluster4	895.713	915.747	1451.65	707.595	683.263	1770.93	319.28	228.77	266696	0.289919	0.58928	0.411756	-0.375588	-0.78381	-0.836611	1.52366	0.472346	PTP4A3	0.812986	0	PTK2	26.9668	0	.	.	.	.	.	.	.		.	.	.	.	.	.
chr21	46701319	46810617	Cluster4	884.539	1021.56	1401.46	829.101	742.426	1500.24	279.134	133.093	16733.8	0.2429	0.405083	0.296464	-0.499577	-0.669064	-0.934049	1.38276	0.719926	POFUT2	2.39845	0	PCBP3	15.1167	0	.	.	.	.	.	.	.		.	.	.	.	.	.
chr9	136784972	136870245	Cluster4	865.796	756.625	918.108	579.418	833.561	1680.7	762.592	354.013	639230	0.0972943	0.559175	0.406793	-0.367914	-1.05061	-0.444759	1.57473	0.288549	VAV2	9.90353	0	VAV2	9.90353	0	.	.	.	.	.	.	.		.	.	.	.	.	.
chr17	81009888	81084953	Cluster4	847.774	1043.44	1382.44	554.163	603.829	1605	439.611	266.285	356439	0.247903	0.643741	0.420009	-0.305172	-0.939948	-0.832572	1.33192	0.745771	METRNL	7.67844	0	METRNL	7.67844	0	.	.	.	.	.	.	.		.	.	.	.	.	.
chr17	27902558	27950359	Cluster4	845.972	989.738	985.725	620.873	1131.19	1316.73	331.005	193.489	101326	0.0870509	0.352261	0.242466	-0.558763	-1.39571	0.501712	1.19157	0.261187	GIT1	18.8408	0	GIT1	18.8408	0	.	.	.	.	.	.	.		.	.	.	.	.	.
chr2	96798192	96823848	Stable	845.251	513.964	364.496	746.667	734.021	741.711	377.215	200.255	183914	0.428217	0.0086016	0.274195	0.91284	0.304272	0.226207	0.273678	-1.717	DUSP2	0.682808	0	STARD7	68.1138	0	.	.	.	.	.	.	.		.	.	.	.	.	.
chr18	31799928	31804965	Cluster2	845.251	932.454	585.307	441.711	1181.78	906.493	403.54	244.767	26245.1	0.229277	0.443547	0.324299	0.151048	-1.29116	1.35377	0.36992	-0.583574	NOL4	8.88727	0	NOL4	8.88727	0	.	.	.	.	.	.	.		.	.	.	.	.	.
chr3	105068230	105089447	Stable	843.809	694.965	455.356	885.327	917.609	757.004	301.648	179.472	77801.6	0.294844	0.0995576	0.224062	0.368389	0.631073	0.83532	-0.180824	-1.65396	ALCAM	105.383	0	ALCAM	105.383	0	.	.	.	.	.	.	.		.	.	.	.	.	.
chr10	134359352	134523433	Cluster4	843.448	871.59	1216.57	847.684	438.369	1411.93	433.221	187.802	5111.43	0.212622	0.543551	0.36091	-0.310002	-0.299097	-1.35286	1.15354	0.808428	INPP5A	5.21344	0	DPYSL4	29.2433	0	.	.	.	.	.	.	.		.	.	.	.	.	.
chr17	79862665	79898033	Cluster4	834.437	1124.99	1031.68	528.909	1218.53	1406.19	374.51	218.144	125967	0.148783	0.439451	0.30103	-0.570968	-1.44414	0.526741	1.06306	0.425313	PYCR1	38.9816	0	PYCR1	38.9816	0	.	.	.	.	.	.	.		.	.	.	.	.	.
chr16	57531227	57552313	RA_C_PatternMatch	829.391	555.335	386.155	643.744	355.475	378.884	199.86	129.188	8430.01	0.378924	0.348529	0.358536	1.47213	0.54145	-0.90369	-0.786337	-0.323552	CCDC102A	1.60874	0	DOK4	50.9474	0	.	.	.	.	.	.	.		.	.	.	.	.	.
chr4	119243805	119269334	Cluster1	814.613	662.345	480.713	685.676	298.948	249.658	363.397	199.429	206135	0.256169	0.580374	0.426277	1.31198	0.793446	-0.761814	-0.960038	-0.383572	PRSS12	73.4852	0	PRSS12	73.4852	0	.	.	.	.	.	.	.		.	.	.	.	.	.
chr5	55565986	55585440	Cluster1	802.718	628.929	445.848	838.631	319.713	228.631	309.216	152.934	30026.1	0.285149	0.711744	0.465229	1.01275	1.13839	-0.676885	-0.995507	-0.478748	.	.	0	.	.	0	.	.	.	.	.	.	.		.	.	.	.	.	.
chr1	49512155	49518988	Cluster1	800.916	496.063	244.582	289.232	104.813	77.2297	511.684	290.479	1.29596e+06	0.542165	0.733744	0.813859	1.72134	0.0276659	-0.582762	-0.674063	-0.492184	AGBL4	0.168053	0	BEND5	7.5999	0	.	.	.	.	.	.	.		.	.	.	.	.	.
chr7	1848772	2191946	Cluster4	2765.72	2921.08	4381.88	2034.63	1751.83	5648.47	1266.59	924.707	2.01193e+07	0.265665	0.690846	0.458328	-0.324724	-0.769913	-0.942121	1.43069	0.606063	MAD1L1	9.44992	0	EIF3B	70.1615	0	.	.	.	.	.	.	.		.	.	.	.	.	.
chr4	3574916	3673165	Cluster4	796.23	757.022	1118.32	911.058	386.292	978.753	370.73	202.601	158710	0.22262	0.427424	0.304381	0.00613555	0.48962	-1.71991	0.77465	0.449506	.	.	0	.	.	0	.	.	.	.	.	.	.		.	.	.	.	.	.
chr1	214153163	214193577	Stable	794.427	764.183	698.354	778.592	430.459	564.694	333.724	129.999	4512.22	0.0652947	0.296963	0.216124	0.561849	0.47673	-1.39463	-0.673059	1.02911	PROX1	11.8692	1	PROX1	11.8692	1	PROX1	11.869	13.581	16.374	10.841	18.942	19.317	0.20477	0	0.547709	1.44126	-0.328882	2.26282	2.38279
chr21	44712147	44832280	Cluster4	789.381	837.379	1189.1	652.321	401.948	1411.54	435.431	262.043	438313	0.232517	0.639628	0.415373	-0.193243	-0.545641	-1.18938	1.4064	0.52186	SIK1	1.14371	0	CBS	39.9206	0	.	.	.	.	.	.	.		.	.	.	.	.	.
chr3	8690273	8705183	Cluster1	770.277	743.497	713.673	730.943	323.668	261.128	452.545	256.092	170884	0.0381364	0.581691	0.393734	0.807668	0.65151	-0.965387	-1.21367	0.719882	SSUH2	0.498299	0	RAD18	10.3235	0	.	.	.	.	.	.	.		.	.	.	.	.	.
chr17	36898403	36906394	Cluster2	766.313	862.839	685.148	678.529	1884	1302.58	1021.16	467.801	1.02023e+06	0.115313	0.467926	0.46435	-0.69134	-0.868691	1.56674	0.392086	-0.398791	PCGF2	5.06726	0	RPL23	705.119	0	.	.	.	.	.	.	.		.	.	.	.	.	.
chr10	134785339	134928923	Cluster4	740.721	795.212	1316.41	588.948	431.118	1665.41	364.094	226.092	93629.6	0.334266	0.75038	0.510271	-0.388681	-0.683051	-0.989168	1.40479	0.656109	GPR123	0	0	ECHS1	22.4897	0	.	.	.	.	.	.	.		.	.	.	.	.	.
chr3	18152763	18180473	Cluster1	738.198	593.922	387.211	451.241	103	146.813	490.922	278.78	1.08936e+06	0.307823	0.811686	0.614274	1.53472	0.43649	-0.89628	-0.728601	-0.346326	LOC339862	0.203291	0	SATB1	30.0351	1	SATB1	30.035	28.213	22.95	42.132	35.598	20.524	0.453452	0	-0.160711	-0.62494	1.06703	0.49069	-0.838928
chr13	47188503	47206449	Cluster1	723.419	628.532	409.398	350.224	96.0787	84.4939	532.453	344.39	3.33154e+06	0.274315	0.848838	0.691934	1.63556	0.221363	-0.741703	-0.785603	-0.329617	LRCH1	9.33029	0	LRCH1	9.33029	0	.	.	.	.	.	.	.		.	.	.	.	.	.
chr8	143358812	143443560	Cluster4	723.059	760.603	1050.7	544.157	479.404	1354.96	304.26	222.003	268903	0.212256	0.615364	0.402991	-0.270147	-0.766139	-0.945661	1.48175	0.5002	TSNARE1	3.64369	0	TSNARE1	3.64369	0	.	.	.	.	.	.	.		.	.	.	.	.	.
chr3	64659769	64674465	Cluster2	712.606	702.921	621.229	1101.18	1367.18	1045.66	664.259	475.354	6.57147e+06	0.0739335	0.14672	0.316189	-1.38677	0.260367	1.38793	0.0250216	-0.28654	ADAMTS9	21.7079	0	ADAMTS9	21.7079	0	.	.	.	.	.	.	.		.	.	.	.	.	.
chr17	80543792	80585728	Cluster4	707.199	704.91	982.027	661.851	556.037	996.722	213.899	105.704	3320.02	0.199659	0.311635	0.234333	-0.206425	-0.481257	-1.12255	1.54824	0.261993	FOXK2	27.6004	1	NARF	40.2242	0	FOXK2	27.6	27.002	30.465	21.544	24.452	27.309	0.149216	0	-0.159606	0.764667	-1.61634	-0.840199	-0.0776677
chr2	2996198	3014477	Cluster1	695.304	556.529	351.29	547.492	178.149	147.195	378.38	200.569	263802	0.323881	0.765485	0.539694	1.35155	0.7368	-0.799291	-0.928028	-0.36103	TSSC1	19.2309	0	TSSC1	19.2309	0	.	.	.	.	.	.	.		.	.	.	.	.	.
chr13	37489423	37495008	Cluster2	692.421	592.331	258.845	664.234	883.825	529.52	291.494	196.281	101420	0.441209	0.258241	0.343237	0.308531	0.14739	1.40276	-0.622752	-1.23593	SMAD9	28.8791	1	SMAD9	28.8791	1	SMAD9	28.879	23.127	14.587	41.134	39.338	36.389	0.399237	0	-0.520375	-1.29298	1.10869	0.94621	0.679419
chr2	647704	690243	Stable	688.456	674.677	701.523	551.781	728.088	807.089	136.675	81.8155	4414.46	0.0195063	0.187893	0.120245	-0.00124426	-1.46727	0.423864	1.27126	-0.226606	TMEM18	9.53021	0	ACP1	88.8086	0	.	.	.	.	.	.	.		.	.	.	.	.	.
chr22	50647820	50715016	Cluster2	683.409	831.014	949.275	689.964	1409.21	1465.07	578.196	327.374	49599.7	0.162198	0.363852	0.347978	-1.06912	-1.05193	0.833819	0.980275	0.306959	PLXNB2	18.8215	0	PLXNB2	18.8215	0	.	.	.	.	.	.	.		.	.	.	.	.	.
chr18	33596869	33616814	Cluster1	668.992	565.678	406.229	762.392	264.01	206.838	301.668	149.553	6161.04	0.242021	0.743371	0.466339	0.900761	1.26114	-0.66182	-0.882412	-0.617664	RPRD1A	42.4546	0	RPRD1A	42.4546	0	.	.	.	.	.	.	.		.	.	.	.	.	.
chr20	60194798	60342718	Cluster4	668.631	632.112	1039.08	669.475	231.215	951.99	400.897	166.145	851.301	0.288692	0.58809	0.407179	-0.025838	-0.022792	-1.6045	0.996822	0.656307	CDH4	0.556155	0	TAF4	3.63114	0	.	.	.	.	.	.	.		.	.	.	.	.	.
chr20	45981009	45990035	Stable	667.55	509.986	473.845	763.821	419.747	560.107	133.172	101.486	23394.9	0.187116	0.297658	0.227011	0.674921	1.25741	-0.824411	0.0248373	-1.13276	ZMYND8	12.1819	0	SULF2	12.9957	0	.	.	.	.	.	.	.		.	.	.	.	.	.
chr10	90101903	90122734	Cluster1	659.98	538.628	336.499	357.371	98.8803	101.699	439.748	270.704	1.30922e+06	0.319351	0.798096	0.649416	1.60554	0.340654	-0.739823	-0.728041	-0.478335	RNLS	0	0	PTEN	43.5327	0	.	.	.	.	.	.	.		.	.	.	.	.	.
chrX	153186594	153194681	Cluster2	658.899	687.407	531.953	598.001	1502.32	937.079	814.913	332.292	162702	0.132184	0.451223	0.441797	-0.444196	-0.594521	1.63776	0.242483	-0.841528	ARHGAP4	0.882144	0	SNORA70	1366.32	0	.	.	.	.	.	.	.		.	.	.	.	.	.
chr7	158180068	158300960	Cluster4	657.457	651.206	951.388	629.45	264.505	963.46	386.701	124.216	1492.37	0.227695	0.564642	0.374531	-0.13936	-0.235124	-1.48299	0.906961	0.950509	PTPRN2	4.68788	0	NCAPG2	19.6248	0	.	.	.	.	.	.	.		.	.	.	.	.	.
chr13	34506469	34521730	Cluster1	657.457	472.592	259.902	546.063	132.829	102.081	339.763	174.601	204068	0.429381	0.952404	0.634959	1.2919	0.861103	-0.737024	-0.855938	-0.560046	RFC3	32.9434	0	RFC3	32.9434	0	.	.	.	.	.	.	.		.	.	.	.	.	.
chr10	134009823	134122012	Cluster4	657.097	781.289	1154.77	527.003	584.547	1544.98	390.21	211.612	170697	0.299674	0.645777	0.45398	-0.553991	-0.841455	-0.714302	1.40793	0.701813	DPYSL4	29.2433	0	DPYSL4	29.2433	0	.	.	.	.	.	.	.		.	.	.	.	.	.
chr20	32142079	32167367	Cluster1	655.295	576.817	453.243	398.826	101.847	177.399	474.97	261.46	423428	0.181317	0.682871	0.553293	1.49766	0.307879	-1.06983	-0.719335	-0.0163731	CBFA2T2	5.3724	0	CDK5RAP1	9.07866	0	.	.	.	.	.	.	.		.	.	.	.	.	.
chr5	51185982	51216614	Cluster1	651.33	538.628	357.101	527.003	189.026	166.311	349.602	167.207	11108.6	0.287869	0.686837	0.493123	1.32228	0.737519	-0.852141	-0.95898	-0.248683	.	.	0	.	.	0	.	.	.	.	.	.	.		.	.	.	.	.	.
chr2	60776674	60782198	Cluster2	649.888	778.504	536.179	374.048	706.499	422.087	275.84	157.936	90038	0.185138	0.358741	0.278536	0.899499	-0.693897	1.22651	-0.416398	-1.01572	BCL11A	10.6868	1	BCL11A	10.6868	1	BCL11A	10.687	12.471	13.097	7.9518	8.743	4.9359	0.357565	0	0.570008	0.770022	-0.873927	-0.62113	-1.83754
chr2	8132188	8145435	Cluster1	649.167	480.15	258.845	451.241	83.0594	86.0232	397.091	192.486	12067.2	0.423028	1.02391	0.687142	1.43223	0.64204	-0.827871	-0.816038	-0.430362	LINC00299	0	0	.	.	0	.	.	.	.	.	.	.		.	.	.	.	.	.
chr20	61392398	61430699	Stable	645.202	794.814	833.059	400.256	579.933	729.094	244.946	169.007	115608	0.131027	0.288989	0.240036	0.433101	-1.58682	-0.105133	1.12491	0.133946	MRGBP	14.3892	0	MRGBP	14.3892	0	.	.	.	.	.	.	.		.	.	.	.	.	.
chr21	47275552	47362366	Cluster4	643.039	612.619	855.774	517.473	338.665	1038.4	273.954	163.135	77320.1	0.188233	0.575665	0.371291	-0.152151	-0.597847	-1.23252	1.25118	0.731342	PCBP3	15.1167	0	PCBP3	15.1167	0	.	.	.	.	.	.	.		.	.	.	.	.	.
chr16	4310456	4324236	Cluster2	643.039	885.911	690.958	469.347	1464.25	955.431	578.339	301.89	770722	0.173845	0.516604	0.407749	-0.607732	-1.06636	1.56065	0.217131	-0.103692	TFAP4	9.39039	1	PAM16	19.3157	0	TFAP4	9.3904	8.5807	11.611	4.0136	3.7108	4.7709	0.439529	0	-0.262208	0.719106	-1.74119	-1.83925	-1.49595
chr4	8174070	8249465	Stable	639.795	622.962	866.339	618.014	698.919	1028.84	162.501	80.3612	2774.15	0.191511	0.278324	0.223957	-0.579456	-0.709756	-0.225759	1.74793	-0.232955	SH3TC1	0.66361	0	AFAP1	14.2868	0	.	.	.	.	.	.	.		.	.	.	.	.	.
chr17	78887967	78956170	Cluster4	639.795	685.02	1118.32	603.719	361.902	1328.58	323.118	193.111	71479.5	0.324408	0.657813	0.456449	-0.391645	-0.486468	-1.12206	1.41877	0.581408	RPTOR	9.26855	0	RPTOR	9.26855	0	.	.	.	.	.	.	.		.	.	.	.	.	.
chr1	96367264	96378035	Cluster1	639.795	479.355	274.165	466.488	221.492	171.664	257.863	152.715	131475	0.394608	0.550734	0.482985	1.46797	0.586286	-0.660108	-0.913603	-0.480543	FLJ31662	0.0234032	0	FLJ31662	0.0234032	0	.	.	.	.	.	.	.		.	.	.	.	.	.
chr4	103746896	103765819	Cluster2	633.307	730.37	577.912	632.309	1368.17	797.913	637.8	240.4	2389.91	0.119241	0.41384	0.372205	-0.616186	-0.619394	1.7463	-0.087	-0.423718	UBE2D3	57.4507	0	UBE2D3	57.4507	0	.	.	.	.	.	.	.		.	.	.	.	.	.
chr19	55728052	55781749	Stable	629.703	581.988	769.668	619.443	798.293	1051.01	281.342	149.879	9449.38	0.147695	0.263496	0.235588	-0.807076	-0.865748	0.157013	1.60218	-0.086374	HSPBP1	13.9186	0	RPL28	123.077	0	.	.	.	.	.	.	.		.	.	.	.	.	.
chr17	48655591	48708869	Cluster4	627.9	692.578	888.526	540.822	409.694	800.971	282.884	165.637	81108.2	0.184306	0.341114	0.263312	0.162623	-0.44315	-1.35536	1.36662	0.269269	CACNA1G	1.01744	0	LUC7L3	47.4474	0	.	.	.	.	.	.	.		.	.	.	.	.	.
chr3	132955293	132988815	Cluster1	625.377	576.817	512.936	684.246	346.081	280.244	232.692	147.605	54659	0.0986413	0.496179	0.316795	0.806144	1.14509	-0.801943	-1.18101	0.0317177	TMEM108	21.9063	0	CDV3	37.3808	0	.	.	.	.	.	.	.		.	.	.	.	.	.
chr7	45112444	45130136	Cluster2	616.727	624.553	611.72	694.253	1225.62	1001.31	601.067	287.374	242254	0.0104715	0.273953	0.324122	-0.89699	-0.595824	1.46838	0.597004	-0.572574	CCM2	8.2937	0	SNORA5A	244.082	0	.	.	.	.	.	.	.		.	.	.	.	.	.
chr2	239305415	239344483	Cluster2	613.122	807.146	625.455	707.595	1274.4	770.385	467.254	177.572	3790.95	0.15931	0.338663	0.306262	-0.719812	-0.367398	1.74696	-0.133172	-0.526578	ASB1	5.98899	0	ASB1	5.98899	0	.	.	.	.	.	.	.		.	.	.	.	.	.
chr16	67207814	67221464	Cluster2	608.797	757.42	575.27	464.582	1312.47	885.465	555.05	311.873	972707	0.149802	0.477684	0.397387	-0.66903	-1.11471	1.50557	0.185973	0.0921903	KIAA0895L	5.4352	0	FAM96B	26.5181	0	.	.	.	.	.	.	.		.	.	.	.	.	.
chr5	173650055	173680054	Cluster3	599.065	565.281	527.199	844.825	330.919	332.623	245.76	189.265	222915	0.0637661	0.58914	0.359367	0.352255	1.50243	-0.902685	-0.89471	-0.0572877	HMP19	215.227	0	HMP19	215.227	0	.	.	.	.	.	.	.		.	.	.	.	.	.
chr9	136627502	136713987	Cluster4	594.379	611.028	879.017	385.008	407.387	1038.78	209.371	153.588	50839.7	0.229915	0.608075	0.397966	-0.187701	-0.942451	-0.861778	1.4143	0.577633	VAV2	9.90353	0	VAV2	9.90353	0	.	.	.	.	.	.	.		.	.	.	.	.	.
chr1	84157604	84181797	Cluster1	587.891	480.946	302.162	473.636	201.221	204.926	279.725	167.218	182717	0.31589	0.532701	0.431003	1.13716	0.485937	-1.06675	-1.04564	0.489294	MIR548AP	0	0	TTLL7	5.54576	0	.	.	.	.	.	.	.		.	.	.	.	.	.
chr19	5917636	5966152	Cluster4	585.728	587.955	749.066	528.909	362.726	713.801	225.229	90.7525	4425.94	0.146145	0.328174	0.235657	0.308661	-0.141858	-1.45953	1.32416	-0.0314307	RANBP3	13.2757	0	RPL36	837.739	0	.	.	.	.	.	.	.		.	.	.	.	.	.
chr2	13142287	13162789	Cluster1	585.368	581.591	347.592	634.691	316.417	248.129	265.174	140.179	57613.4	0.269788	0.516112	0.368375	0.906108	1.19673	-0.678596	-1.08096	-0.343279	LOC100506474	0.239615	0	TRIB2	134.149	0	.	.	.	.	.	.	.		.	.	.	.	.	.
chr11	691258	703064	Cluster2	577.438	623.36	395.663	549.398	1576.48	807.471	953.12	382.004	267853	0.226276	0.546443	0.561286	-0.549697	-0.61388	1.73711	-0.0231523	-0.550376	DEAF1	9.52962	1	RPLP2	712.629	0	DEAF1	9.5296	9.5485	10.42	8.9488	9.7497	10.174	0.0833572	0	0.0227773	1.07306	-0.699949	0.265253	0.776597
chr11	78450162	78462373	Cluster1	576.356	496.858	357.101	502.225	289.719	150.636	207.139	137.958	67557.1	0.232814	0.563563	0.402978	1.19525	0.75801	-0.495399	-1.31574	-0.142119	TENM4	10.419	0	TENM4	10.419	0	.	.	.	.	.	.	.		.	.	.	.	.	.
chr7	111771135	111803266	Cluster1	574.194	623.758	480.184	559.881	186.719	168.605	437.039	192.585	4323.75	0.130367	0.723969	0.468706	1.03896	0.965512	-0.949479	-1.04244	-0.0125616	DOCK4	14.0177	0	DOCK4	14.0177	0	.	.	.	.	.	.	.		.	.	.	.	.	.
chr7	133426455	133434996	Cluster1	572.031	482.139	265.184	123.412	55.2081	92.5227	448.619	271.747	659599	0.358692	0.377871	0.818231	1.76007	-0.362993	-0.685764	-0.509175	-0.202137	EXOC4	35.3791	0	EXOC4	35.3791	0	.	.	.	.	.	.	.		.	.	.	.	.	.
chr11	65147941	65158521	Stable	570.229	584.375	554.14	628.973	877.398	709.596	293.023	131.947	11279.4	0.0265597	0.171577	0.187811	-0.519469	-0.139645	1.46661	0.381644	-1.18914	FRMD8	2.63506	0	CFL1	319.738	0	.	.	.	.	.	.	.		.	.	.	.	.	.
chr17	80931774	80995606	Cluster4	569.868	577.613	857.359	573.7	232.039	886.23	345.574	105.334	313.844	0.245096	0.580159	0.386876	-0.134273	-0.1187	-1.50718	1.15139	0.608759	B3GNTL1	0.906152	0	TBCD	28.5256	0	.	.	.	.	.	.	.		.	.	.	.	.	.
chr8	145747403	145763683	Cluster2	569.508	738.723	630.737	400.732	1046.98	852.203	308.257	208.791	275986	0.132561	0.432423	0.320406	-0.652804	-1.32174	1.23965	0.467651	0.26725	C8orf82	4.65299	0	RPL8	506.534	0	.	.	.	.	.	.	.		.	.	.	.	.	.
chr2	42174513	42184141	Stable	562.299	428.038	353.931	407.88	266.647	360.915	161.391	93.4165	2797.51	0.235715	0.208388	0.248458	1.56951	0.137925	-1.17142	-0.297477	-0.238543	C2orf91	0.0849933	0	EML4	119	0	.	.	.	.	.	.	.		.	.	.	.	.	.
chr2	64872286	64881907	Cluster2	555.09	696.954	403.059	412.168	1071.86	592.604	374.906	198.638	192097	0.266407	0.492537	0.397299	-0.260025	-0.808855	1.7244	-0.115969	-0.539555	SERTAD2	3.90922	0	RAB1A	25.9275	0	.	.	.	.	.	.	.		.	.	.	.	.	.
chr12	57479602	57488319	Cluster2	554.369	418.491	347.592	650.415	1303.9	901.523	885.409	405.249	842463	0.238728	0.346288	0.510909	-0.53723	-0.275696	1.50375	0.408074	-1.0989	NAB2	11.5011	0	NACA	331.792	0	.	.	.	.	.	.	.		.	.	.	.	.	.
chr3	126852823	126861611	Cluster1	552.567	439.972	276.806	68.6152	97.5619	166.694	483.952	264.353	1.06854e+06	0.327691	0.454165	0.729405	1.74286	-0.728642	-0.580813	-0.227761	-0.205648	PLXNA1	11.2527	0	CHCHD6	20.0024	0	.	.	.	.	.	.	.		.	.	.	.	.	.
chr8	143478241	143555814	RA_C_PatternMatch	552.206	595.912	798.194	475.542	460.617	941.285	143.091	103.383	15787.4	0.202285	0.436722	0.301528	-0.470168	-0.807139	-0.872741	1.24	0.910046	TSNARE1	3.64369	0	TSNARE1	3.64369	0	.	.	.	.	.	.	.		.	.	.	.	.	.
chr1	95774215	95779601	Cluster1	552.206	404.965	212.359	445.523	197.596	159.812	207.369	101.979	20396.2	0.437169	0.579883	0.487965	1.36239	0.774129	-0.592956	-0.801299	-0.74226	RWDD3	5.36894	0	RWDD3	5.36894	0	.	.	.	.	.	.	.		.	.	.	.	.	.
chr2	242592842	242627195	Stable	551.125	550.164	568.403	648.509	1021.43	910.699	471.266	263.423	399154	0.018442	0.22264	0.29059	-1.1859	-0.675507	1.27897	0.698628	-0.116194	DTYMK	31.9552	0	HDLBP	54.8294	0	.	.	.	.	.	.	.		.	.	.	.	.	.
chr4	7887474	7907854	Cluster1	550.765	481.344	397.776	502.702	242.421	216.396	238.923	140.438	59524.9	0.160719	0.493974	0.352026	0.96195	0.65646	-0.997895	-1.16331	0.542795	AFAP1	14.2868	0	AFAP1	14.2868	0	.	.	.	.	.	.	.		.	.	.	.	.	.
chr2	136869791	136877888	Cluster1	545.358	541.014	329.631	245.395	266.812	194.604	299.963	234.671	952374	0.26126	0.15741	0.432343	1.72199	-0.24549	-0.105014	-0.578632	-0.792859	CXCR4	173.463	0	CXCR4	173.463	0	.	.	.	.	.	.	.		.	.	.	.	.	.
chr5	175957557	175976447	Cluster2	541.753	655.98	539.349	447.429	1131.68	851.821	475.7	251.611	316370	0.115113	0.42454	0.367467	-0.73281	-1.08248	1.45414	0.416661	-0.0555088	RNF44	5.92933	0	GPRIN1	34.82	0	.	.	.	.	.	.	.		.	.	.	.	.	.
chr8	143838101	143901565	RA_C_PatternMatch	541.393	628.532	855.774	487.454	456.992	964.607	171.54	86.081	1854.32	0.240377	0.447372	0.317708	-0.457676	-0.709771	-0.852142	1.5203	0.499285	LYNX1	0.757574	0	LYNX1	0.757574	0	.	.	.	.	.	.	.		.	.	.	.	.	.
chr2	42112362	42114815	RA_C_PatternMatch	538.149	386.268	250.921	577.035	296.311	293.243	89.957	58.546	3133.87	0.366771	0.419091	0.352078	0.957283	1.22319	-0.696438	-0.717417	-0.766618	C2orf91	0.0849933	0	EML4	119	0	.	.	.	.	.	.	.		.	.	.	.	.	.
chr17	77644320	77690290	Cluster4	534.905	552.949	896.45	462.676	350.695	767.327	202.254	139.362	61735.9	0.308011	0.409211	0.339237	0.0886942	-0.382018	-1.11179	1.60337	-0.19826	MIR4739	0	0	.	.	0	.	.	.	.	.	.	.		.	.	.	.	.	.
chr8	140425859	140441698	Cluster1	532.742	472.99	398.833	527.956	205.341	156.371	267.649	148.996	8521.37	0.143283	0.680777	0.42926	1.06855	1.04167	-0.770385	-1.04544	-0.294402	COL22A1	0.662929	0	COL22A1	0.662929	0	.	.	.	.	.	.	.		.	.	.	.	.	.
chr10	9326162	9343106	Cluster1	529.859	404.567	253.563	428.845	175.512	128.079	229.055	115.264	7061.54	0.349365	0.662324	0.49432	1.34802	0.786705	-0.62101	-0.884584	-0.629128	.	.	0	.	.	0	.	.	.	.	.	.	.		.	.	.	.	.	.
chr2	6663133	6667121	Cluster1	529.138	453.497	273.108	361.183	134.807	84.4939	318.69	172.302	64445.9	0.314247	0.761702	0.57354	1.47576	0.570217	-0.650312	-0.92158	-0.474088	LINC00487	0.030931	0	RNF144A	23.6645	0	.	.	.	.	.	.	.		.	.	.	.	.	.
chr2	166318433	166333472	RA_C_PatternMatch	526.615	432.414	247.752	496.984	262.527	161.724	169.887	81.5068	6677.51	0.352647	0.56016	0.423891	1.14623	0.960907	-0.5055	-1.13597	-0.465671	CSRNP3	15.4294	1	CSRNP3	15.4294	1	CSRNP3	15.429	14.887	11.921	20.181	27.115	22.974	0.400375	0	-0.0802004	-0.519083	0.70316	1.72919	1.11644
chr22	20112816	20185389	Cluster4	523.01	596.309	754.877	410.262	600.368	1075.48	320.603	118.999	1005.44	0.18971	0.492736	0.352305	-0.630574	-1.04943	-0.343188	1.42186	0.601336	RANBP1	96.7286	0	RANBP1	96.7286	0	.	.	.	.	.	.	.		.	.	.	.	.	.
chr11	1403650	1440568	Cluster4	521.208	695.363	813.514	360.707	792.031	1038.4	224.886	160.669	94201	0.217298	0.469656	0.338101	-0.737354	-1.30052	0.212912	1.07737	0.74759	BRSK2	6.9283	0	AP2A2	8.43729	0	.	.	.	.	.	.	.		.	.	.	.	.	.
chr20	60420366	60523646	Cluster4	520.847	513.168	852.076	459.817	236.489	1060.57	276.679	152.928	43944.5	0.307763	0.727773	0.489112	-0.280896	-0.474233	-1.18171	1.4289	0.507947	CDH4	0.556155	0	TAF4	3.63114	0	.	.	.	.	.	.	.		.	.	.	.	.	.
chr17	40805580	40830408	Cluster2	520.487	509.19	466.45	393.585	750.831	694.685	241.641	173.857	156880	0.0571524	0.313376	0.248028	-0.479048	-1.37479	1.14685	0.750537	-0.0435428	TUBG2	8.64402	0	COA3	28.0114	0	.	.	.	.	.	.	.		.	.	.	.	.	.
chr6	80492754	80521623	Cluster1	518.324	523.113	486.523	458.864	228.908	232.454	294.205	152.446	2661.92	0.0390471	0.429525	0.341472	0.931098	0.514659	-1.09588	-1.07105	0.72117	C6orf7	0	0	SH3BGRL2	7.46191	0	.	.	.	.	.	.	.		.	.	.	.	.	.
chr2	241653362	241735116	Cluster4	516.522	543.799	938.182	368.807	358.771	1276.97	338.788	174.763	44255.5	0.354214	0.789079	0.547585	-0.418962	-0.791819	-0.817152	1.50054	0.527397	KIF1A	54.2426	0	KIF1A	54.2426	0	.	.	.	.	.	.	.		.	.	.	.	.	.
chr9	140068604	140095845	Cluster4	516.162	727.187	862.641	321.157	741.272	811.294	213.708	118.536	5734.03	0.24873	0.424432	0.309352	-0.542792	-1.49772	0.559563	0.902458	0.578495	SSNA1	15.2024	0	TUBB4B	82.1863	0	.	.	.	.	.	.	.		.	.	.	.	.	.
chr5	106837081	106874878	Cluster1	515.801	511.975	468.034	342.123	92.1234	104.757	419.852	265.579	1.06898e+06	0.0532344	0.783847	0.580306	1.45634	0.473756	-0.940613	-0.869139	-0.120342	EFNA5	7.65226	0	EFNA5	7.65226	0	.	.	.	.	.	.	.		.	.	.	.	.	.
chr14	70650005	70656288	Cluster2	513.638	612.222	410.455	603.242	1175.69	816.264	563.468	333.434	1.07492e+06	0.197015	0.334457	0.397531	-0.955397	-0.607908	1.61207	0.218202	-0.26697	SLC8A3	8.9788	0	COX16	15.6581	0	.	.	.	.	.	.	.		.	.	.	.	.	.
chr1	245729933	245754102	Stable	513.278	593.922	393.55	495.078	352.014	312.742	285.998	156.728	28260.2	0.201538	0.248222	0.243134	0.454835	0.30718	-0.853478	-1.17209	1.26355	KIF26B	25.0978	0	KIF26B	25.0978	0	.	.	.	.	.	.	.		.	.	.	.	.	.
chr2	97524009	97573856	Stable	512.918	592.331	568.931	547.492	907.391	938.609	369.678	237.687	166545	0.0731236	0.27244	0.283006	-1.17095	-1.00526	0.719547	0.869158	0.5875	SEMA4C	7.42702	0	KANSL3	15.6306	0	.	.	.	.	.	.	.		.	.	.	.	.	.
chr9	139444804	139521789	Cluster4	511.476	622.962	868.98	317.822	286.753	961.548	336.209	199.331	200090	0.273915	0.729715	0.468859	-0.194222	-0.861086	-0.968075	1.35564	0.667742	MIR4674	0	0	GPSM1	17.5354	0	.	.	.	.	.	.	.		.	.	.	.	.	.
chr5	55599794	55607883	Cluster1	509.313	449.917	333.858	419.315	199.244	112.021	250.673	147.381	52358.2	0.207038	0.650281	0.457057	1.28667	0.730381	-0.629909	-1.16905	-0.218097	.	.	0	.	.	0	.	.	.	.	.	.	.		.	.	.	.	.	.
chr13	113488177	113553690	Cluster4	508.953	571.645	733.219	363.565	278.513	825.823	293.132	142.183	31948.4	0.19138	0.601928	0.383691	-0.116529	-0.754249	-1.12731	1.27337	0.724725	ATP11A	6.02377	0	ATP11A	6.02377	0	.	.	.	.	.	.	.		.	.	.	.	.	.
chr5	178686431	178765563	RA_C_PatternMatch	507.871	521.92	864.754	530.815	339.159	875.525	182.761	86.3417	1072.34	0.320045	0.467141	0.355941	-0.476249	-0.375799	-1.21487	1.13335	0.933572	ADAMTS2	2.32553	0	HNRNPH1	209.961	0	.	.	.	.	.	.	.		.	.	.	.	.	.
chr17	17399735	17480978	Cluster4	507.871	471.399	777.064	510.802	435.073	1095.74	318.676	93.5153	99.4201	0.285161	0.53129	0.406327	-0.606288	-0.595898	-0.864349	1.47764	0.588895	PEMT	10.8745	0	COPS3	49.2697	0	.	.	.	.	.	.	.		.	.	.	.	.	.
chr21	47575742	47635215	RA_C_PatternMatch	507.511	501.632	670.356	463.629	307.188	797.148	194.444	118.745	25672.5	0.171053	0.478818	0.31536	-0.188523	-0.426127	-1.27319	1.37974	0.508097	LSS	8.57925	0	PCBP3	15.1167	0	.	.	.	.	.	.	.		.	.	.	.	.	.
chr6	36622364	36647938	Cluster4	507.15	655.184	664.017	354.512	290.708	407.176	364.476	202.741	131164	0.144761	0.166257	0.325796	0.765668	-0.63152	-1.21556	-0.149454	1.23086	CDKN1A	23.5795	0	SRSF3	84.1769	0	.	.	.	.	.	.	.		.	.	.	.	.	.
chr17	80737474	80915005	Cluster4	1930.56	2043.13	3062.3	1727.29	1100.7	3372.11	942.43	442.89	977441	0.26583	0.567633	0.387109	-0.28728	-0.512402	-1.20635	1.30924	0.696792	TBCD	28.5256	0	NARF	40.2242	0	.	.	.	.	.	.	.		.	.	.	.	.	.
chr10	66286449	66290546	Cluster1	505.709	384.279	267.297	480.307	162.328	115.08	221.951	117.085	25342.7	0.309033	0.786448	0.512813	1.15408	1.01992	-0.659462	-0.908999	-0.605544	ANXA2P3	0	0	.	.	0	.	.	.	.	.	.	.		.	.	.	.	.	.
chr4	141935336	141950248	Cluster1	499.581	477.764	334.386	522.238	178.479	122.726	299.285	137.272	8306.34	0.205247	0.788277	0.485866	0.980573	1.10443	-0.774708	-1.07948	-0.230814	RNF150	22.8677	0	RNF150	22.8677	0	.	.	.	.	.	.	.		.	.	.	.	.	.
chr1	242589495	242594124	Cluster1	499.581	422.071	236.659	340.694	140.575	113.168	281.496	155.011	148122	0.349908	0.626856	0.531097	1.50279	0.556114	-0.636234	-0.79953	-0.623144	PLD5	6.51572	0	PLD5	6.51572	0	.	.	.	.	.	.	.		.	.	.	.	.	.
chr17	79944568	79973435	Cluster4	499.221	624.951	887.469	354.512	421.395	1045.28	203.556	157.173	100818	0.29543	0.627577	0.428607	-0.450867	-0.935332	-0.711417	1.37726	0.720357	ASPSCR1	10.4309	0	FASN	72.5705	0	.	.	.	.	.	.	.		.	.	.	.	.	.
chr4	3685795	3765451	RA_C_PatternMatch	496.697	484.924	627.568	538.439	289.225	755.092	195.699	102.138	10028.1	0.147607	0.441868	0.292836	-0.277181	-0.0383516	-1.46425	1.20124	0.578536	.	.	0	.	.	0	.	.	.	.	.	.	.		.	.	.	.	.	.
chr8	142593656	142696658	Cluster4	495.256	502.825	769.14	428.845	229.237	847.997	273.588	134.005	36072.1	0.264802	0.62906	0.417585	-0.135704	-0.423302	-1.28772	1.39186	0.454859	.	.	0	.	.	0	.	.	.	.	.	.	.		.	.	.	.	.	.
chr2	29738484	29743455	Cluster1	493.453	404.567	289.484	344.982	171.228	106.286	233.339	156.256	156294	0.258352	0.594762	0.479422	1.40965	0.429626	-0.717289	-1.14596	0.0239675	ALK	35.0675	0	ALK	35.0675	0	.	.	.	.	.	.	.		.	.	.	.	.	.
chr1	117419769	117423183	Cluster1	493.453	390.246	248.28	301.145	115.69	227.101	274.556	129.063	15117.8	0.326232	0.434917	0.446766	1.56657	0.299284	-0.922844	-0.188658	-0.754354	PTGFRN	13.3199	0	IGSF3	21.9186	0	.	.	.	.	.	.	.		.	.	.	.	.	.
chr7	24239010	24268406	Cluster1	492.372	507.201	413.624	459.817	172.381	211.044	334.82	183.122	122139	0.10677	0.554975	0.390561	0.947122	0.728129	-1.20542	-0.945335	0.475501	NPY	139.948	0	NPY	139.948	0	.	.	.	.	.	.	.		.	.	.	.	.	.
chr5	81713550	81719278	Cluster1	491.651	353.648	225.565	311.151	139.751	99.4046	213.897	132.13	18090.9	0.372803	0.61291	0.538526	1.49211	0.330226	-0.773078	-1.03279	-0.0164654	ATP6AP1L	0.952556	0	RPS23	63.3663	0	.	.	.	.	.	.	.		.	.	.	.	.	.
chr8	143171075	143235877	RA_C_PatternMatch	490.93	388.655	570.516	341.17	219.02	644.983	169.635	107.229	18114.1	0.188606	0.546003	0.354187	0.336958	-0.586516	-1.33974	1.2869	0.30239	.	.	0	.	.	0	.	.	.	.	.	.	.		.	.	.	.	.	.
chr5	620519	694514	Cluster4	490.57	537.036	752.236	424.08	453.531	1091.16	338.924	151.433	40764.4	0.235312	0.574355	0.410622	-0.590298	-0.811584	-0.713568	1.40854	0.706913	CEP72	7.66607	0	SDHA	24.9664	0	.	.	.	.	.	.	.		.	.	.	.	.	.
chr17	38459430	38475000	RA_C_PatternMatch	487.686	446.735	321.708	606.101	294.169	203.779	152.566	106.087	24323.8	0.206504	0.573568	0.373482	0.618748	1.36253	-0.59677	-1.16453	-0.219986	RARA	4.21595	1	TOP2A	106.081	0	RARA	4.216	4.3107	4.8389	23.125	15.799	8.9967	0.731006	0	0.013935	0.0916591	2.78244	1.70443	0.703475
chr5	50753669	50765043	Cluster1	483	383.882	224.509	357.371	107.45	91.7581	276.432	165.704	280486	0.358471	0.803274	0.578203	1.40979	0.678808	-0.775367	-0.866671	-0.446556	LOC642366	8.49307	0	ISL1	74.5439	1	ISL1	74.544	75.575	76.337	62.679	76.26	83.373	0.0921065	0	0.151906	0.264179	-1.74818	0.252834	1.30086
chr1	159753997	159761633	Cluster1	481.919	432.812	264.128	285.42	127.391	113.168	305.421	167.298	70840.7	0.290711	0.545319	0.534725	1.6022	0.310925	-0.727545	-0.82101	-0.364568	SRGAP2D	1.28224e-19	0	TAGLN2	48.7298	0	.	.	.	.	.	.	.		.	.	.	.	.	.
chr6	84317925	84327102	Cluster1	479.035	397.009	277.334	322.587	148.65	184.663	248.359	142.871	116472	0.263837	0.419925	0.416009	1.56603	0.408107	-0.879259	-0.612715	-0.482163	SNAP91	12.9596	0	SNAP91	12.9596	0	.	.	.	.	.	.	.		.	.	.	.	.	.
chr8	80199357	80220569	RA_C_PatternMatch	475.791	477.366	346.007	586.089	364.374	230.924	115.083	104.589	36206.2	0.174088	0.455569	0.302204	0.510245	1.34313	-0.331087	-1.33879	-0.183491	IL7	1.3052	0	IL7	1.3052	0	.	.	.	.	.	.	.		.	.	.	.	.	.
chr3	184410608	184435256	Cluster2	475.431	522.318	423.661	496.984	978.585	599.104	456.267	175.913	19427.6	0.104154	0.366944	0.347325	-0.655693	-0.552919	1.74357	-0.0659648	-0.468994	MAGEF1	27.6691	0	POLR2H	36.0379	0	.	.	.	.	.	.	.		.	.	.	.	.	.
chr22	42736929	42776930	Stable	475.071	557.324	627.039	397.397	286.258	372.385	271.066	205.514	312692	0.137523	0.165627	0.27783	1.27884	0.141304	-1.48633	-0.224998	0.291182	NFAM1	0.0221707	0	NDUFA6	32.7234	0	.	.	.	.	.	.	.		.	.	.	.	.	.
chr17	72626047	72629419	Cluster1	474.71	395.02	377.703	284.467	151.781	132.667	245.036	195.605	525704	0.124426	0.435979	0.457141	1.62672	0.30362	-0.619184	-0.752118	-0.559039	CD300E	0.00599933	0	RPL38	1282.76	0	.	.	.	.	.	.	.		.	.	.	.	.	.
chr2	29834035	29838522	RA_C_PatternMatch	473.989	354.444	179.607	389.773	216.053	102.463	138.391	96.9907	37980.2	0.440619	0.612885	0.496091	1.29305	0.724476	-0.448376	-1.21527	-0.353884	ALK	35.0675	0	ALK	35.0675	0	.	.	.	.	.	.	.		.	.	.	.	.	.
chr3	126713561	126771404	Cluster4	472.187	478.957	792.912	296.856	276.37	819.705	202.587	129.146	23350.7	0.315209	0.663244	0.450492	-0.136566	-0.88707	-0.97476	1.35098	0.647412	PLXNA1	11.2527	0	CHCHD6	20.0024	0	.	.	.	.	.	.	.		.	.	.	.	.	.
chr11	61463525	61549328	RA_C_PatternMatch	470.745	434.005	631.794	403.115	291.038	804.795	173.001	110.894	23232.5	0.205404	0.54066	0.362667	-0.228914	-0.569293	-1.13337	1.45235	0.479233	DAGLA	1.39045	0	TMEM258	65.9915	0	.	.	.	.	.	.	.		.	.	.	.	.	.
chr2	242808782	242845754	RA_C_PatternMatch	470.385	467.421	715.258	311.628	342.785	731.771	161.992	115.474	12455.2	0.25814	0.50663	0.355281	-0.0343574	-0.980854	-0.795099	1.52401	0.286305	CXXC11	0.0373407	0	DTYMK	31.9552	0	.	.	.	.	.	.	.		.	.	.	.	.	.
chr5	55752588	55758152	Cluster1	470.024	405.363	220.811	201.081	50.7585	44.3497	354.605	201.662	68657.6	0.353924	0.898379	0.760787	1.6701	0.142225	-0.711761	-0.74817	-0.352393	MAP3K1	62.3123	0	MAP3K1	62.3123	0	.	.	.	.	.	.	.		.	.	.	.	.	.
chr2	46557671	46568428	Cluster1	468.943	408.148	318.538	284.944	113.053	89.8464	295.095	178.399	30430	0.189844	0.655378	0.546729	1.30218	0.151741	-0.922996	-1.06809	0.537166	EPAS1	0.808107	1	EPAS1	0.808107	1	EPAS1	0.80811	0.69417	0.68585	1.222	0.92856	0.41473	0.650457	0	-0.156223	-0.16763	0.567484	0.165149	-0.539363
chr2	42272460	42281423	Cluster2	466.78	609.039	504.484	359.754	1148.49	833.469	539.451	266.78	333860	0.139912	0.508627	0.444828	-0.748113	-1.09123	1.43741	0.427472	-0.0255379	PKDCC	4.62383	0	EML4	119	0	.	.	.	.	.	.	.		.	.	.	.	.	.
chr16	85547646	85571866	RA_C_PatternMatch	464.618	414.91	450.602	329.258	381.183	604.074	153.472	101.175	16520.9	0.0578054	0.333209	0.212797	0.306541	-0.946383	-0.465753	1.59738	-0.491782	GSE1	14.2247	0	GSE1	14.2247	0	.	.	.	.	.	.	.		.	.	.	.	.	.
chr5	164004059	164009792	Stable	464.618	358.422	222.396	280.655	317.735	220.219	183.963	64.5183	235.856	0.348419	0.180386	0.298169	1.53297	-0.0750025	0.249104	-0.603258	-1.10381	.	.	0	.	.	0	.	.	.	.	.	.	.		.	.	.	.	.	.
chr8	144879844	144924133	Cluster4	463.897	563.689	613.833	395.967	703.863	989.84	376.007	173.918	75789.2	0.139499	0.426389	0.338515	-0.85618	-1.13067	0.11346	1.26902	0.60437	PUF60	41.5035	0	EEF1D	73.651	0	.	.	.	.	.	.	.		.	.	.	.	.	.
chr10	8285405	8289606	Cluster1	463.897	420.082	310.614	375.001	136.455	80.2883	283.627	211.336	645628	0.198269	0.793312	0.524685	1.31511	0.822933	-0.497784	-0.808752	-0.831506	GATA3	31.9376	1	ATP5C1	80.5241	0	GATA3	31.938	27.45	29.005	27.15	32.254	26.414	0.191621	0	-0.873001	-0.570524	-0.931356	0.061468	-1.07452
chr18	68647673	68664779	Cluster1	463.176	441.165	346.007	385.484	196.772	159.047	244.393	131.407	23220	0.149415	0.490967	0.381969	1.30633	0.695972	-0.786578	-1.08295	-0.132774	.	.	0	.	.	0	.	.	.	.	.	.	.		.	.	.	.	.	.
chr10	89952657	89968045	Cluster1	453.804	391.838	209.189	292.091	94.4307	52.7609	297.407	161.538	129055	0.361686	0.873178	0.643	1.49921	0.526548	-0.662331	-0.912965	-0.450465	PTEN	43.5327	0	PTEN	43.5327	0	.	.	.	.	.	.	.		.	.	.	.	.	.
chr2	6448983	6452760	Cluster1	452.002	404.567	272.052	173.921	63.1186	40.9088	341.448	220.468	414579	0.247914	0.76907	0.734292	1.70422	0.0391613	-0.624287	-0.757272	-0.361821	LOC400940	1.87058	0	LOC400940	1.87058	0	.	.	.	.	.	.	.		.	.	.	.	.	.
chr13	114251260	114324615	Cluster4	449.479	465.829	681.978	399.779	219.679	784.914	246.15	122.266	26079.6	0.243735	0.616821	0.406357	-0.220226	-0.448156	-1.27412	1.31812	0.62438	TFDP1	31.5318	1	TFDP1	31.5318	1	TFDP1	31.532	28.542	25.352	17.793	20.73	23.313	0.239809	0	-0.541058	-1.11831	-2.48615	-1.95469	-1.48728
chr1	184129212	184137711	RA_C_PatternMatch	448.397	420.082	334.914	596.095	245.717	193.457	174.365	135.177	104961	0.147252	0.634449	0.3931	0.633626	1.44501	-0.479805	-0.766897	-0.831935	SRGAP2D	1.28224e-19	0	TSEN15	16.6601	0	.	.	.	.	.	.	.		.	.	.	.	.	.
chr1	154931443	154943035	Cluster2	448.397	526.693	376.118	467.441	1281.16	662.187	754.467	300.979	122382	0.1672	0.528737	0.533528	-0.723826	-0.66789	1.72215	-0.0958865	-0.234545	PYGO2	9.85704	0	KRTCAP2	46.5263	0	.	.	.	.	.	.	.		.	.	.	.	.	.
chr7	108044338	108067671	Cluster1	445.874	441.165	262.015	409.785	153.594	154.077	287.571	133.564	48620.8	0.273664	0.617903	0.447028	1.11195	0.849795	-1.01124	-1.00773	0.057222	NRCAM	38.0671	0	NRCAM	38.0671	0	.	.	.	.	.	.	.		.	.	.	.	.	.
chr1	66913073	66917979	Cluster1	444.072	367.572	217.113	247.777	96.4083	50.8493	271.164	175.376	359387	0.336728	0.782914	0.638703	1.58672	0.38179	-0.547365	-0.827023	-0.594123	SGIP1	10.063	0	SGIP1	10.063	0	.	.	.	.	.	.	.		.	.	.	.	.	.
chr21	47470007	47504958	Cluster4	443.712	435.198	688.845	317.822	365.692	650.335	210.434	111.085	17821.9	0.275646	0.4043	0.313934	0.012009	-0.977657	-0.601334	1.63635	-0.0693639	COL6A2	11.7857	0	PCBP3	15.1167	0	.	.	.	.	.	.	.		.	.	.	.	.	.
chr22	47527384	47622319	RA_C_PatternMatch	443.351	391.042	620.172	413.121	199.079	731.771	191.963	91.645	5250.56	0.247643	0.598344	0.400616	-0.174749	-0.324003	-1.38079	1.24926	0.63028	TBC1D22A	2.3054	0	TBC1D22A	2.3054	0	.	.	.	.	.	.	.		.	.	.	.	.	.
chr7	157332758	157414395	RA_C_PatternMatch	442.63	436.79	688.317	399.779	245.882	823.146	190.908	101.466	9336.75	0.27472	0.610558	0.415952	-0.341075	-0.52352	-1.17876	1.27903	0.764324	PTPRN2	4.68788	0	DNAJB6	13.5453	0	.	.	.	.	.	.	.		.	.	.	.	.	.
chr7	44255617	44330100	Cluster4	440.828	395.816	636.548	361.66	324.657	940.52	303.972	128.215	22292.1	0.260632	0.63691	0.454133	-0.41451	-0.722067	-0.865819	1.52673	0.475669	CAMK2B	1.70114	0	POLD2	36.7872	0	.	.	.	.	.	.	.		.	.	.	.	.	.
chr14	105619774	105688249	Cluster4	440.107	519.931	748.01	283.991	322.35	1051.01	303	173.084	67286.2	0.280653	0.782317	0.51983	-0.422403	-0.888673	-0.774106	1.40218	0.683005	BRF1	6.78109	0	AKT1	30.6874	0	.	.	.	.	.	.	.		.	.	.	.	.	.
chr2	176997504	177005863	Cluster2	439.747	464.636	334.914	915.346	1663.33	959.636	1198.69	660.442	2.01631e+07	0.166653	0.355804	0.626068	-1.16524	-0.0949831	1.58823	0.0046843	-0.332693	HOXD-AS2	4.43202	0	MTX2	23.2167	0	.	.	.	.	.	.	.		.	.	.	.	.	.
chr10	65598417	65609932	RA_C_PatternMatch	439.386	396.214	232.961	557.975	254.122	144.901	142.092	93.3537	15336.3	0.305677	0.670982	0.453918	0.695689	1.37491	-0.365408	-0.99097	-0.714218	REEP3	11.4968	0	JMJD1C	15.3204	0	.	.	.	.	.	.	.		.	.	.	.	.	.
chr8	49466792	49470276	RA_C_PatternMatch	432.538	397.407	144.742	298.762	366.846	178.928	133.776	52.674	779.937	0.483242	0.337958	0.390868	1.25992	0.0533391	0.667418	-1.02749	-0.953184	EFCAB1	0.120167	0	SNAI2	6.31973	1	SNAI2	6.3197	4.6779	2.7675	5.6305	4.0606	2.2587	0.476949	0	-0.936603	-2.02644	-0.39317	-1.28876	-2.31669
chr2	3452339	3495842	RA_C_PatternMatch	427.131	430.425	613.305	340.217	247.201	630.837	183.224	87.572	4466.55	0.217321	0.492804	0.336073	-0.113028	-0.65334	-1.23159	1.15334	0.844619	TRAPPC12	13.529	0	RPS7	93.5894	0	.	.	.	.	.	.	.		.	.	.	.	.	.
chr12	133097115	133138595	Cluster4	423.887	494.471	585.307	300.668	390.247	935.932	350.625	161.345	68618.4	0.161448	0.634061	0.430346	-0.469535	-0.945063	-0.599359	1.50655	0.507401	FBRSL1	4.27722	0	FBRSL1	4.27722	0	.	.	.	.	.	.	.		.	.	.	.	.	.
chr10	54298064	54303484	RA_C_PatternMatch	418.12	318.244	148.968	548.922	208.802	141.46	130.802	87.6725	5378.73	0.461044	0.728725	0.547274	0.670712	1.41975	-0.527942	-0.913574	-0.648942	DKK1	33.8327	0	DKK1	33.8327	0	.	.	.	.	.	.	.		.	.	.	.	.	.
chr11	71946344	71952678	Cluster2	417.759	334.156	264.656	364.042	1147.01	903.052	812.854	420.421	1.16351e+06	0.22623	0.497877	0.634597	-0.718315	-0.874795	1.40602	0.695361	-0.508271	PHOX2A	25.1487	1	NUMA1	35.2178	0	PHOX2A	25.149	24.472	31.742	97.766	94.975	84.386	0.572429	0	-0.0205305	0.199938	2.20216	2.11752	1.79641
chr11	112646884	112656754	Stable	417.399	376.721	242.469	310.675	338.006	274.51	146.017	80.8743	7895.24	0.26493	0.103501	0.198089	1.61433	-0.393321	0.12082	-1.07364	-0.268186	NCAM1	47.9061	0	NCAM1	47.9061	0	.	.	.	.	.	.	.		.	.	.	.	.	.
chr11	112704136	112708489	RA_C_PatternMatch	414.515	362.4	245.639	331.164	169.909	105.522	192.491	109.37	23619.3	0.253705	0.574855	0.438294	1.33712	0.66654	-0.630792	-1.1488	-0.224066	NCAM1	47.9061	0	NCAM1	47.9061	0	.	.	.	.	.	.	.		.	.	.	.	.	.
chr4	151278027	151310924	Cluster3	411.632	362.4	264.128	924.876	324.657	221.366	513.244	182.17	35897	0.217014	0.774794	0.615377	-0.141469	1.72829	-0.458321	-0.834612	-0.293886	LRBA	12.0121	0	MAB21L2	76.4851	0	.	.	.	.	.	.	.		.	.	.	.	.	.
chr5	124070939	124085282	RA_C_PatternMatch	411.271	395.418	353.931	382.149	218.031	240.483	177.387	103.597	19893.9	0.0765356	0.317547	0.249585	1.07556	0.736107	-1.1769	-0.915194	0.280427	ZNF608	7.26682	0	ZNF608	7.26682	0	.	.	.	.	.	.	.		.	.	.	.	.	.
chr11	2532990	2612921	RA_C_PatternMatch	409.829	406.954	679.337	343.553	213.252	821.617	193.702	127.03	46903.9	0.313686	0.697146	0.472728	-0.264917	-0.547928	-1.10434	1.49349	0.423688	KCNQ1	0.0422545	0	CD81	59.4374	0	.	.	.	.	.	.	.		.	.	.	.	.	.
chr2	176260573	176297205	Cluster3	403.341	412.524	399.361	915.823	243.245	208.75	512.482	247.485	573867	0.0166653	0.874336	0.589294	-0.152383	1.65901	-0.718251	-0.840175	0.0517974	.	.	0	.	.	0	.	.	.	.	.	.	.		.	.	.	.	.	.
chr19	14096502	14118186	Cluster2	400.818	416.899	504.484	447.905	938.374	713.801	521.475	202.616	37778.7	0.126589	0.350736	0.374088	-0.919499	-0.706939	1.50713	0.493364	-0.374054	RFX1	0.934145	1	LPHN1	19.7535	0	RFX1	0.93414	1.0788	1.4563	1.5917	1.7966	1.2358	0.202669	0	0.522993	1.88778	2.37729	3.11807	1.0906
chr11	786535	805734	Cluster2	400.818	459.862	455.356	292.091	783.296	833.469	378.113	243.258	504214	0.0749196	0.470127	0.407363	-0.782086	-1.24394	0.84263	1.05576	0.127642	CEND1	5.65013	0	RPLP2	712.629	0	.	.	.	.	.	.	.		.	.	.	.	.	.
chr2	238340640	238361467	Cluster1	399.016	421.275	556.781	473.636	261.209	207.985	348.796	149.56	20212.9	0.186022	0.447222	0.338243	0.563901	1.26618	-0.733056	-1.23397	0.136943	COL6A3	0.182203	0	COPS8	19.0021	0	.	.	.	.	.	.	.		.	.	.	.	.	.
chr12	125086784	125093892	RA_C_PatternMatch	397.935	374.732	390.909	355.465	204.682	209.514	181.395	99.6188	2275.83	0.0306773	0.334019	0.280465	1.05646	0.58315	-1.09727	-1.04342	0.501081	NCOR2	7.8556	0	UBC	170.969	0	.	.	.	.	.	.	.		.	.	.	.	.	.
chr10	43891697	43916551	Stable	397.214	430.425	413.096	334.976	617.013	524.933	186.588	100.917	15615.7	0.0401635	0.292137	0.223452	-0.616538	-1.18236	1.38171	0.544585	-0.127394	HNRNPF	28.4874	0	RET	34.313	0	.	.	.	.	.	.	.		.	.	.	.	.	.
chr3	13082194	13088410	Cluster4	397.214	317.448	347.064	137.23	310.319	389.207	259.984	81.7022	578.727	0.113931	0.462105	0.29953	0.948802	-1.39787	0.16447	0.87653	-0.591935	IQSEC1	4.83799	0	NUP210	7.35772	0	.	.	.	.	.	.	.		.	.	.	.	.	.
chr5	5664549	5675627	Cluster1	396.853	375.13	248.808	367.377	153.924	121.579	221.206	123.324	47162.4	0.234948	0.623244	0.433558	1.14028	0.901525	-0.82741	-1.0894	-0.124992	KIAA0947	12.8333	0	KIAA0947	12.8333	0	.	.	.	.	.	.	.		.	.	.	.	.	.
chr1	54940215	54965606	Stable	396.493	481.344	427.887	474.589	498.192	394.942	78.096	34.7305	141.848	0.0985681	0.118666	0.101244	-0.394974	0.83579	1.20776	-0.419418	-1.22916	ACOT11	0.282505	0	DHCR24	55.1182	0	.	.	.	.	.	.	.		.	.	.	.	.	.
chr1	156425918	156438115	RA_C_PatternMatch	396.132	363.991	367.666	214.899	461.112	394.56	181.233	100.852	16582.9	0.0467959	0.356902	0.223761	0.498198	-1.23014	1.11788	0.483206	-0.869149	MEF2D	1.47061	1	CCT3	214.445	0	MEF2D	1.4706	1.6263	2.466	2.25	3.1357	2.8127	0.249755	0	0.273381	1.74774	1.36848	2.92361	2.35648
chr15	58534853	58558179	Cluster3	395.772	387.462	208.133	1327.04	260.055	141.078	931.268	307.653	267527	0.320818	1.13371	0.969748	-0.163964	1.75753	-0.44399	-0.689477	-0.460101	LIPC	0	0	ADAM10	21.5278	0	.	.	.	.	.	.	.		.	.	.	.	.	.
chr5	138281335	138290884	Cluster4	390.365	366.378	443.206	104.352	127.061	290.95	286.013	229.948	1.01241e+06	0.0982709	0.58472	0.493509	1.29973	-1.09939	-0.908906	0.465824	0.24274	SIL1	4.67026	0	MATR3	133.072	0	.	.	.	.	.	.	.		.	.	.	.	.	.
chr5	1460474	1524777	Cluster4	385.679	397.009	646.057	339.741	284.775	883.554	237.497	99.896	1123.6	0.309015	0.65842	0.468974	-0.494673	-0.675524	-0.891918	1.46539	0.596726	LPCAT1	21.9406	0	CLPTM1L	31.0913	0	.	.	.	.	.	.	.		.	.	.	.	.	.
chr2	9370299	9403635	Stable	378.11	442.757	623.342	738.567	517.473	584.193	497.189	242.878	107758	0.264023	0.184878	0.23702	-1.08293	0.345309	-0.530734	-0.266369	1.53473	ASAP2	15.848	0	KIDINS220	60.1647	0	.	.	.	.	.	.	.		.	.	.	.	.	.
chr7	573013	635271	Cluster4	378.11	407.352	621.229	335.929	190.015	863.29	242.061	129.526	8916.75	0.283071	0.764859	0.513411	-0.390785	-0.547151	-1.08806	1.40779	0.618204	PRKAR1B	4.54567	0	PRKAR1B	4.54567	0	.	.	.	.	.	.	.		.	.	.	.	.	.
chr11	69249165	69264798	RA_C_PatternMatch	376.308	395.816	405.172	267.314	526.537	461.084	130.721	78.353	4495.96	0.0375264	0.32225	0.214436	-0.19995	-1.28607	1.29707	0.644837	-0.45589	MYEOV	0	0	CCND1	222.876	0	.	.	.	.	.	.	.		.	.	.	.	.	.
chr6	11217344	11233572	Cluster1	375.226	424.458	312.199	353.083	116.679	117.374	307.779	172.918	92360.2	0.151825	0.696369	0.472145	1.04028	0.862235	-1.03859	-1.03301	0.169087	NEDD9	40.1536	0	NEDD9	40.1536	0	.	.	.	.	.	.	.		.	.	.	.	.	.
chr2	40676646	40679824	Stable	374.866	389.849	227.678	234.435	334.874	277.568	140.431	66.6022	3609.56	0.270915	0.178488	0.229139	1.25834	-0.677832	0.706959	-0.0831407	-1.20433	SLC8A1	20.8393	0	SLC8A1	20.8393	0	.	.	.	.	.	.	.		.	.	.	.	.	.
chr11	126383200	126390675	Cluster1	374.506	353.251	291.597	239.677	79.5986	123.491	273.652	156.561	172238	0.126738	0.560443	0.495168	1.55289	0.411294	-0.944085	-0.572449	-0.447646	KIRREL3	0.204407	0	DCPS	7.78043	0	.	.	.	.	.	.	.		.	.	.	.	.	.
chr18	77300352	77372609	Cluster4	372.343	366.776	589.533	376.907	189.85	800.207	210.674	108.197	1778.63	0.28683	0.686278	0.475401	-0.388834	-0.369212	-1.17342	1.45066	0.480801	NFATC1	0	1	ATP9B	4.40748	0	NFATC1	0	0.01801	0	0	0	0	2.82843	0	2.82843	0	0	0	0
chr21	29628150	29657472	Cluster3	371.622	314.266	247.752	912.487	316.911	268.775	540.865	170.176	1115.58	0.199193	0.717995	0.622163	-0.321876	1.75153	-0.53161	-0.716139	-0.1819	LINC00314	0.153095	0	LINC00314	0.153095	0	.	.	.	.	.	.	.		.	.	.	.	.	.
chr2	175305141	175314913	Cluster3	371.261	356.035	370.835	681.864	257.253	246.217	310.603	137.705	23136.1	0.0236867	0.628674	0.415157	0.046769	1.7193	-0.567139	-0.626565	-0.572362	GPR155	3.17183	0	GPR155	3.17183	0	.	.	.	.	.	.	.		.	.	.	.	.	.
chr5	51951508	51962656	Cluster3	367.657	319.039	206.548	690.917	322.844	196.515	323.26	116.443	600.394	0.277543	0.636704	0.514005	-0.0810248	1.67372	-0.324283	-1.01003	-0.258383	.	.	0	.	.	0	.	.	.	.	.	.	.		.	.	.	.	.	.
chr6	90687013	90696782	Cluster3	364.773	301.934	201.265	653.751	207.978	151.018	288.978	118.667	24221.7	0.285079	0.815467	0.585943	0.197975	1.64539	-0.587371	-0.872669	-0.383325	BACH2	4.43663	1	CASP8AP2	13.1018	0	BACH2	4.4366	4.0461	3.6026	7.7943	11.244	7.4404	0.519759	0	-0.130672	-0.279079	1.12358	2.27794	1.00515
chr13	104657240	104668215	Cluster3	364.053	307.503	166.929	851.973	331.908	195.368	487.92	164.344	15375.8	0.363165	0.753602	0.673029	-0.118462	1.72679	-0.24003	-0.756406	-0.61189	.	.	0	.	.	0	.	.	.	.	.	.	.		.	.	.	.	.	.
chr3	51995010	52002277	Cluster2	363.332	431.22	362.383	447.905	1448.27	739.799	1017.05	407.085	1.01704e+06	0.102353	0.585479	0.670022	-0.801631	-0.607221	1.69234	0.0637625	-0.347252	PCBP4	31.8487	0	RPL29	190.568	0	.	.	.	.	.	.	.		.	.	.	.	.	.
chr19	718219	728506	Cluster2	362.611	432.016	291.597	607.054	1042.86	550.166	610.844	297.087	734236	0.193913	0.367541	0.491222	-0.785884	0.0855107	1.63908	-0.117285	-0.821422	PALM	21.3102	0	BSG	112.773	0	.	.	.	.	.	.	.		.	.	.	.	.	.
chr19	788666	801857	Cluster2	357.925	439.176	367.138	342.123	656.071	513.08	216.895	98.9555	2480.84	0.114641	0.312018	0.27179	-0.736804	-0.857415	1.53884	0.447442	-0.392067	PTBP1	51.4614	0	BSG	112.773	0	.	.	.	.	.	.	.		.	.	.	.	.	.
chr22	50349390	50364878	Cluster2	356.844	560.905	442.678	348.318	838.505	641.159	277.6	133.515	5279.65	0.22594	0.404772	0.356147	-0.985553	-1.02629	1.31609	0.373063	0.322692	PIM3	9.95528	0	PIM3	9.95528	0	.	.	.	.	.	.	.		.	.	.	.	.	.
chr8	11658916	11666319	RA_C_PatternMatch	356.844	328.985	232.961	263.978	512.529	417.117	184.156	122.773	36520.5	0.212209	0.315144	0.290997	-0.0711854	-0.960653	1.41996	0.506107	-0.89423	FDFT1	57.9026	0	FDFT1	57.9026	0	.	.	.	.	.	.	.		.	.	.	.	.	.
chr14	105881370	105914386	Cluster4	356.844	421.275	553.084	259.213	349.871	765.415	212.331	111.221	24106.6	0.225426	0.589128	0.404099	-0.501053	-0.978154	-0.535128	1.49555	0.51879	MTA1	18.4812	1	MTA1	18.4812	1	MTA1	18.481	19.531	32.848	16.42	15.275	16.933	0.304916	0	0.16174	2.21307	-0.317473	-0.493847	-0.238451
chr1	61324413	61336820	Cluster3	356.123	338.93	228.206	668.046	213.581	146.813	311.923	145.027	82214.9	0.225584	0.827364	0.570811	0.199882	1.66053	-0.467603	-0.78026	-0.612552	NFIA	7.35311	1	NFIA	7.35311	1	NFIA	7.3531	6.9537	7.6469	13.366	13.197	8.8549	0.390262	0	-0.120421	0.088582	1.81292	1.76196	0.452799
chr1	64636180	64649692	Cluster3	355.402	370.356	305.332	718.554	301.09	121.197	363.152	174.718	137463	0.0990865	0.805855	0.541554	-0.0563668	1.61381	-0.306154	-1.1335	-0.117788	ROR1	8.99105	0	ROR1	8.99105	0	.	.	.	.	.	.	.		.	.	.	.	.	.
chr6	21240776	21246648	Cluster3	355.402	282.839	232.432	705.689	283.951	238.189	350.287	117.426	97.3581	0.212996	0.629693	0.51424	-0.116201	1.74375	-0.49559	-0.738576	-0.393377	.	.	0	.	.	0	.	.	.	.	.	.	.		.	.	.	.	.	.
chr12	53718010	53739245	Stable	355.402	420.877	342.838	356.895	658.543	530.667	237.666	131.051	1857.49	0.112327	0.29378	0.284305	-0.915603	-0.903911	1.45832	0.45691	-0.095713	SP7	0.043087	1	PFDN5	119.836	0	SP7	0.043087	0.076325	0.060245	0.020941	0.076222	0.018953	0.480546	0	1.32341	0.683167	-0.881771	1.31931	-0.960925
chr13	37518575	37530934	Cluster3	354.681	247.832	139.988	712.36	241.103	176.634	357.679	123.786	3693.8	0.433724	0.77641	0.670823	0.0505209	1.70707	-0.475501	-0.774081	-0.508004	ALG5	22.87	0	SMAD9	28.8791	1	SMAD9	28.879	23.127	14.587	41.134	39.338	36.389	0.399237	0	-0.520375	-1.29298	1.10869	0.94621	0.679419
chr17	72978078	72986451	Cluster2	354.681	511.975	348.12	402.162	1144.21	787.208	632.235	374.442	1.07479e+06	0.229093	0.477094	0.535401	-1.02901	-0.881307	1.42704	0.316488	0.166785	CDR2L	7.6069	0	SUMO2	186.271	0	.	.	.	.	.	.	.		.	.	.	.	.	.
chr19	42573215	42593123	Stable	353.239	407.352	437.924	416.933	624.923	605.986	217.571	123.938	28051.3	0.107344	0.209377	0.238079	-1.2898	-0.750799	1.00928	0.849028	0.18229	ZNF574	5.67399	1	PAFAH1B3	67.3871	0	ZNF574	5.674	4.6248	4.9824	4.8616	5.5394	5.4311	0.100743	0	-2.05314	-1.35337	-1.58976	-0.263394	-0.475323
chr4	2254020	2303852	Cluster4	351.076	375.528	501.843	304.48	432.107	703.096	201.253	102.553	14871.1	0.197605	0.424175	0.323391	-0.755286	-1.02969	-0.278101	1.31773	0.745341	MXD4	3.65191	1	WHSC1	34.3623	1	WHSC1	34.362	32.752	33.299	23.7	26.612	27.083	0.199215	0	-0.289272	-0.190992	-1.91567	-1.39246	-1.30783
chr11	56609141	56613258	Cluster2	350.716	287.215	123.612	354.036	867.345	663.717	580.13	357.504	98942.6	0.461581	0.411343	0.617923	-0.820429	-0.805676	1.47525	0.570416	-0.419565	OR5AK2	0	0	OR5AK4P	0.0815346	0	.	.	.	.	.	.	.		.	.	.	.	.	.
chr17	76711970	76719865	Cluster4	346.391	247.435	299.521	150.096	214.735	568.135	268.614	143.798	54877.2	0.166232	0.72359	0.479335	0.229851	-0.984838	-0.584847	1.60202	-0.262188	CYTH1	14.3548	0	TIMP2	63.6892	0	.	.	.	.	.	.	.		.	.	.	.	.	.
chr2	51226883	51242692	Cluster3	341.344	324.211	260.958	1179.8	300.761	152.165	838.456	247.843	14826.8	0.137097	1.0205	0.879496	-0.221516	1.76007	-0.317429	-0.668617	-0.552509	NRXN1	3.29773	0	NRXN1	3.29773	0	.	.	.	.	.	.	.		.	.	.	.	.	.
chr16	4696811	4754187	Cluster4	339.182	329.382	514.521	332.117	369.647	839.586	325.065	109.341	1558.83	0.264164	0.550381	0.443775	-0.706977	-0.738915	-0.569256	1.55517	0.459977	MGRN1	5.91567	0	PAM16	19.3157	0	.	.	.	.	.	.	.		.	.	.	.	.	.
chr11	119288952	119296545	Cluster2	338.461	313.868	272.052	212.993	522.417	430.116	208.549	137.422	93399.5	0.108964	0.408878	0.320762	-0.112921	-1.11078	1.3501	0.616019	-0.742416	THY1	21.9378	0	THY1	21.9378	0	.	.	.	.	.	.	.		.	.	.	.	.	.
chr7	129492393	129496475	Cluster3	336.658	328.587	279.447	665.187	268.954	216.396	328.529	124.023	22278.8	0.0983336	0.639742	0.460632	-0.0243708	1.72714	-0.385326	-0.665532	-0.65191	UBE2H	16.5849	0	UBE2H	16.5849	0	.	.	.	.	.	.	.		.	.	.	.	.	.
chr4	748434	779103	Cluster2	336.658	347.681	357.629	355.942	709.631	702.714	361.95	200.627	49738.6	0.0302027	0.343104	0.393614	-0.991729	-0.885412	1.06455	1.02642	-0.213826	CPLX1	13.2697	0	CPLX1	13.2697	0	.	.	.	.	.	.	.		.	.	.	.	.	.
chr2	241751684	241760894	Cluster2	334.496	483.731	508.71	230.147	758.906	807.471	298.761	214.806	354525	0.212979	0.534734	0.437692	-0.881601	-1.27259	0.708628	0.890597	0.554963	KIF1A	54.2426	0	HDLBP	54.8294	0	.	.	.	.	.	.	.		.	.	.	.	.	.
chr3	38616056	38625304	RA_C_PatternMatch	333.775	326.2	366.081	190.598	444.467	368.179	143.177	75.6827	538.556	0.0619264	0.389513	0.247086	0.149851	-1.30859	1.27739	0.5003	-0.61895	SCN5A	2.5134	0	ACVR2B	22.4096	0	.	.	.	.	.	.	.		.	.	.	.	.	.
chr2	219818067	219829978	Cluster2	332.333	370.356	388.268	738.567	1064.78	728.33	694.424	406.651	3.88065e+06	0.0785467	0.226762	0.480494	-1.33602	0.187234	1.41044	0.148849	-0.410498	CDK5R2	2.56764	0	RQCD1	25.5095	0	.	.	.	.	.	.	.		.	.	.	.	.	.
chr1	243079592	243089245	Cluster3	327.287	244.65	147.383	638.979	333.556	179.311	311.692	121.39	22630.8	0.375568	0.609302	0.56794	0.0297795	1.59425	0.0612454	-0.712956	-0.972323	PLD5	6.51572	0	PLD5	6.51572	0	.	.	.	.	.	.	.		.	.	.	.	.	.
chr13	104454246	104467043	Cluster3	322.961	313.072	199.152	728.084	229.897	136.108	405.123	152.161	54191.6	0.247146	0.872446	0.656955	0.0089065	1.71283	-0.382515	-0.776986	-0.562235	.	.	0	.	.	0	.	.	.	.	.	.	.		.	.	.	.	.	.
chr22	25779316	25801892	Stable	321.159	399.396	360.27	280.655	508.904	408.323	109.508	72.2015	6331.42	0.10858	0.286486	0.209044	-0.762645	-1.20825	1.30285	0.196297	0.471755	LRP5L	5.50351	0	ADRBK2	51.3657	0	.	.	.	.	.	.	.		.	.	.	.	.	.
chr5	179245696	179268123	Cluster2	319.357	414.115	383.514	331.64	772.09	682.068	357.975	216.526	66166.8	0.129883	0.39092	0.4003	-1.07866	-1.01913	1.11565	0.679331	0.302811	SQSTM1	7.4175	0	HNRNPH1	209.961	0	.	.	.	.	.	.	.		.	.	.	.	.	.
chr1	216769262	216790642	Cluster2	317.555	385.871	312.727	425.51	624.429	347.916	238.558	125.97	35740.2	0.120771	0.306091	0.290521	-0.883546	0.0150647	1.67085	-0.630823	-0.17155	ESRRG	11.5761	1	ESRRG	11.5761	1	ESRRG	11.576	10.018	11.111	32.36	45.296	45.57	0.689089	0	-0.0962485	-0.0287263	1.28397	2.08312	2.10005
chr19	14192410	14202426	Cluster2	316.473	412.524	303.219	334.976	852.018	569.282	439.494	222.696	98342.3	0.173366	0.44224	0.460032	-0.934211	-0.848938	1.53392	0.230892	0.0183377	SAMD1	16.8162	0	LPHN1	19.7535	0	.	.	.	.	.	.	.		.	.	.	.	.	.
chr1	216748255	216756094	Cluster3	315.752	288.806	183.305	667.093	285.929	162.488	351.341	118.691	918.397	0.266538	0.707416	0.574506	-0.0956521	1.70832	-0.248779	-0.88259	-0.481296	ESRRG	11.5761	1	ESRRG	11.5761	1	ESRRG	11.576	10.018	11.111	32.36	45.296	45.57	0.689089	0	-0.0962485	-0.0287263	1.28397	2.08312	2.10005
chr1	62735869	62744950	Cluster1	315.032	406.159	618.059	289.232	128.874	122.726	495.333	319.04	612166	0.348269	0.52368	0.59262	1.16126	0.870653	-0.9356	-1.00485	-0.0914627	KANK4	0.261088	0	KANK4	0.261088	0	.	.	.	.	.	.	.		.	.	.	.	.	.
chr16	88133127	88186830	RA_C_PatternMatch	313.95	394.622	683.563	227.764	253.957	642.306	140.665	80.0442	6982.97	0.418796	0.619588	0.471278	-0.464111	-0.909644	-0.774241	1.2333	0.914694	BANP	4.31051	0	ZC3H18	11.2029	0	.	.	.	.	.	.	.		.	.	.	.	.	.
chr2	29982701	29995234	Cluster3	313.229	284.43	258.845	659.945	202.869	273.745	346.716	127.161	10942.2	0.0952984	0.649325	0.495733	-0.201783	1.73851	-0.819378	-0.422743	-0.294601	ALK	35.0675	0	ALK	35.0675	0	.	.	.	.	.	.	.		.	.	.	.	.	.
chr2	128380881	128421095	RA_C_PatternMatch	312.869	347.681	533.538	203.94	181.61	642.306	166.071	109.93	33710.3	0.298063	0.75821	0.494573	-0.273912	-0.825876	-0.939026	1.39541	0.643406	LIMS2	0	0	IWS1	22.1202	0	.	.	.	.	.	.	.		.	.	.	.	.	.
chr6	142951419	142970790	Cluster3	311.788	268.12	145.27	829.101	282.633	99.0222	517.313	174.254	19137.2	0.35718	0.940992	0.811347	-0.0933785	1.70743	-0.194869	-0.834032	-0.585146	HIVEP2	3.40737	1	HIVEP2	3.40737	1	HIVEP2	3.4074	3.3448	2.3772	9.3215	9.3624	5.6866	0.628923	0	-0.0206026	-0.339054	1.94642	1.95988	0.750118
chr2	241382324	241421856	Cluster4	311.427	374.732	513.993	285.897	434.908	799.824	285.831	126.904	15280.7	0.25904	0.521654	0.416582	-0.834522	-0.94811	-0.285126	1.33847	0.729286	GPC1	12.7221	0	KIF1A	54.2426	0	.	.	.	.	.	.	.		.	.	.	.	.	.
chr19	40785051	40792213	Cluster2	307.823	398.203	276.278	333.546	717.706	369.709	319.503	119.486	9516.02	0.193273	0.447854	0.402683	-0.710712	-0.556504	1.74651	-0.339709	-0.139586	AKT2	8.5455	0	PLD3	24.6517	0	.	.	.	.	.	.	.		.	.	.	.	.	.
chr9	136896230	136933900	Cluster4	307.462	379.506	436.867	281.132	412.166	646.512	209.645	72.9525	1204.52	0.173089	0.41448	0.317003	-0.825585	-0.999753	-0.132987	1.41717	0.541156	BRD3	8.20713	0	VAV2	9.90353	0	.	.	.	.	.	.	.		.	.	.	.	.	.
chr17	57623082	57625810	Stable	306.741	227.147	236.13	297.333	372.943	333.77	145.796	71.2347	1925.85	0.169837	0.112983	0.19005	0.0338912	-0.125199	1.15337	0.490954	-1.55302	MIR4315-1	0	0	DHX40	38.2076	0	.	.	.	.	.	.	.		.	.	.	.	.	.
chr2	43301495	43312242	RA_C_PatternMatch	306.381	324.211	346.536	502.225	439.688	263.422	195.844	126.38	72057.6	0.061771	0.308212	0.246381	-0.801266	1.19525	0.557723	-1.23921	0.287499	ZFP36L2	6.8624	0	ZFP36L2	6.8624	0	.	.	.	.	.	.	.		.	.	.	.	.	.
chr1	228332022	228363590	Cluster2	306.02	441.961	445.319	407.403	702.874	643.836	260.913	152.807	62605.2	0.199797	0.267416	0.30731	-1.3499	-0.752542	0.988407	0.640548	0.473489	GUK1	47.862	0	GUK1	47.862	0	.	.	.	.	.	.	.		.	.	.	.	.	.
chr3	128399213	128400634	Cluster2	304.579	292.784	217.113	263.025	720.672	387.678	427.888	166.603	29488.1	0.174817	0.517573	0.503377	-0.415613	-0.628932	1.72042	0.0109786	-0.686849	RPN1	93.7121	0	RPN1	93.7121	0	.	.	.	.	.	.	.		.	.	.	.	.	.
chr7	98183288	98198139	Cluster1	301.695	329.382	567.875	444.093	172.711	220.602	347.273	182.238	201810	0.366177	0.518926	0.430183	-0.210293	0.744511	-1.07515	-0.754036	1.29497	NPTX2	14.1806	0	NPTX2	14.1806	0	.	.	.	.	.	.	.		.	.	.	.	.	.
chr8	80728935	80744937	Cluster3	300.974	351.262	297.936	838.154	276.37	201.485	537.18	226.125	278436	0.0945597	0.793271	0.611006	-0.346662	1.75725	-0.443026	-0.736319	-0.23124	HEY1	18.5428	1	STMN2	113.363	0	HEY1	18.543	17.902	10.888	69.095	45.769	33.021	0.746596	0	-0.0304881	-0.364097	2.40442	1.29496	0.688621
chr16	88927789	88998117	Cluster4	300.974	329.78	559.951	236.341	208.967	765.797	205.846	97.8302	13.0045	0.357614	0.777511	0.544344	-0.487297	-0.750427	-0.861871	1.40507	0.694529	PABPN1L	0.0537703	0	APRT	26.0466	0	.	.	.	.	.	.	.		.	.	.	.	.	.
chr10	123909356	123924148	Cluster2	299.893	331.769	294.238	225.859	810.983	657.217	479.214	267.461	586945	0.0655619	0.53718	0.545019	-0.77551	-1.0788	1.31825	0.688326	-0.152268	TACC2	5.2617	0	NSMCE4A	13.7908	0	.	.	.	.	.	.	.		.	.	.	.	.	.
chr17	73606227	73637108	RA_C_PatternMatch	298.811	317.05	585.835	187.739	162.164	668.305	154.886	123.373	63905.7	0.401201	0.840078	0.566764	-0.242152	-0.778414	-0.901892	1.54179	0.380669	RECQL5	3.32957	0	SUMO2	186.271	0	.	.	.	.	.	.	.		.	.	.	.	.	.
chr5	172189255	172199655	Cluster2	298.451	347.681	293.182	229.194	661.674	618.985	325.803	231.557	477735	0.0960051	0.473543	0.45127	-0.846971	-1.20886	1.05098	0.827913	0.176941	DUSP1	6.28544	0	ERGIC1	26.1992	0	.	.	.	.	.	.	.		.	.	.	.	.	.
chr11	45429550	45434833	Cluster3	291.963	268.518	214.472	622.302	231.709	99.0222	330.339	125.088	12518.9	0.153841	0.856297	0.614187	0.0719454	1.66551	-0.218722	-0.858807	-0.659928	SYT13	1.09957	0	TP53I11	14.1908	0	.	.	.	.	.	.	.		.	.	.	.	.	.
chr2	43493316	43504602	Cluster1	291.963	297.956	465.393	152.955	44.0017	110.11	355.283	258.118	1.66501e+06	0.279857	0.536258	0.678627	1.21829	-0.161735	-1.24338	-0.587084	0.773916	THADA	14.9815	0	THADA	14.9815	0	.	.	.	.	.	.	.		.	.	.	.	.	.
chr12	53613605	53627791	Stable	291.602	362.798	384.57	528.433	588.502	383.472	236.831	141.53	1857.62	0.140401	0.21075	0.264032	-0.937184	0.818353	1.26362	-0.256187	-0.888602	RARG	2.05353	1	PFDN5	119.836	0	RARG	2.0535	2.6651	3.0022	5.2798	4.3831	3.9685	0.347203	0	0.517659	0.802982	2.73075	1.97178	1.62086
chr17	50100118	50119610	Cluster3	287.998	312.277	342.31	954.895	307.682	239.718	666.897	212.83	7442.28	0.0865919	0.788301	0.663385	-0.542816	1.72597	-0.475851	-0.707065	-0.00023746	CA10	10.1843	0	CA10	10.1843	0	.	.	.	.	.	.	.		.	.	.	.	.	.
chr7	137677316	137687714	RA_C_PatternMatch	285.475	334.554	329.103	264.455	457.321	270.304	122.767	54.8503	1011.24	0.0850271	0.331733	0.222127	-0.324897	-0.582226	1.77885	-0.510622	-0.361109	CREB3L2	6.66915	1	CREB3L2	6.66915	1	CREB3L2	6.6691	7.1394	9.6072	9.9989	11.556	9.914	0.197677	0	0.266002	1.66179	1.88334	2.76404	1.83532
chr10	21243336	21251034	Cluster3	285.114	273.292	202.322	556.546	254.781	137.637	271.432	108.065	11478.7	0.176591	0.683257	0.504522	-0.118988	1.64533	-0.316154	-1.07759	-0.132593	NEBL	6.92555	0	NEBL	6.92555	0	.	.	.	.	.	.	.		.	.	.	.	.	.
chr9	137017156	137030794	RA_C_PatternMatch	283.312	340.123	361.327	215.376	461.112	421.705	120.989	63.2878	664.189	0.12289	0.360535	0.2584	-0.706871	-1.36835	1.02432	0.640628	0.410266	RNU6ATAC	9581.35	0	RNU6ATAC	9581.35	0	.	.	.	.	.	.	.		.	.	.	.	.	.
chr5	745432	785569	Cluster4	280.429	365.185	500.258	234.912	371.79	762.739	262.481	127.726	4240.58	0.290268	0.60006	0.45632	-0.771125	-0.962995	-0.386008	1.26197	0.858153	TPPP	2.35407	0	PDCD6	22.1263	0	.	.	.	.	.	.	.		.	.	.	.	.	.
chrX	39010563	39020489	Cluster3	279.708	207.654	160.59	721.89	229.567	110.874	442.182	128.601	137.965	0.277772	0.914936	0.777765	-0.100557	1.72798	-0.307902	-0.798727	-0.520789	MID1IP1	16.7543	0	MID1IP1	16.7543	0	.	.	.	.	.	.	.		.	.	.	.	.	.
chr22	41105406	41126068	Cluster3	278.626	301.934	267.826	1432.34	387.94	277.186	1153.71	360.266	49704.8	0.0616419	0.911624	0.943579	-0.568386	1.77414	-0.346432	-0.57131	-0.288013	MCHR1	0.645225	0	RBX1	31.0119	0	.	.	.	.	.	.	.		.	.	.	.	.	.
chr15	57178853	57180610	Cluster2	273.941	325.404	230.848	258.737	630.691	291.332	305.287	99.7592	2061.24	0.171068	0.523351	0.442194	-0.385738	-0.477785	1.77406	-0.280452	-0.630081	LOC145783	0.828102	0	TCF12	27.0221	1	TCF12	27.022	28.028	30.158	29.994	27.634	21.921	0.19918	0	0.20092	0.626326	0.593572	0.122229	-1.01878
chr5	71594257	71604396	Cluster2	273.58	266.927	235.602	232.529	508.245	358.621	241.318	109.847	18145.8	0.0783938	0.37664	0.339602	-0.380274	-0.725577	1.59362	0.335052	-0.822823	MRPS27	28.883	0	MAP1B	174.025	0	.	.	.	.	.	.	.		.	.	.	.	.	.
chrX	117247301	117251967	Cluster2	273.22	226.351	150.553	280.179	775.716	419.028	549.365	235.458	47732.6	0.285635	0.519941	0.633531	-0.579072	-0.547407	1.70741	0.0843907	-0.665322	KLHL13	72.1705	0	KLHL13	72.1705	0	.	.	.	.	.	.	.		.	.	.	.	.	.
chr14	105477348	105488099	RA_C_PatternMatch	272.859	369.163	272.052	193.933	454.52	280.244	85.357	56.6265	1202.92	0.183253	0.42881	0.29668	-0.374882	-1.18625	1.4926	-0.298964	0.367491	CDCA4	11.3274	0	AKT1	30.6874	0	.	.	.	.	.	.	.		.	.	.	.	.	.
chr20	60925238	60953642	RA_C_PatternMatch	270.696	319.039	471.732	169.632	242.421	640.395	168.663	95.07	14537.6	0.296574	0.722344	0.492382	-0.465613	-0.983882	-0.610611	1.43025	0.629853	LAMA5	1.54885	0	LAMA5	1.54885	0	.	.	.	.	.	.	.		.	.	.	.	.	.
chr2	70359540	70370650	Cluster2	269.976	301.934	231.376	292.568	580.592	407.941	278.658	156.294	58213.1	0.13195	0.339454	0.36992	-1.02273	-0.842108	1.46066	0.0803056	0.323875	LOC100133985	0.63843	0	PCBP1	44.6105	0	.	.	.	.	.	.	.		.	.	.	.	.	.
chr18	6780204	6783431	Cluster3	269.255	251.015	150.553	604.672	171.392	141.843	335.417	129.424	11787.1	0.285863	0.846837	0.659812	-0.021427	1.73261	-0.533193	-0.687717	-0.49027	ARHGAP28	7.87705	0	ARHGAP28	7.87705	0	.	.	.	.	.	.	.		.	.	.	.	.	.
chr20	48631017	48635113	Cluster3	266.732	213.223	175.381	936.789	316.417	155.989	670.057	207.132	20994.7	0.210116	0.877864	0.861159	-0.286767	1.74039	-0.136453	-0.621804	-0.695369	SNAI1	7.98769	1	RNF114	15.3969	0	SNAI1	7.9877	3.2229	3.1334	36.397	9.4682	4.4609	1.3256	0	-0.414073	-0.421851	2.46884	0.128659	-0.306488
chr9	34985937	34994322	Cluster2	266.732	271.701	199.681	469.824	578.45	458.79	306.749	221.793	671390	0.163483	0.131642	0.397333	-1.34533	0.366994	1.28285	0.273963	-0.578474	DNAJB5	7.59364	0	VCP	53.1917	0	.	.	.	.	.	.	.		.	.	.	.	.	.
chr6	56707760	56716632	Cluster2	263.848	358.82	267.826	314.01	657.224	420.94	298.404	158.562	104054	0.18098	0.37845	0.388815	-0.949568	-0.619573	1.63829	0.0838757	-0.153026	DST	21.9851	0	DST	21.9851	0	.	.	.	.	.	.	.		.	.	.	.	.	.
chr11	115450238	115461554	Cluster3	263.127	267.723	259.373	933.453	298.124	175.87	670.326	213.157	43362.6	0.0158768	0.866929	0.766753	-0.411233	1.76821	-0.297447	-0.694933	-0.364593	CADM1	68.623	0	CADM1	68.623	0	.	.	.	.	.	.	.		.	.	.	.	.	.
chr19	480090	489692	Cluster2	262.767	328.985	274.165	258.26	593.446	383.472	264.461	131.671	6982.93	0.122653	0.411365	0.367048	-0.865494	-0.898426	1.55074	0.0164829	0.1967	ODF3L2	0	0	SHC2	4.14283	0	.	.	.	.	.	.	.		.	.	.	.	.	.
chr16	2812365	2828344	Cluster2	260.964	266.927	228.735	231.576	758.576	656.07	491.649	281.557	362409	0.0814654	0.509191	0.600209	-0.851889	-0.976449	1.25722	0.822751	-0.25163	TCEB2	75.4489	0	TCEB2	75.4489	0	.	.	.	.	.	.	.		.	.	.	.	.	.
chr7	63249779	63251060	RA_C_PatternMatch	237.896	337.736	267.297	126.748	484.184	336.829	146.448	104.631	43845.8	0.182601	0.568602	0.401052	-0.493038	-1.33323	1.36871	0.25482	0.202737	MIR4283-1	0	0	ZNF727	1.28039	1	ZNF727	1.2804	1.3981	1.4012	1.4399	1.4219	2.0579	0.372562	0	0.200623	0.205907	0.271872	0.241191	1.32527
chr1	65532173	65534090	Cluster2	229.605	316.653	226.093	208.228	584.053	434.704	267.4	162.175	70140.7	0.199266	0.462663	0.447794	-0.867109	-1.00528	1.4238	0.458512	-0.00993025	MIR101-1	0	0	DNAJC6	10.5917	0	.	.	.	.	.	.	.		.	.	.	.	.	.
chr2	65091715	65092884	Cluster2	201.851	331.769	208.661	161.532	544.006	403.735	212.237	140.762	83287.5	0.295528	0.523282	0.476292	-0.757343	-1.01592	1.43703	0.537415	-0.201175	SLC1A4	8.72607	0	ACTR2	35.0741	0	.	.	.	.	.	.	.		.	.	.	.	.	.
chr5	176829241	176832085	Cluster4	110.658	216.804	270.467	71.9507	333.391	501.228	230.761	117.195	36207	0.408049	0.715884	0.624749	-0.938552	-1.13124	0.17021	1.0057	0.893879	F12	1.54855	0	DBN1	88.426	0	.	.	.	.	.	.	.		.	.	.	.	.	.
chr22	48949017	49073176	Cluster4	1265.89	1197.39	1455.87	587.995	524.23	1508.27	677.895	430.559	842939	0.102507	0.630399	0.394279	0.630878	-0.952103	-1.101	1.19687	0.225358	FAM19A5	15.6603	0	FAM19A5	15.6603	0	.	.	.	.	.	.	.		.	.	.	.	.	.
chr17	7784775	7793062	Stable	1188.4	1037.08	857.359	1114.52	1708.82	1100.33	671.74	318.976	405106	0.16127	0.265533	0.246407	0.104688	-0.0878755	1.46113	-0.124861	-1.35308	CHD3	36.8653	0	RPL26	259.276	0	.	.	.	.	.	.	.		.	.	.	.	.	.
chr10	8339989	8375148	Cluster1	1104.77	892.276	640.246	380.243	181.61	254.629	724.527	552.974	1.71456e+07	0.264524	0.369158	0.641082	1.75002	-0.19434	-0.727397	-0.531441	-0.296844	GATA3	31.9376	1	GATA3	31.9376	1	GATA3	31.938	27.45	29.005	27.15	32.254	26.414	0.191621	0	-0.873001	-0.570524	-0.931356	0.061468	-1.07452
chr19	5026928	5154007	Cluster4	1097.2	1123.8	1784.45	759.533	605.312	1992.68	692.66	439.261	2.25835e+06	0.291602	0.679427	0.450705	-0.18522	-0.773419	-1.04206	1.37466	0.626041	KDM4B	5.72848	0	PTPRS	35.0336	0	.	.	.	.	.	.	.		.	.	.	.	.	.
chr22	43559366	43705142	Cluster4	1068.37	1025.54	1400.93	719.507	675.517	1634.06	350.023	273.159	500874	0.176391	0.535967	0.345667	-0.0666045	-0.905905	-1.01174	1.29434	0.689904	TTLL12	9.15782	0	TTLL12	9.15782	0	.	.	.	.	.	.	.		.	.	.	.	.	.
chr17	77078389	77174278	Cluster4	1065.84	1109.48	1704.15	621.349	568.397	1988.09	541.083	411.701	2.46234e+06	0.275758	0.759772	0.485694	-0.142003	-0.877717	-0.965362	1.38449	0.600594	ENGASE	2.73321	0	ENGASE	2.73321	0	.	.	.	.	.	.	.		.	.	.	.	.	.
chr2	16054588	16055461	Cluster1	3272.15	4878.28	4288.38	1327.51	223.469	596.427	4654.81	2724.59	1.12344e+09	0.195945	0.784599	0.814491	1.61664	-0.0362524	-0.974658	-0.657653	0.0519238	MYCN	1144.73	1	MYCN	1144.73	1	MYCN	1144.7	1181.8	1102.1	133.94	141.63	290.79	0.728666	0	0.0819589	-0.0941091	-2.2329	-2.21592	-1.8864
chr17	64393136	64404890	Cluster1	894.272	751.055	537.764	560.834	185.565	134.578	565.49	369.634	3.72692e+06	0.246529	0.79269	0.590919	1.52654	0.51541	-0.622572	-0.777187	-0.642192	PRKCA	40.1848	0	PRKCA	40.1848	0	.	.	.	.	.	.	.		.	.	.	.	.	.
chr20	3776228	3804831	Cluster2	891.028	1004.06	947.162	739.996	1389.43	972.253	385.37	196.937	41330.8	0.0596532	0.318288	0.218461	-0.368857	-0.988271	1.67519	-0.0357363	-0.28233	CDC25B	15.3434	0	CENPB	26.0047	0	.	.	.	.	.	.	.		.	.	.	.	.	.
chr2	161338118	161369768	Cluster2	875.528	931.261	683.034	1093.08	2009.91	1304.11	1078.65	605.538	8.4181e+06	0.156928	0.326848	0.409465	-0.965377	-0.460388	1.66779	0.029462	-0.271486	RBMS1	9.43485	0	RBMS1	9.43485	0	.	.	.	.	.	.	.		.	.	.	.	.	.
chr8	1455269	1497746	Cluster1	865.075	729.574	730.049	365.948	191.169	482.112	538.405	353.696	1.96119e+06	0.100781	0.422772	0.458569	1.59221	-0.423746	-1.12967	0.0454359	-0.0842268	DLGAP2	0.484689	0	KBTBD11	6.71215	0	.	.	.	.	.	.	.		.	.	.	.	.	.
chr17	13306380	13334028	Cluster1	846.692	713.662	553.084	525.097	303.892	218.308	409.77	277.175	475472	0.208692	0.453487	0.451456	1.59277	0.290486	-0.60527	-0.951837	-0.326146	HS3ST3A1	3.302	0	HS3ST3A1	3.302	0	.	.	.	.	.	.	.		.	.	.	.	.	.
chr5	50258881	50266452	Stable	836.239	636.885	439.509	620.873	851.524	739.799	300.29	202.267	208319	0.31114	0.15642	0.225593	0.863867	-0.660853	0.97208	0.181104	-1.3562	PARP8	2.69605	0	ISL1	74.5439	1	ISL1	74.544	75.575	76.337	62.679	76.26	83.373	0.0921065	0	0.151906	0.264179	-1.74818	0.252834	1.30086
chr1	7616994	7648936	Stable	746.488	566.872	546.745	330.687	500.334	584.193	415.801	181.574	51122.7	0.177366	0.273774	0.246503	1.41665	-0.999238	-0.0135552	0.473682	-0.877538	CAMTA1	14.2338	0	CAMTA1	14.2338	0	.	.	.	.	.	.	.		.	.	.	.	.	.
chr9	132388350	132413499	Stable	732.07	600.685	620.172	350.224	447.598	503.522	381.846	190.754	182265	0.108917	0.17884	0.25125	1.65331	-0.922711	-0.265803	0.111473	-0.576271	NTMT1	14.7995	0	NTMT1	14.7995	0	.	.	.	.	.	.	.		.	.	.	.	.	.
chr15	37499015	37516500	Cluster1	728.826	576.021	369.251	390.726	150.792	167.076	425.229	285.018	1.60644e+06	0.323388	0.567628	0.570295	1.62283	0.183507	-0.837912	-0.76859	-0.199831	MEIS2	37.4742	1	MEIS2	37.4742	1	MEIS2	37.474	33.957	27.83	53.713	45.543	32.529	0.37071	0	-0.283883	-0.778439	1.31077	0.651309	-0.399148
chr3	4545125	4567271	Cluster1	707.559	617.393	472.789	640.885	288.401	269.922	328.992	169.794	92515.3	0.197635	0.522959	0.374717	1.15523	0.820267	-0.950567	-1.0434	0.0184728	ITPR1	10.8911	0	SETMAR	16.5822	0	.	.	.	.	.	.	.		.	.	.	.	.	.
chr16	87838515	87894799	Cluster4	700.351	645.637	1012.67	434.087	641.239	1118.3	290.71	166.75	5877.33	0.251852	0.479845	0.33818	-0.0237886	-1.08289	-0.258914	1.63865	-0.273066	SLC7A5	29.9341	0	SLC7A5	29.9341	0	.	.	.	.	.	.	.		.	.	.	.	.	.
chr12	7036404	7060763	Stable	697.827	613.415	660.319	543.204	761.048	780.708	154.623	120.171	29404.3	0.0643547	0.189665	0.133071	0.108462	-1.51933	0.77402	0.98099	-0.344145	C12orf57	114.383	0	C12orf57	114.383	0	.	.	.	.	.	.	.		.	.	.	.	.	.
chr16	5552048	5557393	Cluster1	688.456	419.286	329.631	371.189	195.618	196.133	317.267	178.897	138322	0.389767	0.398004	0.496935	1.66994	0.113772	-0.747388	-0.744862	-0.291462	FAM86A	2.76866	0	FAM86A	2.76866	0	.	.	.	.	.	.	.		.	.	.	.	.	.
chr2	6212073	6223720	Cluster1	681.247	601.083	469.619	530.815	159.692	140.696	441.391	231.366	32709.8	0.18296	0.793874	0.530572	1.35237	0.71948	-0.841883	-0.921802	-0.308162	LOC400940	1.87058	0	SOX11	107.802	1	SOX11	107.8	91.421	92.231	85.145	76.149	57.297	0.340278	0	-0.64947	-0.617352	-0.89833	-1.25504	-2.00258
chr18	53068456	53098325	Cluster1	680.886	630.521	509.767	724.749	246.541	224.425	383.98	213.401	169015	0.144861	0.709268	0.436177	0.943015	1.12932	-0.901823	-0.995759	-0.174753	TCF4	90.6976	1	TCF4	90.6976	1	TCF4	90.698	87.083	87.793	97.516	107.66	101.94	0.232809	0	-0.179093	-0.143919	0.337775	0.840326	0.556947
chr11	117313610	117326362	Cluster1	674.759	465.829	409.398	358.801	220.833	402.206	315.958	162.284	13747.5	0.27057	0.289373	0.352812	1.64144	-0.232582	-1.0509	0.0248638	-0.382821	DSCAML1	0.769292	0	FXYD6	28.7648	0	.	.	.	.	.	.	.		.	.	.	.	.	.
chr1	163136270	163167407	Cluster1	668.992	554.54	348.12	651.845	184.247	154.842	370.293	189.305	61942.4	0.310408	0.844186	0.538623	1.06079	0.99116	-0.907624	-1.02703	-0.117295	RGS5	1.50539	0	RGS4	67.6974	0	.	.	.	.	.	.	.		.	.	.	.	.	.
chr17	53743529	53784758	Cluster1	667.91	741.508	820.909	429.798	94.5955	184.281	646.913	515.802	1.20706e+07	0.102924	0.734611	0.617766	1.31021	0.27262	-1.18805	-0.797239	0.402458	MIR4315-1	0	0	MMD	38.2501	0	.	.	.	.	.	.	.		.	.	.	.	.	.
chr13	74708629	74719888	Cluster2	655.655	742.701	481.241	905.34	2339.84	1200.5	1597.14	700.993	8.87444e+06	0.212504	0.511183	0.640634	-0.773696	-0.40555	1.70954	0.029646	-0.559936	KLF12	9.28117	1	KLF12	9.28117	1	KLF12	9.2812	8.2348	7.0411	16.066	16.757	11.221	0.439737	0	-0.235762	-0.504712	1.52867	1.68436	0.437052
chr17	55696744	55703273	Cluster1	654.213	466.625	312.727	531.292	223.964	208.75	242.661	130.045	48122.8	0.35789	0.566346	0.449735	1.28937	0.65323	-0.937258	-1.01599	0.0106496	MSI2	45.117	0	SRSF1	87.8261	0	.	.	.	.	.	.	.		.	.	.	.	.	.
chr6	16337038	16381604	Cluster1	648.446	768.957	820.381	608.007	304.716	259.599	560.782	319.179	465705	0.11831	0.484876	0.413818	0.924342	0.702984	-0.957194	-1.20416	0.534027	ATXN1	2.89418	0	ATXN1	2.89418	0	.	.	.	.	.	.	.		.	.	.	.	.	.
chr16	55685545	55697251	Stable	639.074	593.525	397.248	309.245	350.695	452.673	329.829	219.871	310963	0.236532	0.199023	0.291089	1.30958	-1.10403	-0.800712	-0.0544617	0.649631	SLC6A2	15.3746	0	MMP2	55.4637	0	.	.	.	.	.	.	.		.	.	.	.	.	.
chr9	97455503	97470340	Cluster1	614.203	605.857	550.971	567.505	275.052	295.155	330.805	169.499	46875.3	0.0581901	0.430744	0.322974	1.1807	0.878575	-1.01352	-0.883458	-0.162296	C9orf3	9.74073	0	C9orf3	9.74073	0	.	.	.	.	.	.	.		.	.	.	.	.	.
chr5	173509238	173522277	Cluster1	605.192	557.324	405.7	558.452	293.839	184.663	263.485	140.608	23952.4	0.199231	0.556067	0.388972	1.00269	0.742181	-0.73267	-1.34117	0.32897	HMP19	215.227	0	HMP19	215.227	0	.	.	.	.	.	.	.		.	.	.	.	.	.
chr21	47141203	47170173	Cluster4	596.902	423.662	513.464	333.546	280.985	551.313	263.356	146.224	55233.5	0.169435	0.368825	0.2788	1.20518	-0.714345	-1.09745	0.872897	-0.266286	PCBP3	15.1167	0	PCBP3	15.1167	0	.	.	.	.	.	.	.		.	.	.	.	.	.
chr7	37366944	37383397	Cluster1	587.53	545.39	496.032	361.66	127.061	124.638	418.329	313.079	2.93838e+06	0.0843421	0.665926	0.552506	1.56334	0.433536	-0.739935	-0.752055	-0.50489	ELMO1	19.665	0	ELMO1	19.665	0	.	.	.	.	.	.	.		.	.	.	.	.	.
chr6	11388790	11394900	Cluster1	555.09	564.087	327.518	524.144	171.722	110.11	392.365	208.87	175849	0.278002	0.831505	0.538229	1.1422	0.991948	-0.719129	-1.01827	-0.396749	NEDD9	40.1536	0	NEDD9	40.1536	0	.	.	.	.	.	.	.		.	.	.	.	.	.
chr5	56006465	56013694	RA_C_PatternMatch	539.23	418.888	366.609	602.289	243.575	266.098	175.313	97.7332	18649.5	0.200461	0.542063	0.355044	0.886381	1.26469	-0.887359	-0.752235	-0.511481	MAP3K1	62.3123	0	MAP3K1	62.3123	0	.	.	.	.	.	.	.		.	.	.	.	.	.
chr5	56058054	56061309	Cluster1	538.87	458.271	349.705	490.79	207.154	216.396	251.117	111.53	7967.93	0.211442	0.528761	0.377393	1.23324	0.933748	-0.833055	-0.775486	-0.558451	MAP3K1	62.3123	0	MAP3K1	62.3123	0	.	.	.	.	.	.	.		.	.	.	.	.	.
chr7	3066142	3069570	Cluster1	535.626	410.137	347.592	285.897	107.779	186.575	302.358	195.27	352092	0.222112	0.461469	0.494091	1.65158	0.134611	-0.947359	-0.468716	-0.370115	CARD11	0	0	GNA12	10.223	0	.	.	.	.	.	.	.		.	.	.	.	.	.
chr1	245461615	245476019	RA_C_PatternMatch	534.544	515.953	460.111	524.621	324.492	275.274	191.461	102.474	2544.62	0.0769338	0.352367	0.25508	1.12375	1.04517	-0.539531	-0.929259	-0.700132	KIF26B	25.0978	0	HNRNPU	109.062	0	.	.	.	.	.	.	.		.	.	.	.	.	.
chr2	38444452	38447864	Cluster1	526.615	406.159	337.555	243.965	96.0787	118.903	310.08	271.183	2.2438e+06	0.226023	0.520423	0.582078	1.69283	0.0780229	-0.766865	-0.636468	-0.367518	CYP1B1-AS1	0.0384165	0	ATL2	25.6476	0	.	.	.	.	.	.	.		.	.	.	.	.	.
chr17	59221171	59236547	Cluster1	521.929	387.86	259.373	698.541	124.589	101.316	263.271	164.633	179112	0.336877	1.09781	0.670066	0.736002	1.3877	-0.730185	-0.816063	-0.577456	BCAS3	5.70444	0	TBX2	8.26038	1	TBX2	8.2604	5.6298	2.63	18.339	11.763	3.7723	0.944459	0	-0.43033	-0.921056	1.64872	0.572977	-0.734191
chr5	178837258	178878748	Stable	496.697	423.264	427.887	373.095	481.382	552.842	124.955	90.1557	13181	0.0915393	0.19292	0.138941	0.432933	-1.38573	0.20759	1.25904	-0.513833	ADAMTS2	2.32553	0	HNRNPH1	209.961	0	.	.	.	.	.	.	.		.	.	.	.	.	.
chr16	88514677	88532531	Cluster4	488.768	495.665	404.644	200.128	475.284	557.813	288.64	141.058	26523.2	0.109449	0.455605	0.28822	0.360419	-1.73166	0.262686	0.860862	0.247697	ZFPM1	2.30185	1	ZC3H18	11.2029	0	ZFPM1	2.3019	1.7589	2.2731	2.4518	1.7046	1.6296	0.159165	0	-1.7158	-0.0910039	0.473663	-1.88738	-2.12437
chr4	141158418	141175135	Stable	488.047	459.464	358.157	425.51	735.834	530.667	276.37	144.758	52112.8	0.156825	0.27983	0.259448	-0.344926	-0.860963	1.69974	0.00676145	-0.500611	SCOC	13.9926	0	SCOC	13.9926	0	.	.	.	.	.	.	.		.	.	.	.	.	.
chr13	36354697	36365442	RA_C_PatternMatch	483.361	453.1	315.369	553.21	254.946	172.429	198.154	132.114	79371.9	0.214587	0.612854	0.396015	0.825502	1.26016	-0.595899	-1.10939	-0.380375	DCLK1	18.3662	0	MAB21L1	43.6344	0	.	.	.	.	.	.	.		.	.	.	.	.	.
chr12	57626275	57636509	Cluster2	479.396	523.511	589.533	241.106	784.45	782.237	334.591	256.631	862557	0.104425	0.519522	0.361539	-0.297069	-1.31774	1.00957	1.00009	-0.394853	SHMT2	66.7676	0	SHMT2	66.7676	0	.	.	.	.	.	.	.		.	.	.	.	.	.
chr6	43893518	43911949	Cluster1	476.152	432.414	581.609	328.781	188.037	276.039	305.57	240.304	808448	0.154403	0.269043	0.377051	0.846274	-0.212267	-1.22321	-0.591104	1.18031	LOC100132354	0.0286973	0	HSP90AB1	278.496	0	.	.	.	.	.	.	.		.	.	.	.	.	.
chr11	123007256	123016590	RA_C_PatternMatch	464.618	337.736	290.012	662.328	390.577	268.01	197.71	71.9307	1236.54	0.24784	0.458336	0.362764	0.376107	1.46384	-0.0312406	-0.705562	-1.10314	CLMP	10.5545	0	CLMP	10.5545	0	.	.	.	.	.	.	.		.	.	.	.	.	.
chr13	95510082	95517398	Cluster1	461.373	504.814	398.833	545.586	243.74	109.345	289.488	164.153	55766.5	0.11709	0.74581	0.446283	0.832431	1.24802	-0.241582	-0.904817	-0.934052	SOX21	3.98315	1	ABCC4	16.2107	0	SOX21	3.9832	4.8524	4.1438	4.3294	3.5419	0.95679	0.692294	0	0.448557	0.0828787	0.178659	-0.227736	-1.5618
chr3	119078364	119088911	Cluster3	452.002	387.86	224.509	1224.59	247.036	146.813	772.588	266.828	216830	0.330608	1.10372	0.887719	0.00332031	1.72565	-0.45361	-0.677036	-0.598322	ARHGAP31	8.75195	0	TIMMDC1	19.6456	0	.	.	.	.	.	.	.		.	.	.	.	.	.
chr11	63803508	63864576	Cluster4	449.839	510.383	782.347	267.79	297.63	728.712	395.334	210.943	173752	0.304899	0.597925	0.423126	-0.138199	-1.02382	-0.878655	1.21844	0.82223	MACROD1	2.85684	0	COX8A	173.376	0	.	.	.	.	.	.	.		.	.	.	.	.	.
chr10	6242819	6281917	Stable	444.072	666.721	500.258	350.224	532.47	549.401	134.251	73.649	2587.38	0.215611	0.231337	0.209665	-0.487673	-1.53103	0.495091	0.683321	0.840289	PFKFB3	13.4716	0	GDI2	91.9814	0	.	.	.	.	.	.	.		.	.	.	.	.	.
chr7	18927616	18931897	Cluster1	437.944	455.089	321.179	376.431	203.858	123.491	251.231	172.681	218045	0.180042	0.550914	0.413713	1.27464	0.804625	-0.513988	-1.12806	-0.437213	HDAC9	6.33799	0	TWIST1	45.6783	1	TWIST1	45.678	48.249	53.271	58.098	45.777	40.088	0.184469	0	0.290927	0.859201	1.40541	0.0112025	-0.632548
chr12	54651739	54659758	Cluster3	437.584	398.998	399.889	908.675	352.343	254.629	471.091	200.545	133750	0.0534382	0.698326	0.499916	0.0138007	1.70072	-0.291436	-0.641338	-0.781744	CBX5	49.5797	0	HNRNPA1	61.6926	0	.	.	.	.	.	.	.		.	.	.	.	.	.
chr3	13594763	13622530	Cluster4	437.223	389.451	529.84	263.978	334.545	563.165	247.901	127.344	22236.7	0.157857	0.403887	0.272573	0.360083	-1.17429	-0.5493	1.47551	-0.112003	FBLN2	0.385554	0	NUP210	7.35772	0	.	.	.	.	.	.	.		.	.	.	.	.	.
chr6	109114684	109122825	Cluster1	437.223	389.451	296.351	256.354	168.096	133.432	221.355	173.204	356753	0.191379	0.340816	0.426939	1.57535	0.0404341	-0.708555	-1.00273	0.0954936	LINC00222	0	0	FOXO3	11.9846	1	FOXO3	11.985	11.146	15.168	13.7	17.407	15.139	0.147993	0	-0.406034	1.54041	0.829973	2.62397	1.52638
chr1	246033183	246041087	Cluster3	424.247	412.921	382.457	554.64	240.938	158.283	224.174	139.842	59404.8	0.0531631	0.657647	0.390697	0.547068	1.3867	-0.633306	-1.16554	-0.134921	SMYD3	28.9426	0	SMYD3	28.9426	0	.	.	.	.	.	.	.		.	.	.	.	.	.
chr22	49535551	49557326	Cluster4	415.957	385.075	592.175	183.45	227.754	540.226	232.507	123.4	31997.2	0.240581	0.613165	0.417559	0.516444	-1.09808	-0.790436	1.37937	-0.00729258	MIR4535	0	0	.	.	0	.	.	.	.	.	.	.		.	.	.	.	.	.
chr6	42709659	42715827	Stable	409.829	419.684	353.403	448.858	642.887	478.671	223.203	110.87	18049.6	0.0907001	0.1996	0.216647	-0.340546	-0.0366256	1.47429	0.19553	-1.29265	TBCC	14.3852	0	KLHDC3	43.9707	0	.	.	.	.	.	.	.		.	.	.	.	.	.
chr9	135033217	135062713	Cluster4	408.748	440.768	344.951	337.835	723.639	845.703	500.752	279.409	599882	0.122512	0.417007	0.414873	-0.915694	-1.22325	0.450003	0.979401	0.709537	NTNG2	2.15192	0	SETX	9.50464	0	.	.	.	.	.	.	.		.	.	.	.	.	.
chr15	31643935	31665445	Cluster4	392.888	469.41	634.435	210.611	200.233	398.383	269.177	236.776	878055	0.247431	0.413457	0.426168	0.598563	-1.03964	-1.13291	0.647949	0.926038	KLF13	8.83411	1	KLF13	8.83411	1	KLF13	8.8341	9.8009	11.335	8.5279	9.532	8.0146	0.129221	0	0.829897	2.14676	-0.262841	0.599075	-0.703456
chr8	11372191	11384298	Cluster3	392.528	442.757	343.366	1020.65	363.55	269.157	628.122	227.389	139835	0.126492	0.742772	0.582253	-0.274041	1.76903	-0.368297	-0.675325	-0.451366	BLK	0.181343	0	BLK	0.181343	0	.	.	.	.	.	.	.		.	.	.	.	.	.
chr1	162886183	162901553	Cluster1	392.528	402.181	195.983	402.162	97.8915	86.4055	304.289	143.757	19809.5	0.352366	0.916067	0.585552	0.765777	0.82533	-1.05553	-1.12653	0.590945	SRGAP2D	1.28224e-19	0	RGS4	67.6974	0	.	.	.	.	.	.	.		.	.	.	.	.	.
chr11	8089060	8111818	Stable	387.121	478.161	497.089	531.768	312.791	365.885	165.37	146.262	124846	0.129464	0.283104	0.200222	-0.430016	0.788431	-1.05614	-0.608899	1.30663	TUB	18.9851	0	TUB	18.9851	0	.	.	.	.	.	.	.		.	.	.	.	.	.
chr17	38697731	38716413	Cluster3	377.029	390.246	478.6	916.299	298.618	242.394	539.27	222.34	76581.2	0.132975	0.76972	0.537459	-0.223779	1.75543	-0.51156	-0.717911	-0.302177	CCR7	0.0301084	0	TOP2A	106.081	0	.	.	.	.	.	.	.		.	.	.	.	.	.
chr6	105388464	105401180	Cluster2	375.226	430.027	264.656	279.226	763.85	440.821	333.823	178.88	197603	0.236202	0.498861	0.426188	-0.342656	-0.847886	1.7026	0.00255773	-0.514614	LINC00577	0.625137	0	PREP	7.47889	0	.	.	.	.	.	.	.		.	.	.	.	.	.
chr1	201507404	201532188	Cluster2	359.727	490.493	417.322	463.153	789.559	430.116	299.066	119.187	6523.52	0.155113	0.354181	0.310126	-0.779697	-0.172149	1.74524	-0.366216	-0.427173	SRGAP2D	1.28224e-19	0	IPO9	15.2626	0	.	.	.	.	.	.	.		.	.	.	.	.	.
chr3	185814870	185828230	Stable	346.751	430.823	366.609	261.119	462.76	334.917	85.632	55.9087	2194.96	0.115216	0.289066	0.195998	-0.199872	-1.32749	1.32775	-0.355704	0.55531	ETV5	12.0414	1	DNAJB11	40.6788	0	ETV5	12.041	12.462	15.965	13.926	14.669	17.103	0.191228	0	0.16253	1.51489	0.727717	1.01456	1.95422
chr20	42073862	42078234	Cluster1	338.461	401.783	580.553	278.749	93.277	145.666	434.887	277.815	945954	0.285169	0.554095	0.578868	1.22189	0.618491	-1.25572	-0.726327	0.141672	.	.	0	.	.	0	.	.	.	.	.	.	.		.	.	.	.	.	.
chrX	153084246	153097142	Cluster2	326.205	410.535	319.066	354.512	896.02	573.87	485.485	232.432	157885	0.144555	0.447887	0.467682	-0.811708	-0.690379	1.63062	0.24983	-0.378366	PDZD4	23.1196	0	SSR4	102.521	0	.	.	.	.	.	.	.		.	.	.	.	.	.
chr11	8891816	8893361	RA_C_PatternMatch	316.113	458.669	246.695	222.523	571.858	306.243	113.189	89.6257	22165.9	0.317392	0.497144	0.381297	-0.19922	-0.901135	1.71884	-0.273244	-0.345243	ST5	4.77286	0	RPL27A	22.5081	0	.	.	.	.	.	.	.		.	.	.	.	.	.
chr2	168148954	168150307	RA_C_PatternMatch	309.264	438.779	216.585	142.948	524.395	256.158	166.316	83.697	11282.8	0.347092	0.636394	0.453761	0.201654	-0.879224	1.59978	-0.143479	-0.778731	XIRP2	0.00496585	0	XIRP2	0.00496585	0	.	.	.	.	.	.	.		.	.	.	.	.	.
chr7	112031090	112033171	RA_C_PatternMatch	304.939	414.513	229.791	228.717	600.862	341.034	186.349	99.5025	14196.8	0.293584	0.489187	0.396857	-0.347968	-0.879449	1.71545	-0.0962847	-0.391743	IFRD1	11.6169	0	DOCK4	14.0177	0	.	.	.	.	.	.	.		.	.	.	.	.	.
chr9	96921348	96929752	Cluster2	303.137	380.699	260.958	293.997	633.328	324.594	252.629	83.977	535.601	0.192853	0.449801	0.373636	-0.541871	-0.605864	1.76996	-0.39164	-0.230584	MIRLET7A1	0	0	PTPDC1	6.72949	0	.	.	.	.	.	.	.		.	.	.	.	.	.
chr2	217483015	217487277	Cluster1	293.044	379.904	534.595	301.145	142.388	131.902	421.305	267.404	128864	0.303971	0.494394	0.509284	1.03538	1.1324	-0.768863	-0.894442	-0.504471	IGFBP2	112.292	0	RPL37A	1594.74	0	.	.	.	.	.	.	.		.	.	.	.	.	.
chr21	38592590	38611482	Cluster2	276.824	317.846	305.86	254.448	701.226	475.995	383.38	177.506	64492.7	0.0702695	0.468107	0.442195	-0.82445	-0.948578	1.52986	0.280421	-0.0372482	DSCR3	7.27517	0	TTC3	83.8358	0	.	.	.	.	.	.	.		.	.	.	.	.	.
chr6	157341912	157343311	Cluster2	275.382	365.185	193.87	227.764	654.752	374.679	289.567	148.132	73050.9	0.308079	0.517645	0.477577	-0.481673	-0.755367	1.69884	0.0890573	-0.550852	ARID1B	5.95142	0	ARID1B	5.95142	0	.	.	.	.	.	.	.		.	.	.	.	.	.
chr2	64977220	64979509	Cluster2	274.301	358.82	244.582	286.373	622.781	390.736	263.961	118.519	8904.74	0.202583	0.397407	0.38186	-0.676966	-0.594717	1.69729	0.116327	-0.541936	SERTAD2	3.90922	0	ACTR2	35.0741	0	.	.	.	.	.	.	.		.	.	.	.	.	.
chr2	30977413	30994719	Cluster3	272.499	320.233	419.963	930.118	314.11	264.569	657.619	216.97	9196.79	0.222903	0.73724	0.608811	-0.598847	1.74372	-0.45062	-0.627095	-0.0671602	CAPN13	0	0	GALNT14	10.5015	0	.	.	.	.	.	.	.		.	.	.	.	.	.
chr16	756021	761291	Cluster2	259.523	289.204	270.995	148.666	708.807	484.788	419.603	196.09	155790	0.0547773	0.630132	0.561844	-0.407842	-0.87562	1.48798	0.542699	-0.74722	FBXL16	2.22872	0	RPUSD1	5.87474	0	.	.	.	.	.	.	.		.	.	.	.	.	.
chr4	2536483	2539495	Cluster2	259.162	343.306	221.339	281.132	992.099	644.6	648.793	333.89	422929	0.227355	0.556118	0.663837	-0.896099	-0.823393	1.52944	0.379446	-0.189393	RNF4	7.3837	0	ADD1	24.224	0	.	.	.	.	.	.	.		.	.	.	.	.	.
chr3	42083005	42087286	Cluster3	258.802	230.329	215	1155.5	382.996	223.278	896.698	292.962	45104.9	0.0947008	0.848945	0.900295	-0.497941	1.76772	-0.184145	-0.587699	-0.497931	TRAK1	13.3051	0	TRAK1	13.3051	0	.	.	.	.	.	.	.		.	.	.	.	.	.
chr16	75267571	75290940	Cluster4	249.07	299.945	343.894	204.893	475.944	615.161	271.267	169.337	131946	0.159437	0.482951	0.422236	-0.90591	-1.16113	0.404796	1.20909	0.453158	BCAR1	5.38528	0	KARS	51.7388	0	.	.	.	.	.	.	.		.	.	.	.	.	.
chr5	173738039	173746864	Cluster2	245.105	219.19	144.742	228.241	854.161	617.073	634.971	315.603	255909	0.256638	0.557838	0.738184	-0.717469	-0.777963	1.4673	0.616831	-0.588698	HMP19	215.227	0	HMP19	215.227	0	.	.	.	.	.	.	.		.	.	.	.	.	.
chr17	29752389	29761102	Cluster2	243.302	249.026	249.865	213.47	602.016	487.465	352.99	177.407	84220.8	0.014437	0.45969	0.476962	-0.822552	-1.00383	1.35716	0.661095	-0.191876	RAB11FIP4	6.72864	0	RAB11FIP4	6.72864	0	.	.	.	.	.	.	.		.	.	.	.	.	.
chr8	61563994	61566661	Cluster2	242.582	353.251	226.622	328.781	1278.03	690.862	924.779	476.754	3.94806e+06	0.251559	0.625483	0.784057	-0.983702	-0.772445	1.55397	0.114943	0.0872294	CHD7	16.0114	0	RAB2A	17.2941	0	.	.	.	.	.	.	.		.	.	.	.	.	.
chr19	679178	681669	RA_C_PatternMatch	240.779	469.012	265.713	237.771	568.726	388.825	123.112	83.3787	1315.47	0.385016	0.415838	0.379585	-0.975616	-0.996225	1.27129	0.0387106	0.661841	FSTL3	0.931125	0	BSG	112.773	0	.	.	.	.	.	.	.		.	.	.	.	.	.
chr12	46776517	46778120	Cluster2	227.803	245.446	166.401	211.087	864.214	464.143	618.768	262.183	134602	0.194601	0.641744	0.733956	-0.674225	-0.735622	1.66331	0.193852	-0.447318	SLC38A2	48.2035	0	SLC38A1	70.1301	0	.	.	.	.	.	.	.		.	.	.	.	.	.
chr8	26298312	26307947	Cluster2	222.036	269.712	250.921	240.63	621.462	541.755	351.75	184.117	50480.4	0.09701	0.42923	0.491675	-1.01067	-0.906111	1.2355	0.787271	-0.105991	BNIP3L	24.4083	0	DPYSL2	155.509	0	.	.	.	.	.	.	.		.	.	.	.	.	.
chr12	120524610	120540647	Cluster4	218.792	222.373	314.84	149.143	416.286	682.068	367.228	165.485	55744.9	0.216066	0.640794	0.581006	-0.744488	-1.08037	0.207929	1.48967	0.127263	RAB35	9.78304	0	RAB35	9.78304	0	.	.	.	.	.	.	.		.	.	.	.	.	.
chr4	154142756	154144676	Cluster2	216.99	303.525	215	283.038	742.261	543.667	438.736	268.052	788453	0.206163	0.440371	0.554721	-1.05422	-0.740621	1.43982	0.496875	-0.141851	TRIM2	14.494	0	TRIM2	14.494	0	.	.	.	.	.	.	.		.	.	.	.	.	.
chr2	176937741	176951076	Cluster4	215.187	190.151	186.474	210.134	437.216	594.133	407.659	244.717	62681.7	0.0792036	0.466535	0.55807	-1.02591	-1.05412	0.213342	1.08917	0.777514	EVX2	0.673289	1	KIAA1715	21.8496	0	EVX2	0.67329	0.521	0.97898	2.8531	2.8821	3.7793	0.684548	0	-0.118027	0.236914	1.68938	1.71186	2.4072
chr17	34024750	34045900	Cluster3	214.467	239.876	252.506	1754.45	651.127	409.088	1539.98	615.007	8.10679e+06	0.0822267	0.764381	1.01369	-0.839305	1.71874	-0.113974	-0.516022	-0.249441	AP2B1	29.7372	0	AP2B1	29.7372	0	.	.	.	.	.	.	.		.	.	.	.	.	.
chr10	111720861	111736063	Cluster3	212.304	265.336	291.597	952.99	420.571	344.857	740.686	273.58	281469	0.15753	0.578587	0.65885	-0.900534	1.71145	-0.166094	-0.433094	-0.211726	ADD3	8.18317	0	MXI1	15.552	1	MXI1	15.552	17.468	17.325	10.261	11.314	11.64	0.199655	0	0.689031	0.637606	-1.90275	-1.52407	-1.40683
chr1	243023935	243038980	Cluster3	210.141	168.271	123.612	880.562	443.808	234.748	670.421	286.121	759504	0.258585	0.634068	0.830699	-0.627747	1.67759	0.175749	-0.543132	-0.682459	PLD5	6.51572	0	PLD5	6.51572	0	.	.	.	.	.	.	.		.	.	.	.	.	.
chr8	67024845	67026319	Cluster2	209.06	307.105	188.059	137.23	466.22	432.028	243.969	132.187	68155.1	0.270691	0.524053	0.467318	-0.640833	-1.14386	1.16007	0.920621	-0.295996	TRIM55	0.184237	0	ARMC1	13.1755	0	.	.	.	.	.	.	.		.	.	.	.	.	.
chr2	27510046	27517525	Cluster3	203.293	179.41	166.401	1188.38	623.275	385.002	985.087	459.632	5.65526e+06	0.102228	0.563521	0.87058	-0.883879	1.64724	0.19524	-0.416988	-0.541616	TRIM54	0.58526	0	EMILIN1	41.2829	0	.	.	.	.	.	.	.		.	.	.	.	.	.
chr3	48385341	48395342	Cluster3	200.77	237.887	231.376	1267.48	454.355	381.561	1066.71	439.611	3.04314e+06	0.0887381	0.701466	0.879827	-0.939771	1.65942	-0.321874	-0.499247	0.101469	SPINK8	0	0	UQCRC1	79.2798	0	.	.	.	.	.	.	.		.	.	.	.	.	.
chr6	13859829	13860989	Cluster2	199.328	289.602	216.057	174.874	722.485	453.055	432.883	222.148	197989	0.204363	0.608296	0.617856	-0.757118	-0.865609	1.56389	0.368551	-0.309711	RNF182	6.67981	0	RNF182	6.67981	0	.	.	.	.	.	.	.		.	.	.	.	.	.
chr12	85036205	85056007	Cluster3	192.119	166.68	125.197	1203.15	450.564	279.097	1011.03	435.729	4.47863e+06	0.209382	0.762938	1.01475	-0.769032	1.73375	-0.129257	-0.55372	-0.281744	.	.	0	.	.	0	.	.	.	.	.	.	.		.	.	.	.	.	.
chr6	53214128	53225589	Cluster2	187.433	190.151	173.268	284.467	635.635	497.023	445.484	254.287	834088	0.0493702	0.374441	0.590883	-1.15913	-0.610241	1.37618	0.592106	-0.198921	ELOVL5	48.944	0	ELOVL5	48.944	0	.	.	.	.	.	.	.		.	.	.	.	.	.
chr13	36285833	36297922	Cluster3	182.026	204.074	240.356	887.71	466.55	266.481	705.684	287.253	270447	0.141046	0.586961	0.723969	-0.887698	1.65744	0.138474	-0.5831	-0.325118	MIR548F5	0	0	MAB21L1	43.6344	0	.	.	.	.	.	.	.		.	.	.	.	.	.
chr2	72341784	72381794	Cluster2	176.62	192.538	284.202	1042.09	4415.17	2098.97	4222.63	2120.25	1.01237e+09	0.266616	0.684975	1.21864	-1.09692	-0.551521	1.57412	0.114502	-0.0401815	CYP26B1	0.138356	0	CYP26B1	0.138356	0	.	.	.	.	.	.	.		.	.	.	.	.	.
chr10	43423534	43437949	Cluster2	176.259	149.972	219.226	354.036	862.895	620.132	712.923	352.955	2.20526e+06	0.19228	0.415639	0.721183	-0.976819	-0.350259	1.44317	0.587575	-0.70367	MIR5100	0	0	RET	34.313	0	.	.	.	.	.	.	.		.	.	.	.	.	.
chr7	73506267	73513639	Cluster2	173.736	166.282	206.548	452.67	1048.79	526.08	882.508	373.994	401001	0.117584	0.480963	0.792364	-0.843519	-0.0639969	1.60195	0.141158	-0.835591	LIMK1	5.17055	0	EIF4H	63.4563	0	.	.	.	.	.	.	.		.	.	.	.	.	.
chr2	72484969	72521819	Cluster3	172.655	182.592	231.904	1391.36	635.635	310.448	1218.7	572.298	5.9781e+06	0.162123	0.711755	0.974302	-1.01254	1.54908	-0.0393937	-0.72291	0.225765	EXOC6B	5.10245	0	EXOC6B	5.10245	0	.	.	.	.	.	.	.		.	.	.	.	.	.
chr1	61515650	61523416	Cluster2	167.608	236.296	180.663	187.739	596.578	490.141	360.282	211.517	146614	0.187201	0.499277	0.598544	-1.01424	-0.906563	1.28026	0.710943	-0.0703974	NFIA	7.35311	1	NFIA	7.35311	1	NFIA	7.3531	6.9537	7.6469	13.366	13.197	8.8549	0.390262	0	-0.120421	0.088582	1.81292	1.76196	0.452799
chr9	87874689	87893490	Cluster3	157.876	135.254	118.329	1378.98	541.699	256.923	1221.1	520.001	6.97668e+06	0.144669	0.803534	1.13581	-0.804051	1.70606	-0.0150602	-0.600449	-0.286504	AGTPBP1	25.144	0	AGTPBP1	25.144	0	.	.	.	.	.	.	.		.	.	.	.	.	.
chr3	123751359	123753260	Cluster2	148.144	207.654	136.29	226.812	723.144	479.818	515.49	321.438	1.91404e+06	0.233142	0.520743	0.72904	-1.14978	-0.806372	1.36023	0.298056	0.297864	ROPN1	0	0	CCDC14	11.0082	0	.	.	.	.	.	.	.		.	.	.	.	.	.
chr1	110591979	110606848	Cluster3	126.157	161.907	179.607	1840.7	688.536	373.149	1714.54	727.976	1.97812e+07	0.174663	0.798495	1.1764	-0.929866	1.67592	-0.0751559	-0.554485	-0.11641	STRIP1	9.81322	0	LAMTOR5	24.8361	0	.	.	.	.	.	.	.		.	.	.	.	.	.
chr1	110626556	110651660	Cluster3	118.948	151.564	175.909	1241.27	436.556	245.453	1122.32	461.817	2.64743e+06	0.192064	0.82434	1.08829	-0.916618	1.65017	-0.190237	-0.627297	0.0839804	UBL4B	0	0	LAMTOR5	24.8361	0	.	.	.	.	.	.	.		.	.	.	.	.	.
chr2	72769808	72792393	Cluster3	100.565	117.352	140.516	919.158	410.847	146.813	818.593	308.24	78253.3	0.167899	0.79744	1.05175	-0.796508	1.66996	0.13839	-0.65716	-0.354682	EXOC6B	5.10245	0	EXOC6B	5.10245	0	.	.	.	.	.	.	.		.	.	.	.	.	.
chr2	72420474	72436249	Cluster3	60.5553	73.9917	90.3317	829.101	473.307	149.872	768.546	411.867	3.40842e+06	0.198931	0.701813	1.11119	-1.11272	1.39147	0.23217	-0.821695	0.310774	EXOC6B	5.10245	0	EXOC6B	5.10245	0	.	.	.	.	.	.	.		.	.	.	.	.	.
chr3	57959111	57965374	Cluster3	34.9635	45.3497	64.4472	832.436	406.563	167.841	797.473	340.738	1.66923e+06	0.309922	0.717908	1.21376	-0.916787	1.61908	0.264857	-0.494252	-0.472902	FLNB	14.1692	0	ARF4	62.3269	0	.	.	.	.	.	.	.		.	.	.	.	.	.
chr5	141693727	141707645	Cluster2	1292.93	1115.05	861.585	1092.6	2650.82	1730.4	1535.77	665.333	1.47346e+06	0.198901	0.429336	0.448012	-0.296072	-0.571687	1.57212	0.305802	-1.01016	SPRY4	18.2705	0	NDFIP1	23.9158	0	.	.	.	.	.	.	.		.	.	.	.	.	.
chr5	77918686	77975390	Cluster2	1147.31	1313.55	1066.55	2624.53	3400.99	1861.92	2087.44	1316.15	1.57524e+08	0.107111	0.292698	0.492213	-1.17254	0.530564	1.42575	-0.348656	-0.435124	LHFPL2	24.6084	0	LHFPL2	24.6084	0	.	.	.	.	.	.	.		.	.	.	.	.	.
chr12	89740037	89748373	Cluster2	1128.56	1383.96	1054.4	1146.45	3697.3	2355.12	2313.34	1037.2	2.02355e+06	0.145408	0.531753	0.585303	-0.83105	-0.814288	1.57581	0.318214	-0.248688	DUSP6	17.9553	0	DUSP6	17.9553	0	.	.	.	.	.	.	.		.	.	.	.	.	.
chr2	37778611	37798931	Cluster1	1117.75	866.021	590.59	720.937	329.601	203.779	536.42	378.581	3.19495e+06	0.307263	0.645051	0.531408	1.51031	0.410577	-0.673976	-1.02268	-0.224229	CDC42EP3	54.8522	0	CDC42EP3	54.8522	0	.	.	.	.	.	.	.		.	.	.	.	.	.
chr12	113234916	113261004	Cluster1	1060.08	881.138	568.931	355.942	118.821	132.667	762.317	511.311	8.1614e+06	0.297077	0.657286	0.751513	1.68011	-0.157922	-0.776887	-0.740745	-0.00455973	RPH3A	3.71186	0	DDX54	9.814	0	.	.	.	.	.	.	.		.	.	.	.	.	.
chr11	44748166	44806262	Cluster1	1046.74	1126.19	1122.54	540.345	286.423	323.829	839.767	690.996	3.36198e+07	0.0408324	0.357429	0.542615	1.60747	-0.0595246	-0.895407	-0.772271	0.119732	TSPAN18	6.91625	0	TP53I11	14.1908	0	.	.	.	.	.	.	.		.	.	.	.	.	.
chr2	240138737	240253680	Cluster4	1021.87	991.329	1275.74	812.424	789.229	1372.17	209.446	146.549	37619.1	0.14242	0.332975	0.228006	0.0343883	-0.852684	-0.950922	1.51802	0.251195	HDAC4	2.87216	0	HDAC4	2.87216	0	.	.	.	.	.	.	.		.	.	.	.	.	.
chr2	10527391	10618700	Cluster4	19716.9	24591.5	28521	17396.3	12245.7	25452.9	12345.8	5161.65	1.34641e+09	0.181678	0.362466	0.281374	-0.22507	-0.522547	-1.1828	0.510225	1.42019	ODC1	5983.72	0	ODC1	5983.72	0	.	.	.	.	.	.	.		.	.	.	.	.	.
chr17	55730697	55785902	Cluster1	978.616	901.823	1018.48	1020.65	515.496	800.589	386.327	229.763	123780	0.0613622	0.325164	0.222217	0.0970355	0.224419	-1.30644	-0.442473	1.42746	MSI2	45.117	0	SRSF1	87.8261	0	.	.	.	.	.	.	.		.	.	.	.	.	.
chr17	75855142	75890917	Cluster1	924.549	926.487	1156.88	596.095	315.098	604.456	831.732	581	1.33994e+07	0.133229	0.326	0.402787	1.25078	-0.19861	-1.43858	-0.161715	0.548129	FLJ45079	0.146256	0	TK1	31.5848	0	.	.	.	.	.	.	.		.	.	.	.	.	.
chr5	81924672	81938072	Cluster1	877.691	652.4	409.926	980.15	295.322	271.833	357.078	164.383	74119.7	0.361752	0.780075	0.521238	0.940402	1.23496	-0.733851	-0.80138	-0.640132	MIR3977	0	0	RPS23	63.3663	0	.	.	.	.	.	.	.		.	.	.	.	.	.
chr7	1067272	1164918	Cluster4	871.924	1130.96	1507.64	699.494	1032.15	1910.86	403.22	171.965	8910.77	0.273179	0.515463	0.373373	-0.684706	-1.02193	-0.37135	1.34715	0.730831	C7orf50	18.9828	0	C7orf50	18.9828	0	.	.	.	.	.	.	.		.	.	.	.	.	.
chr7	5662013	5701573	Cluster1	858.227	821.865	950.332	947.748	327.458	409.853	540.479	393.193	1.79913e+06	0.0755222	0.599744	0.385645	0.847631	1.17783	-1.11012	-0.806203	-0.10914	RNF216	9.87214	0	ACTB	1110.26	0	.	.	.	.	.	.	.		.	.	.	.	.	.
chr11	125972033	125986398	Cluster1	819.659	613.415	507.654	344.506	190.839	222.131	475.153	358.012	3.82816e+06	0.245284	0.321626	0.541866	1.69032	-0.193539	-0.802788	-0.678723	-0.0152682	CDON	5.43313	0	RPUSD4	9.69504	0	.	.	.	.	.	.	.		.	.	.	.	.	.
chr2	136815270	136828231	Cluster1	818.217	710.877	550.442	365.471	137.114	108.963	573.763	464.391	1.25253e+07	0.194412	0.69009	0.657682	1.6759	0.107024	-0.684292	-0.781842	-0.316794	.	.	0	.	.	0	.	.	.	.	.	.	.		.	.	.	.	.	.
chr6	137289025	137311737	Stable	816.054	649.615	505.012	617.537	527.361	442.733	271.294	163.586	85048.3	0.236947	0.165183	0.223941	1.61217	0.256821	-0.358843	-0.936629	-0.573516	NHEG1	0.410659	0	IFNGR1	6.37702	0	.	.	.	.	.	.	.		.	.	.	.	.	.
chr22	28409732	28447839	Cluster1	788.66	866.419	924.447	580.371	248.684	331.476	617.735	411.761	3.38605e+06	0.0792378	0.446269	0.456286	1.29848	0.338653	-1.18981	-0.80829	0.360966	TTC28	7.38458	0	PITPNB	19.2593	0	.	.	.	.	.	.	.		.	.	.	.	.	.
chr2	16121837	16126743	Cluster1	19479.3	25280.9	28547.5	14061.8	7080.49	13570.6	18200.4	10443	3.0683e+10	0.187952	0.336758	0.444925	0.596435	-0.246393	-1.33251	-0.322812	1.30528	MYCNOS	80.74	0	MYCN	1144.73	1	MYCN	1144.7	1181.8	1102.1	133.94	141.63	290.79	0.728666	0	0.0819589	-0.0941091	-2.2329	-2.21592	-1.8864
chr3	106098230	106121424	Cluster1	781.091	628.929	402.531	927.735	342.62	238.571	286.309	152.911	27128.5	0.315284	0.738631	0.487388	0.848647	1.28851	-0.466545	-0.77864	-0.891967	.	.	0	.	.	0	.	.	.	.	.	.	.		.	.	.	.	.	.
chr7	8265568	8277007	Cluster1	772.44	514.362	428.944	367.854	226.93	252.335	404.586	245.625	650936	0.312693	0.265998	0.469394	1.62203	-0.21666	-0.857107	-0.741651	0.193387	ICA1	18.9705	0	ICA1	18.9705	0	.	.	.	.	.	.	.		.	.	.	.	.	.
chr2	127803413	127867821	Stable	771.719	959.505	1031.15	828.148	1262.04	1418.81	387.66	241.243	172031	0.145503	0.261591	0.240536	-1.13798	-0.936754	0.610534	1.16959	0.294616	BIN1	15.4161	0	IWS1	22.1202	0	.	.	.	.	.	.	.		.	.	.	.	.	.
chr22	20198270	20266045	Cluster4	767.754	825.445	1059.15	370.713	413.484	925.609	411.961	320.391	1.20683e+06	0.174529	0.541753	0.382347	0.539684	-1.12442	-0.945158	1.2013	0.328599	RTN4R	2.31506	0	RANBP1	96.7286	0	.	.	.	.	.	.	.		.	.	.	.	.	.
chr2	38082380	38099488	Cluster1	762.348	648.024	538.292	686.629	268.13	194.221	379.894	222.963	215448	0.172481	0.693329	0.452361	1.10145	0.79889	-0.873344	-1.16867	0.141675	CDC42EP3	54.8522	0	CDC42EP3	54.8522	0	.	.	.	.	.	.	.		.	.	.	.	.	.
chr7	50551949	50577405	Cluster1	756.58	685.418	539.349	703.306	315.593	202.632	369.825	208.259	116371	0.167685	0.644931	0.426086	1.12802	0.906397	-0.70649	-1.17641	-0.151516	DDC	66.2799	0	DDC	66.2799	0	.	.	.	.	.	.	.		.	.	.	.	.	.
chr20	9214259	9222251	Cluster1	737.837	561.7	344.951	627.067	280.985	150.636	280.715	168.453	165224	0.359004	0.697717	0.502141	1.27335	0.830069	-0.554879	-1.07651	-0.47203	PLCB4	20.2702	0	PLCB4	20.2702	0	.	.	.	.	.	.	.		.	.	.	.	.	.
chr2	44905658	44919009	Cluster1	735.314	660.356	476.487	412.644	169.744	172.046	490.612	371.627	5.08715e+06	0.213408	0.555033	0.543127	1.62785	0.272416	-0.747931	-0.738261	-0.414077	CAMKMT	2.83719	0	PREPL	27.9878	0	.	.	.	.	.	.	.		.	.	.	.	.	.
chr10	29389694	29404215	Cluster1	710.804	573.634	295.823	764.298	158.538	80.6706	415.096	175.861	33432	0.401374	1.11881	0.676998	1.01119	1.16898	-0.617798	-0.847479	-0.714897	LYZL1	0	0	BAMBI	40.0306	0	.	.	.	.	.	.	.		.	.	.	.	.	.
chr12	71949921	71972616	Cluster3	710.443	648.422	372.42	1037.81	326.799	144.137	327.367	228.815	241025	0.311813	0.938826	0.596547	0.569797	1.46666	-0.481247	-0.981674	-0.57354	LGR5	20.5134	0	LGR5	20.5134	0	.	.	.	.	.	.	.		.	.	.	.	.	.
chr2	44931952	44937335	Cluster1	706.839	604.265	422.604	456.482	187.378	183.134	416.887	285.246	1.76597e+06	0.249072	0.568106	0.499813	1.55395	0.436041	-0.765581	-0.784532	-0.43988	CAMKMT	2.83719	0	PREPL	27.9878	0	.	.	.	.	.	.	.		.	.	.	.	.	.
chr5	139035408	139091047	Cluster2	705.757	846.926	773.366	676.146	1352.19	1230.71	505.264	296.118	174167	0.0910627	0.331755	0.309436	-0.99068	-1.08742	1.12129	0.724402	0.232408	CXXC5	2.4366	0	UBE2D2	22.9636	0	.	.	.	.	.	.	.		.	.	.	.	.	.
chr8	144544835	144620828	Cluster4	700.351	768.957	1417.84	445.999	450.235	1462.78	564.47	295.621	262957	0.411402	0.744997	0.5232	-0.261933	-0.854075	-0.844214	1.51303	0.447187	ZC3H3	2.29444	0	EEF1D	73.651	0	.	.	.	.	.	.	.		.	.	.	.	.	.
chr3	193966571	193991615	Cluster1	687.014	669.108	702.58	297.809	232.533	366.65	436.575	384.12	5.33667e+06	0.024408	0.224304	0.439607	1.71404	-0.491957	-0.861938	-0.101769	-0.258375	HES1	6.33147	1	HES1	6.33147	1	HES1	6.3315	3.175	3.077	5.0045	2.4985	0.95567	0.698346	0	-1.57818	-1.62717	-0.663469	-1.91641	-2.68779
chr7	92383733	92411423	Cluster1	679.445	690.589	621.757	480.307	177.16	184.281	513.429	352.093	3.07489e+06	0.0556471	0.616585	0.503788	1.45091	0.514685	-0.910526	-0.877047	-0.178022	CDK6	37.1725	0	CDK6	37.1725	0	.	.	.	.	.	.	.		.	.	.	.	.	.
chr14	105008829	105068421	Cluster4	668.992	637.681	845.737	378.337	684.416	1329.34	483.603	251.352	188864	0.156355	0.608829	0.42004	-0.405127	-1.19724	-0.363092	1.39451	0.570955	TMEM179	1.88569	0	KIF26A	33.0182	0	.	.	.	.	.	.	.		.	.	.	.	.	.
chr19	2221279	2244425	Cluster2	666.108	817.887	810.344	577.512	1224.63	1124.8	406.743	246.066	282870	0.111843	0.357086	0.292561	-0.873886	-1.18768	1.10431	0.750727	0.20653	SF3A2	17.8499	0	OAZ1	171.332	0	.	.	.	.	.	.	.		.	.	.	.	.	.
chr4	48456137	48481139	Cluster1	658.539	726.391	664.017	460.77	172.711	168.223	553.68	403.212	5.07055e+06	0.0551883	0.627245	0.53106	1.43385	0.477997	-0.914239	-0.93593	-0.0616741	SLC10A4	74.4083	0	SLC10A4	74.4083	0	.	.	.	.	.	.	.		.	.	.	.	.	.
chr5	16383310	16394740	Cluster1	656.015	586.762	377.174	618.967	273.404	215.631	313.358	128.079	207.276	0.268873	0.590549	0.418456	1.17201	0.994705	-0.659099	-0.93559	-0.572026	.	.	0	.	.	0	.	.	.	.	.	.	.		.	.	.	.	.	.
chr10	29535866	29546696	Cluster3	647.004	467.421	281.56	989.203	177.325	124.256	342.199	200.962	71950.5	0.392693	1.12672	0.73298	0.58259	1.48755	-0.659504	-0.799848	-0.610793	LYZL1	0	0	PTCHD3P1	8.05324	0	.	.	.	.	.	.	.		.	.	.	.	.	.
chr2	1621444	1829975	Stable	2212.07	2489.46	3026.9	2152.33	1393.22	2565.4	1096.24	445.44	255034	0.160811	0.291874	0.236371	0.00192996	-0.113597	-1.58159	0.685211	1.00805	PXDN	27.7699	0	PXDN	27.7699	0	.	.	.	.	.	.	.		.	.	.	.	.	.
chr12	116190339	116200794	Cluster3	632.586	406.954	240.356	847.684	290.378	219.072	215.098	92.8618	3113.35	0.461414	0.76086	0.571491	0.654846	1.43934	-0.59323	-0.853292	-0.647659	.	.	0	.	.	0	.	.	.	.	.	.	.		.	.	.	.	.	.
chr10	128068488	128093588	RA_C_PatternMatch	631.865	626.94	423.661	786.216	588.832	342.946	169.713	110.722	19439.4	0.211851	0.387796	0.281297	0.415903	1.32674	0.161961	-1.28904	-0.615569	ADAM12	3.48165	0	DHX32	3.82057	0	.	.	.	.	.	.	.		.	.	.	.	.	.
chr11	855886	911818	Cluster4	626.098	762.194	988.366	385.484	769.124	1320.55	332.184	150.175	1666.6	0.230985	0.569703	0.39513	-0.559313	-1.21959	-0.16683	1.34636	0.599377	CHID1	6.90352	0	AP2A2	8.43729	0	.	.	.	.	.	.	.		.	.	.	.	.	.
chr16	29169390	29244742	RA_C_PatternMatch	617.087	670.699	1053.34	506.99	537.249	1129.77	159.22	119.799	25693.7	0.304865	0.48457	0.35878	-0.527526	-0.870038	-0.775902	1.06743	1.10604	SNX29P2	0.449119	0	TUFM	50.8899	0	.	.	.	.	.	.	.		.	.	.	.	.	.
chr17	73805783	73852436	Cluster4	614.924	679.848	849.435	555.593	731.879	1069.36	219.925	87.8583	2216.1	0.169413	0.332307	0.248077	-0.714511	-1.00789	-0.136193	1.53258	0.326016	UNK	25.5818	0	UNK	25.5818	0	.	.	.	.	.	.	.		.	.	.	.	.	.
chr6	51873498	51884228	Cluster1	614.564	536.241	502.899	405.497	179.797	218.69	356.444	272.731	1.44047e+06	0.103989	0.450225	0.431258	1.40329	0.211163	-1.0758	-0.854032	0.315386	PKHD1	0.0374004	0	PKHD1	0.0374004	0	.	.	.	.	.	.	.		.	.	.	.	.	.
chr10	28957195	28971991	Cluster2	608.436	683.429	385.627	598.477	946.943	543.284	263.514	141.171	12577.4	0.277011	0.314357	0.295456	-0.0342245	-0.0824355	1.60447	-0.349622	-1.13819	BAMBI	40.0306	0	BAMBI	40.0306	0	.	.	.	.	.	.	.		.	.	.	.	.	.
chr12	39776555	39791875	Cluster3	607.355	548.573	390.381	846.255	261.209	199.191	287.364	194.692	222278	0.217715	0.819716	0.506223	0.572006	1.4598	-0.714329	-0.944799	-0.372676	KIF21A	68.4416	0	KIF21A	68.4416	0	.	.	.	.	.	.	.		.	.	.	.	.	.
chr9	139224481	139268639	RA_C_PatternMatch	604.471	896.652	1145.26	405.974	800.106	1248.29	198.497	110.763	11985.6	0.306857	0.515139	0.374913	-0.662742	-1.22562	-0.107983	1.16292	0.833418	GPSM1	17.5354	0	GPSM1	17.5354	0	.	.	.	.	.	.	.		.	.	.	.	.	.
chr16	73081598	73106092	Stable	596.181	680.644	521.388	506.99	786.428	604.456	105.784	77.4387	5040.73	0.132927	0.224197	0.169614	-0.287927	-1.16565	1.58429	-0.206493	0.0757853	ZFHX3	6.15909	1	ZFHX3	6.15909	1	ZFHX3	6.1591	4.8927	5.6275	3.8602	6.5129	5.0378	0.182666	0	-1.3586	-0.570304	-2.46628	0.379559	-1.20294
chr17	35076132	35085537	Cluster1	590.774	475.774	377.703	292.091	132.664	114.698	343.11	290.327	2.72642e+06	0.221528	0.543026	0.571105	1.67448	0.182265	-0.614231	-0.703989	-0.538527	MRM1	1.20598	0	ZNHIT3	21.145	0	.	.	.	.	.	.	.		.	.	.	.	.	.
chr11	27738860	27744269	Cluster2	589.333	583.58	471.732	296.38	1024.89	597.192	441.31	231.435	252034	0.120935	0.572477	0.405076	0.0872425	-0.902525	1.55881	0.113795	-0.857322	BDNF	3.96429	0	LIN7C	19.5468	0	.	.	.	.	.	.	.		.	.	.	.	.	.
chr1	113822578	113828166	Cluster1	585.007	580.795	380.344	524.621	265.494	155.989	315.301	164.101	74757.5	0.226949	0.60028	0.429374	1.18301	0.845381	-0.603433	-1.21569	-0.209264	LOC643441	0.0515204	0	MAGI3	55.4424	0	.	.	.	.	.	.	.		.	.	.	.	.	.
chr12	121823511	121843642	Stable	584.286	562.098	485.995	738.09	585.701	432.028	153.804	59.913	386.169	0.094741	0.26147	0.185208	0.264735	1.39736	0.275155	-0.856501	-1.08074	RNF34	12.6247	0	RNF34	12.6247	0	.	.	.	.	.	.	.		.	.	.	.	.	.
chr8	143571787	143631737	Cluster4	582.484	673.086	1091.9	440.281	573.67	1562.18	470.28	190.77	46493.3	0.347301	0.713701	0.519201	-0.589694	-0.885351	-0.608019	1.44721	0.635855	BAI1	1.36198	0	BAI1	1.36198	0	.	.	.	.	.	.	.		.	.	.	.	.	.
chr13	111358604	111371881	Cluster2	573.473	602.276	487.052	501.272	1335.38	847.997	733.104	306.726	217000	0.108188	0.468247	0.450345	-0.521642	-0.726902	1.64438	0.2588	-0.654635	ING1	5.0135	0	COL4A2	39.1797	0	.	.	.	.	.	.	.		.	.	.	.	.	.
chr7	8394899	8404327	Cluster1	571.31	460.658	351.818	307.816	190.18	185.81	270.478	195.295	353735	0.237928	0.303653	0.440733	1.67762	0.000557547	-0.748159	-0.775973	-0.154041	NXPH1	0.989103	0	NXPH1	0.989103	0	.	.	.	.	.	.	.		.	.	.	.	.	.
chr1	234410559	234419962	Cluster1	567.345	594.718	584.779	327.828	150.957	148.725	443.761	352.356	3.91262e+06	0.0237969	0.491308	0.542363	1.42996	0.0664318	-0.940463	-0.953169	0.397242	SLC35F3	2.11131	0	SLC35F3	2.11131	0	.	.	.	.	.	.	.		.	.	.	.	.	.
chr20	62562831	62607213	Cluster4	563.38	608.641	785.516	405.497	713.256	1190.18	404.664	202.766	157591	0.179899	0.513703	0.377758	-0.658233	-1.15513	-0.186539	1.31445	0.68545	DNAJC5	14.2426	0	EEF1A2	112.435	0	.	.	.	.	.	.	.		.	.	.	.	.	.
chr2	197944502	197962562	Cluster1	556.892	555.733	466.978	452.194	204.023	167.076	351.71	221.436	450051	0.0979624	0.564993	0.430667	1.31534	0.679194	-0.828685	-1.05317	-0.112669	ANKRD44	8.04473	0	HSPD1	223.894	0	.	.	.	.	.	.	.		.	.	.	.	.	.
chr8	145022665	145068579	Cluster4	555.811	620.575	830.418	439.805	717.047	1186.36	355.942	165.076	60719.8	0.214593	0.483148	0.362259	-0.685911	-1.08184	-0.135613	1.46615	0.437211	GRINA	14.7885	0	EEF1D	73.651	0	.	.	.	.	.	.	.		.	.	.	.	.	.
chr2	85645241	85673998	Stable	550.404	583.182	767.555	568.935	900.799	743.623	317.617	145.88	5670.09	0.184725	0.22501	0.204959	-0.837466	-0.711936	1.53613	0.471409	-0.458133	SH2D6	0	0	MAT2A	46.437	0	.	.	.	.	.	.	.		.	.	.	.	.	.
chr15	79039328	79082236	Cluster4	545.718	597.503	804.533	279.702	440.347	873.231	266.016	126.522	8300.01	0.210932	0.578042	0.37656	-0.0815036	-1.25367	-0.545807	1.36164	0.519339	ADAMTS7	3.19636	0	PSMA4	71.7877	0	.	.	.	.	.	.	.		.	.	.	.	.	.
chr3	185115162	185122604	Cluster3	533.824	457.873	267.826	752.385	295.158	235.895	218.561	117.445	21472.6	0.326354	0.660676	0.468836	0.534911	1.51062	-0.530552	-0.795116	-0.719863	MAP3K13	11.8342	0	MAP3K13	11.8342	0	.	.	.	.	.	.	.		.	.	.	.	.	.
chr1	210423512	210425827	Cluster1	533.463	530.672	380.872	84.8161	160.845	191.163	448.647	316.6	3.30417e+06	0.181253	0.376259	0.622597	1.74399	-0.801172	-0.369863	-0.19787	-0.375082	SERTAD4-AS1	0.394158	0	SYT14	8.86802	0	.	.	.	.	.	.	.		.	.	.	.	.	.
chr7	8004783	8011774	Cluster2	532.382	697.75	448.489	466.965	1399.65	816.647	701.9	312.147	336545	0.226669	0.526801	0.493826	-0.686013	-0.862677	1.65612	0.0816707	-0.189104	GLCCI1	11.8393	0	ICA1	18.9705	0	.	.	.	.	.	.	.		.	.	.	.	.	.
chr5	168304107	168326325	Cluster1	526.254	570.452	580.553	366.901	135.96	166.311	434.492	291.72	1.3543e+06	0.0516534	0.562605	0.51465	1.19325	0.249142	-1.1191	-0.939282	0.61599	SLIT3	21.8364	0	PANK3	48.4993	0	.	.	.	.	.	.	.		.	.	.	.	.	.
chr3	197152610	197160601	Cluster1	525.894	518.34	441.622	347.841	182.928	127.697	335.412	250.9	1.18893e+06	0.0941418	0.521828	0.475972	1.53633	0.411607	-0.630111	-0.978993	-0.338832	DLG1	15.1331	0	FYTTD1	19.5795	0	.	.	.	.	.	.	.		.	.	.	.	.	.
chr21	45147512	45188090	RA_C_PatternMatch	524.091	538.23	599.042	366.901	503.136	798.295	199.253	107.857	9897.37	0.0719119	0.396543	0.255396	-0.130386	-1.13318	-0.264068	1.6189	-0.0912665	PDXK	7.25787	0	RRP1B	33.5158	0	.	.	.	.	.	.	.		.	.	.	.	.	.
chr9	97669874	97690970	Cluster1	513.999	525.5	527.727	551.781	288.236	212.955	314.772	152.705	16325.4	0.0141032	0.506899	0.335756	0.630887	0.875396	-0.83015	-1.31734	0.641203	C9orf3	9.74073	0	C9orf3	9.74073	0	.	.	.	.	.	.	.		.	.	.	.	.	.
chr14	73926492	73930574	Cluster1	507.15	451.906	281.032	593.712	251.485	164.4	200.421	119.556	53926.3	0.285182	0.67435	0.445725	0.832752	1.29401	-0.529606	-0.993655	-0.603505	NUMB	6.21569	0	RBM25	21.4391	0	.	.	.	.	.	.	.		.	.	.	.	.	.
chr8	37641528	37661476	Stable	499.581	595.912	651.339	580.847	542.688	495.111	156.228	80.7983	4897.66	0.131883	0.0796112	0.107629	-0.914496	1.3843	0.304887	-1.04094	0.266246	GPR124	7.22974	0	EIF4EBP1	104.299	0	.	.	.	.	.	.	.		.	.	.	.	.	.
chr16	70712248	70780619	Cluster4	498.5	572.043	1017.95	312.581	342.455	738.652	449.444	286.062	1.04318e+06	0.40377	0.511961	0.45693	-0.00230206	-1.04416	-0.876754	1.34347	0.579747	MTSS1L	7.54764	0	AARS	29.5729	0	.	.	.	.	.	.	.		.	.	.	.	.	.
chr12	125218878	125251770	Stable	497.418	508.394	481.241	544.634	597.072	608.662	127.421	69.2143	1715.84	0.0275564	0.0584733	0.0989643	-0.942078	-0.0667783	0.905328	1.12019	-1.01666	SCARB1	12.8394	0	UBC	170.969	0	.	.	.	.	.	.	.		.	.	.	.	.	.
chr17	27968683	27974180	Cluster1	497.058	500.041	456.413	381.672	171.063	151.018	328.978	230.513	689056	0.0503055	0.544688	0.444192	1.37581	0.58202	-0.866853	-1.00475	-0.0862283	SSH2	16.0768	0	GIT1	18.8408	0	.	.	.	.	.	.	.		.	.	.	.	.	.
chr8	29616698	29632178	Cluster1	488.768	506.008	447.961	371.189	136.29	229.395	369.718	223.071	577841	0.0619867	0.481578	0.413471	1.27878	0.413245	-1.31592	-0.630542	0.254433	LINC00589	0	0	TMEM66	65.8398	0	.	.	.	.	.	.	.		.	.	.	.	.	.
chr17	41437891	41447145	Cluster1	481.559	395.02	406.229	487.454	313.78	286.744	310.252	129.218	5508.58	0.110061	0.30033	0.21017	1.05658	1.11147	-0.505712	-0.75746	-0.904872	.	.	0	.	.	0	.	.	.	.	.	.	.		.	.	.	.	.	.
chr8	120651301	120664080	Cluster3	479.035	454.293	376.646	849.114	231.215	265.716	370.079	199.376	249614	0.122347	0.773852	0.502132	0.11194	1.61571	-0.895045	-0.754854	-0.0777502	ENPP2	124.384	0	ENPP2	124.384	0	.	.	.	.	.	.	.		.	.	.	.	.	.
chr5	67582636	67587463	Stable	467.501	534.252	291.597	313.534	516.155	320.771	153.967	54.3755	429.9	0.290762	0.299753	0.271754	0.823674	-0.778952	1.33011	-0.703622	-0.671209	PIK3R1	18.4227	0	PIK3R1	18.4227	0	.	.	.	.	.	.	.		.	.	.	.	.	.
chr18	60926803	60942738	Cluster1	465.699	497.256	453.772	322.587	141.564	155.606	355.692	235.107	744499	0.047578	0.487474	0.469838	1.2408	0.221109	-1.0687	-0.968649	0.575441	BCL2	38.4395	0	BCL2	38.4395	0	.	.	.	.	.	.	.		.	.	.	.	.	.
chr14	101138920	101162995	Cluster4	463.897	445.939	493.391	124.842	115.855	309.301	339.055	278.079	1.90807e+06	0.0512217	0.595553	0.525498	1.39718	-0.941066	-1.00304	0.331029	0.215901	LINC00523	0	0	SNORD114-9	34594.2	0	.	.	.	.	.	.	.		.	.	.	.	.	.
chr8	1424824	1435286	Cluster1	462.094	464.636	538.292	203.463	184.082	292.096	280.554	239.124	1.01658e+06	0.0886221	0.2542	0.420918	1.45602	-0.831348	-1.00276	-0.0474647	0.425546	DLGAP2	0.484689	0	KBTBD11	6.71215	0	.	.	.	.	.	.	.		.	.	.	.	.	.
chr2	189278800	189284563	Cluster3	461.734	385.871	267.297	680.911	231.545	240.865	219.177	111.84	15483.3	0.263693	0.667967	0.460209	0.473473	1.54945	-0.656567	-0.610813	-0.755545	GULP1	39.1569	0	GULP1	39.1569	0	.	.	.	.	.	.	.		.	.	.	.	.	.
chr1	183807114	183815236	Cluster3	457.409	385.473	217.641	738.09	256.594	154.077	280.681	122.361	14723.8	0.348051	0.814341	0.577451	0.419979	1.55467	-0.391843	-0.806282	-0.776524	RGL1	9.82812	0	ARPC5	40.2905	0	.	.	.	.	.	.	.		.	.	.	.	.	.
chr15	40615135	40637281	Cluster2	453.083	426.447	375.59	248.73	759.895	729.859	354.269	228.665	147294	0.0941081	0.49499	0.407415	-0.234922	-1.12656	1.10376	0.972711	-0.714994	C15orf52	0.747725	0	C15orf52	0.747725	0	.	.	.	.	.	.	.		.	.	.	.	.	.
chr10	113967713	113976187	Cluster1	450.2	447.133	349.705	228.241	126.402	105.522	320.731	230.38	993695	0.1375	0.428061	0.540713	1.57909	-0.0378045	-0.779668	-0.931772	0.170151	.	.	0	.	.	0	.	.	.	.	.	.	.		.	.	.	.	.	.
chr9	133259854	133303989	Stable	448.037	422.071	520.332	732.372	618.826	703.478	284.335	200.131	308000	0.109861	0.0861605	0.227989	-1.57822	0.986074	-0.0379483	0.725491	-0.0953966	.	.	0	.	.	0	.	.	.	.	.	.	.		.	.	.	.	.	.
chr1	180894646	180901072	Cluster4	438.665	436.79	493.919	95.7754	140.41	319.242	342.89	255.034	1.33268e+06	0.0711034	0.638743	0.52253	1.26887	-1.17132	-0.853678	0.418987	0.337147	KIAA1614	0.575226	0	ACBD6	39.7414	0	.	.	.	.	.	.	.		.	.	.	.	.	.
chr15	100645973	100654206	Cluster1	434.7	424.855	492.334	124.365	62.789	61.9367	430.397	319.661	3.92007e+06	0.0808889	0.431162	0.764228	1.67134	-0.33365	-0.731476	-0.736982	0.130767	ADAMTS17	6.59825	0	ADAMTS17	6.59825	0	.	.	.	.	.	.	.		.	.	.	.	.	.
chr8	142984117	143024543	Cluster3	429.294	377.915	414.681	1401.85	435.238	448.085	972.556	293.475	45591	0.0649981	0.727825	0.686278	-0.53645	1.77413	-0.522328	-0.491806	-0.223549	.	.	0	.	.	0	.	.	.	.	.	.	.		.	.	.	.	.	.
chr4	42307983	42313502	Cluster1	428.573	437.983	478.071	324.016	176.172	168.988	309.083	214.048	560504	0.0586462	0.392298	0.405762	1.43533	0.471142	-0.892225	-0.958474	-0.0557745	SHISA3	16.5523	0	TMEM33	39.6669	0	.	.	.	.	.	.	.		.	.	.	.	.	.
chr6	1613922	1637646	Cluster2	427.131	521.124	343.894	406.45	879.87	649.953	358.746	217.65	104145	0.205865	0.366801	0.36887	-0.735838	-0.840909	1.56433	0.396221	-0.383801	FOXC1	15.3789	1	FOXC1	15.3789	1	FOXC1	15.379	13.695	10.95	45.609	24.656	11.345	0.828218	0	-0.124483	-0.327395	2.23462	0.685763	-0.298196
chr21	46374315	46415010	Cluster4	412.713	529.478	766.499	394.061	680.461	1046.42	279.921	146.682	20252.9	0.316501	0.462512	0.388321	-0.932778	-1.00003	0.0326798	1.35227	0.547861	FAM207A	6.5228	0	SUMO3	37.8569	0	.	.	.	.	.	.	.		.	.	.	.	.	.
chr11	133887961	133921282	Cluster2	409.469	474.979	557.838	469.824	927.497	753.181	452.518	178.452	6195	0.154657	0.322238	0.335141	-1.06724	-0.781237	1.38754	0.561507	-0.100566	JAM3	16.3805	0	THYN1	22.6569	0	.	.	.	.	.	.	.		.	.	.	.	.	.
chr19	596421	613234	Cluster2	396.853	455.486	428.944	506.99	1061.81	696.979	606.324	248.575	41201.5	0.0687441	0.373334	0.429445	-0.723805	-0.340208	1.59218	0.321508	-0.849678	HCN2	1.75334	0	BSG	112.773	0	.	.	.	.	.	.	.		.	.	.	.	.	.
chr11	83571868	83584011	Cluster3	394.691	303.127	230.848	1200.77	468.692	361.297	806.079	341.589	1.30011e+06	0.265253	0.674873	0.721554	-0.492109	1.77786	-0.283717	-0.586149	-0.415889	DLG2	9.07393	0	DLG2	9.07393	0	.	.	.	.	.	.	.		.	.	.	.	.	.
chr13	34115122	34119128	RA_C_PatternMatch	393.609	360.809	267.826	393.585	433.26	215.249	72.451	41.3267	1.46492	0.191482	0.334296	0.245075	0.600931	0.600712	0.963574	-1.03033	-1.13489	STARD13	2.21481	0	STARD13	2.21481	0	.	.	.	.	.	.	.		.	.	.	.	.	.
chr21	32544782	32549347	Cluster1	387.842	398.998	419.435	229.194	159.197	208.75	264.594	218.432	808865	0.0398469	0.180827	0.379178	1.56202	-0.267494	-1.07469	-0.503252	0.283419	TIAM1	11.2885	0	SOD1	119.773	0	.	.	.	.	.	.	.		.	.	.	.	.	.
chr2	240287322	240324076	Cluster2	387.121	462.647	473.845	382.625	779.176	714.184	316.529	160.445	6290.6	0.106914	0.340116	0.32019	-1.03491	-1.05929	1.09143	0.738943	0.263827	HDAC4	2.87216	0	HDAC4	2.87216	0	.	.	.	.	.	.	.		.	.	.	.	.	.
chr2	27460491	27488307	Stable	384.959	457.475	564.705	700.447	835.538	746.299	378.063	253.869	604851	0.192795	0.0903002	0.28489	-1.71369	0.112181	0.894014	0.377547	0.329951	CAD	17.9167	0	EMILIN1	41.2829	0	.	.	.	.	.	.	.		.	.	.	.	.	.
chr2	177436220	177455681	Cluster3	380.994	399.794	340.197	1670.11	779.836	403.735	1289.12	508.585	1.81501e+06	0.0815379	0.683698	0.783851	-0.795947	1.6707	-0.0327879	-0.752433	-0.089527	MIR1246	0	0	MTX2	23.2167	0	.	.	.	.	.	.	.		.	.	.	.	.	.
chr2	232019852	232056898	Cluster3	379.912	403.772	488.108	1945.53	720.837	537.932	1565.62	565.652	1.41732e+06	0.134091	0.716563	0.804373	-0.805006	1.72391	-0.254316	-0.549759	-0.11483	PSMD1	47.753	0	NCL	273.415	0	.	.	.	.	.	.	.		.	.	.	.	.	.
chr17	80442011	80455845	Cluster2	375.226	397.805	366.609	278.749	666.453	578.076	268.648	162.3	114545	0.042409	0.400174	0.330568	-0.597551	-1.21836	1.27644	0.707751	-0.168278	NARF	40.2242	0	NARF	40.2242	0	.	.	.	.	.	.	.		.	.	.	.	.	.
chr3	48439787	48476513	Cluster2	365.855	468.614	482.297	565.123	989.791	858.703	521.177	378.212	3.19979e+06	0.145007	0.270283	0.396067	-1.41849	-0.647912	0.994307	0.487381	0.584719	CCDC51	9.02219	0	UQCRC1	79.2798	0	.	.	.	.	.	.	.		.	.	.	.	.	.
chr11	65419570	65431392	Cluster2	361.169	387.86	292.654	378.813	983.694	558.577	595.834	241.124	64490.5	0.141435	0.485075	0.517649	-0.67499	-0.607477	1.70703	0.0803686	-0.50493	RELA	6.1851	1	CFL1	319.738	0	RELA	6.1851	6.0956	6.7127	7.9025	8.3627	7.6392	0.113971	0	-0.108644	0.640452	2.08475	2.64338	1.76513
chr7	150945245	150950481	Cluster2	360.448	360.013	228.735	330.687	874.761	588.399	514.748	256.764	206170	0.239948	0.45516	0.516306	-0.57732	-0.702914	1.59313	0.384656	-0.697555	SMARCD3	7.68722	0	ABCF2	22.0669	0	.	.	.	.	.	.	.		.	.	.	.	.	.
chr1	180562248	180586078	Cluster3	354.681	290	245.111	1028.28	439.523	291.332	673.599	285.725	376851	0.185713	0.664767	0.668808	-0.5739	1.72065	-0.284894	-0.789693	-0.0721668	SRGAP2D	1.28224e-19	0	ACBD6	39.7414	0	.	.	.	.	.	.	.		.	.	.	.	.	.
chr3	139251862	139259320	Cluster3	349.274	414.91	338.084	1326.56	1373.78	697.361	977.286	634.159	1.38031e+07	0.11296	0.333436	0.644112	-1.29251	0.952818	1.06131	-0.492773	-0.228846	RBP1	94.2401	0	RBP1	94.2401	0	.	.	.	.	.	.	.		.	.	.	.	.	.
chr5	123984312	123995083	Stable	349.274	416.104	328.575	316.869	549.115	376.59	133.011	59.7915	1693.35	0.125451	0.291176	0.220771	-0.527535	-0.888237	1.6969	-0.22348	-0.0576499	ZNF608	7.26682	0	ZNF608	7.26682	0	.	.	.	.	.	.	.		.	.	.	.	.	.
chr1	19756519	19783030	Cluster3	343.147	384.279	390.909	984.438	553.565	321.153	641.291	227.108	55724.8	0.0694105	0.543076	0.509268	-0.651767	1.68801	0.11595	-0.732013	-0.420176	CAPZB	21.7456	0	CAPZB	21.7456	0	.	.	.	.	.	.	.		.	.	.	.	.	.
chr5	146850651	146864965	Cluster3	339.902	423.662	403.587	637.073	316.746	204.926	297.171	184.382	274761	0.112405	0.580716	0.372861	-0.307629	1.50862	-0.449154	-1.13258	0.380737	DPYSL3	72.5427	0	DPYSL3	72.5427	0	.	.	.	.	.	.	.		.	.	.	.	.	.
chr11	1864362	1904447	Cluster2	339.902	379.506	545.16	420.268	840.153	787.59	460.647	207.581	94785.1	0.258322	0.335098	0.389045	-1.11141	-0.747795	1.15198	0.914158	-0.20693	LSP1	0.0219112	0	MRPL23	48.3575	0	.	.	.	.	.	.	.		.	.	.	.	.	.
chr5	146811139	146834320	Cluster2	326.566	410.137	395.663	556.546	1296.16	957.725	886.023	581.267	1.39743e+07	0.118323	0.395224	0.588384	-1.30375	-0.705895	1.21679	0.337004	0.455844	DPYSL3	72.5427	0	DPYSL3	72.5427	0	.	.	.	.	.	.	.		.	.	.	.	.	.
chr21	46870161	47001543	Cluster4	1489.37	1667.6	2086.61	1111.19	1431.29	2737.83	651.22	392.932	1.17503e+06	0.175416	0.48959	0.329829	-0.504031	-1.03578	-0.585696	1.2514	0.874108	SLC19A1	10.9331	0	PCBP3	15.1167	0	.	.	.	.	.	.	.		.	.	.	.	.	.
chr7	106481298	106503165	Cluster3	318.997	324.609	435.811	1323.7	454.19	244.688	1004.7	357.833	640339	0.183105	0.84866	0.779321	-0.603533	1.71692	-0.291293	-0.775157	-0.0469397	PIK3CG	0	0	PRKAR2B	19.3879	0	.	.	.	.	.	.	.		.	.	.	.	.	.
chr12	65063216	65077027	Cluster3	317.555	445.939	521.388	849.59	310.154	217.925	532.035	258.779	403279	0.240619	0.742991	0.509414	-0.383372	1.74456	-0.412973	-0.781854	-0.166365	RASSF3	7.16698	0	XPOT	31.467	0	.	.	.	.	.	.	.		.	.	.	.	.	.
chr22	38130924	38149453	Cluster2	314.671	276.076	367.666	277.796	524.56	529.903	248.484	120.676	17218.3	0.143936	0.324343	0.307735	-0.715047	-1.02437	1.04556	1.09038	-0.396535	TRIOBP	2.66659	0	TRIOBP	2.66659	0	.	.	.	.	.	.	.		.	.	.	.	.	.
chr3	50275129	50298572	Cluster2	310.706	295.171	295.823	288.279	757.258	705.772	462.087	259.013	179513	0.0292347	0.440574	0.508487	-0.839607	-0.941037	1.17999	0.947139	-0.346489	GNAI2	11.6189	0	CAMKV	19.7657	0	.	.	.	.	.	.	.		.	.	.	.	.	.
chr4	96432071	96472754	Stable	1484.33	1487.39	1000.52	1360.87	1672.72	1108.36	185.33	137.674	33013.6	0.21163	0.204758	0.187557	0.578469	0.117876	1.2813	-0.824166	-1.15348	UNC5C	16.7726	0	UNC5C	16.7726	0	.	.	.	.	.	.	.		.	.	.	.	.	.
chr19	7098633	7099833	Cluster2	286.196	297.558	255.147	240.63	695.458	443.115	397.9	169.347	57788.1	0.0785093	0.495654	0.473905	-0.462718	-0.693194	1.60736	0.33099	-0.782439	ZNF557	3.97159	1	ZNF358	16.5511	1	ZNF557	3.9716	3.3926	3.3493	3.9414	4.1739	3.9083	0.140087	0	-1.12584	-1.21004	-0.0587227	0.393364	-0.123084
chr7	1619585	1648046	Cluster2	278.626	363.196	581.609	653.751	1869.99	2094.76	1513.15	1113.36	1.15005e+08	0.383367	0.503586	0.818051	-1.28314	-0.806356	0.739489	1.02517	0.324836	PSMG3-AS1	0.552194	0	PSMG3	20.6252	0	.	.	.	.	.	.	.		.	.	.	.	.	.
chr12	132386469	132407252	Cluster4	273.941	286.419	410.983	209.658	485.172	724.889	313.906	148.438	20052.7	0.234036	0.544804	0.473377	-0.801228	-1.11611	0.233455	1.40767	0.276208	ULK1	4.37126	0	SNORA49	50.2684	0	.	.	.	.	.	.	.		.	.	.	.	.	.
chr2	128144614	128146010	Cluster2	272.138	420.082	228.206	307.816	902.118	443.115	482.036	214.649	142526	0.327653	0.565315	0.574631	-0.769382	-0.628489	1.71841	-0.0941925	-0.22635	PROC	0.0755275	0	IWS1	22.1202	0	.	.	.	.	.	.	.		.	.	.	.	.	.
chr3	46886585	46888151	Cluster2	269.615	289.204	287.371	157.243	618.496	467.584	329.292	158.835	34158.4	0.0383583	0.567448	0.475546	-0.462221	-1.06942	1.42296	0.607504	-0.498818	.	.	0	.	.	0	.	.	.	.	.	.	.		.	.	.	.	.	.
chr1	216620566	216651285	Cluster3	266.371	229.136	229.263	1080.69	454.355	352.886	814.319	356.967	1.85007e+06	0.0888326	0.626376	0.752722	-0.787777	1.73695	-0.204949	-0.519545	-0.22468	USH2A	0.0930947	0	USH2A	0.0930947	0	.	.	.	.	.	.	.		.	.	.	.	.	.
chr17	28927002	28928316	Cluster2	263.488	381.495	255.147	262.549	764.015	423.999	382.52	165.971	2302.17	0.235507	0.529402	0.499562	-0.719634	-0.724158	1.69219	0.0537993	-0.302196	LRRC37BP1	2.99483	0	BLMH	22.4702	0	.	.	.	.	.	.	.		.	.	.	.	.	.
chr18	31737427	31740047	Cluster2	261.325	316.653	287.899	305.433	773.244	433.939	456.591	171.642	40051.4	0.0958721	0.479351	0.489246	-0.718611	-0.510198	1.70023	0.0969986	-0.56842	NOL4	8.88727	0	NOL4	8.88727	0	.	.	.	.	.	.	.		.	.	.	.	.	.
chr9	140023608	140025222	Cluster2	253.395	362.798	226.093	238.247	902.282	578.84	539.484	292.9	229447	0.257673	0.579377	0.627789	-0.892464	-0.948014	1.48709	0.300986	0.0524019	GRIN1	4.38543	0	TUBB4B	82.1863	0	.	.	.	.	.	.	.		.	.	.	.	.	.
chr10	103050999	103053792	Cluster2	228.164	366.378	284.202	269.22	792.031	558.96	425.653	224.369	229064	0.237331	0.484968	0.524382	-1.02189	-0.842776	1.43805	0.421251	0.00536166	BTRC	2.74615	0	NPM3	14.74	0	.	.	.	.	.	.	.		.	.	.	.	.	.
chr19	4741814	4745667	Cluster3	222.396	288.011	402.003	818.618	397.993	362.827	596.222	198.958	43799.9	0.298822	0.481709	0.504282	-0.726046	1.68366	-0.0163484	-0.158476	-0.78279	MIR7-3HG	0.520025	0	UHRF1	25.8811	0	.	.	.	.	.	.	.		.	.	.	.	.	.
chr10	135132002	135140602	Cluster2	208.699	378.71	366.081	177.256	785.109	763.121	406.399	255.206	251010	0.298024	0.599435	0.596784	-1.0209	-1.12626	0.910585	0.836906	0.399666	CALY	0.378845	0	ECHS1	22.4897	0	.	.	.	.	.	.	.		.	.	.	.	.	.
chr12	124787633	124948485	Cluster4	1290.76	1432.1	2073.4	1248.89	1740.46	3461.57	1388.17	611.183	768363	0.260882	0.540333	0.446597	-0.839996	-0.881321	-0.396144	1.30258	0.814879	NCOR2	7.8556	0	NCOR2	7.8556	0	.	.	.	.	.	.	.		.	.	.	.	.	.
chr4	175037296	175079672	Cluster1	1277.43	978.998	604.853	1023.51	423.372	323.065	555.626	307.791	938026	0.353336	0.642021	0.48909	1.35127	0.730165	-0.737815	-0.983173	-0.36045	CEP44	45.8278	0	CEP44	45.8278	0	.	.	.	.	.	.	.		.	.	.	.	.	.
chr17	55582594	55623840	Cluster1	1198.49	1152.04	1029.57	1014.46	367.175	459.173	784.865	474.879	4.11873e+06	0.0774513	0.570706	0.416075	1.20623	0.687804	-1.13566	-0.876495	0.118119	MSI2	45.117	0	SRSF1	87.8261	0	.	.	.	.	.	.	.		.	.	.	.	.	.
chr16	1559897	1617700	Cluster2	1103.69	1401.47	1305.32	1063.54	2297.65	1446.72	896.18	300.3	60663.1	0.119648	0.394136	0.312894	-0.478374	-0.550937	1.67949	0.14159	-0.791768	TELO2	3.96912	0	RPS2	176.48	0	.	.	.	.	.	.	.		.	.	.	.	.	.
chr9	34409005	34438427	Cluster1	1098.29	813.511	628.096	908.675	300.926	309.683	512.585	257.487	57718	0.279744	0.687923	0.48058	1.31772	0.798305	-0.86651	-0.842522	-0.406993	FAM219A	9.24745	0	SIGMAR1	31.6532	0	.	.	.	.	.	.	.		.	.	.	.	.	.
chr19	47906499	47931386	Stable	1062.24	808.339	802.949	1385.65	1009.07	924.462	323.41	228.729	295658	0.166264	0.221905	0.216569	0.281396	1.25229	0.121776	-0.132223	-1.52324	MEIS3	14.1594	1	SAE1	58.6915	0	MEIS3	14.159	16.075	13.753	30.941	32.199	20.131	0.445345	0	0.227711	-0.0482519	1.99449	2.144	0.709755
chr5	81831670	81849416	Cluster1	1037.37	759.807	377.174	839.107	329.106	188.486	430.701	210.736	95529.6	0.457362	0.757001	0.571496	1.32647	0.781502	-0.620341	-1.00686	-0.480767	ATP6AP1L	0.952556	0	RPS23	63.3663	0	.	.	.	.	.	.	.		.	.	.	.	.	.
chr9	137224098	137332667	Cluster4	1023.67	943.195	1360.26	500.319	844.767	2255.34	895.08	436.28	1.03809e+06	0.199498	0.774838	0.525384	-0.293789	-1.06485	-0.557369	1.52085	0.395161	RXRA	2.61698	1	RXRA	2.61698	1	RXRA	2.617	2.2126	2.8133	2.0396	2.4505	3.1858	0.202099	0	-0.717759	0.348408	-1.02481	-0.295517	1.00955
chr18	59520451	59561675	Stable	1000.24	998.49	866.339	1086.41	1614.39	1307.17	615.9	314.187	303388	0.0804248	0.19848	0.237517	-0.779947	-0.449527	1.57502	0.396979	-0.742522	RNF152	19.1471	0	RNF152	19.1471	0	.	.	.	.	.	.	.		.	.	.	.	.	.
chr7	19145645	19158074	Cluster2	962.036	908.586	691.487	798.605	1669.59	1145.83	761.004	394.163	1.41182e+06	0.167775	0.363969	0.33932	-0.293581	-0.738859	1.6342	0.207178	-0.808935	TWIST1	45.6783	1	TWIST1	45.6783	1	TWIST1	45.678	48.249	53.271	58.098	45.777	40.088	0.184469	0	0.290927	0.859201	1.40541	0.0112025	-0.632548
chr7	28092550	28120678	Cluster1	930.677	872.784	697.297	1107.37	389.588	291.332	483.196	285.089	500140	0.145789	0.74735	0.447244	0.814148	1.30673	-0.694305	-0.968224	-0.458353	JAZF1	6.82243	0	TAX1BP1	14.5976	0	.	.	.	.	.	.	.		.	.	.	.	.	.
chr17	55662162	55683852	Cluster1	866.878	884.32	826.192	529.862	275.546	464.908	658.316	491.348	8.5221e+06	0.0347194	0.312046	0.395378	1.46831	-0.0904876	-1.26678	-0.39092	0.27987	MSI2	45.117	0	SRSF1	87.8261	0	.	.	.	.	.	.	.		.	.	.	.	.	.
chr1	54739004	54797296	Cluster1	859.308	927.681	1183.82	1031.61	330.754	373.149	810.671	531.368	6.64062e+06	0.172751	0.679292	0.449551	0.581044	1.13564	-1.12023	-0.983768	0.387312	SSBP3	10.0383	0	TMEM59	43.4202	0	.	.	.	.	.	.	.		.	.	.	.	.	.
chr19	1411571	1456390	Cluster2	847.053	1123	1119.37	864.838	1838.02	1839.37	720	469.104	371157	0.153699	0.371353	0.357551	-1.09591	-1.06079	0.860896	0.863561	0.432241	RPS15	263.144	0	RPS15	263.144	0	.	.	.	.	.	.	.		.	.	.	.	.	.
chr3	18464736	18487882	Cluster2	822.903	826.24	522.445	893.428	1389.93	784.149	563.69	232.353	55590.4	0.240986	0.315754	0.32518	-0.169294	0.0487138	1.58351	-0.289091	-1.17384	SATB1	30.0351	1	SATB1	30.0351	1	SATB1	30.035	28.213	22.95	42.132	35.598	20.524	0.453452	0	-0.160711	-0.62494	1.06703	0.49069	-0.838928
chr17	74667535	74707500	Stable	811.729	671.892	767.027	817.665	684.416	986.017	218.99	76.2242	176.878	0.0951968	0.182236	0.14468	-0.0173068	0.03661	-1.17369	1.56575	-0.411364	MXRA7	41.8718	0	SNHG16	110.556	0	.	.	.	.	.	.	.		.	.	.	.	.	.
chr2	43570449	43577967	Cluster1	809.206	667.516	478.071	587.042	207.978	165.929	459.538	262.062	468873	0.254974	0.724116	0.52659	1.41585	0.593338	-0.810061	-0.965738	-0.233388	THADA	14.9815	0	THADA	14.9815	0	.	.	.	.	.	.	.		.	.	.	.	.	.
chr18	53401394	53408577	Cluster1	777.847	661.947	446.904	650.892	279.502	245.453	382.445	199.76	238017	0.267019	0.57379	0.430814	1.33116	0.806536	-0.728191	-0.868895	-0.540614	TCF4	90.6976	1	TCF4	90.6976	1	TCF4	90.698	87.083	87.793	97.516	107.66	101.94	0.232809	0	-0.179093	-0.143919	0.337775	0.840326	0.556947
chr1	53776811	53794479	Cluster2	763.789	718.038	732.691	379.29	795.492	799.06	384.499	147.201	22228	0.0316496	0.366794	0.228514	0.510697	-1.64124	0.68813	0.7081	-0.265687	LRP8	7.42818	0	LRP8	7.42818	0	.	.	.	.	.	.	.		.	.	.	.	.	.
chr14	105225747	105294127	Cluster2	751.174	835.39	858.944	633.738	1382.68	1408.49	549.546	369.74	1.19683e+06	0.0695059	0.385448	0.34008	-0.857804	-1.18852	0.920584	0.993267	0.132468	AKT1	30.6874	0	AKT1	30.6874	0	.	.	.	.	.	.	.		.	.	.	.	.	.
chr5	67827534	67832066	Cluster1	740.36	521.522	358.157	575.606	232.369	246.217	289.153	151.268	63528.8	0.355123	0.552918	0.45143	1.41468	0.69428	-0.806559	-0.746007	-0.556398	PIK3R1	18.4227	0	PIK3R1	18.4227	0	.	.	.	.	.	.	.		.	.	.	.	.	.
chr7	55201265	55262362	Cluster1	730.628	671.097	641.302	535.104	285.27	606.75	385.827	192.123	82822.3	0.0667839	0.354776	0.272646	1.10368	-0.0877283	-1.61007	0.348841	0.245277	EGFR	3.74546	0	SEC61G	83.5918	0	.	.	.	.	.	.	.		.	.	.	.	.	.
chr8	28800163	28816051	Cluster1	673.317	539.423	404.644	806.706	310.814	227.484	228.609	163.379	162485	0.249174	0.698458	0.447951	0.788148	1.32152	-0.661352	-0.994554	-0.453757	HMBOX1	12.5286	1	DUSP4	22.3729	0	HMBOX1	12.529	12.543	13.083	11.141	13.421	10.776	0.0888444	0	0.0131219	0.519251	-1.30094	0.83605	-1.64304
chr22	24775625	24812846	Cluster1	656.736	788.847	725.823	784.31	260.549	267.628	528.298	283.505	129227	0.0912939	0.686569	0.430301	0.566475	1.09604	-1.07812	-1.04873	0.464338	SPECC1L	18.7858	0	SNRPD3	32.2234	0	.	.	.	.	.	.	.		.	.	.	.	.	.
chr2	85985706	86012814	Stable	656.376	437.983	415.737	347.365	409.859	594.516	309.011	139.755	18249.8	0.264176	0.285208	0.252588	1.29127	-0.946987	-0.494324	0.843203	-0.693167	ATOH8	3.16316	1	USP39	26.4647	0	ATOH8	3.1632	1.6487	1.0602	6.8437	4.6722	2.2575	0.783405	0	-0.714769	-0.992511	1.73701	0.712173	-0.427445
chr20	50310481	50333135	Cluster1	647.725	707.695	618.059	785.263	242.916	213.72	464.779	343.674	2.33283e+06	0.0694162	0.77756	0.457532	0.820131	1.33202	-0.68648	-0.795141	-0.670528	ATP9A	35.2822	0	ATP9A	35.2822	0	.	.	.	.	.	.	.		.	.	.	.	.	.
chr3	194964194	194992475	Cluster2	635.83	791.631	625.455	534.627	1503.31	1042.98	711.679	357.12	876421	0.136038	0.471814	0.425587	-0.768126	-1.03292	1.50158	0.297158	0.00230299	XXYLT1	7.32876	0	ACAP2	7.96073	0	.	.	.	.	.	.	.		.	.	.	.	.	.
chr2	189359270	189394582	Cluster3	634.028	554.54	399.361	1264.14	470.67	375.826	630.112	222.597	42690.8	0.225484	0.693345	0.538002	-0.0158074	1.72741	-0.467741	-0.73013	-0.513735	GULP1	39.1569	0	GULP1	39.1569	0	.	.	.	.	.	.	.		.	.	.	.	.	.
chr19	50360403	50387731	Cluster2	620.331	763.785	744.84	614.678	1267.97	1121.74	504.185	261.353	25470.7	0.109817	0.342351	0.320085	-0.939799	-0.959024	1.26272	0.765416	-0.129316	PTOV1	31.5994	0	RPS11	879.39	0	.	.	.	.	.	.	.		.	.	.	.	.	.
chr20	42637037	42668038	Cluster1	616.727	667.516	763.858	846.255	315.593	297.831	466.027	351.415	2.77503e+06	0.109465	0.64048	0.392373	0.112018	0.954371	-0.993124	-1.05831	0.985044	TOX2	4.85688	1	MYBL2	80.0373	1	MYBL2	80.037	64.178	47.842	36.326	26.808	29.867	0.509345	0	-0.748052	-1.5186	-2.0618	-2.51075	-2.36646
chr2	13086461	13091110	Cluster1	616.006	614.211	447.961	657.086	318.724	166.694	295.487	159.197	18469.6	0.172521	0.659149	0.417355	0.941421	1.13683	-0.472676	-1.19584	-0.40973	LOC100506474	0.239615	0	TRIB2	134.149	0	.	.	.	.	.	.	.		.	.	.	.	.	.
chr15	45458508	45490652	Stable	543.916	607.448	515.049	629.45	811.972	646.894	204.524	118.707	24309.1	0.0851005	0.144693	0.166721	-1.18004	-0.298573	1.58241	-0.118804	0.015013	SHF	4.63882	0	B2M	146.178	0	.	.	.	.	.	.	.		.	.	.	.	.	.
chr2	12580069	12584157	Cluster1	521.568	475.774	400.946	625.638	257.748	178.546	222.4	144.571	55261.2	0.13064	0.673983	0.408246	0.74708	1.3065	-0.671061	-1.0968	-0.285714	TRIB2	134.149	0	TRIB2	134.149	0	.	.	.	.	.	.	.		.	.	.	.	.	.
chr22	36354933	36370739	Cluster3	515.801	453.895	415.737	887.71	314.274	214.484	371.909	194.167	188330	0.109351	0.769497	0.496942	0.231438	1.63233	-0.527666	-0.903551	-0.432551	RBFOX2	40.4458	0	RBFOX2	40.4458	0	.	.	.	.	.	.	.		.	.	.	.	.	.
chr17	75128373	75143291	Cluster2	510.034	633.305	473.845	547.969	1052.91	662.57	419.605	174.619	32082.8	0.155083	0.350864	0.327068	-0.663669	-0.496614	1.72699	0.00805348	-0.574762	SEC14L1	14.3071	0	SCARNA16	197.691	0	.	.	.	.	.	.	.		.	.	.	.	.	.
chr3	119355812	119360451	Cluster3	506.069	428.436	316.953	902.481	331.743	239.336	396.412	201.406	209280	0.227882	0.73124	0.52504	0.250362	1.62487	-0.35409	-0.674499	-0.84664	POPDC2	0.949867	0	GSK3B	19.7341	0	.	.	.	.	.	.	.		.	.	.	.	.	.
chr3	13023201	13065098	RA_C_PatternMatch	485.524	492.482	661.904	376.431	477.756	741.329	109.093	61.1555	1245.69	0.182727	0.354177	0.250518	-0.26069	-1.0706	-0.318359	1.63841	0.011237	IQSEC1	4.83799	0	NUP210	7.35772	0	.	.	.	.	.	.	.		.	.	.	.	.	.
chr11	128246213	128271892	Cluster3	484.803	478.161	490.221	928.688	353.991	189.633	443.885	217.491	5795.68	0.0124699	0.790693	0.50346	0.0316166	1.63997	-0.442361	-1.03789	-0.191335	ETS1	24.2823	1	ETS1	24.2823	1	ETS1	24.282	25.049	28.891	49.408	39.214	24.52	0.425763	0	0.0649071	0.390035	2.12628	1.26362	0.0201407
chrX	118802420	118828338	Stable	477.954	574.43	607.494	839.107	913.489	734.064	361.153	230.465	263699	0.121648	0.108758	0.241471	-1.62579	0.559901	1.01006	-0.0758182	0.13165	2016-09-06	51.1086	0	SLC25A5	130.771	0	.	.	.	.	.	.	.		.	.	.	.	.	.
chr3	50449604	50491927	Cluster4	469.664	509.19	602.74	585.136	283.292	527.227	225.898	160.041	91477	0.129631	0.344336	0.232284	-0.339932	0.272132	-1.32781	-0.0348172	1.43042	CACNA2D2	3.92063	0	TMEM115	11.5348	0	.	.	.	.	.	.	.		.	.	.	.	.	.
chr19	13263915	13279334	Cluster2	456.688	555.335	641.302	935.359	1085.71	533.344	530.375	299.307	429410	0.167625	0.335394	0.358196	-0.751572	0.820967	1.3149	-0.49974	-0.884558	IER2	9.28399	0	STX10	18.3076	0	.	.	.	.	.	.	.		.	.	.	.	.	.
chr3	177310210	177329181	Cluster3	455.606	488.902	436.339	1108.8	299.607	171.664	653.194	303.466	956209	0.0577726	0.964826	0.65631	-0.0266429	1.72244	-0.444367	-0.786964	-0.464463	LINC00578	0	0	TBL1XR1	29.2349	0	.	.	.	.	.	.	.		.	.	.	.	.	.
chr9	138859279	138914380	RA_C_PatternMatch	455.246	584.375	809.816	351.653	669.09	885.083	168.154	107.932	21578.5	0.291092	0.422365	0.326604	-0.678643	-1.18312	0.362725	1.41456	0.0844766	NACC2	0.407009	0	CAMSAP1	20.5271	0	.	.	.	.	.	.	.		.	.	.	.	.	.
chr4	187123662	187138997	Stable	453.083	515.555	403.059	516.997	556.696	325.359	77.7	62.5378	4174.35	0.123269	0.265262	0.186493	0.201629	0.758885	1.10501	-0.911978	-1.15355	CYP4V2	0.664802	0	CYP4V2	0.664802	0	.	.	.	.	.	.	.		.	.	.	.	.	.
chr16	30776174	30798839	Cluster2	446.235	475.774	438.98	336.405	953.206	780.326	477.432	262.842	482889	0.0429598	0.461131	0.418977	-0.729101	-1.17101	1.31075	0.61515	-0.0257865	RNF40	10.7333	0	DCTPP1	39.8548	0	.	.	.	.	.	.	.		.	.	.	.	.	.
chr15	89901883	89915279	Cluster2	413.073	475.774	349.705	245.395	627.89	588.016	238.311	154.839	105272	0.152682	0.431678	0.321501	-0.338702	-1.4393	1.0713	0.809581	-0.102886	MIR9-3	0	0	FANCI	22.6857	0	.	.	.	.	.	.	.		.	.	.	.	.	.
chr11	94646081	94672519	Cluster3	411.632	475.377	534.595	876.274	324.657	141.46	464.642	290.701	1.20702e+06	0.129773	0.854797	0.532797	0.00248929	1.67489	-0.310562	-0.969947	-0.396867	CWC15	13.7516	0	AMOTL1	23.4884	0	.	.	.	.	.	.	.		.	.	.	.	.	.
chr2	12407043	12412403	Cluster3	410.55	255.391	118.858	762.392	402.607	243.159	351.842	204.973	493415	0.557895	0.566655	0.610391	-0.0488731	1.6711	-0.0877023	-0.867161	-0.667364	MIR4262	0	0	TRIB2	134.149	0	.	.	.	.	.	.	.		.	.	.	.	.	.
chr12	71397165	71405367	Cluster3	408.388	270.109	125.725	802.894	400.795	271.833	394.506	226.218	631128	0.527252	0.56317	0.609902	-0.208454	1.72404	-0.245649	-0.877372	-0.392565	.	.	0	.	.	0	.	.	.	.	.	.	.		.	.	.	.	.	.
chr14	105739589	105761891	Cluster2	403.341	411.728	585.307	358.324	637.283	798.295	225.555	125.954	11019.6	0.220061	0.372269	0.320996	-0.578662	-0.810863	0.628031	1.45854	-0.69705	BRF1	6.78109	0	AKT1	30.6874	0	.	.	.	.	.	.	.		.	.	.	.	.	.
chr2	65660090	65664541	Cluster2	367.657	402.578	343.894	374.525	986.166	640.395	583.588	230.752	11335.6	0.0794834	0.459784	0.487993	-0.640726	-0.615739	1.60947	0.351523	-0.704531	SPRED2	14.8007	0	ACTR2	35.0741	0	.	.	.	.	.	.	.		.	.	.	.	.	.
chr5	154133990	154136938	Cluster2	330.891	406.159	278.391	260.166	946.119	699.273	539.96	304.215	797887	0.189734	0.546986	0.567559	-0.771471	-1.02397	1.42501	0.543723	-0.173289	LARP1	44.7036	0	LARP1	44.7036	0	.	.	.	.	.	.	.		.	.	.	.	.	.
chr2	64994600	64995830	Cluster2	319.717	338.93	195.983	252.066	887.286	469.495	548.356	266.375	595826	0.272333	0.601984	0.611606	-0.5406	-0.807691	1.7002	0.0507343	-0.402646	SERTAD2	3.90922	0	ACTR2	35.0741	0	.	.	.	.	.	.	.		.	.	.	.	.	.
chr2	24713286	24715169	Cluster2	304.579	412.524	291.597	373.095	1176.68	659.511	764.156	367.379	1.31417e+06	0.197445	0.553043	0.635469	-0.853808	-0.657157	1.64925	0.164901	-0.30319	NCOA1	6.07625	0	SF3B14	64.2185	0	.	.	.	.	.	.	.		.	.	.	.	.	.
chr9	129482026	129486645	RA_C_PatternMatch	293.765	407.352	417.85	177.733	454.52	342.181	116.032	74.9533	8895.06	0.184484	0.428583	0.291473	-0.281972	-1.44286	1.32636	0.202425	0.196042	LMX1B	0	1	MVB12B	5.64225	0	LMX1B	0	0	0.029936	0.041849	0.04752	0.066314	1.08813	0	0	0.718272	1.00411	1.14018	1.59111
chr16	53163779	53165989	Cluster2	263.127	419.684	241.941	273.031	896.844	545.96	477.16	244.197	78279.7	0.314951	0.546761	0.573696	-0.881936	-0.843628	1.56921	0.212031	-0.0556775	CHD9	9.9697	0	CHD9	9.9697	0	.	.	.	.	.	.	.		.	.	.	.	.	.
chr11	2401740	2457938	Cluster2	1411.51	1025.54	893.808	850.067	1837.85	1827.13	933.322	594.709	3.17156e+06	0.242329	0.376891	0.345738	0.111859	-1.03266	0.980964	0.959111	-1.01928	CD81	59.4374	0	CD81	59.4374	0	.	.	.	.	.	.	.		.	.	.	.	.	.
chr12	52635842	52639740	Cluster2	231.408	246.639	365.553	409.785	631.68	700.42	385.041	236.175	318628	0.261194	0.261603	0.454064	-1.28901	-0.348115	0.822332	1.18492	-0.370122	KRT7	0.0397133	0	KRT7	0.0397133	0	.	.	.	.	.	.	.		.	.	.	.	.	.
chr7	1677715	1789419	Cluster4	1385.2	1548.65	2114.08	1587.2	3094.62	4397.12	2379.34	1602.59	8.4973e+07	0.227302	0.464659	0.500941	-1.09824	-0.953168	0.129391	1.06479	0.857226	ELFN1	1.18287	0	NUDT1	48.6482	0	.	.	.	.	.	.	.		.	.	.	.	.	.
chr3	12482177	12488870	Cluster3	205.095	171.454	187.002	670.428	470.67	496.641	465.333	295.686	1.75226e+06	0.0896274	0.198955	0.567141	-1.20777	1.33199	0.241722	0.38347	-0.749412	TSEN2	5.32715	0	SNORA7A	250.065	0	.	.	.	.	.	.	.		.	.	.	.	.	.
chr1	12654550	12665236	Cluster2	24.5105	37.3936	68.145	654.704	1072.85	661.04	1035.46	660.956	4.85581e+07	0.51716	0.300941	1.0471	-1.45391	0.206721	1.30858	0.223417	-0.284813	DHRS3	0.148623	0	VPS13D	2.19909	0	.	.	.	.	.	.	.		.	.	.	.	.	.
chr12	51798702	51819829	Stable	1158.84	996.501	737.973	1459.03	1663.99	1005.52	667.489	372.709	1.56554e+06	0.220084	0.244854	0.288881	-0.329499	0.68701	1.38105	-0.848674	-0.889888	SLC4A8	11.901	0	SLC4A8	11.901	0	.	.	.	.	.	.	.		.	.	.	.	.	.
chr2	241259562	241369255	Cluster4	1132.17	1008.44	1471.72	529.386	313.121	1156.92	695.319	528.968	8.43624e+06	0.199211	0.657617	0.461819	0.888783	-0.731296	-1.31254	0.955302	0.199753	GPC1	12.7221	0	KIF1A	54.2426	0	.	.	.	.	.	.	.		.	.	.	.	.	.
chr6	40678260	40692637	Cluster1	1085.31	892.276	686.732	832.436	251.65	155.606	640.626	406.348	3.48951e+06	0.224435	0.886199	0.56924	1.35313	0.714458	-0.752396	-0.994968	-0.320219	LRFN2	4.79556	0	NFYA	10.7927	0	.	.	.	.	.	.	.		.	.	.	.	.	.
chr1	95845599	95877402	Cluster1	1080.98	952.345	713.673	734.278	294.334	228.631	658.011	458.707	6.99954e+06	0.203546	0.656051	0.514962	1.45046	0.450207	-0.819054	-1.00861	-0.0730028	FLJ31662	0.0234032	0	RWDD3	5.36894	0	.	.	.	.	.	.	.		.	.	.	.	.	.
chr3	97412331	97458540	Cluster3	1048.9	908.188	673.526	1717.76	695.128	511.169	668.86	347.12	1.16397e+06	0.216265	0.666945	0.466213	0.194955	1.62546	-0.561663	-0.955099	-0.30365	EPHA6	12.4337	0	EPHA6	12.4337	0	.	.	.	.	.	.	.		.	.	.	.	.	.
chr2	136772754	136791084	Cluster1	947.978	840.164	543.575	673.764	445.785	284.45	394.379	303.283	1.71344e+06	0.269436	0.417961	0.398419	1.49452	0.501999	-0.323174	-0.907128	-0.766216	.	.	0	.	.	0	.	.	.	.	.	.	.		.	.	.	.	.	.
chrX	15419190	15439717	Cluster1	923.828	747.475	589.533	726.654	313.45	276.421	434.025	313.22	1.81687e+06	0.221907	0.569544	0.430553	1.39802	0.72449	-0.68699	-0.813478	-0.622046	PIR	2.20968	0	AP1S2	16.3066	0	.	.	.	.	.	.	.		.	.	.	.	.	.
chr3	57153871	57195400	Cluster1	887.423	999.683	1116.2	949.654	266.482	251.188	865.012	523.494	2.6959e+06	0.114269	0.815603	0.515493	0.810287	0.995544	-1.03821	-1.08374	0.316127	IL17RD	18.7627	0	IL17RD	18.7627	0	.	.	.	.	.	.	.		.	.	.	.	.	.
chr22	20772566	20792678	Stable	884.9	799.588	750.123	596.571	696.941	680.921	288.329	136.553	31080.3	0.0840114	0.0819308	0.136635	1.63266	-0.774162	0.0636764	-0.0700505	-0.852128	SCARF2	6.21946	0	CRKL	22.4709	0	.	.	.	.	.	.	.		.	.	.	.	.	.
chr3	29668563	29687372	Cluster1	879.133	702.921	367.138	870.079	346.081	242.012	356.84	158.581	13509.5	0.400333	0.692549	0.499374	1.09681	1.06743	-0.633382	-0.971172	-0.559688	RBMS3	61.956	0	RBMS3	61.956	0	.	.	.	.	.	.	.		.	.	.	.	.	.
chr1	235711247	235718215	Cluster1	875.889	671.097	615.418	868.173	315.098	388.442	355.999	201.411	26931.9	0.190295	0.573372	0.377686	1.06996	1.04086	-1.04538	-0.768724	-0.296713	GNG4	29.2517	0	GNG4	29.2517	0	.	.	.	.	.	.	.		.	.	.	.	.	.
chr17	78397384	78464919	Cluster2	865.075	974.224	1085.57	816.236	1420.41	1518.6	446.186	238.351	26238.6	0.113081	0.303852	0.262959	-0.957831	-1.11111	0.785113	1.09329	0.190547	ENDOV	0.66343	0	EIF4A3	48.6949	0	.	.	.	.	.	.	.		.	.	.	.	.	.
chr1	113742122	113774782	Cluster1	817.496	809.135	713.145	962.996	390.907	316.183	418.228	245.45	95436.6	0.074346	0.635616	0.385505	0.686759	1.21598	-0.864866	-1.13666	0.0987814	LOC643441	0.0515204	0	MAGI3	55.4424	0	.	.	.	.	.	.	.		.	.	.	.	.	.
chr14	99978176	100057932	Cluster4	817.136	701.728	1117.26	427.416	490.776	1303.73	389.72	276.315	697143	0.244108	0.659804	0.427206	0.0775126	-1.02482	-0.845608	1.45386	0.339059	CCDC85C	5.31882	0	SETD3	25.9422	0	.	.	.	.	.	.	.		.	.	.	.	.	.
chr22	36406692	36434759	Cluster3	798.753	796.405	627.568	1347.53	737.647	563.547	548.777	181.916	18283.7	0.13249	0.466281	0.343316	-0.143802	1.70451	-0.34961	-0.935987	-0.275106	RBFOX2	40.4458	0	RBFOX2	40.4458	0	.	.	.	.	.	.	.		.	.	.	.	.	.
chr18	60980811	60990360	Cluster2	796.59	868.408	614.361	952.99	2031.33	1503.3	1162.92	711.817	1.21387e+07	0.172366	0.360464	0.473932	-1.01685	-0.697867	1.50141	0.424489	-0.211182	BCL2	38.4395	0	BCL2	38.4395	0	.	.	.	.	.	.	.		.	.	.	.	.	.
chr17	63167621	63182771	Cluster3	780.73	792.029	702.58	1371.35	310.649	237.424	590.62	474.995	8.914e+06	0.0642239	0.991847	0.583217	0.338097	1.60063	-0.666764	-0.823292	-0.448667	RGS9	1.20034	0	GNA13	28.097	0	.	.	.	.	.	.	.		.	.	.	.	.	.
chr2	236538936	236583012	Cluster4	776.766	1121.81	1242.99	584.659	402.937	591.839	718.873	460.355	3.5228e+06	0.231003	0.203332	0.420235	0.36998	-0.39733	-1.12316	-0.368652	1.51916	AGAP1	16.8816	0	AGAP1	16.8816	0	.	.	.	.	.	.	.		.	.	.	.	.	.
chr12	52304252	52336321	Stable	760.545	806.748	867.924	692.347	699.578	857.938	120.25	76.401	1355.82	0.0663553	0.12479	0.0976085	-0.110011	-1.01149	-0.91591	1.17739	0.860024	ACVRL1	2.74992	0	ACVR1B	11.3172	0	.	.	.	.	.	.	.		.	.	.	.	.	.
chr7	81891851	81900353	Cluster1	756.58	706.103	519.804	756.197	353.662	285.979	352.441	165.596	564.971	0.18872	0.546349	0.370595	1.08207	1.08041	-0.673078	-0.967912	-0.52149	CACNA2D1	35.9657	0	CACNA2D1	35.9657	0	.	.	.	.	.	.	.		.	.	.	.	.	.
chr6	21970305	22009428	Cluster3	749.011	664.334	547.273	1898.36	735.34	439.292	1149.35	379.767	271230	0.155004	0.75295	0.634439	-0.263643	1.74581	-0.287544	-0.805138	-0.389488	PRL	0	0	SOX4	65.51	1	SOX4	65.51	55.997	52.723	164.87	159.49	118.94	0.554879	0	-0.18727	-0.251721	1.95597	1.85006	1.05181
chr11	78551239	78580658	RA_C_PatternMatch	742.523	570.452	321.179	902.005	414.803	176.252	159.482	146.137	120586	0.388912	0.743254	0.519622	0.756386	1.29426	-0.348887	-1.15343	-0.548327	TENM4	10.419	0	TENM4	10.419	0	.	.	.	.	.	.	.		.	.	.	.	.	.
chr5	124815841	124823333	Cluster1	734.954	596.309	343.894	680.911	335.369	245.835	260.94	111.533	12435.6	0.355075	0.546104	0.421239	1.19428	0.950359	-0.609199	-1.0133	-0.522136	.	.	0	.	.	0	.	.	.	.	.	.	.		.	.	.	.	.	.
chr2	25453013	25480033	Cluster2	732.43	780.095	666.13	526.527	1067.08	775.356	286.985	181.565	136258	0.0788136	0.342631	0.235273	-0.0420477	-1.0343	1.57063	0.164813	-0.659102	DNMT3A	24.1565	0	DNMT3A	24.1565	0	.	.	.	.	.	.	.		.	.	.	.	.	.
chr5	141547059	141565380	Cluster1	731.349	745.088	651.339	909.628	291.202	206.456	453.886	328.869	1.8875e+06	0.0713817	0.818295	0.471795	0.75023	1.34144	-0.70938	-0.990414	-0.391872	NDFIP1	23.9158	0	NDFIP1	23.9158	0	.	.	.	.	.	.	.		.	.	.	.	.	.
chr20	48660535	48674289	Cluster3	708.28	530.672	337.027	1273.19	597.402	417.499	564.91	181.735	9880.27	0.353465	0.59153	0.519916	0.112698	1.64289	-0.187641	-0.674951	-0.892996	UBE2V1	12.5474	0	RNF114	15.3969	0	.	.	.	.	.	.	.		.	.	.	.	.	.
chr18	53430444	53449033	Stable	706.478	731.961	431.585	516.044	821.201	551.695	190.434	143.892	77385.8	0.267195	0.264983	0.238057	0.611434	-0.80757	1.46628	-0.54192	-0.728227	TCF4	90.6976	1	TCF4	90.6976	1	TCF4	90.698	87.083	87.793	97.516	107.66	101.94	0.232809	0	-0.179093	-0.143919	0.337775	0.840326	0.556947
chr8	9756107	9765121	Cluster2	696.386	759.807	518.747	772.398	2089.67	1542.3	1329.86	719.832	5.7506e+06	0.189816	0.450753	0.578379	-0.929263	-0.798528	1.46708	0.525646	-0.264935	LINC00599	7.05302	0	LINC00599	7.05302	0	.	.	.	.	.	.	.		.	.	.	.	.	.
chr15	33439076	33455260	Cluster1	691.7	541.014	411.511	698.541	271.756	212.573	269.258	144.715	10654.9	0.255855	0.672463	0.44051	1.06678	1.09565	-0.705213	-0.954942	-0.50228	FMN1	0.439033	0	GREM1	1.33274	0	.	.	.	.	.	.	.		.	.	.	.	.	.
chr20	57452506	57468302	Cluster2	684.13	801.577	577.912	701.4	1407.73	857.938	606.153	250.477	44231.2	0.162646	0.37508	0.352314	-0.688843	-0.630933	1.73753	-0.106031	-0.311722	GNAS	564.842	0	GNAS	564.842	0	.	.	.	.	.	.	.		.	.	.	.	.	.
chr9	120085511	120119391	Cluster1	672.956	639.67	578.968	740.949	339.819	366.65	299.851	185.89	152712	0.0755803	0.464791	0.298529	0.517852	0.85876	-1.15245	-1.01792	0.79376	ASTN2	29.3631	0	ASTN2	29.3631	0	.	.	.	.	.	.	.		.	.	.	.	.	.
chr22	19857831	19907490	Cluster4	672.956	645.239	961.425	217.282	250.661	705.008	455.674	346.586	2.75532e+06	0.230431	0.69687	0.500009	0.916164	-1.08102	-0.93472	1.05665	0.0429289	TXNRD2	3.4183	0	SEPT5	15.4359	0	.	.	.	.	.	.	.		.	.	.	.	.	.
chr3	193856677	193865761	Cluster2	664.666	816.693	572.629	418.839	992.923	398.383	245.827	192.088	279743	0.180022	0.55936	0.359564	0.391596	-0.491053	1.57021	-0.5645	-0.906254	HES1	6.33147	1	HES1	6.33147	1	HES1	6.3315	3.175	3.077	5.0045	2.4985	0.95567	0.698346	0	-1.57818	-1.62717	-0.663469	-1.91641	-2.68779
chr7	18733803	18748654	Cluster1	656.376	609.835	440.565	780.975	322.844	206.838	286.991	184.422	204248	0.199627	0.694879	0.432252	0.799856	1.3084	-0.561444	-1.03492	-0.511895	HDAC9	6.33799	0	TWIST1	45.6783	1	TWIST1	45.678	48.249	53.271	58.098	45.777	40.088	0.184469	0	0.290927	0.859201	1.40541	0.0112025	-0.632548
chr15	39169127	39189482	Cluster3	654.213	554.142	367.666	1078.31	401.948	239.718	424.097	229.473	429668	0.276827	0.775805	0.540889	0.241605	1.57295	-0.550316	-1.05959	-0.204641	C15orf53	0	0	.	.	0	.	.	.	.	.	.	.		.	.	.	.	.	.
chr14	104887882	104944417	Cluster4	626.819	636.488	1010.55	402.638	529.998	857.173	474.74	239.697	283358	0.288685	0.393014	0.326678	-0.0859858	-1.28115	-0.602164	1.14209	0.827211	C14orf180	0.108707	0	C14orf2	65.3241	0	.	.	.	.	.	.	.		.	.	.	.	.	.
chr22	50728742	50766155	Cluster2	609.518	797.201	826.192	506.99	1115.7	1302.96	476.768	225.53	9655.42	0.158033	0.426742	0.350497	-0.836265	-1.14288	0.677486	1.23749	0.0641648	PLXNB2	18.8215	0	PLXNB2	18.8215	0	.	.	.	.	.	.	.		.	.	.	.	.	.
chr7	23510321	23515076	Cluster2	601.588	504.814	341.253	481.736	900.964	519.962	396.15	181.695	66770.2	0.272691	0.365481	0.336565	0.126375	-0.477933	1.63586	-0.285193	-0.999112	IGF2BP3	9.64548	0	TRA2A	22.199	0	.	.	.	.	.	.	.		.	.	.	.	.	.
chr11	2797392	2842570	Cluster4	596.902	526.296	723.71	212.04	220.173	626.249	384.862	278.502	912282	0.162485	0.67125	0.448472	0.90383	-1.03776	-0.996732	1.05188	0.0787813	KCNQ1	0.0422545	0	CD81	59.4374	0	.	.	.	.	.	.	.		.	.	.	.	.	.
chr16	4343732	4391652	Cluster2	591.856	775.719	780.234	682.817	1505.95	1515.54	735.306	480.42	2.29272e+06	0.150126	0.38714	0.431079	-1.13102	-0.923865	0.950779	0.97262	0.131489	PAM16	19.3157	0	PAM16	19.3157	0	.	.	.	.	.	.	.		.	.	.	.	.	.
chr1	156459486	156475785	Cluster2	575.636	754.636	650.811	693.3	1534.95	986.399	780.314	322.496	265982	0.136109	0.39871	0.411481	-0.786589	-0.488764	1.64157	0.253111	-0.619328	MEF2D	1.47061	1	CCT3	214.445	0	MEF2D	1.4706	1.6263	2.466	2.25	3.1357	2.8127	0.249755	0	0.273381	1.74774	1.36848	2.92361	2.35648
chr12	109948189	109980699	Cluster4	548.241	695.363	989.951	378.337	235.5	549.019	459.863	297.846	828833	0.302102	0.404948	0.461694	0.288166	-0.584791	-1.31868	0.292163	1.32314	UBE3B	6.24395	0	UNG	53.7883	0	.	.	.	.	.	.	.		.	.	.	.	.	.
chr17	499704	506752	Cluster1	540.672	515.953	425.774	593.712	253.957	131.138	294.636	185.688	171590	0.12239	0.73441	0.442066	0.905589	1.17444	-0.547721	-1.17027	-0.362039	VPS53	8.65076	0	VPS53	8.65076	0	.	.	.	.	.	.	.		.	.	.	.	.	.
chr18	22116592	22135609	Cluster3	510.034	422.071	346.536	831.007	389.094	301.272	320.973	122.322	11672	0.191987	0.559837	0.411536	0.11176	1.66913	-0.475044	-0.901158	-0.404685	HRH4	0	0	IMPACT	4.23082	0	.	.	.	.	.	.	.		.	.	.	.	.	.
chr6	3056506	3069539	Cluster2	490.57	612.222	415.209	468.871	1217.55	601.015	605.328	251.806	99810.4	0.19646	0.524085	0.466552	-0.576275	-0.646036	1.76093	-0.221201	-0.317414	.	.	0	.	.	0	.	.	.	.	.	.	.		.	.	.	.	.	.
chr18	20138688	20147872	Cluster2	484.442	474.979	189.644	719.031	1211.28	327.653	736.301	304.04	690987	0.437408	0.58828	0.63651	-0.261371	0.32765	1.56362	-0.655047	-0.974853	CTAGE1	0.031179	0	GATA6	1.45864	1	GATA6	1.4586	0.80149	0.73437	6.3839	2.8618	0.41375	1.28729	0	-0.311816	-0.343666	2.33718	0.665855	-0.495808
chr19	40909600	40940216	Cluster2	470.385	638.874	674.054	628.497	1562.31	1096.89	923.436	388.042	446595	0.183137	0.42605	0.484071	-1.01682	-0.650965	1.50978	0.432846	-0.274841	SERTAD1	0.533141	0	PLD3	24.6517	0	.	.	.	.	.	.	.		.	.	.	.	.	.
chr5	135345647	135357846	Cluster3	447.676	458.669	362.912	987.774	605.806	329.182	540.098	238.51	158457	0.123854	0.515972	0.456877	-0.494384	1.64537	0.132094	-0.963832	-0.319249	TGFBI	0	0	SMAD5	23.3029	1	SMAD5	23.303	23.541	23.232	25.006	28.379	27.325	0.175003	0	0.0581022	-0.017333	0.415748	1.23919	0.981879
chr9	88273649	88299075	Cluster3	444.793	405.363	359.742	1793.05	762.861	556.283	1348.26	564.965	6.39063e+06	0.105537	0.638631	0.756444	-0.736688	1.74522	-0.15118	-0.531454	-0.325895	AGTPBP1	25.144	0	AGTPBP1	25.144	0	.	.	.	.	.	.	.		.	.	.	.	.	.
chr1	16160366	16163116	Cluster2	440.107	383.086	303.747	312.581	933.265	582.281	550.179	253.056	308733	0.182309	0.510732	0.484796	-0.2492	-0.724838	1.59015	0.281071	-0.897182	FLJ37453	0.826525	0	UQCRHL	211.372	0	.	.	.	.	.	.	.		.	.	.	.	.	.
chr1	2120223	2145872	Cluster2	439.747	560.507	521.388	399.779	1273.41	1033.04	712.903	334.189	195753	0.121478	0.50029	0.511215	-0.810568	-0.914458	1.35639	0.73159	-0.362952	C1orf86	5.12752	0	RER1	8.12845	0	.	.	.	.	.	.	.		.	.	.	.	.	.
chr19	42680130	42682408	Stable	437.223	537.036	422.604	429.322	539.557	367.797	92.225	39.3635	27.9299	0.133752	0.195313	0.150501	0.0687156	-0.0506289	1.61447	-0.979963	-0.652593	DEDD2	3.31605	0	PAFAH1B3	67.3871	0	.	.	.	.	.	.	.		.	.	.	.	.	.
chr12	125137488	125170969	Cluster2	426.05	412.524	512.936	849.59	841.471	826.97	428.947	327.798	1.65268e+06	0.120953	0.0136524	0.33472	-1.5677	0.724292	0.680356	0.601884	-0.438835	NCOR2	7.8556	0	UBC	170.969	0	.	.	.	.	.	.	.		.	.	.	.	.	.
chr9	73032861	73036202	Cluster4	413.794	549.766	494.447	140.566	383.161	392.648	273.228	197.287	328306	0.140695	0.467755	0.355711	0.502362	-1.76326	0.248352	0.327018	0.685524	KLF9	1.507	1	SMC5	7.07192	0	KLF9	1.507	2.0968	5.0061	0.62916	0.77263	1.3287	0.715804	0	0.372546	2.2102	-0.554486	-0.463863	-0.112623
chr18	6728705	6736777	Cluster2	406.585	449.917	247.752	677.576	957.491	481.73	507.574	308.825	1.84139e+06	0.289171	0.338883	0.462235	-0.822026	0.365475	1.59208	-0.492736	-0.642795	ARHGAP28	7.87705	0	ARHGAP28	7.87705	0	.	.	.	.	.	.	.		.	.	.	.	.	.
chr8	28258617	28270091	Cluster2	403.341	508.394	410.983	427.892	849.381	610.191	340.987	145.518	6772.1	0.132843	0.33598	0.323063	-0.904329	-0.767427	1.58288	0.249109	-0.160234	ZNF395	8.51079	0	ELP3	14.1393	0	.	.	.	.	.	.	.		.	.	.	.	.	.
chr1	210464024	210468414	Cluster2	402.62	513.964	587.42	117.694	540.545	360.915	453.82	247.958	220421	0.185595	0.624697	0.407141	0.401219	-1.41997	1.28281	0.134649	-0.398703	HHAT	1.53952	0	SYT14	8.86802	0	.	.	.	.	.	.	.		.	.	.	.	.	.
chr13	114185787	114220646	Cluster4	401.9	497.256	754.877	325.922	638.602	879.73	226	142.044	58805.4	0.331188	0.451684	0.365382	-0.836376	-1.17047	0.204466	1.26477	0.537611	TMCO3	9.78328	0	TMCO3	9.78328	0	.	.	.	.	.	.	.		.	.	.	.	.	.
chr3	50407156	50430043	Cluster4	375.947	402.976	595.344	301.621	427.657	942.049	346.705	133.31	12017.3	0.261155	0.608986	0.460793	-0.669744	-0.941104	-0.480953	1.39707	0.694734	CACNA2D2	3.92063	0	TMEM115	11.5348	0	.	.	.	.	.	.	.		.	.	.	.	.	.
chr3	32442561	32444117	Cluster2	365.134	444.746	307.973	417.409	912.5	454.585	467.754	186.264	79769.1	0.184352	0.463554	0.448719	-0.575256	-0.352199	1.76035	-0.193569	-0.639325	CMTM7	4.34545	0	CMTM7	4.34545	0	.	.	.	.	.	.	.		.	.	.	.	.	.
chr3	159480910	159484102	Cluster2	363.692	536.639	305.332	340.217	922.718	517.668	386.079	206.613	111065	0.299315	0.503036	0.460207	-0.581038	-0.67747	1.71534	0.0514686	-0.508305	SCHIP1	52.3152	0	SCHIP1	52.3152	0	.	.	.	.	.	.	.		.	.	.	.	.	.
chr3	195613775	195636445	Cluster2	361.529	562.496	679.865	425.51	978.091	943.196	415.595	249.066	330466	0.301119	0.395584	0.393311	-1.18343	-0.965365	0.917968	0.799037	0.431788	TNK2	3.06677	0	SDHAP2	6.15436	0	.	.	.	.	.	.	.		.	.	.	.	.	.
chr12	52565954	52613438	Cluster3	295.207	358.024	437.924	1170.27	703.533	877.819	875.063	511.535	1.00582e+07	0.19666	0.257137	0.532245	-1.50492	1.24767	-0.220494	0.327739	0.150006	KRT80	0.0163396	0	KRT7	0.0397133	0	.	.	.	.	.	.	.		.	.	.	.	.	.
chr20	56321332	56324818	Cluster2	292.684	408.148	379.288	185.356	644.37	509.257	236.222	152.07	145011	0.166899	0.52851	0.399433	-0.619892	-1.2169	1.33634	0.584783	-0.0843344	PMEPA1	8.30146	0	RAE1	20.4021	0	.	.	.	.	.	.	.		.	.	.	.	.	.
chr2	2325940	2338189	Cluster1	1467.38	1165.97	695.713	1349.43	575.813	526.844	590.157	279.799	387689	0.350459	0.564541	0.429555	1.21461	0.9548	-0.749278	-0.857144	-0.562992	MYT1L	16.5294	1	MYT1L	16.5294	1	MYT1L	16.529	16.852	15.1	17.501	21.543	27.798	0.276158	0	0.0642154	-0.284099	0.193243	0.99683	2.24038
chr7	16978766	16983371	Cluster2	263.848	256.982	126.253	626.114	1296.65	645.747	1039.67	537.741	1.26114e+07	0.359465	0.445697	0.79976	-0.863463	0.00510641	1.61278	0.0521785	-0.806606	AGR3	0	0	BZW2	55.0868	0	.	.	.	.	.	.	.		.	.	.	.	.	.
chr10	43361564	43381639	Cluster2	261.325	229.136	291.597	825.765	753.632	775.738	564.44	494.952	1.43078e+07	0.11982	0.0470752	0.552397	-1.73526	0.735826	0.420032	0.516811	0.0625905	BMS1	9.621	0	RET	34.313	0	.	.	.	.	.	.	.		.	.	.	.	.	.
chr2	16330102	16426768	Cluster1	142383	144879	176623	112437	21822.1	64131.6	123057	72329.8	9.94838e+12	0.123449	0.685624	0.521827	0.789226	0.246689	-1.395	-0.62847	0.987555	MYCNOS	80.74	0	MYCN	1144.73	1	MYCN	1144.7	1181.8	1102.1	133.94	141.63	290.79	0.728666	0	0.0819589	-0.0941091	-2.2329	-2.21592	-1.8864
chr19	18524930	18589626	Stable	1375.11	1638.56	1655.02	1662.97	2770.62	2021.35	1132.06	463.113	541513	0.10093	0.262684	0.266444	-1.02918	-0.485137	1.60829	0.192191	-0.286161	SSBP4	15.0215	0	FKBP8	59.8288	0	.	.	.	.	.	.	.		.	.	.	.	.	.
chr2	27294651	27305329	Cluster2	1312.75	1274.57	1086.09	1462.84	2460.14	1497.19	1185.57	449.972	354612	0.0991054	0.31335	0.320397	-0.376445	-0.113834	1.63114	-0.0537317	-1.08713	EMILIN1	41.2829	0	EMILIN1	41.2829	0	.	.	.	.	.	.	.		.	.	.	.	.	.
chr5	14399681	14461419	Cluster1	1308.07	1302.41	997.875	1319.89	849.876	655.688	452.534	233.758	27590.4	0.147557	0.36261	0.263249	0.892026	0.932659	-0.683072	-1.35062	0.209005	TRIO	25.8698	0	TRIO	25.8698	0	.	.	.	.	.	.	.		.	.	.	.	.	.
chr13	113630856	113756923	Cluster4	1286.08	1498.93	1968.28	1085.93	1634.33	2694.63	726.35	320.23	304236	0.220296	0.45309	0.339409	-0.732441	-1.04024	-0.196883	1.43371	0.53586	MCF2L	8.41455	0	LAMP1	24.6725	0	.	.	.	.	.	.	.		.	.	.	.	.	.
chr2	2823427	2880622	Cluster4	1231.65	1171.93	1686.19	1103.09	496.544	1262.06	1037.12	566.299	3.73067e+06	0.206313	0.423501	0.331146	0.60045	0.190013	-1.74643	0.697536	0.25843	MYT1L	16.5294	1	MYT1L	16.5294	1	MYT1L	16.529	16.852	15.1	17.501	21.543	27.798	0.276158	0	0.0642154	-0.284099	0.193243	0.99683	2.24038
chr22	49400381	49446026	Cluster4	1154.15	833.401	1099.3	490.313	668.101	1453.22	663.837	319.217	534477	0.16673	0.588576	0.371238	0.68092	-0.934513	-0.501869	1.4087	-0.653239	MIR4535	0	0	LOC284933	0.0986152	0	.	.	.	.	.	.	.		.	.	.	.	.	.
chr22	25869980	25890790	Cluster1	1146.22	873.181	633.378	854.355	300.102	376.59	573.079	304.334	778032	0.290187	0.588544	0.463298	1.40786	0.572357	-1.01426	-0.795302	-0.170653	CRYBB2P1	11.1667	0	ADRBK2	51.3657	0	.	.	.	.	.	.	.		.	.	.	.	.	.
chr3	52038894	52119314	Stable	1081.7	940.41	1214.99	1027.32	1204.36	1588.94	478.15	292.607	251720	0.127252	0.225458	0.193616	-0.764551	-0.924222	-0.404394	0.724818	1.36835	POC1A	5.71182	0	RPL29	190.568	0	.	.	.	.	.	.	.		.	.	.	.	.	.
chr11	68834515	68883444	Cluster4	1014.66	772.139	675.639	426.939	834.879	1038.4	587.721	260.061	61877.2	0.212805	0.406101	0.2869	0.879118	-1.26388	0.223584	0.965681	-0.804499	TPCN2	1.01766	0	GAL	44.744	0	.	.	.	.	.	.	.		.	.	.	.	.	.
chr19	1244972	1265648	Cluster2	990.872	1386.35	1204.42	1122.62	3171.25	2225.13	1784.9	771.157	2.69851e+06	0.165803	0.47184	0.505365	-0.919617	-0.772884	1.50875	0.455021	-0.271269	MIDN	10.9032	0	RPS15	263.144	0	.	.	.	.	.	.	.		.	.	.	.	.	.
chr7	18858625	18887804	Cluster1	962.396	972.235	739.03	896.763	383.326	248.129	588.909	388.322	1.38026e+06	0.147991	0.671771	0.44595	1.15227	0.944838	-0.677879	-1.10517	-0.314061	HDAC9	6.33799	0	TWIST1	45.6783	1	TWIST1	45.678	48.249	53.271	58.098	45.777	40.088	0.184469	0	0.290927	0.859201	1.40541	0.0112025	-0.632548
chr22	46391647	46435739	Cluster2	933.921	1144.09	1160.05	683.293	1627.24	1431.04	483.15	260.205	128040	0.116923	0.399382	0.290332	-0.6111	-1.27493	1.22526	0.705592	-0.0448225	LOC730668	0.120887	0	FBLN1	56.5825	0	.	.	.	.	.	.	.		.	.	.	.	.	.
chrX	117345175	117360809	Cluster3	920.945	723.607	435.811	1342.29	514.013	278.715	421.345	198.209	13534	0.351816	0.784994	0.548959	0.537704	1.48396	-0.376186	-0.90462	-0.74086	KLHL13	72.1705	0	KLHL13	72.1705	0	.	.	.	.	.	.	.		.	.	.	.	.	.
chr13	114503382	114564058	Cluster4	920.584	1079.24	1316.94	521.285	1147.34	1932.27	615.33	307.105	250710	0.180435	0.589005	0.405467	-0.519208	-1.26271	-0.0969846	1.36457	0.514334	GAS6	5.77139	0	GAS6	5.77139	0	.	.	.	.	.	.	.		.	.	.	.	.	.
chr19	6199219	6243501	Cluster4	885.981	813.909	875.32	779.545	1203.21	1684.53	809.21	390.757	1.05166e+06	0.0453169	0.370409	0.336226	-0.707915	-1.01043	0.193716	1.56173	-0.0370999	MLLT1	26.8521	0	NDUFA11	55.1489	0	.	.	.	.	.	.	.		.	.	.	.	.	.
chr7	40581534	40607572	Cluster3	876.61	798.792	583.722	1389.46	526.043	284.068	512.85	305.876	1.06474e+06	0.201462	0.792538	0.511337	0.350304	1.55463	-0.472929	-1.04116	-0.390844	MPLKIP	18.0028	0	MPLKIP	18.0028	0	.	.	.	.	.	.	.		.	.	.	.	.	.
chr10	9270893	9288569	Cluster1	867.959	718.435	390.381	1050.67	384.479	213.337	333.956	179.726	64588.9	0.370736	0.805075	0.538197	0.821123	1.30765	-0.466287	-0.922003	-0.740478	.	.	0	.	.	0	.	.	.	.	.	.	.		.	.	.	.	.	.
chr1	50791781	50814079	Cluster1	856.785	760.205	546.745	1037.81	538.238	360.15	260.32	212.477	384314	0.219966	0.544329	0.361919	0.652577	1.33039	-0.540165	-1.20698	-0.235823	ELAVL4	157.942	0	ELAVL4	157.942	0	.	.	.	.	.	.	.		.	.	.	.	.	.
chr10	43533776	43626724	Cluster2	820.019	874.773	1215.52	3253.51	4947.31	4939.64	4072.54	3263.64	4.97553e+09	0.220896	0.222757	0.737058	-1.61719	-0.183292	0.814754	0.810235	0.175493	RET	34.313	0	RET	34.313	0	.	.	.	.	.	.	.		.	.	.	.	.	.
chr7	73417094	73458667	Stable	785.777	797.996	1072.89	639.456	601.192	896.935	205.893	181.243	167316	0.183334	0.225736	0.216307	0.603961	-0.534785	-0.832576	1.46905	-0.705651	ELN	2.21547	0	EIF4H	63.4563	0	.	.	.	.	.	.	.		.	.	.	.	.	.
chr1	50730330	50745001	Cluster3	777.847	675.472	559.423	1324.66	499.675	278.715	546.813	288.123	788216	0.162887	0.786394	0.51872	0.220814	1.59836	-0.479963	-1.03661	-0.302599	ELAVL4	157.942	0	ELAVL4	157.942	0	.	.	.	.	.	.	.		.	.	.	.	.	.
chr7	11815106	11835636	RA_C_PatternMatch	716.931	605.459	447.432	745.714	416.121	321.153	189.338	95.859	6817.84	0.229545	0.45076	0.319156	1.00785	1.14984	-0.476102	-0.944597	-0.736994	THSD7A	27.0634	0	THSD7A	27.0634	0	.	.	.	.	.	.	.		.	.	.	.	.	.
chr22	19947293	20009164	Cluster4	716.931	656.776	855.774	393.585	620.144	1041.07	323.346	153.221	25032.4	0.137331	0.479709	0.307996	0.0210525	-1.34559	-0.388024	1.39105	0.321515	COMT	5.53777	0	COMT	5.53777	0	.	.	.	.	.	.	.		.	.	.	.	.	.
chr2	217555981	217566724	Stable	706.478	611.824	500.786	587.995	528.845	458.026	118.483	66.0797	1849.01	0.169791	0.123957	0.157346	1.47776	0.17772	-0.471298	-1.24835	0.0641667	IGFBP5	18.1736	0	RPL37A	1594.74	0	.	.	.	.	.	.	.		.	.	.	.	.	.
chr11	19723989	19760767	Stable	705.036	768.559	797.138	1155.98	1330.1	1166.09	561.541	462.855	5.64926e+06	0.0622833	0.0802869	0.264788	-1.69879	0.224189	0.966696	0.267301	0.240606	NAV2	10.4609	0	NAV2	10.4609	0	.	.	.	.	.	.	.		.	.	.	.	.	.
chr12	110034161	110059930	Cluster2	638.714	647.228	522.445	330.211	738.141	711.507	308.503	176.418	131818	0.115654	0.384669	0.252512	0.320831	-1.50868	0.910461	0.752514	-0.47513	MVK	3.52406	0	UNG	53.7883	0	.	.	.	.	.	.	.		.	.	.	.	.	.
chr17	55857508	55861075	Stable	638.353	509.19	704.693	496.031	343.444	638.483	469.115	210.848	164757	0.161026	0.299498	0.237191	0.985025	0.0523712	-0.94755	0.985877	-1.07572	MIR4315-1	0	0	SRSF1	87.8261	0	.	.	.	.	.	.	.		.	.	.	.	.	.
chr8	49422016	49445659	Cluster2	614.924	622.962	397.248	547.969	1180.14	622.426	557.178	225.558	88003.6	0.234951	0.440966	0.402163	-0.336514	-0.586683	1.77534	-0.308484	-0.543659	EFCAB1	0.120167	0	SNAI2	6.31973	1	SNAI2	6.3197	4.6779	2.7675	5.6305	4.0606	2.2587	0.476949	0	-0.936603	-2.02644	-0.39317	-1.28876	-2.31669
chr10	65458310	65484320	Cluster3	606.994	612.619	473.845	1527.64	571.198	323.065	920.646	310.441	147938	0.139149	0.787871	0.621948	-0.214866	1.73987	-0.290869	-0.817712	-0.416428	REEP3	11.4968	0	JMJD1C	15.3204	0	.	.	.	.	.	.	.		.	.	.	.	.	.
chr19	1350414	1379484	Stable	605.192	673.086	683.563	1043.52	1231.06	974.547	557.974	331.707	425254	0.0650615	0.122567	0.289025	-1.23409	0.509404	1.25536	0.235057	-0.765734	MUM1	9.96823	0	RPS15	263.144	0	.	.	.	.	.	.	.		.	.	.	.	.	.
chr12	131190956	131201905	Cluster4	600.867	606.254	480.184	280.179	648.325	769.621	320.688	173.731	38691.8	0.126739	0.450293	0.296684	0.238046	-1.4928	0.494191	1.14886	-0.388298	.	.	0	.	.	0	.	.	.	.	.	.	.		.	.	.	.	.	.
chr16	30404939	30412796	Cluster2	595.1	568.463	380.872	644.697	1133.33	674.039	564.867	263.528	247290	0.226796	0.33527	0.376679	-0.473931	-0.271012	1.72815	-0.150964	-0.832247	ZNF48	9.32242	1	DCTPP1	39.8548	0	ZNF48	9.3224	7.5916	6.8333	10.576	11.003	9.9611	0.244177	0	-0.832503	-1.19724	0.602973	0.808357	0.30721
chr17	65012550	65029989	Cluster4	591.856	658.765	1140.5	446.476	237.807	662.187	580.942	406.398	2.96304e+06	0.37554	0.472791	0.482195	0.324989	-0.435521	-1.52711	0.692903	0.944738	CACNG4	22.2079	0	CACNG4	22.2079	0	.	.	.	.	.	.	.		.	.	.	.	.	.
chr9	66455720	66458680	Cluster2	588.612	618.586	475.958	614.678	1467.71	1298.38	849.124	479.791	607422	0.134038	0.400759	0.502565	-0.968249	-0.902689	1.24283	0.816933	-0.18882	.	.	0	.	.	0	.	.	.	.	.	.	.		.	.	.	.	.	.
chr16	87397283	87421730	Cluster2	575.636	704.91	594.816	545.11	1150.31	778.032	445.4	200.851	64639.2	0.111597	0.370247	0.312018	-0.694842	-0.81984	1.65833	0.133929	-0.277582	FBXO31	3.57677	0	SLC7A5	29.9341	0	.	.	.	.	.	.	.		.	.	.	.	.	.
chr14	61928705	61940861	Cluster3	561.218	540.219	400.946	1252.7	443.808	232.836	691.482	249.702	112196	0.173936	0.837101	0.61825	-0.0654954	1.70468	-0.366062	-0.906145	-0.366978	PRKCH	0.343922	0	HIF1A	37.5908	1	HIF1A	37.591	39.303	32.246	61.985	52.812	42.715	0.31233	0	0.136028	-0.424689	1.93823	1.20939	0.407129
chr6	64512070	64529021	Cluster3	558.334	466.227	380.344	1757.31	813.29	445.027	1198.98	458.632	1.07741e+06	0.190076	0.673358	0.709064	-0.56506	1.72454	-0.0781887	-0.781435	-0.299857	EYS	0.942094	0	PTP4A1	26.9249	0	.	.	.	.	.	.	.		.	.	.	.	.	.
chr19	2032158	2065224	Cluster2	544.277	738.326	784.988	591.806	1062.47	1110.27	325.282	177.191	8838.13	0.185222	0.310939	0.292656	-1.15171	-0.972328	0.804014	0.984417	0.335605	MKNK2	6.4664	0	OAZ1	171.332	0	.	.	.	.	.	.	.		.	.	.	.	.	.
chr1	184410975	184433400	Cluster3	540.672	499.245	477.015	993.492	408.87	322.683	452.82	199.175	152088	0.0638934	0.634705	0.434589	-0.0384881	1.69728	-0.543718	-0.874095	-0.240983	C1orf21	13.545	0	TSEN15	16.6601	0	.	.	.	.	.	.	.		.	.	.	.	.	.
chrX	39574362	39591342	Cluster3	515.08	483.731	370.307	858.167	562.629	230.16	343.087	149.705	37527.6	0.166893	0.570914	0.418875	0.0394187	1.48947	0.240384	-1.16479	-0.604482	BCOR	21.1088	0	BCOR	21.1088	0	.	.	.	.	.	.	.		.	.	.	.	.	.
chr9	123620389	123640598	Stable	514.72	581.193	571.044	318.298	556.201	487.082	196.422	96.834	8631.65	0.0644464	0.269646	0.194237	0.620196	-1.43951	1.05517	0.33038	-0.566237	PHF19	9.61421	0	CDK5RAP2	13.5961	0	.	.	.	.	.	.	.		.	.	.	.	.	.
chr17	76035530	76038180	Cluster2	508.953	524.307	351.818	405.974	1092.13	584.958	567.823	268.876	549910	0.206768	0.51259	0.459538	-0.382388	-0.757051	1.73936	-0.105863	-0.494053	TNRC6C	11.4652	0	TK1	31.5848	0	.	.	.	.	.	.	.		.	.	.	.	.	.
chr2	238772708	238807575	Cluster2	506.429	582.784	1041.19	650.415	1471.5	1670.38	888.716	444.328	1.09362e+06	0.407294	0.427726	0.498832	-1.20116	-0.923242	0.661578	1.04545	0.417375	RAMP1	9.77872	0	ILKAP	10.0092	0	.	.	.	.	.	.	.		.	.	.	.	.	.
chr1	53966105	54006474	Cluster4	506.429	579.602	1020.59	379.29	509.233	1112.18	352.471	160.392	49549.4	0.3961	0.586381	0.444263	-0.460787	-0.904884	-0.450993	1.6551	0.161561	GLIS1	0.0457186	1	LRP8	7.42818	0	GLIS1	0.045719	0.10116	0.57499	0.11126	0.22223	0.50346	0.785836	0	0.184806	1.76427	0.218474	0.58838	1.52583
chr19	10334873	10347958	Cluster2	505.709	699.341	608.022	1099.75	1766.33	945.108	1066.99	526.357	3.34277e+06	0.160283	0.343512	0.492366	-1.00782	0.209354	1.57515	-0.107503	-0.669188	S1PR2	5.27014	0	EIF3G	61.6752	0	.	.	.	.	.	.	.		.	.	.	.	.	.
chr19	51191009	51199722	Cluster2	503.546	560.905	378.759	269.22	671.891	550.166	234.326	168.984	189015	0.193589	0.415447	0.293503	0.0452307	-1.55855	1.19742	0.364308	-0.0484119	SHANK1	2.03209	0	C19orf48	39.7678	0	.	.	.	.	.	.	.		.	.	.	.	.	.
chr2	12305965	12320099	Cluster3	493.814	453.497	363.968	1673.45	924.201	474.466	1179.64	619.077	7.64047e+06	0.152048	0.591476	0.686949	-0.870981	1.53452	0.00665753	-0.910436	0.240244	MIR4262	0	0	LPIN1	12.4236	0	.	.	.	.	.	.	.		.	.	.	.	.	.
chr19	31821234	31842697	Cluster2	484.803	695.761	630.209	914.393	2405.26	1264.35	1709.5	809.326	2.65295e+07	0.178877	0.510221	0.666199	-1.04785	-0.44808	1.63338	0.0405087	-0.177959	TSHZ3	5.14655	1	TSHZ3	5.14655	1	TSHZ3	5.1466	5.0631	7.3678	20.486	17.305	9.7245	0.554691	0	-0.0146642	0.390085	2.69389	2.13525	0.803966
chrX	153128188	153152227	Stable	475.071	436.79	494.447	521.285	528.68	568.518	91.89	57.6	1465.93	0.0625905	0.0470918	0.0909682	-0.739517	0.264326	0.424958	1.2903	-1.24007	L1CAM	24.6787	0	SNORA70	1366.32	0	.	.	.	.	.	.	.		.	.	.	.	.	.
chr10	126681644	126715932	RA_C_PatternMatch	467.862	542.208	607.494	276.843	488.963	765.033	191.019	109.501	13047.3	0.129574	0.479721	0.308307	-0.315824	-1.35594	-0.200928	1.30229	0.570394	CTBP2	16.0521	0	CTBP2	16.0521	0	.	.	.	.	.	.	.		.	.	.	.	.	.
chr16	2072829	2091165	Cluster4	394.33	659.56	703.636	246.824	503.96	611.338	277.241	168.161	124786	0.285592	0.412549	0.335577	-0.530039	-1.41923	0.130828	0.778119	1.04032	NTHL1	16.3494	0	RPS2	176.48	0	.	.	.	.	.	.	.		.	.	.	.	.	.
chr11	64029769	64039481	Cluster2	388.923	475.774	456.413	347.365	874.102	690.862	398.328	190.71	78108.5	0.103536	0.41949	0.376118	-0.819804	-1.01026	1.40369	0.563934	-0.137566	BAD	13.2714	0	BAD	13.2714	0	.	.	.	.	.	.	.		.	.	.	.	.	.
chr17	80039135	80086488	Cluster2	1555.33	2020.45	1900.14	1129.29	2771.61	2900.32	1000.18	650.9	8.0194e+06	0.132263	0.435561	0.335715	-0.795841	-1.33226	0.735561	0.897618	0.494924	FASN	72.5705	0	FASN	72.5705	0	.	.	.	.	.	.	.		.	.	.	.	.	.
chr17	1961184	1990822	Cluster3	325.124	401.385	596.401	2361.98	1316.1	896.935	2036.86	953.986	4.35458e+07	0.317263	0.494774	0.780147	-1.12235	1.57822	0.19154	-0.364212	-0.283202	SMG6	6.44069	0	TSR1	17.6756	0	.	.	.	.	.	.	.		.	.	.	.	.	.
chr16	15235099	15249267	RA_C_PatternMatch	322.241	497.256	690.43	221.094	643.051	685.892	145.795	69.1967	392.829	0.365917	0.497173	0.392238	-0.830713	-1.31138	0.693833	0.897421	0.55084	MIR3180-4	0	0	RRN3	13.8966	0	.	.	.	.	.	.	.		.	.	.	.	.	.
chr11	66079255	66115588	Cluster2	1379.07	1345.38	1397.76	1514.3	2770.46	2288.6	1425.08	655.9	2.20962e+06	0.0193189	0.289226	0.337147	-0.709179	-0.502702	1.41527	0.679543	-0.882936	BRMS1	12.914	0	RBM4	41.8783	0	.	.	.	.	.	.	.		.	.	.	.	.	.
chr7	100805987	100816912	Stable	1304.46	1434.88	1290	1442.83	2568.58	1791.58	1133.7	478.327	855658	0.0594145	0.297928	0.299109	-0.786786	-0.51737	1.67454	0.161669	-0.532051	VGF	39.7329	0	VGF	39.7329	0	.	.	.	.	.	.	.		.	.	.	.	.	.
chr17	48981950	49033317	Stable	1293.29	1398.28	1364.48	1193.62	1800.94	1535.42	402.66	217.445	116903	0.0396394	0.201628	0.149411	-0.61573	-1.03517	1.5206	0.40322	-0.272924	MIR4315-1	0	0	NME1	440.654	0	.	.	.	.	.	.	.		.	.	.	.	.	.
chr14	105933721	105962921	Cluster2	1269.5	1356.91	1342.3	733.802	1986.5	1931.89	629.59	443.317	327536	0.0353934	0.456564	0.32418	-0.31923	-1.34087	1.04818	0.944028	-0.332103	MTA1	18.4812	1	MTA1	18.4812	1	MTA1	18.481	19.531	32.848	16.42	15.275	16.933	0.304916	0	0.16174	2.21307	-0.317473	-0.493847	-0.238451
chr5	176857693	176928158	Cluster2	1250.39	1701.41	1806.11	1113.09	2606.81	2561.2	905.4	560.457	2.65302e+06	0.186194	0.40576	0.344145	-1.00315	-1.18262	0.769821	0.710204	0.705747	DBN1	88.426	0	DBN1	88.426	0	.	.	.	.	.	.	.		.	.	.	.	.	.
chr1	214296906	214341426	Cluster1	1166.41	1029.52	712.089	1328.94	547.302	419.028	482.218	245.835	157858	0.240434	0.643718	0.417782	0.83163	1.24451	-0.741127	-1.06699	-0.268028	PROX1	11.8692	1	PROX1	11.8692	1	PROX1	11.869	13.581	16.374	10.841	18.942	19.317	0.20477	0	0.547709	1.44126	-0.328882	2.26282	2.38279
chr11	69449388	69481821	Cluster2	3482.29	2956.88	2117.78	1807.82	4636.33	3874.48	1756.7	1364.3	7.42926e+07	0.241291	0.425509	0.340837	0.23225	-1.20607	1.22354	0.569129	-0.818846	CCND1	222.876	0	CCND1	222.876	0	.	.	.	.	.	.	.		.	.	.	.	.	.
chr14	89448795	89468177	Cluster1	1081.7	840.164	613.305	1327.04	633.822	348.681	264.624	219.541	336613	0.277184	0.653589	0.437711	0.597624	1.24187	-0.578478	-1.32724	0.0662226	TTC8	9.65522	0	EML5	20.6381	0	.	.	.	.	.	.	.		.	.	.	.	.	.
chr17	61503262	61534178	Cluster4	1078.46	868.806	985.725	696.635	868.169	1363.37	381.825	194.084	178.507	0.107459	0.354706	0.234246	0.0970612	-1.30138	-0.673134	1.14055	0.736903	TANC2	9.30928	0	PSMC5	59.1953	0	.	.	.	.	.	.	.		.	.	.	.	.	.
chr5	51893463	51905610	Cluster1	1039.17	785.664	539.877	1129.29	536.096	370.855	249.568	139.599	34030.5	0.316728	0.587602	0.41387	0.93244	1.19996	-0.560952	-1.05147	-0.519977	.	.	0	.	.	0	.	.	.	.	.	.	.		.	.	.	.	.	.
chr2	2176472	2198606	Cluster1	1038.45	1098.34	1100.88	943.46	373.767	313.889	786.991	510.238	3.62342e+06	0.0327398	0.639114	0.45251	1.17674	0.886764	-0.852331	-1.03512	-0.176051	MYT1L	16.5294	1	MYT1L	16.5294	1	MYT1L	16.529	16.852	15.1	17.501	21.543	27.798	0.276158	0	0.0642154	-0.284099	0.193243	0.99683	2.24038
chr5	51855047	51876919	Cluster1	1022.23	857.269	595.872	1094.03	495.555	384.237	361.714	165.865	18314.4	0.260554	0.58021	0.393549	0.967133	1.18648	-0.641872	-0.981951	-0.529795	.	.	0	.	.	0	.	.	.	.	.	.	.		.	.	.	.	.	.
chr16	4409448	4462157	Cluster2	1010.34	884.32	1284.19	859.12	1503.14	1775.14	618.82	364.32	934058	0.192936	0.341107	0.302288	-0.611975	-1.00845	0.680058	1.39319	-0.45283	CORO7	3.65567	0	PAM16	19.3157	0	.	.	.	.	.	.	.		.	.	.	.	.	.
chr4	140853978	140889502	Cluster3	1009.61	812.317	797.666	1615.79	514.342	439.674	606.18	403.469	3.2932e+06	0.135552	0.768776	0.489381	0.327639	1.59096	-0.704537	-0.860151	-0.353914	MAML3	9.57883	0	SCOC	13.9926	0	.	.	.	.	.	.	.		.	.	.	.	.	.
chr5	176243103	176314755	Cluster4	1004.93	1079.24	1185.41	782.404	710.784	1583.59	398.18	259.54	177419	0.0832286	0.472473	0.296646	-0.222329	-0.816016	-1.00709	1.3215	0.723936	UNC5A	4.92985	0	GPRIN1	34.82	0	.	.	.	.	.	.	.		.	.	.	.	.	.
chr2	223182788	223197005	Cluster1	1002.05	1179.89	776.007	434.563	623.605	418.264	567.487	464.264	7.26207e+06	0.205298	0.231924	0.416523	1.68276	-0.684855	0.103847	-0.752856	-0.348893	PAX3	0	1	FARSB	30.483	0	PAX3	0	0	0	0.12896	0	0.023034	2.37673	0	0	0	2.85587	0	0.510098
chr11	65244295	65268258	Stable	994.837	971.439	819.853	1054.01	1197.77	886.995	226.331	90.9603	1320.54	0.102288	0.148656	0.1337	-0.00417989	0.416318	1.43791	-0.770531	-1.07952	MALAT1	195.455	0	CFL1	319.738	0	.	.	.	.	.	.	.		.	.	.	.	.	.
chr11	68134801	68174137	Cluster4	936.444	889.889	918.108	431.228	715.564	843.41	505.216	263.171	326425	0.0256355	0.318034	0.243723	1.15654	-1.1535	0.146592	0.731152	-0.880782	LRP5	8.02375	0	NDUFS8	23.593	0	.	.	.	.	.	.	.		.	.	.	.	.	.
chr9	136728666	136769914	Cluster4	929.235	855.678	977.801	561.311	610.75	1292.26	367.924	245.651	218127	0.0667672	0.497286	0.306348	0.204065	-1.03836	-0.871414	1.42995	0.275762	VAV2	9.90353	0	VAV2	9.90353	0	.	.	.	.	.	.	.		.	.	.	.	.	.
chr19	1841438	1876994	Cluster2	923.468	1148.06	1056.51	787.169	1763.69	1390.9	615.63	292.165	240536	0.10831	0.375054	0.299225	-0.761266	-1.11316	1.40798	0.445531	0.0209086	KLF16	5.45303	1	OAZ1	171.332	0	KLF16	5.453	5.3779	5.2462	3.2282	3.3837	3.6472	0.212892	0	-0.0796236	-0.219256	-2.35881	-2.19394	-1.91457
chr12	12657208	12667920	Cluster1	918.422	740.315	462.224	1098.32	384.644	206.838	355.671	210.185	173007	0.325208	0.83765	0.537146	0.804434	1.28262	-0.614385	-1.08701	-0.38566	DUSP16	11.1951	0	CDKN1B	47.0433	0	.	.	.	.	.	.	.		.	.	.	.	.	.
chr4	119809642	119836021	Cluster3	891.748	748.271	540.405	1251.75	578.614	411.764	360.002	210.361	249472	0.243052	0.59501	0.410856	0.349565	1.47206	-0.626794	-1.14704	-0.047793	SYNPO2	33.0732	0	SYNPO2	33.0732	0	.	.	.	.	.	.	.		.	.	.	.	.	.
chr9	135973644	136025222	Cluster4	884.9	947.969	1082.92	588.948	1270.28	1749.14	666.22	377.578	1.63561e+06	0.104083	0.484734	0.363298	-0.59718	-1.2734	0.283374	1.37752	0.209686	RALGDS	20.8842	0	RALGDS	20.8842	0	.	.	.	.	.	.	.		.	.	.	.	.	.
chr21	47118085	47127400	RA_C_PatternMatch	870.842	671.892	532.482	704.736	547.797	377.737	166.106	120.301	24991.3	0.245831	0.30095	0.275099	1.41441	0.559348	-0.248528	-1.12395	-0.601285	PCBP3	15.1167	0	PCBP3	15.1167	0	.	.	.	.	.	.	.		.	.	.	.	.	.
chr17	76219991	76266099	RA_C_PatternMatch	839.844	965.87	1212.87	709.977	1056.7	1383.64	170.77	125.167	26003.9	0.188586	0.320806	0.238988	-0.732264	-1.21225	0.0692243	1.27758	0.597708	BIRC5	55.2983	0	BIRC5	55.2983	0	.	.	.	.	.	.	.		.	.	.	.	.	.
chr13	109983384	109999561	Cluster1	802.718	718.435	535.651	890.569	421.724	300.89	296.711	174.047	98338	0.199135	0.579262	0.375757	0.859188	1.20877	-0.6569	-1.13773	-0.273327	MYO16-AS1	0	0	IRS2	31.7345	0	.	.	.	.	.	.	.		.	.	.	.	.	.
chr9	137164870	137188721	Cluster2	791.904	806.35	744.312	342.123	1113.23	1200.12	455.808	368.986	2.61121e+06	0.0415714	0.53356	0.36591	-0.0170801	-1.24834	0.862537	1.10039	-0.697514	RXRA	2.61698	1	RXRA	2.61698	1	RXRA	2.617	2.2126	2.8133	2.0396	2.4505	3.1858	0.202099	0	-0.717759	0.348408	-1.02481	-0.295517	1.00955
chr14	103576346	103609166	Stable	783.254	819.478	1204.42	969.667	1649.32	1350.76	829.842	303.651	145588	0.249442	0.257443	0.297968	-0.749254	-0.289144	1.38839	0.65148	-1.00147	TNFAIP2	0.2937	0	CKB	71.7535	0	.	.	.	.	.	.	.		.	.	.	.	.	.
chr11	56909293	56935737	Cluster3	770.998	550.164	380.344	1439.97	655.082	499.699	668.972	364.01	819588	0.345367	0.582754	0.529156	-0.283896	1.54137	-0.600168	-1.02412	0.36682	LRRC55	0	0	OR5AK4P	0.0815346	0	.	.	.	.	.	.	.		.	.	.	.	.	.
chr9	97626417	97636805	Cluster1	765.592	655.582	434.226	821	405.574	247.364	250.008	141.207	44499.4	0.272888	0.603024	0.4084	0.943135	1.1647	-0.49649	-1.12913	-0.48221	C9orf3	9.74073	0	C9orf3	9.74073	0	.	.	.	.	.	.	.		.	.	.	.	.	.
chr20	35859784	35867413	Cluster3	756.941	605.061	613.833	1387.08	491.6	391.119	630.139	246.474	57138.9	0.129467	0.724714	0.501742	0.0725416	1.67665	-0.602921	-0.85871	-0.28756	RPN2	92.3388	0	RPN2	92.3388	0	.	.	.	.	.	.	.		.	.	.	.	.	.
chr16	53105511	53134825	Cluster3	755.86	749.464	661.904	884.851	538.897	405.647	256.257	175.684	142523	0.0726688	0.405617	0.25732	0.668348	1.34711	-0.473321	-1.17449	-0.367643	CHD9	9.9697	0	CHD9	9.9697	0	.	.	.	.	.	.	.		.	.	.	.	.	.
chr8	54568954	54578894	Cluster2	752.255	646.433	551.499	510.802	1014.18	577.693	367.747	167.504	16689.6	0.154489	0.390031	0.275781	0.432975	-0.539411	1.48781	-0.270025	-1.11135	ATP6V1H	14.7527	0	LYPLA1	32.1538	0	.	.	.	.	.	.	.		.	.	.	.	.	.
chr7	65587934	65618478	Cluster3	740.721	794.814	805.062	1739.68	749.512	649.953	998.959	327.514	112873	0.0443102	0.575769	0.447353	-0.409315	1.78076	-0.390043	-0.608311	-0.373087	CRCP	18.0229	0	CCT6P1	20.8185	0	.	.	.	.	.	.	.		.	.	.	.	.	.
chr5	78191168	78213858	Cluster3	718.012	730.767	649.226	1337.04	648.655	452.291	619.028	227.317	20154.7	0.0627193	0.571722	0.398959	-0.0403023	1.70577	-0.235936	-0.789814	-0.639721	ARSB	6.77754	0	LHFPL2	24.6084	0	.	.	.	.	.	.	.		.	.	.	.	.	.
chr11	62192223	62198171	Cluster3	709.362	541.412	531.953	1123.1	534.613	411.382	413.738	181.846	13036.4	0.16796	0.551488	0.395877	0.2438	1.6284	-0.34101	-0.753412	-0.777782	SCGB1A1	0	0	SNORD25	43418.8	0	.	.	.	.	.	.	.		.	.	.	.	.	.
chr10	105473379	105499187	Cluster3	701.071	539.423	391.966	1131.68	585.206	589.163	453.831	281.855	355076	0.284124	0.408973	0.386051	-0.217499	1.70268	-0.734165	-0.71652	-0.0344929	SH3PXD2A	9.45802	0	SH3PXD2A	9.45802	0	.	.	.	.	.	.	.		.	.	.	.	.	.
chr2	85960787	85971471	Stable	695.304	522.318	384.042	589.424	623.44	489.376	105.88	81.1365	3548	0.292108	0.12282	0.199006	0.996036	0.333979	0.546677	-0.291611	-1.58508	ATOH8	3.16316	1	USP39	26.4647	0	ATOH8	3.1632	1.6487	1.0602	6.8437	4.6722	2.2575	0.783405	0	-0.714769	-0.992511	1.73701	0.712173	-0.427445
chr11	68417371	68431444	Stable	667.91	498.847	477.543	542.251	429.8	708.449	230.906	107.816	2653.21	0.190301	0.250257	0.199785	0.858705	-0.173938	-1.09804	1.19185	-0.778573	GAL	44.744	0	GAL	44.744	0	.	.	.	.	.	.	.		.	.	.	.	.	.
chr12	50360831	50381507	Cluster3	654.574	541.81	481.241	1915.51	763.026	576.546	1260.94	498.979	1.80005e+06	0.157305	0.668405	0.662256	-0.534967	1.75991	-0.337587	-0.676977	-0.210381	AQP6	0.0730886	0	TMBIM6	65.3041	0	.	.	.	.	.	.	.		.	.	.	.	.	.
chr2	43036645	43049766	Cluster2	648.086	851.302	702.58	770.969	1734.85	964.224	883.548	382.749	1.02471e+06	0.143307	0.440871	0.425825	-0.856499	-0.566967	1.70409	-0.111627	-0.169001	ZFP36L2	6.8624	0	ZFP36L2	6.8624	0	.	.	.	.	.	.	.		.	.	.	.	.	.
chr2	133104279	133119428	Cluster4	636.912	827.036	813.514	334.499	1020.94	1115.63	302.413	265.389	712896	0.139735	0.517536	0.353883	-0.573259	-1.48562	0.585326	0.870999	0.602552	GPR39	1.23281e-07	0	MIR663B	209358	0	.	.	.	.	.	.	.		.	.	.	.	.	.
chr19	30626198	30647823	Stable	623.215	552.949	528.784	581.324	408.211	488.994	144.738	70.0383	3054.45	0.0863168	0.175757	0.141953	1.21813	0.718676	-1.34529	-0.382142	-0.209371	URI1	27.3599	0	URI1	27.3599	0	.	.	.	.	.	.	.		.	.	.	.	.	.
chr19	18473874	18485468	Cluster3	621.773	664.732	711.56	1442.83	473.966	359.768	821.057	377	1.46299e+06	0.0674263	0.784189	0.534566	-0.137255	1.74719	-0.476494	-0.738596	-0.394849	PGPEP1	1.04462	0	LSM4	54.3893	0	.	.	.	.	.	.	.		.	.	.	.	.	.
chr1	7705632	7741434	Stable	619.61	555.733	559.423	494.125	750.172	781.855	222.432	140.143	20115	0.062017	0.233604	0.183995	-0.18955	-1.2213	0.883948	1.14445	-0.617544	CAMTA1	14.2338	0	CAMTA1	14.2338	0	.	.	.	.	.	.	.		.	.	.	.	.	.
chr10	5600335	5639723	Cluster3	616.006	690.589	800.835	1255.09	535.437	323.447	639.084	362.47	1.58671e+06	0.132369	0.693003	0.446864	-0.0603249	1.7075	-0.283193	-0.869596	-0.494383	CALML3	0	0	GDI2	91.9814	0	.	.	.	.	.	.	.		.	.	.	.	.	.
chrX	18778099	18790366	Cluster3	603.03	538.628	423.133	957.278	428.646	274.892	354.248	169.144	90219.3	0.174751	0.646569	0.43576	0.217542	1.59316	-0.459628	-1.05669	-0.294389	PPEF1	19.9665	0	PPEF1	19.9665	0	.	.	.	.	.	.	.		.	.	.	.	.	.
chrX	39867531	39874659	Cluster2	595.46	631.316	468.563	491.743	1252.65	742.093	621.334	259.967	141570	0.151324	0.467887	0.4157	-0.382301	-0.710213	1.69547	0.0812943	-0.684253	BCOR	21.1088	0	BCOR	21.1088	0	.	.	.	.	.	.	.		.	.	.	.	.	.
chr2	5835409	5837739	Cluster2	594.739	731.563	514.521	457.911	1189.36	863.29	457.797	254.495	276022	0.178851	0.437879	0.373775	-0.67488	-1.16354	1.44873	0.284212	0.105484	SOX11	107.802	1	SOX11	107.802	1	SOX11	107.8	91.421	92.231	85.145	76.149	57.297	0.340278	0	-0.64947	-0.617352	-0.89833	-1.25504	-2.00258
chr1	204462942	204477297	Cluster2	594.018	676.666	539.349	523.191	1027.86	711.125	351.194	179.151	100643	0.114581	0.338248	0.274655	-0.527057	-0.887221	1.67908	0.0684457	-0.333248	SRGAP2D	1.28224e-19	0	PPP1R15B	23.6467	0	.	.	.	.	.	.	.		.	.	.	.	.	.
chr8	29208383	29211013	Cluster2	588.251	548.971	388.796	271.602	1089	1020.81	632.014	376.475	378920	0.207712	0.571329	0.511886	-0.308172	-1.21601	1.12749	0.931983	-0.535286	DUSP4	22.3729	0	DUSP4	22.3729	0	.	.	.	.	.	.	.		.	.	.	.	.	.
chr8	41309582	41333538	Cluster3	579.961	641.659	692.543	1311.31	458.64	237.042	731.349	380.586	1.87824e+06	0.0883585	0.847816	0.552214	-0.0604696	1.70781	-0.353804	-0.889591	-0.403947	GOLGA7	20.957	0	SFRP1	112.804	0	.	.	.	.	.	.	.		.	.	.	.	.	.
chr7	137825928	137846985	Cluster3	572.031	526.296	510.295	1239.36	675.187	688.568	667.329	284.077	457091	0.0597515	0.371016	0.389708	-0.77964	1.75128	-0.38841	-0.337661	-0.245569	MIR4468	0	0	TRIM24	36.0738	0	.	.	.	.	.	.	.		.	.	.	.	.	.
chr11	65883972	65890964	Cluster3	571.671	537.832	592.703	1272.24	596.742	462.614	700.569	256.163	146569	0.0487899	0.558328	0.443319	-0.343223	1.76753	-0.267686	-0.671803	-0.484821	PACS1	12.3058	0	CFL1	319.738	0	.	.	.	.	.	.	.		.	.	.	.	.	.
chr2	231732202	231743226	Cluster4	570.95	469.012	535.123	439.805	584.877	1004.37	469.247	236.523	344851	0.0984962	0.433485	0.342482	-0.178617	-0.75179	-0.117748	1.71566	-0.667504	ITM2C	50.1032	0	ITM2C	50.1032	0	.	.	.	.	.	.	.		.	.	.	.	.	.
chr19	48221414	48223609	Cluster2	553.288	442.359	511.351	258.737	719.189	734.447	294.551	253.312	1.01434e+06	0.111503	0.473649	0.332858	0.21516	-1.01249	0.906616	0.97021	-1.07949	EHD2	0.229905	0	GLTSCR2	48.0372	0	.	.	.	.	.	.	.		.	.	.	.	.	.
chr6	87861131	87862736	Cluster2	526.254	574.43	374.005	426.463	1543.36	849.144	968.93	432.891	1.64154e+06	0.212829	0.600138	0.612024	-0.568957	-0.789439	1.67828	0.144448	-0.464327	ZNF292	17.9249	1	RARS2	18.186	0	ZNF292	17.925	18.184	14.184	19.444	18.89	18.788	0.0987796	0	0.149132	-2.15406	0.874638	0.555646	0.496914
chr2	3650111	3661139	Stable	525.173	466.227	634.435	515.091	792.031	865.967	325.804	204.012	38226.6	0.157487	0.255351	0.257503	-0.560534	-0.614676	0.872525	1.26957	-0.966885	COLEC11	2.66041	0	RPS7	93.5894	0	.	.	.	.	.	.	.		.	.	.	.	.	.
chr4	140097184	140099914	Cluster2	523.01	786.46	495.504	402.162	1275.88	767.327	489.42	287.85	802599	0.266984	0.538343	0.448663	-0.632057	-0.992311	1.61229	0.0962641	-0.0841819	ELF2	10.4304	1	NAA15	16.9453	0	ELF2	10.43	8.7542	9.4855	9.4289	9.5317	8.9181	0.103869	0	-1.79158	-1.00975	-1.07027	-0.960363	-1.61636
chr4	41734036	41756334	Stable	1957.23	1490.57	1093.49	1291.3	2034.79	1741.49	665.93	526.8	4.76735e+06	0.285604	0.2217	0.233719	0.819268	-0.933753	1.02344	0.251346	-1.1603	PHOX2B	71.7678	1	UCHL1	206.492	0	PHOX2B	71.768	64.268	69.554	53.595	64.614	66.285	0.180063	0	-0.685594	-0.202387	-1.66124	-0.653966	-0.501215
chr19	33977359	34006289	Cluster4	515.441	455.884	642.887	1002.54	597.896	1480.36	837.473	410.23	1.6081e+06	0.177548	0.430153	0.500526	-0.99156	0.280217	-0.776276	1.52777	-0.0401481	PEPD	17.1227	0	CEBPG	24.0803	1	CEBPG	24.08	21.181	26.358	16.258	21.396	21.434	0.156963	0	-0.846466	0.665143	-2.28391	-0.783689	-0.772594
chr19	30714378	30720664	Cluster2	515.441	677.461	519.275	364.995	980.233	934.403	415.128	284.072	966287	0.161996	0.451053	0.371666	-0.735438	-1.30131	1.01279	0.840408	0.183552	ZNF536	11.5946	1	URI1	27.3599	0	ZNF536	11.595	14.134	14.556	15.851	23.46	21.958	0.286823	0	0.549264	0.640555	0.920703	2.56676	2.24183
chr3	115502382	115510845	Cluster2	510.755	630.918	455.356	478.401	1066.75	690.479	435.832	196.717	54708.9	0.168594	0.399845	0.358118	-0.725709	-0.86383	1.64786	0.0415413	-0.0998625	GAP43	31.1604	0	GAP43	31.1604	0	.	.	.	.	.	.	.		.	.	.	.	.	.
chr19	17343180	17358032	Cluster2	509.674	714.457	604.853	576.559	1504.3	1005.13	789.843	356.646	564387	0.168087	0.45138	0.461805	-0.925456	-0.758293	1.56038	0.312819	-0.189448	NR2F6	11.979	1	BABAM1	18.1016	0	NR2F6	11.979	13.195	14.51	19.776	20.679	16.861	0.250278	0	0.322185	0.6706	2.06585	2.3051	1.29351
chr4	140655377	140662414	Cluster2	503.546	497.256	365.553	499.367	997.867	477.142	500.611	181.4	6027.9	0.171079	0.447384	0.399298	-0.289897	-0.307195	1.7563	-0.399194	-0.760019	MAML3	9.57883	0	SETD7	13.3363	0	.	.	.	.	.	.	.		.	.	.	.	.	.
chr6	64345249	64346762	Cluster2	468.582	657.173	415.737	493.649	1326.31	703.861	669.137	285.629	151561	0.247005	0.514701	0.49746	-0.710158	-0.639	1.72468	-0.0422706	-0.333249	PHF3	21.0333	0	PTP4A1	26.9249	0	.	.	.	.	.	.	.		.	.	.	.	.	.
chr2	134867156	134879290	Cluster2	459.932	700.932	481.241	426.939	1267.15	945.873	566.218	369.027	615258	0.243741	0.481783	0.469365	-0.980648	-1.07187	1.25121	0.362919	0.438389	MIR3679	0	0	MGAT5	21.4758	0	.	.	.	.	.	.	.		.	.	.	.	.	.
chr19	33667098	33669786	Cluster2	458.129	577.215	535.123	349.747	1260.56	834.616	683.345	297.521	428202	0.115359	0.559188	0.495636	-0.601649	-0.893828	1.56156	0.413293	-0.479378	LRP3	30.743	0	LRP3	30.743	0	.	.	.	.	.	.	.		.	.	.	.	.	.
chr19	59073302	59075146	Cluster2	435.421	612.222	516.106	337.358	1669.59	1044.51	1057.37	539.13	4.23722e+06	0.169809	0.655297	0.656002	-0.854913	-1.0376	1.44425	0.279773	0.168488	MZF1	2.1395	1	RPS5	593.172	0	MZF1	2.1395	2.8073	4.2207	2.8318	3.5869	4.0005	0.266349	0	0.690859	2.15306	0.716205	1.49738	1.92526
chr17	73029599	73032076	Cluster2	432.898	473.388	460.639	225.859	521.593	489.376	207.039	88.579	6092.98	0.0454357	0.393531	0.244576	0.286155	-1.39287	1.00544	0.744174	-0.642907	ATP5H	129.117	0	SUMO2	186.271	0	.	.	.	.	.	.	.		.	.	.	.	.	.
chr1	70032768	70036764	Cluster2	386.4	506.803	446.376	250.16	708.477	627.013	201.674	154.938	124114	0.134822	0.462604	0.339409	-0.682144	-1.39539	1.004	0.577515	0.496023	LRRC7	4.89468	0	LRRC7	4.89468	0	.	.	.	.	.	.	.		.	.	.	.	.	.
chr4	151490056	151520773	Cluster2	1521.09	1151.25	760.688	2093.24	3015.02	1704.79	1863.77	935.233	2.93604e+07	0.332285	0.296327	0.461022	-0.574294	0.258074	1.59909	-0.307046	-0.975821	MAB21L2	76.4851	0	MAB21L2	76.4851	0	.	.	.	.	.	.	.		.	.	.	.	.	.
chr1	234658997	234708696	Cluster1	1511.72	1491.77	1407.8	869.126	329.106	427.822	1162.66	872.229	6.04284e+07	0.0375052	0.53052	0.537832	1.50455	0.134494	-1.01687	-0.806399	0.184222	.	.	0	.	.	0	.	.	.	.	.	.	.		.	.	.	.	.	.
chr9	136332366	136411826	Cluster4	1492.98	1529.96	1608.54	726.178	1575.49	2273.31	766.802	371.785	19270.1	0.0382263	0.508069	0.320354	-0.0148831	-1.41114	0.135358	1.406	-0.115341	CACFD1	4.32739	0	DBH	24.6345	0	.	.	.	.	.	.	.		.	.	.	.	.	.
chr8	143646243	143722645	Cluster4	1407.19	1332.65	1780.75	556.069	967.873	1792.34	901.41	532.225	292206	0.15934	0.569472	0.367109	0.487789	-1.34687	-0.459193	1.31801	0.000262118	ARC	7.34562	0	ARC	7.34562	0	.	.	.	.	.	.	.		.	.	.	.	.	.
chr17	79480020	79550132	Cluster2	1368.62	1527.17	1811.39	1527.64	3336.06	2879.67	1808.89	779.51	1.48472e+06	0.142976	0.364356	0.397738	-1.07514	-0.887459	1.24691	0.708263	0.00742372	NPLOC4	20.9326	0	ACTG1	892.707	0	.	.	.	.	.	.	.		.	.	.	.	.	.
chr4	175177152	175208183	Cluster1	1227.69	914.553	615.418	1429.48	573.835	481.347	340.718	222.911	299020	0.333068	0.631179	0.442221	0.844345	1.30737	-0.655972	-0.868192	-0.627549	CEP44	45.8278	0	CEP44	45.8278	0	.	.	.	.	.	.	.		.	.	.	.	.	.
chr8	49485574	49505307	Cluster2	1168.93	847.722	503.428	527.48	971.663	767.709	641.45	280.237	335824	0.396199	0.294247	0.322539	1.28659	-0.784216	0.649747	-0.00868095	-1.14344	EFCAB1	0.120167	0	SNAI2	6.31973	1	SNAI2	6.3197	4.6779	2.7675	5.6305	4.0606	2.2587	0.476949	0	-0.936603	-2.02644	-0.39317	-1.28876	-2.31669
chr8	11799055	11815797	Cluster3	1109.82	793.62	594.288	1483.33	819.717	752.034	373.51	152.801	12734.9	0.312241	0.39681	0.346285	0.469361	1.46236	-0.301898	-0.481839	-1.14799	.	.	0	.	.	0	.	.	.	.	.	.	.		.	.	.	.	.	.
chr1	113683336	113692312	Cluster1	1067.65	877.557	737.445	1214.11	535.601	394.942	342.503	238.472	346916	0.185337	0.612722	0.387868	0.863851	1.26913	-0.6084	-0.997622	-0.526955	LOC643441	0.0515204	0	MAGI3	55.4424	0	.	.	.	.	.	.	.		.	.	.	.	.	.
chr5	51281661	51296215	Cluster1	1049.26	884.32	678.28	890.092	418.593	438.527	465.727	321.243	1.25896e+06	0.21349	0.457847	0.356763	1.32924	0.764347	-0.909006	-0.83826	-0.346318	.	.	0	.	.	0	.	.	.	.	.	.	.		.	.	.	.	.	.
chr18	60756588	60784581	Cluster3	1013.58	990.136	980.442	2045.59	927.167	838.057	1032.01	489.67	767412	0.0171283	0.529747	0.398846	-0.435182	1.66704	-0.611206	-0.792725	0.172073	BCL2	38.4395	0	BCL2	38.4395	0	.	.	.	.	.	.	.		.	.	.	.	.	.
chrX	152733561	152805252	Cluster2	942.572	947.173	1311.13	607.054	1185.08	1416.9	445.671	281.216	436391	0.1982	0.389906	0.276841	-0.209257	-1.29908	0.578452	1.33144	-0.401559	HAUS7	13.616	0	HAUS7	13.616	0	.	.	.	.	.	.	.		.	.	.	.	.	.
chr17	7738073	7755740	Cluster2	918.782	1025.54	852.605	642.315	1640.59	1284.23	615.05	337.632	243513	0.0935928	0.425466	0.333585	-0.443722	-1.16487	1.43908	0.509532	-0.340017	KDM6B	3.0741	0	SCARNA21	131.609	0	.	.	.	.	.	.	.		.	.	.	.	.	.
chr17	79132030	79320826	Cluster4	2974.06	3322.47	4301.59	2429.17	3110.61	5642.36	1340.77	574.965	982129	0.194832	0.454222	0.319774	-0.608731	-1.00001	-0.510675	1.30736	0.812061	C17orf89	39.1953	0	ACTG1	892.707	0	.	.	.	.	.	.	.		.	.	.	.	.	.
chr19	6260409	6287560	Stable	914.817	695.761	593.759	1015.41	1019.13	1288.05	694.291	341.539	839852	0.22326	0.141166	0.270801	-0.333165	0.136217	0.153575	1.40839	-1.36502	MLLT1	26.8521	0	NDUFA11	55.1489	0	.	.	.	.	.	.	.		.	.	.	.	.	.
chr15	74425044	74433515	Stable	892.83	845.335	575.27	678.052	746.876	555.901	214.778	102.176	6076.64	0.22212	0.146485	0.193428	1.34135	0.0721451	0.478851	-0.64969	-1.24265	ISLR2	38.2825	0	ISLR2	38.2825	0	.	.	.	.	.	.	.		.	.	.	.	.	.
chr6	43080550	43096946	Cluster1	879.854	784.471	964.595	805.753	429.47	530.285	556.643	355.014	1.07707e+06	0.102834	0.330975	0.284026	1.25085	0.887976	-0.954676	-0.460987	-0.723161	PTK7	33.9656	0	KLHDC3	43.9707	0	.	.	.	.	.	.	.		.	.	.	.	.	.
chr1	116103714	116110427	Cluster3	844.169	724.8	328.047	1668.68	1207.99	594.898	824.511	399.778	418789	0.427301	0.465516	0.533557	-0.21891	1.45122	0.518045	-0.723833	-1.02652	VANGL1	1.3554	0	TSPAN2	2.18491	0	.	.	.	.	.	.	.		.	.	.	.	.	.
chr5	16151981	16183166	Cluster2	2683.18	2534.41	1482.29	2033.68	3219.87	1877.22	685.46	461.285	1.19471e+06	0.293122	0.308884	0.272036	0.607083	-0.389133	1.43027	-0.629115	-1.0191	MARCH11	81.9977	0	MARCH11	81.9977	0	.	.	.	.	.	.	.		.	.	.	.	.	.
chr9	136456690	136606379	Stable	2678.13	2388.42	2770.7	1728.25	3150.33	2916.38	949.88	617.963	3.35102e+06	0.0763401	0.29347	0.191354	0.380233	-0.932342	1.03273	0.709455	-1.19008	DBH	24.6345	0	DBH	24.6345	0	.	.	.	.	.	.	.		.	.	.	.	.	.
chr16	85175897	85321177	Stable	2407.79	2298.52	2258.29	1351.82	1527.21	1947.56	1055.97	590.217	3.66868e+06	0.0333234	0.190289	0.223116	1.51632	-1.04591	-0.620339	0.399608	-0.249679	LINC00311	0.113007	0	GSE1	14.2247	0	.	.	.	.	.	.	.		.	.	.	.	.	.
chr1	179749794	179765431	Cluster1	684.491	627.338	744.312	792.411	423.537	353.269	391.043	175.917	1455.26	0.0853425	0.450961	0.293868	0.273909	0.754448	-0.888047	-1.20093	1.06062	FAM163A	3.06872	0	TOR1AIP2	12.8606	0	.	.	.	.	.	.	.		.	.	.	.	.	.
chr3	184283445	184295931	Cluster2	682.689	658.765	467.506	752.862	1834.72	994.81	1175.95	482.665	1.09231e+06	0.19559	0.475495	0.544476	-0.524774	-0.390005	1.68774	0.0746646	-0.847625	EPHB3	4.09566	0	POLR2H	36.0379	0	.	.	.	.	.	.	.		.	.	.	.	.	.
chr22	24166890	24195821	Cluster3	679.445	688.202	850.492	1095.46	510.717	713.419	416.015	195.568	91355.4	0.130279	0.384015	0.262189	-0.149506	1.67032	-0.887595	-0.000888884	-0.632333	SMARCB1	41.9217	0	MIF	415.556	0	.	.	.	.	.	.	.		.	.	.	.	.	.
chr9	130712690	130743879	Cluster4	667.55	625.747	827.777	423.127	490.776	774.973	266.013	174.553	83523.7	0.150833	0.33164	0.247594	0.317977	-1.26644	-0.827918	1.01432	0.762057	FAM102A	1.47106	0	SLC25A25	7.74181	0	.	.	.	.	.	.	.		.	.	.	.	.	.
chr10	43457378	43497176	Cluster2	619.25	479.355	728.993	1803.53	1824.51	2129.55	1400.56	1174.9	1.78151e+08	0.205388	0.0950779	0.578258	-1.609	0.421518	0.45749	0.9805	-0.250504	MIR5100	0	0	RET	34.313	0	.	.	.	.	.	.	.		.	.	.	.	.	.
chr8	143250538	143351637	Cluster4	2148.63	1648.11	1809.28	954.895	1108.28	1863.07	1193.74	573.624	1.42702e+06	0.136723	0.371457	0.291656	1.33568	-0.923623	-0.633322	0.795218	-0.57395	TSNARE1	3.64369	0	TSNARE1	3.64369	0	.	.	.	.	.	.	.		.	.	.	.	.	.
chr3	177074823	177079846	Stable	523.371	481.344	328.575	603.242	762.367	469.878	281.023	132.465	22973.8	0.230656	0.239337	0.275611	-0.0640273	0.415919	1.3721	-0.385468	-1.33853	LINC00578	0	0	TBL1XR1	29.2349	0	.	.	.	.	.	.	.		.	.	.	.	.	.
chr17	2074119	2097491	Cluster3	513.278	557.722	770.725	5440.14	1589.67	966.136	4926.86	1790.26	8.6454e+07	0.224159	0.909164	1.16023	-0.73876	1.74996	-0.195039	-0.510007	-0.306153	SMG6	6.44069	0	TSR1	17.6756	0	.	.	.	.	.	.	.		.	.	.	.	.	.
chr17	48190144	48298616	Stable	1907.13	2049.89	2313.76	1905.5	2161.36	2302.75	111.47	39.69	4.13821	0.0986954	0.0948355	0.0869653	-0.91106	-0.920595	0.576078	1.40315	-0.147573	PPP1R9B	25.452	0	SLC35B1	31.56	0	.	.	.	.	.	.	.		.	.	.	.	.	.
chr2	3260377	3352871	Cluster4	1851.98	1568.54	1808.75	1195.05	1644.38	2309.63	656.93	337.59	209645	0.0876044	0.326719	0.212673	0.279061	-1.35709	-0.237986	1.41888	-0.102872	TSSC1	19.2309	0	RPS7	93.5894	0	.	.	.	.	.	.	.		.	.	.	.	.	.
chr5	55774265	55795220	Stable	1679.33	1456.76	1076.06	1896.45	1668.11	1286.14	294.229	233.195	263501	0.217278	0.190711	0.197343	0.484083	1.08901	0.452823	-0.611405	-1.41451	MAP3K1	62.3123	0	MAP3K1	62.3123	0	.	.	.	.	.	.	.		.	.	.	.	.	.
chr17	80240638	80314388	Cluster4	1668.87	1973.11	2277.31	1344.19	2318.58	2770.71	493.4	372.34	1.0771e+06	0.154184	0.33995	0.246917	-0.644579	-1.22946	0.525819	1.34029	0.00792984	SECTM1	0.114789	0	NARF	40.2242	0	.	.	.	.	.	.	.		.	.	.	.	.	.
chr13	36038322	36063848	Cluster2	1623.82	1185.46	832.003	1897.4	2893.24	1725.05	1707.78	732.082	1.83517e+06	0.326808	0.290353	0.416627	-0.331875	0.0813865	1.58567	-0.17896	-1.15622	MAB21L1	43.6344	0	MAB21L1	43.6344	0	.	.	.	.	.	.	.		.	.	.	.	.	.
chr19	33879193	33938608	Cluster4	1434.22	1133.35	1329.09	1001.12	1118.34	1943.74	614.65	268.2	3916.49	0.117556	0.37931	0.256531	0.282599	-0.8569	-0.548491	1.62316	-0.500369	PEPD	17.1227	0	CEBPG	24.0803	1	CEBPG	24.08	21.181	26.358	16.258	21.396	21.434	0.156963	0	-0.846466	0.665143	-2.28391	-0.783689	-0.772594
chr17	76851979	76893335	Stable	1310.23	1119.82	1658.19	967.761	1419.26	1789.28	708.37	370.342	853491	0.200331	0.295548	0.227017	-0.0173325	-1.09224	0.32488	1.48626	-0.701568	TIMP2	63.6892	0	TIMP2	63.6892	0	.	.	.	.	.	.	.		.	.	.	.	.	.
chr5	153884597	153909096	Cluster1	1279.95	1097.54	994.705	1447.11	652.775	497.023	497.682	297.914	381428	0.128516	0.588651	0.365534	0.736667	1.15082	-0.817213	-1.2031	0.132829	HAND1	23.9522	1	LARP1	44.7036	0	HAND1	23.952	18.483	20.633	27.305	24.415	31.256	0.220648	0	-1.04888	-0.636539	0.64306	0.0887971	1.40081
chr17	77763344	77787944	Cluster2	1232.73	1573.32	1361.31	1109.76	3014.04	2562.34	1440.72	742.78	3.04101e+06	0.123812	0.446452	0.435052	-0.884346	-1.03321	1.27204	0.725232	-0.0797205	CBX8	9.34427	0	CBX2	36.8572	0	.	.	.	.	.	.	.		.	.	.	.	.	.
chr2	91750471	91778197	Stable	1220.84	1128.97	1318	1778.28	1999.85	1990.39	870.88	628.71	1.10662e+07	0.0773164	0.0651546	0.251902	-1.53341	0.18864	0.873118	0.843894	-0.372239	.	.	0	.	.	0	.	.	.	.	.	.	.		.	.	.	.	.	.
chr3	155046146	155054966	Cluster1	1157.4	967.461	659.263	699.494	411.342	351.357	556.119	351.071	1.21762e+06	0.27089	0.381851	0.440947	1.61935	0.192179	-0.705911	-0.892868	-0.212746	MME	0.827968	0	PLCH1	1.05339	0	.	.	.	.	.	.	.		.	.	.	.	.	.
chr13	110424355	110443849	Cluster2	1149.47	1319.52	931.315	1146.45	2912.19	2268.34	1592.67	876.204	288075	0.171689	0.423704	0.48571	-0.93488	-0.938871	1.39454	0.5437	-0.0644915	IRS2	31.7345	0	IRS2	31.7345	0	.	.	.	.	.	.	.		.	.	.	.	.	.
chr7	2653219	2703379	Cluster4	1104.41	1302.01	1752.75	755.244	1544.51	2134.52	381.77	333.572	992039	0.23969	0.468193	0.340806	-0.550433	-1.22782	0.303372	1.448	0.0268794	TTYH3	22.3361	0	TTYH3	22.3361	0	.	.	.	.	.	.	.		.	.	.	.	.	.
chr5	153847661	153868064	Stable	1065.84	869.999	696.241	795.27	904.26	994.046	297.805	182.977	51060.6	0.210757	0.110867	0.150167	1.30662	-1.31875	-0.261211	0.609991	-0.336643	HAND1	23.9522	1	LARP1	44.7036	0	HAND1	23.952	18.483	20.633	27.305	24.415	31.256	0.220648	0	-1.04888	-0.636539	0.64306	0.0887971	1.40081
chr9	97836960	97914163	Stable	1050.35	1120.22	1364.48	1749.21	1178.32	1015.46	698.86	280.707	24308.7	0.139972	0.293168	0.220926	-0.62129	1.73179	-0.190412	-0.738765	-0.181321	C9orf3	9.74073	0	C9orf3	9.74073	0	.	.	.	.	.	.	.		.	.	.	.	.	.
chr10	8087510	8116978	Cluster2	3333.78	2788.61	1897.49	2393.91	4634.35	2984.81	1845.74	1159.2	6.52121e+07	0.271222	0.347892	0.312482	0.300008	-0.542766	1.46622	-0.0129106	-1.21055	GATA3	31.9376	1	ATP5C1	80.5241	0	GATA3	31.938	27.45	29.005	27.15	32.254	26.414	0.191621	0	-0.873001	-0.570524	-0.931356	0.061468	-1.07452
chr11	133790939	133827598	Cluster2	1014.3	906.199	881.13	1054.96	2874.94	2854.06	1972.93	1060.02	3.49142e+06	0.0757786	0.462027	0.615611	-0.794503	-0.753008	1.10431	1.083	-0.639802	IGSF9B	3.17811	0	THYN1	22.6569	0	.	.	.	.	.	.	.		.	.	.	.	.	.
chr19	47362800	47364888	Cluster2	979.337	1156.02	669.828	553.21	1347.9	756.622	426.127	176.995	3194.49	0.263193	0.465983	0.335155	0.308844	-1.117	1.54207	-0.43637	-0.297549	AP2S1	33.3957	0	SAE1	58.6915	0	.	.	.	.	.	.	.		.	.	.	.	.	.
chr14	89365826	89372942	Cluster1	953.385	834.594	755.934	825.765	483.36	436.615	360.131	289.576	842560	0.117224	0.365125	0.290872	1.20325	0.62759	-0.916913	-1.12777	0.213837	TTC8	9.65522	0	EML5	20.6381	0	.	.	.	.	.	.	.		.	.	.	.	.	.
chr1	23878136	23895543	Cluster2	945.095	706.501	394.079	916.299	1174.86	640.012	468.359	196.857	26107.3	0.405242	0.2938	0.343581	0.423593	0.321723	1.23642	-0.655678	-1.32606	ID3	28.6011	1	RPL11	480.503	0	ID3	28.601	20.141	10.621	45.267	27.37	16.101	0.596923	0	-0.677567	-1.44003	1.33479	-0.0985917	-1.00113
chr17	38488249	38514800	Cluster2	938.607	953.14	853.661	1450.45	2967.56	1781.64	2014.42	988.926	4.30015e+07	0.0587153	0.385994	0.542196	-0.987332	-0.32279	1.64692	0.107204	-0.444003	RARA	4.21595	1	TOP2A	106.081	0	RARA	4.216	4.3107	4.8389	23.125	15.799	8.9967	0.731006	0	0.013935	0.0916591	2.78244	1.70443	0.703475
chr5	78092280	78109424	Cluster3	900.039	920.122	681.45	1453.31	833.561	572.341	553.271	246.736	189040	0.158755	0.474761	0.341628	0.00774896	1.66192	-0.191007	-0.972001	-0.506658	ARSB	6.77754	0	LHFPL2	24.6084	0	.	.	.	.	.	.	.		.	.	.	.	.	.
chr15	93351616	93376708	Stable	843.088	796.405	646.585	973.002	1158.05	733.682	361.645	153.282	21926.4	0.134724	0.222808	0.213155	-0.11188	0.512248	1.40125	-0.637485	-1.16413	ASB9P1	0.251075	0	LOC100507217	20.8749	0	.	.	.	.	.	.	.		.	.	.	.	.	.
chr5	50672791	50711965	Stable	2784.1	2108.76	1260.42	2006.52	2467.89	2186.52	926.1	541.057	1.63599e+06	0.372228	0.10473	0.240297	1.3091	-0.49851	0.57402	-0.0800707	-1.30454	ISL1	74.5439	1	ISL1	74.5439	1	ISL1	74.544	75.575	76.337	62.679	76.26	83.373	0.0921065	0	0.151906	0.264179	-1.74818	0.252834	1.30086
chr20	35939306	35966227	Cluster3	799.474	879.944	1148.43	1940.76	1086.69	1022.72	1141.29	510.061	1.93128e+06	0.193849	0.37966	0.357817	-0.943512	1.68683	-0.28156	-0.428993	-0.0327657	MANBAL	9.47495	0	RPN2	92.3388	0	.	.	.	.	.	.	.		.	.	.	.	.	.
chr19	16186709	16190906	Cluster2	755.86	790.438	492.334	1023.51	1882.68	823.911	1092.24	424.084	66929.1	0.239937	0.452468	0.501624	-0.537217	-0.00183149	1.71678	-0.401093	-0.776642	TPM4	70.0715	0	TPM4	70.0715	0	.	.	.	.	.	.	.		.	.	.	.	.	.
chr5	141735369	141744958	Cluster2	754.418	818.682	643.415	1496.19	2288.25	1169.53	1469.57	738.035	1.43954e+07	0.120007	0.348368	0.519405	-0.869984	0.309816	1.5696	-0.209742	-0.79969	SPRY4	18.2705	0	NDFIP1	23.9158	0	.	.	.	.	.	.	.		.	.	.	.	.	.
chr8	103801467	103823686	Cluster2	750.813	1010.42	768.084	865.791	1895.7	1091.54	885.28	338.74	125452	0.172168	0.421498	0.403319	-0.755145	-0.506111	1.7246	-0.0171554	-0.446184	AZIN1	28.2771	0	AZIN1	28.2771	0	.	.	.	.	.	.	.		.	.	.	.	.	.
chr8	10190417	10193079	Cluster2	746.488	578.806	424.718	576.082	1131.85	617.838	553.044	276.317	687408	0.275883	0.399253	0.359785	0.207635	-0.393237	1.56647	-0.246	-1.13486	MSRA	3.0166	0	LINC00599	7.05302	0	.	.	.	.	.	.	.		.	.	.	.	.	.
chr9	97764767	97788139	Stable	689.177	704.91	533.538	950.131	1190.02	773.826	485.11	302.632	1.07423e+06	0.147426	0.215072	0.286576	-1.06312	0.293513	1.54063	-0.623049	-0.147979	C9orf3	9.74073	0	C9orf3	9.74073	0	.	.	.	.	.	.	.		.	.	.	.	.	.
chr10	80723416	80735064	Cluster2	675.84	768.957	509.238	689.488	1305.38	940.138	536.423	272.753	57616	0.202014	0.316576	0.341366	-0.601505	-0.55348	1.61374	0.328513	-0.787264	ZMIZ1-AS1	0	0	.	.	0	.	.	.	.	.	.	.		.	.	.	.	.	.
chr2	8816257	8826154	Cluster1	2281.64	1968.34	876.904	1256.99	2058.36	1213.88	1024.65	402.342	432291	0.431498	0.315024	0.351443	1.21043	-0.407017	0.857978	-0.475068	-1.18633	ID2	122.88	1	ID2	122.88	1	ID2	122.88	81.147	41.879	97.469	58.089	47.163	0.523798	0	-1.24701	-2.42037	-0.759301	-1.93601	-2.26248
chr19	31173059	31186016	Cluster3	648.806	583.182	535.123	1863.57	1765.01	680.539	1214.76	657.465	2.55042e+06	0.0968822	0.457001	0.615916	-0.673806	1.16351	1.01444	-0.62581	-0.878342	DKFZp566F0947	0	0	.	.	0	.	.	.	.	.	.	.		.	.	.	.	.	.
chrX	39546919	39549832	Cluster2	641.598	705.706	424.718	651.845	1588.18	696.597	882.474	313.619	39510.9	0.249297	0.539547	0.518324	-0.389128	-0.365866	1.75972	-0.264274	-0.740452	BCOR	21.1088	0	BCOR	21.1088	0	.	.	.	.	.	.	.		.	.	.	.	.	.
chr1	181064750	181086962	Cluster2	641.237	781.686	596.401	726.178	1435.74	710.743	654.054	259.784	194657	0.143612	0.432554	0.381267	-0.588004	-0.334796	1.7804	-0.380808	-0.47679	SRGAP2D	1.28224e-19	0	XPR1	38.9802	0	.	.	.	.	.	.	.		.	.	.	.	.	.
chr10	65386958	65391712	Cluster2	620.331	555.733	420.491	759.056	1080.1	540.608	524.367	208.564	93121.2	0.191625	0.342093	0.35085	-0.264401	0.290012	1.57306	-0.583014	-1.01566	REEP3	11.4968	0	JMJD1C	15.3204	0	.	.	.	.	.	.	.		.	.	.	.	.	.
chr3	119041078	119054830	Cluster2	615.645	636.09	449.017	1203.63	1416.95	847.233	780.86	510.889	7.87714e+06	0.181005	0.249008	0.436577	-1.06869	0.708359	1.35307	-0.368771	-0.623965	ARHGAP31	8.75195	0	TIMMDC1	19.6456	0	.	.	.	.	.	.	.		.	.	.	.	.	.
chr6	42749059	42751902	Cluster2	609.157	653.991	389.853	796.699	1878.56	1063.63	1224.57	582.537	5.66387e+06	0.256527	0.45221	0.588908	-0.816359	-0.445663	1.69275	0.0819535	-0.512678	TBCC	14.3852	0	KLHDC3	43.9707	0	.	.	.	.	.	.	.		.	.	.	.	.	.
chr1	66941990	66969276	Cluster1	2026.44	1708.57	994.177	1437.11	632.669	389.589	1075.9	607.929	7.17981e+06	0.335368	0.668778	0.530366	1.46109	0.599963	-0.575487	-0.930676	-0.554894	SGIP1	10.063	0	SGIP1	10.063	0	.	.	.	.	.	.	.		.	.	.	.	.	.
chr11	78128988	78145079	Stable	509.313	486.117	454.3	826.242	666.123	609.809	408.857	265.325	752383	0.0571531	0.160247	0.236119	-1.27509	0.960305	-0.169062	-0.566261	1.05011	GAB2	8.54897	0	NARS2	12.7896	0	.	.	.	.	.	.	.		.	.	.	.	.	.
chr12	115099803	115136340	Cluster2	5913.51	4621.3	2739.01	6099.61	9993.5	5972.3	5372.2	2471.21	8.53218e+07	0.360792	0.310773	0.404841	-0.173146	-0.092502	1.59487	-0.14767	-1.18155	TBX3	116.598	1	TBX3	116.598	1	TBX3	116.6	89.166	64.582	208.82	198.58	176.73	0.520494	0	-0.423931	-0.803821	1.42505	1.26682	0.929174
chr19	42746757	42797513	Stable	1673.56	1801.26	1584.24	1366.11	2534.96	2062.26	733.7	381.558	52217.2	0.0646805	0.295795	0.224638	-0.476465	-1.17339	1.47616	0.404643	-0.230947	ERF	12.893	1	PAFAH1B3	67.3871	0	ERF	12.893	11.571	11.69	13.798	10.792	8.4734	0.262927	0	-0.48382	-0.440269	0.331208	-0.768915	-1.61747
chr5	168183190	168217956	Cluster1	1592.1	1348.56	1180.12	818.141	483.854	432.41	864.706	656.214	1.52249e+07	0.150793	0.362263	0.485568	1.62241	-0.0466105	-0.767492	-0.87843	0.0701196	SLIT3	21.8364	0	PANK3	48.4993	0	.	.	.	.	.	.	.		.	.	.	.	.	.
chr4	140683546	140789262	Cluster3	1522.89	1483.81	1392.48	2103.72	750.666	608.279	784.201	575.841	6.37107e+06	0.0456404	0.715084	0.420455	0.423625	1.38109	-0.849343	-1.08406	0.128686	MAML3	9.57883	0	SCOC	13.9926	0	.	.	.	.	.	.	.		.	.	.	.	.	.
chr2	29469709	29505396	Cluster1	1485.77	1390.33	1070.77	1564.33	551.917	367.032	838.413	420.048	335369	0.165209	0.778671	0.472559	0.941627	1.08756	-0.793076	-1.13651	-0.0995947	ALK	35.0675	0	WDR43	45.4935	0	.	.	.	.	.	.	.		.	.	.	.	.	.
chr22	26082094	26098159	Cluster3	1350.24	942.002	685.148	1751.12	600.368	696.214	400.88	191.042	2114.77	0.337952	0.628526	0.45444	0.633712	1.4447	-0.8833	-0.689401	-0.505716	ADRBK2	51.3657	0	ADRBK2	51.3657	0	.	.	.	.	.	.	.		.	.	.	.	.	.
chr6	21586989	21602600	Cluster2	1336.9	1163.18	940.295	1381.36	3871.16	3008.14	2707.98	1282.54	5.47339e+06	0.173362	0.459142	0.613119	-0.722117	-0.684476	1.42349	0.692824	-0.709722	SOX4	65.51	1	SOX4	65.51	1	SOX4	65.51	55.997	52.723	164.87	159.49	118.94	0.554879	0	-0.18727	-0.251721	1.95597	1.85006	1.05181
chr15	37387398	37418731	Stable	1312.75	1022.76	786.573	1474.27	1488.48	1021.19	465.72	292.611	642990	0.253241	0.200141	0.240009	0.367122	0.768128	0.803407	-0.356735	-1.58192	MEIS2	37.4742	1	MEIS2	37.4742	1	MEIS2	37.474	33.957	27.83	53.713	45.543	32.529	0.37071	0	-0.283883	-0.778439	1.31077	0.651309	-0.399148
chr14	77495419	77510210	Stable	1174.7	1111.86	851.02	1376.59	1783.31	1053.69	671.45	324.331	678537	0.164111	0.260309	0.26302	-0.103842	0.397769	1.4083	-0.404501	-1.29772	IRF2BPL	10.6968	0	AHSA1	37.7218	0	.	.	.	.	.	.	.		.	.	.	.	.	.
chr6	3228061	3233497	Cluster2	1109.46	868.806	612.248	774.78	2477.12	1762.9	1608.31	778.123	1.30017e+06	0.287953	0.511387	0.565021	-0.331862	-0.774897	1.47859	0.533133	-0.90496	TUBB2B	224.954	0	TUBB2B	224.954	0	.	.	.	.	.	.	.		.	.	.	.	.	.
chr9	98256236	98275308	Cluster2	1048.9	1106.3	763.858	771.921	1925.69	1317.88	819.39	464.547	2.97273e+06	0.188484	0.431201	0.373929	-0.387137	-1.01709	1.60702	0.224627	-0.427416	PTCH1	9.45872	0	PTCH1	9.45872	0	.	.	.	.	.	.	.		.	.	.	.	.	.
chrX	39942664	39969447	Cluster2	1028.36	1242.74	898.035	1068.3	3329.79	2280.19	2087.05	1112.37	8.67548e+06	0.164763	0.508386	0.58913	-0.911575	-0.869777	1.49691	0.398483	-0.114037	BCOR	21.1088	0	BCOR	21.1088	0	.	.	.	.	.	.	.		.	.	.	.	.	.
chr1	226296955	226323364	Cluster2	1013.22	1332.25	959.312	1077.83	3214.1	1687.2	1881.85	771.69	3.14569e+06	0.182975	0.552163	0.555606	-0.729383	-0.657806	1.70884	0.0172779	-0.338926	.	.	0	.	.	0	.	.	.	.	.	.	.		.	.	.	.	.	.
chr11	128104303	128118845	Stable	952.304	1072.08	730.577	1230.31	1590.65	903.435	518.57	303.92	779966	0.188681	0.276885	0.278729	-0.464357	0.416879	1.5591	-0.619264	-0.892359	ETS1	24.2823	1	ETS1	24.2823	1	ETS1	24.282	25.049	28.891	49.408	39.214	24.52	0.425763	0	0.0649071	0.390035	2.12628	1.26362	0.0201407
chr14	104970574	104979369	Cluster2	912.654	766.968	994.177	740.949	1390.92	1401.22	623.952	402.717	2.22037e+06	0.129147	0.321194	0.285367	-0.338917	-0.837822	1.05073	1.08066	-0.954644	C14orf180	0.108707	0	KIF26A	33.0182	0	.	.	.	.	.	.	.		.	.	.	.	.	.
chr3	127953801	128006369	Cluster3	844.89	858.463	973.047	1880.72	722.65	731.388	1035.83	420.138	1.08037e+06	0.0789133	0.599237	0.439533	-0.513416	1.55096	-0.757036	-0.739621	0.459113	EEFSEC	4.25722	0	RPN1	93.7121	0	.	.	.	.	.	.	.		.	.	.	.	.	.
chr1	244011953	244015161	Cluster2	745.767	1054.18	685.148	1034.95	2413.83	1184.44	1359.65	587.504	4.52502e+06	0.2389	0.489925	0.532083	-0.773779	-0.338671	1.73601	-0.113747	-0.50981	AKT3	48.7993	0	AKT3	48.7993	0	.	.	.	.	.	.	.		.	.	.	.	.	.
chr5	141180021	141263666	Stable	2006.61	1755.11	1563.11	1558.14	1361.09	1513.63	448.47	305.562	226713	0.125308	0.0699386	0.13829	1.66736	0.0194238	-0.704649	-0.144131	-0.837999	PCDH1	10.372	0	PCDH1	10.372	0	.	.	.	.	.	.	.		.	.	.	.	.	.
chr15	74510882	74557818	Cluster1	1797.19	1241.15	1039.61	1532.41	934.748	832.704	306.402	203.227	64284.2	0.288653	0.34363	0.303102	1.36688	0.766496	-0.588682	-0.820063	-0.724628	CCDC33	0	0	ISLR2	38.2825	0	.	.	.	.	.	.	.		.	.	.	.	.	.
chr17	2264899	2305474	Cluster2	1414.4	1683.51	1297.92	1418.05	3438.07	2282.86	1754.56	722.76	65749.5	0.134968	0.425894	0.428097	-0.64555	-0.641462	1.62101	0.327145	-0.66114	SGSM2	7.91781	0	PAFAH1B1	37.2057	0	.	.	.	.	.	.	.		.	.	.	.	.	.
chr11	68950245	68985527	Cluster1	1414.4	1102.32	958.256	1214.59	642.227	621.279	460.093	277.421	466389	0.201301	0.407568	0.319056	1.34203	0.798364	-0.758975	-0.815972	-0.565443	MYEOV	0	0	CCND1	222.876	0	.	.	.	.	.	.	.		.	.	.	.	.	.
chr15	78962633	78979714	Cluster1	1284.28	955.527	847.322	1194.1	652.115	649.953	303.412	157.807	31869.8	0.221144	0.376827	0.287711	1.2234	0.953139	-0.671136	-0.677616	-0.827787	CHRNB4	6.71311	0	PSMA4	71.7877	0	.	.	.	.	.	.	.		.	.	.	.	.	.
chr19	47108750	47144014	Cluster3	1280.67	1303.21	1706.79	4142.17	3080.78	2713.36	2861.5	1675.42	2.83088e+08	0.167651	0.224015	0.481893	-1.51513	1.27191	0.23814	-0.11972	0.124798	CALM3	66.538	0	CALM3	66.538	0	.	.	.	.	.	.	.		.	.	.	.	.	.
chr7	127987875	128005911	Stable	1148.03	1247.52	1018.48	782.404	740.284	847.997	507.236	278.907	291675	0.10092	0.0686904	0.214431	1.29515	-0.746015	-0.981157	-0.379833	0.811857	PRRT4	16.1749	0	PRRT4	16.1749	0	.	.	.	.	.	.	.		.	.	.	.	.	.
chr17	78618616	78836890	Stable	2137.46	2162.47	2953.48	4398.05	3329.79	3745.64	2260.59	1180.66	4.12571e+07	0.191942	0.140797	0.28581	-1.57778	1.14744	-0.140382	0.36094	0.209778	RPTOR	9.26855	0	EIF4A3	48.6949	0	.	.	.	.	.	.	.		.	.	.	.	.	.
chr15	74570708	74601521	Cluster3	1947.5	1427.32	1069.72	2360.08	1157.89	800.589	412.58	275.44	423446	0.297933	0.567551	0.402429	0.738218	1.35805	-0.448041	-0.984828	-0.663401	CCDC33	0	0	ISLR2	38.2825	0	.	.	.	.	.	.	.		.	.	.	.	.	.
chr11	72017123	72084094	Cluster3	1863.52	1639.35	1454.82	2763.19	1312.8	844.174	899.67	586.584	6.66999e+06	0.12385	0.610034	0.392335	0.0984827	1.30689	-0.641227	-1.27067	0.506524	CLPB	20.5266	0	NUMA1	35.2178	0	.	.	.	.	.	.	.		.	.	.	.	.	.
chr18	46441350	46480248	Cluster2	1852.34	2098.02	1373.99	1787.81	3750.2	2108.14	1652.18	725.802	2.20604e+06	0.207458	0.413059	0.380687	-0.472248	-0.548338	1.76558	-0.170626	-0.574373	SMAD7	6.50851	1	CTIF	11.5084	0	SMAD7	6.5085	5.1409	3.8335	7.3681	6.9622	5.0483	0.34611	0	-0.772951	-1.51188	0.485836	0.256426	-0.825288
chr12	115887633	115895677	Cluster3	1817.02	1159.2	573.686	2239.05	1125.92	709.978	422.03	218.541	60335	0.525662	0.582032	0.506289	0.71854	1.3551	-0.323867	-0.951245	-0.798528	.	.	0	.	.	0	.	.	.	.	.	.	.		.	.	.	.	.	.
chr2	47227773	47327046	Stable	1741.68	1826.32	2684.59	1733.96	1266.82	1683	1001.59	499.05	117812	0.2503	0.164138	0.255666	0.0738864	0.0496449	-1.41722	-0.110374	1.40406	TTC7A	0.622157	0	CALM2	409.675	0	.	.	.	.	.	.	.		.	.	.	.	.	.
chr2	3038688	3063225	Stable	1688.7	1735.22	1095.07	975.861	1435.91	886.23	712.839	358.956	1.02762e+06	0.236947	0.268261	0.282477	1.32042	-0.351374	0.727564	-0.561582	-1.13503	TSSC1	19.2309	0	ADI1	27.6799	0	.	.	.	.	.	.	.		.	.	.	.	.	.
chr8	145491137	145562800	Cluster2	1650.49	2261.92	2083.44	1894.54	5225.49	3892.07	2963.57	1443.05	4.45327e+07	0.157317	0.456717	0.499216	-1.00111	-0.835731	1.42148	0.517891	-0.102529	BOP1	71.7374	0	BOP1	71.7374	0	.	.	.	.	.	.	.		.	.	.	.	.	.
chr22	23853876	23883490	Cluster2	1644	1340.2	885.356	2743.66	3273.6	1669.61	1933.4	968.836	7.16986e+06	0.296018	0.318946	0.467616	-0.458068	0.735996	1.31143	-0.43026	-1.1591	IGLL1	0	0	MIF	415.556	0	.	.	.	.	.	.	.		.	.	.	.	.	.
chr16	85446701	85520518	Cluster1	1585.25	1729.66	1887.46	801.941	829.441	1216.94	900.219	805.086	3.80155e+07	0.0871648	0.244427	0.345892	1.5519	-0.818738	-0.73551	0.437232	-0.434885	MIR5093	0	0	GSE1	14.2247	0	.	.	.	.	.	.	.		.	.	.	.	.	.
chr17	42271026	42300285	Cluster2	1511.72	1952.43	1381.39	1773.51	4724.99	2659.07	2772.56	1236.14	3.3206e+07	0.185273	0.496169	0.537421	-0.819686	-0.615642	1.68479	0.0745794	-0.324046	UBTF	27.178	1	SLC25A39	35.4148	0	UBTF	27.178	16.002	13.636	26.055	21.899	17.666	0.340764	0	-1.7933	-2.17295	-0.180197	-0.847069	-1.5263
chr1	50546199	50581730	Cluster1	1482.88	1115.05	735.86	1835.46	756.764	603.309	358.286	211.076	1852.2	0.336126	0.630394	0.447172	0.733378	1.38427	-0.607092	-0.890383	-0.620172	ELAVL4	157.942	0	ELAVL4	157.942	0	.	.	.	.	.	.	.		.	.	.	.	.	.
chr11	43913797	43950349	Cluster1	1465.94	1436.47	1015.84	1588.16	1039.73	725.653	396.74	264.264	395827	0.192782	0.390507	0.276394	0.872209	1.20209	-0.278168	-1.12589	-0.670243	ALKBH3	3.96273	0	C11orf96	27.0219	0	.	.	.	.	.	.	.		.	.	.	.	.	.
chr19	18401894	18429376	Cluster2	1396.02	1413.4	1256.19	1583.87	2902.96	1786.61	1489.56	617.732	3.09245e+06	0.0635973	0.33968	0.351696	-0.478206	-0.214289	1.63894	0.0705473	-1.017	LSM4	54.3893	0	LSM4	54.3893	0	.	.	.	.	.	.	.		.	.	.	.	.	.
chr5	168239576	168282669	Stable	1353.48	1353.73	1144.2	1173.13	1060.49	783.767	382.05	304.018	767899	0.0941734	0.199206	0.185488	1.23677	0.365532	-0.178612	-1.51541	0.0917209	SLIT3	21.8364	0	PANK3	48.4993	0	.	.	.	.	.	.	.		.	.	.	.	.	.
chr9	132243639	132267952	Cluster2	1339.42	1377.2	906.487	1628.18	3631.21	1964	2254.01	955.668	1.16515e+07	0.216563	0.445523	0.530508	-0.642165	-0.345229	1.71452	0.000100775	-0.727228	NTMT1	14.7995	0	NTMT1	14.7995	0	.	.	.	.	.	.	.		.	.	.	.	.	.
chr19	929628	964466	Cluster2	1325.73	1594.4	1463.8	1193.62	2797.65	3055.54	1591.74	905.068	1.17945e+07	0.0919396	0.429474	0.423404	-0.907411	-1.06472	0.845255	1.15233	-0.0254579	ARID3A	3.04725	1	BSG	112.773	0	ARID3A	3.0473	3.2242	2.8602	4.2597	4.2523	3.7341	0.251901	0	0.216807	-0.229308	1.48591	1.47684	0.841737
chrX	40004185	40033947	Cluster2	1316	1328.27	988.894	1003.02	2734.86	2109.29	1406.59	791.079	1.31338e+07	0.158948	0.449945	0.44114	-0.608025	-1.06206	1.4503	0.542793	-0.323008	BCOR	21.1088	0	BCOR	21.1088	0	.	.	.	.	.	.	.		.	.	.	.	.	.
chr6	35687301	35701040	Cluster2	1299.78	1380.38	986.253	943.936	2282.16	1329.73	901.78	441.489	1.80494e+06	0.170373	0.453583	0.352616	-0.0691023	-0.694192	1.65658	-0.016491	-0.8768	FKBP5	21.6789	0	SRPK1	42.0654	0	.	.	.	.	.	.	.		.	.	.	.	.	.
chr11	8246004	8268018	Cluster1	1256.88	1064.92	1045.42	857.214	403.761	697.744	661.159	461.538	5.55445e+06	0.10412	0.352313	0.343106	1.5069	0.215185	-1.25037	-0.300219	-0.171498	LMO1	12.5781	0	TUB	18.9851	0	.	.	.	.	.	.	.		.	.	.	.	.	.
chr10	74076479	74095830	Stable	1116.67	1182.28	1170.09	840.537	1060.49	1002.84	383.302	237.119	259249	0.030179	0.117826	0.120339	1.08584	-0.829154	0.69623	0.296424	-1.24934	DNAJB12	4.44925	0	MICU1	14.8496	0	.	.	.	.	.	.	.		.	.	.	.	.	.
chr5	346062	475273	Cluster2	2340.03	2318.8	2449.52	1956.49	4006.13	4435.36	1985.84	1058.03	1.00639e+07	0.0296062	0.382219	0.353646	-0.652445	-1.00263	0.868765	1.26067	-0.474357	EXOC3	7.14187	0	SDHA	24.9664	0	.	.	.	.	.	.	.		.	.	.	.	.	.
chr12	115429492	115454209	Cluster3	2288.12	1680.33	1134.69	3352.62	1124.76	649.953	1064.5	614.302	8.40107e+06	0.339199	0.844289	0.576447	0.533196	1.49469	-0.517593	-0.946456	-0.563839	TBX3	116.598	1	TBX3	116.598	1	TBX3	116.6	89.166	64.582	208.82	198.58	176.73	0.520494	0	-0.423931	-0.803821	1.42505	1.26682	0.929174
chr3	159546503	159601839	Cluster1	1563.98	1516.83	1262	1799.72	1033.13	784.149	483.7	330.508	658258	0.112225	0.439021	0.282229	0.735973	1.30728	-0.550515	-1.15391	-0.338827	SCHIP1	52.3152	0	SCHIP1	52.3152	0	.	.	.	.	.	.	.		.	.	.	.	.	.
chr5	140886403	140906514	Cluster3	1556.78	1167.56	950.86	2087.05	1211.61	786.061	530.27	256.237	116903	0.25062	0.487181	0.362087	0.50582	1.42482	-0.0923853	-0.829893	-1.00836	DIAPH1	19.7355	0	TAF7	44.0063	0	.	.	.	.	.	.	.		.	.	.	.	.	.
chr9	14306966	14323685	Cluster2	1487.93	1526.77	979.386	1508.58	3105.01	1900.92	1578.24	725.451	889589	0.229418	0.383099	0.414052	-0.541358	-0.512502	1.71834	0.0357509	-0.700227	NFIB	26.1685	1	NFIB	26.1685	1	NFIB	26.169	24.141	23.073	30.949	36.145	29.844	0.259741	0	-0.296323	-0.452374	0.698433	1.45765	0.536975
chr13	110306183	110323089	Cluster1	1440.71	1197.79	849.435	1670.11	820.541	710.36	377.249	235.325	286767	0.255624	0.492222	0.345562	0.821774	1.31788	-0.519429	-0.757711	-0.862519	IRS2	31.7345	0	IRS2	31.7345	0	.	.	.	.	.	.	.		.	.	.	.	.	.
chr16	85343290	85431435	Stable	4227.33	3423.11	2998.91	2343.4	3062.65	3018.46	1883.93	755.653	432216	0.175766	0.143549	0.195364	1.45019	-0.573752	0.198953	0.151479	-1.22687	MIR5093	0	0	GSE1	14.2247	0	.	.	.	.	.	.	.		.	.	.	.	.	.
chr16	2171746	2186561	Cluster2	1146.59	1440.85	1571.56	827.671	3292.22	2208.69	1851.37	765.855	7.10484e+06	0.157009	0.585564	0.507275	-0.63603	-0.958233	1.53169	0.437006	-0.374434	PKD1	8.03211	0	RNPS1	22.02	0	.	.	.	.	.	.	.		.	.	.	.	.	.
chr4	174910067	174970492	Cluster1	3192.49	2522.48	1554.66	2953.31	1325.82	922.933	1196.66	681.262	7.53175e+06	0.339804	0.619934	0.450257	1.19241	0.963906	-0.590948	-0.975854	-0.589515	CEP44	45.8278	0	HAND2	104.93	1	HAND2	104.93	109.83	106.73	122.97	127.12	136.64	0.191004	0	0.236122	0.0867388	0.869316	1.0693	1.52805
chr2	42343835	42376158	Cluster1	3162.57	2644.61	1909.12	3282.1	1394.05	1133.59	1250.56	590.438	1.54257e+06	0.244883	0.605454	0.404072	1.03526	1.14594	-0.60226	-0.843427	-0.73551	EML4	119	0	EML4	119	0	.	.	.	.	.	.	.		.	.	.	.	.	.
chr4	175113368	175147001	Cluster1	2990.64	1962.77	1246.15	2089.43	2123.45	1333.93	901.21	480.674	689260	0.424317	0.2414	0.323638	1.36094	0.255497	0.297227	-0.671217	-1.24245	CEP44	45.8278	0	CEP44	45.8278	0	.	.	.	.	.	.	.		.	.	.	.	.	.
chr3	128168439	128217059	Cluster2	2938.01	2600.85	2428.39	2010.81	4592.49	4907.53	2479.14	1424.53	5.19406e+07	0.0976025	0.414211	0.371668	-0.571179	-1.35075	0.819883	1.08476	0.0172865	GATA2	55.865	1	RPN1	93.7121	0	GATA2	55.865	48.208	59.747	97.4	96.049	106.2	0.300825	0	-0.321957	0.163228	1.74644	1.68963	2.11645
chr17	74526903	74543505	Cluster4	2784.82	2003.74	1915.98	1107.37	2098.24	2960.73	1677.45	866.165	6.47973e+06	0.214023	0.451202	0.311047	0.868043	-1.24109	0.00477539	1.08922	-0.720951	CYGB	5.92968	0	SNHG16	110.556	0	.	.	.	.	.	.	.		.	.	.	.	.	.
chr12	124964363	125054102	Cluster2	2697.59	3318.09	3674.55	4528.13	10799.4	8657.37	7481.31	3975.86	2.6316e+09	0.153059	0.398711	0.590222	-1.08545	-0.534117	1.35472	0.709563	-0.444709	NCOR2	7.8556	0	UBC	170.969	0	.	.	.	.	.	.	.		.	.	.	.	.	.
chr11	1948508	2054781	Stable	2456.81	3405.21	3198.06	2112.78	3031.67	2848.71	1992.66	764.895	3.67892e+06	0.16511	0.182551	0.169478	-0.450698	-1.41809	1.16577	0.651301	0.0517116	MRPL23	48.3575	0	MRPL23	48.3575	0	.	.	.	.	.	.	.		.	.	.	.	.	.
chr3	128105852	128148957	Cluster2	2435.91	1758.69	2064.42	1530.02	3422.74	3853.84	1789.42	1122.17	1.82513e+07	0.162553	0.421098	0.372232	-0.209408	-1.1362	0.800197	1.24125	-0.695831	EEFSEC	4.25722	0	RPN1	93.7121	0	.	.	.	.	.	.	.		.	.	.	.	.	.
chr20	37493151	37530369	Cluster3	2392.29	2061.42	1938.7	3516.53	1782.81	1470.81	1124.24	548.283	2.83872e+06	0.110109	0.488376	0.326378	0.224092	1.62829	-0.537163	-0.926858	-0.388366	PPP1R16B	19.9713	0	FAM83D	21.9593	0	.	.	.	.	.	.	.		.	.	.	.	.	.
chr19	3366544	3466237	Stable	2333.9	2371.31	2708.89	3234.92	2610.11	2623.52	901.02	423.01	419746	0.0835772	0.126442	0.122462	-0.530285	1.50615	0.0939905	0.124299	-1.19416	NFIC	2.88434	1	FZR1	7.35263	0	NFIC	2.8843	2.6195	3.1252	2.5906	3.2434	2.202	0.120671	0	-0.791515	0.720076	-0.877901	1.07339	-2.03947
chr10	72982709	73061386	Stable	2210.99	1755.11	1750.64	1608.17	1133.5	1567.15	621.61	356.587	96367.2	0.138804	0.18312	0.208804	1.5488	-0.0165095	-1.24906	-0.123024	-0.160208	UNC5B	29.6472	0	UNC5B	29.6472	0	.	.	.	.	.	.	.		.	.	.	.	.	.
chr7	150638604	150678147	Cluster2	2177.83	2280.61	2388.77	1862.62	4286.95	3857.28	2006.34	991.635	7.528e+06	0.0462151	0.387819	0.357171	-0.720485	-1.01598	1.25675	0.853945	-0.374222	KCNH2	31.0323	0	KCNH2	31.0323	0	.	.	.	.	.	.	.		.	.	.	.	.	.
chr10	80911326	81075118	Stable	2149.71	2162.47	2755.91	1709.66	2389.94	3120.54	440.05	308.23	362117	0.147012	0.293176	0.20908	-0.530408	-1.31108	-0.104226	1.1919	0.753815	ZMIZ1	12.3421	0	ZMIZ1	12.3421	0	.	.	.	.	.	.	.		.	.	.	.	.	.
chr20	36012254	36066414	Stable	2107.54	1874.85	1964.58	1548.13	1774.9	2129.93	559.41	291.772	222768	0.0592009	0.161333	0.11536	0.915882	-0.553266	0.0422878	0.974683	-1.37959	SRC	19.1168	0	RPN2	92.3388	0	.	.	.	.	.	.	.		.	.	.	.	.	.
chr4	41857612	41890306	Stable	2066.09	1757.5	1255.14	1479.04	1436.57	1247.91	587.05	237.288	3875.02	0.241782	0.0886481	0.206307	1.71966	-0.122737	-0.256025	-0.848117	-0.492786	TMEM33	39.6669	0	PHOX2B	71.7678	1	PHOX2B	71.768	64.268	69.554	53.595	64.614	66.285	0.180063	0	-0.685594	-0.202387	-1.66124	-0.653966	-0.501215
chr19	13933396	13977236	Cluster2	2056.36	1859.74	1712.6	1662.01	3447.46	2612.05	1587.72	774.113	7.22258e+06	0.0919249	0.347084	0.310438	-0.283827	-0.795939	1.52269	0.437804	-0.880726	ZSWIM4	2.18437	0	C19orf53	26.4527	0	.	.	.	.	.	.	.		.	.	.	.	.	.
chr17	28032581	28091230	Stable	2012.02	1825.92	1609.59	2494.93	1738.48	1424.16	482.91	244.197	125599	0.110915	0.29185	0.201339	0.423353	1.50664	-0.190263	-0.895357	-0.844368	SSH2	16.0768	0	GIT1	18.8408	0	.	.	.	.	.	.	.		.	.	.	.	.	.
chr19	12880694	12899065	Stable	1931.64	1849.79	1467.49	2570.21	3012.88	2217.87	1163.09	649.07	1.52823e+06	0.141602	0.153196	0.253971	-0.584474	0.554575	1.34419	-0.0739114	-1.24038	HOOK2	2.48677	0	PRDX2	236.422	0	.	.	.	.	.	.	.		.	.	.	.	.	.
chr1	234734096	234750130	Stable	1764.39	2025.62	1256.19	1137.39	1946.29	1275.82	627	329.732	45412.6	0.23261	0.297715	0.248557	0.774795	-1.06143	1.30751	-0.656028	-0.364838	IRF2BP2	32.1787	0	IRF2BP2	32.1787	0	.	.	.	.	.	.	.		.	.	.	.	.	.
chr17	46059068	46104311	Cluster1	5388.34	4255.32	3419.93	6427.44	2741.13	2157.46	1514.19	1278.68	8.35591e+07	0.226878	0.613255	0.39935	0.796851	1.33929	-0.585076	-0.88977	-0.661298	CDK5RAP3	17.8105	0	CBX1	103.43	0	.	.	.	.	.	.	.		.	.	.	.	.	.
chr18	52961985	52991880	Stable	1737.36	1604.35	1147.9	2066.56	1759.9	1150.8	329.2	131.38	468.408	0.206588	0.280955	0.231199	0.377121	1.23742	0.436025	-1.15574	-0.894827	TCF4	90.6976	1	TCF4	90.6976	1	TCF4	90.698	87.083	87.793	97.516	107.66	101.94	0.232809	0	-0.179093	-0.143919	0.337775	0.840326	0.556947
chr17	76910464	76932964	Cluster2	1692.3	1462.33	1676.68	1356.1	2809.52	2513.79	1347.19	667.305	3.87131e+06	0.0797931	0.344999	0.311212	-0.41555	-0.927995	1.28735	0.836587	-0.780389	TIMP2	63.6892	0	TIMP2	63.6892	0	.	.	.	.	.	.	.		.	.	.	.	.	.
chr19	42495184	42514470	Cluster2	1501.63	1687.89	1396.18	2288.13	3871.82	2029.38	2183.93	927.96	7.38507e+06	0.0966322	0.365401	0.430347	-0.764829	0.045998	1.67867	-0.220755	-0.739086	ATP1A3	67.3086	0	PAFAH1B3	67.3871	0	.	.	.	.	.	.	.		.	.	.	.	.	.
chr11	2185465	2238998	Cluster4	4689.79	3529.32	3423.1	1615.32	3491.96	4080.56	3074.47	1339.74	4.543e+06	0.181066	0.420386	0.296748	1.14246	-1.17784	0.238459	0.682676	-0.885756	TH	22.0825	0	CD81	59.4374	0	.	.	.	.	.	.	.		.	.	.	.	.	.
chr17	75347551	75503377	Stable	3388.57	3595.76	4223.4	3105.32	4484.71	4972.9	888.95	549.913	1.67473e+06	0.116358	0.231295	0.180623	-0.675387	-1.03701	0.724061	1.34734	-0.358994	2016-09-09	90.9508	0	SEPT9	90.9508	0	.	.	.	.	.	.	.		.	.	.	.	.	.
chr4	174427520	174460743	Stable	2916.39	2251.97	1786.03	2437.27	3769.48	3026.87	1517.51	847.44	6.75582e+06	0.245058	0.216893	0.256926	0.130201	-0.589081	1.41091	0.29606	-1.24809	HAND2	104.93	1	HAND2	104.93	1	HAND2	104.93	109.83	106.73	122.97	127.12	136.64	0.191004	0	0.236122	0.0867388	0.869316	1.0693	1.52805
chr8	11265927	11331374	Stable	2858.35	2695.92	2229.24	2987.15	3759.26	4215.9	1986.66	1056.01	1.19581e+07	0.125876	0.16997	0.233847	-0.873958	-0.654958	0.657866	1.43429	-0.563244	FAM167A	36.5152	0	FAM167A	36.5152	0	.	.	.	.	.	.	.		.	.	.	.	.	.
chr12	131030811	131126061	Stable	2245.59	2129.85	2251.43	1986.98	1227.27	1310.61	940.82	614.563	5.04536e+06	0.0310421	0.27624	0.251556	1.07956	0.51181	-1.15606	-0.973095	0.537781	.	.	0	.	.	0	.	.	.	.	.	.	.		.	.	.	.	.	.
chr14	77370805	77424797	Stable	2114.75	2006.13	1837.8	2546.39	1740.95	1449.4	563.78	412.25	1.64967e+06	0.0702557	0.297139	0.190974	0.53732	1.4612	-0.262759	-0.88679	-0.848969	IRF2BPL	10.6968	0	AHSA1	37.7218	0	.	.	.	.	.	.	.		.	.	.	.	.	.
chr20	62026437	62135220	Cluster2	2035.81	2508.16	3332.24	1614.84	4190.55	4267.13	1682.39	976.53	2.31014e+07	0.249912	0.449643	0.372941	-0.818707	-1.16626	0.960244	1.02347	0.00125326	EEF1A2	112.435	0	EEF1A2	112.435	0	.	.	.	.	.	.	.		.	.	.	.	.	.
chr1	204245964	204332896	Cluster3	1558.58	1577.69	1625.97	4213.64	2026.88	1653.17	2655.06	1071.35	2.21246e+06	0.0218792	0.525643	0.495532	-0.798789	1.6289	-0.370592	-0.7123	0.252776	PLEKHA6	23.5246	0	PPP1R15B	23.6467	0	.	.	.	.	.	.	.		.	.	.	.	.	.
chr20	31022356	31129598	Stable	3554.74	3723.45	4058.59	3816.25	6364.59	5758.97	2641.14	1255.35	1.3901e+07	0.0678672	0.250571	0.264107	-0.959726	-0.749356	1.30064	0.813451	-0.405006	ASXL1	17.8794	0	ASXL1	17.8794	0	.	.	.	.	.	.	.		.	.	.	.	.	.
chr2	3101488	3151264	Stable	4894.16	3152.2	2994.68	2856.59	3078.31	3163.74	2037.57	831.822	1.07165e+06	0.286424	0.0522719	0.226948	1.56868	-0.281001	-0.0797256	-0.00217325	-1.20578	TSSC1	19.2309	0	RPS7	93.5894	0	.	.	.	.	.	.	.		.	.	.	.	.	.
chr22	46452624	46536189	Cluster2	3689.91	3760.05	3346.5	2704.11	6349.1	5747.88	2589.05	1644.61	1.10926e+08	0.0614957	0.39608	0.338185	-0.558004	-1.21578	1.21636	0.81519	-0.257758	MIRLET7BHG	2.50573	0	ATXN10	32.5503	0	.	.	.	.	.	.	.		.	.	.	.	.	.
chr17	17588634	17754253	Cluster2	3503.19	4566.4	5016.84	3489.85	7886.69	7373.14	3320.29	1652.99	2.21498e+06	0.178174	0.38465	0.3587	-1.04872	-1.05508	1.04033	0.795589	0.267872	RAI1	8.70064	0	COPS3	49.2697	0	.	.	.	.	.	.	.		.	.	.	.	.	.
chr9	132148535	132224505	Stable	2337.51	2098.42	2069.71	2741.27	3743.94	2771.09	1645.52	836.17	1.36732e+07	0.0678007	0.184894	0.238038	-0.551931	0.0501712	1.54539	0.09464	-1.13827	C9orf106	0.18408	0	NTMT1	14.7995	0	.	.	.	.	.	.	.		.	.	.	.	.	.
chr16	85586574	85707918	Cluster4	4154.16	4445.87	3746.92	1800.67	3175.54	3530.39	2353.49	1100.44	1.3465e+07	0.0852995	0.322201	0.269105	1.21154	-1.46744	0.0975751	0.501501	-0.343175	GSE1	14.2247	0	GSE1	14.2247	0	.	.	.	.	.	.	.		.	.	.	.	.	.
chr14	104601851	104866747	Cluster2	7370.08	5958.72	6150.48	4498.11	11598.3	12227.1	6076.62	3768.99	7.90875e+08	0.117898	0.454641	0.40109	-0.33372	-1.19923	0.940514	1.13001	-0.537577	KIF26A	33.0182	0	C14orf2	65.3241	0	.	.	.	.	.	.	.		.	.	.	.	.	.
