# Supplementary material for: Lineage specific transcription factor waves reprogram neuroblastoma from self-renewal to differentiation
Source: Nat Commun. 2024 Apr 23;15:3432. doi: 10.1038/s41467-024-47166-y (PMC11039666; doi:10.1038/s41467-024-47166-y)
Supplement: Supplementary file 5 — Supplementary Data 2 [file 41467_2024_47166_MOESM5_ESM.xlsx]

## Sheet: McDaniel_GWAS_Intersect_SE_BED
Supplementary Dataset 2: Overlap of GWAS SNPs with super enhancers
In_SE_region	SE_chrom	SE_cluster_start	SE_cluster_end	SE_cluster_info	rsid	Chr	pos	allele_A	allele_B	index	average_maximum_posterior_call	info	cohort_1_AA	cohort_1_AB	cohort_1_BB	cohort_1_NULL	all_AA	all_AB	all_BB	all_NULL	cases_AA	cases_AB	cases_BB	controls_AA	controls_AB	controls_BB	all_maf	cases_maf	controls_maf	missing_data_proportion	het_OR	het_OR_lower	het_OR_upper	hom_OR	hom_OR_lower	hom_OR_upper	all_OR	all_OR_lower	all_OR_upper	Phenotype_frequentist_add_Gender_C1_C2_C3_C4_C5_C6_C7_C8_C9_C10_C11_C12_C13_C14_C15_C16_C17_C18_C19_C20_score_pvalue	Phenotype_frequentist_add_Gender_C1_C2_C3_C4_C5_C6_C7_C8_C9_C10_C11_C12_C13_C14_C15_C16_C17_C18_C19_C20_score_info	Phenotype_frequentist_add_Gender_C1_C2_C3_C4_C5_C6_C7_C8_C9_C10_C11_C12_C13_C14_C15_C16_C17_C18_C19_C20_score_beta_1	Phenotype_frequentist_add_Gender_C1_C2_C3_C4_C5_C6_C7_C8_C9_C10_C11_C12_C13_C14_C15_C16_C17_C18_C19_C20_score_se_1	Chromosome	Position	roadmap_dnase_wig	X4S_combined_pvalue	Evo.Pathogenicity	TFBS_all
No					rs34608155	3	158205089	G	GA	14351	0.98939	0.9863	1572.7	3122.5	1607.8	0.008	1572.7	3122.5	1607.8	0.008	469.12	1014.2	617.68	1103.6	2108.3	990.09	0.49722	0.46465	0.5135	0	1.1316	0.99221	1.2906	1.4676	1.2662	1.7009	1.2161	1.1292	1.3098	8.66e-08	0.98703	0.21336	0.039861	3	158205089	-	-	-	1
Yes	chr11	8246004	8268018	Lost SE Cluster	rs4315061	11	8247020	T	C	18445	0.95219	0.92453	1787	3127	1388.7	0.271	1787	3127	1388.7	0.271	704.39	1001.9	394.63	1082.6	2125.1	994.04	0.4684	0.42628	0.48946	0	0.72461	0.64202	0.81782	0.61019	0.52501	0.70917	0.77502	0.7193	0.83506	4.67e-09	0.92613	-0.24339	0.041545	11	8247020	27	-	-	1
Yes	chr11	8246004	8268018	Lost SE Cluster	rs12797723	11	8247984	C	T	18458	0.98295	0.97275	1650.8	3128.7	1523.4	0.126	1650.8	3128.7	1523.4	0.126	664.82	1010.4	425.74	985.96	2118.3	1097.7	0.4899	0.4431	0.51329	0	0.70741	0.62513	0.80053	0.5752	0.49558	0.66761	0.75444	0.70035	0.81271	2.03e-10	0.97223	-0.25706	0.040424	11	8247984	-	-	-	1
Yes	chr11	8246004	8268018	Lost SE Cluster	rs2290451	11	8248440	C	G	18460	0.98402	0.96776	3351.9	2509	441.99	0.108	3351.9	2509	441.99	0.108	1050.3	861.08	189.56	2301.5	1647.9	252.43	0.26916	0.29515	0.25617	0	1.145	1.0256	1.2782	1.6455	1.3445	2.0139	1.2159	1.1197	1.3204	1.15e-05	0.96633	0.20182	0.045997	11	8248440	-	-	-	1
Yes	chr11	8246004	8268018	Lost SE Cluster	rs2290450	11	8248482	C	T	18461	0.98689	0.97246	3423.9	2460.9	418.15	0.113	3423.9	2460.9	418.15	0.113	1075	844.02	181.99	2348.9	1616.8	236.17	0.26156	0.28749	0.2486	0	1.1407	1.0217	1.2735	1.6838	1.3698	2.0697	1.2195	1.1223	1.3253	1.28e-05	0.97152	0.20179	0.046251	11	8248482	-	-	-	1
Yes	chr11	8246004	8268018	Lost SE Cluster	rs7952320	11	8250143	G	C	18480	0.9755	0.96314	1337.3	3077.5	1888	0.159	1337.3	3077.5	1888	0.159	369.35	977.33	754.28	968	2100.1	1133.8	0.45631	0.40839	0.48028	0	1.2197	1.0583	1.4056	1.7437	1.499	2.0282	1.3387	1.242	1.4429	2.17e-11	0.96401	0.27112	0.0405	11	8250143	-	-	-	1
Yes	chr11	8246004	8268018	Lost SE Cluster	rs4758317	11	8250811	C	A	18486	0.98429	0.97694	1372.3	3156.5	1774.1	0.067	1372.3	3156.5	1774.1	0.067	553.54	1049.9	497.5	818.78	2106.5	1276.6	0.46812	0.51334	0.44552	0	0.73724	0.64684	0.84028	0.57641	0.49635	0.66939	0.76173	0.70723	0.82042	3.99e-10	0.97544	-0.25446	0.040685	11	8250811	62	-	-	1
Yes	chr11	8246004	8268018	Lost SE Cluster	rs11041820	11	8251438	G	A	18493	1	1	3382	2476	445	0	3382	2476	445	0	1054	857	190	2328	1619	255	0.26702	0.29438	0.25333	0	1.1692	1.0471	1.3054	1.6457	1.3455	2.013	1.2297	1.1322	1.3355	6.77e-06	1	0.20303	0.04511	11	8251438	31	-	-	1
Yes	chr11	8246004	8268018	Lost SE Cluster	rs3750952	11	8251921	G	C	18501	0.97525	0.96328	1889.1	3073.9	1339.8	0.115	1889.1	3073.9	1339.8	0.115	756.75	974.84	369.38	1132.4	2099.1	970.47	0.45643	0.40781	0.48073	0	0.69494	0.61677	0.78302	0.56955	0.48968	0.66244	0.74385	0.69014	0.80174	9.82e-12	0.96467	-0.27558	0.040472	11	8251921	-	-	-	1
Yes	chr11	8246004	8268018	Lost SE Cluster	rs110419	11	8252853	A	G	18513	1	1	1661	3139	1503	0	1661	3139	1503	0	667	1016	418	994	2123	1085	0.48747	0.44074	0.51083	0	0.71319	0.63043	0.80682	0.57413	0.49439	0.66672	0.75467	0.70055	0.81298	3.16e-10	1	-0.25124	0.039937	11	8252853	-	-	-	1
Yes	chr11	8246004	8268018	Lost SE Cluster	rs110420	11	8253049	T	C	18517	0.99704	0.99495	1661.4	3132.7	1508.8	0.058	1661.4	3132.7	1508.8	0.058	667.84	1011.4	421.74	993.57	2121.3	1087.1	0.48789	0.44143	0.51112	0	0.70932	0.62697	0.80248	0.57719	0.49719	0.67006	0.75589	0.70169	0.81428	4.09e-10	0.99443	-0.25003	0.040002	11	8253049	-	-	-	1
Yes	chr11	8246004	8268018	Lost SE Cluster	rs204928	11	8254433	A	G	18529	0.98343	0.97148	1650.3	3140.9	1511.6	0.174	1650.3	3140.9	1511.6	0.174	662.13	1012.5	426.33	988.2	2128.5	1085.2	0.48899	0.44388	0.51155	0	0.70993	0.62736	0.80337	0.58631	0.50508	0.6806	0.76215	0.70751	0.821	8.05e-10	0.97127	-0.24912	0.040547	11	8254433	-	-	-	1
Yes	chr11	8246004	8268018	Lost SE Cluster	rs12574271	11	8254503	G	T	18532	0.97978	0.95814	3343.6	2512.8	446.4	0.16	3343.6	2512.8	446.4	0.16	1051.9	858.34	190.68	2291.7	1654.5	255.72	0.27017	0.29503	0.25773	0	1.1302	1.0124	1.2618	1.6245	1.3284	1.9866	1.2053	1.11	1.3088	2.63e-05	0.9558	0.19411	0.046176	11	8254503	-	-	-	1
Yes	chr11	8246004	8268018	Lost SE Cluster	rs12577773	11	8254601	T	G	18535	0.97352	0.94953	3062.3	2655.7	584.89	0.153	3062.3	2655.7	584.89	0.153	969.41	884.76	246.78	2092.9	1770.9	338.11	0.30347	0.32802	0.29119	0	1.0786	0.96534	1.2052	1.5757	1.3149	1.8882	1.1882	1.0971	1.2869	8.32e-05	0.94807	0.17502	0.044476	11	8254601	-	-	-	1
Yes	chr11	8246004	8268018	Lost SE Cluster	rs204926	11	8255106	G	A	18540	0.95635	0.93101	1661.1	3142.3	1499.3	0.321	1661.1	3142.3	1499.3	0.321	658.73	1029.2	412.97	1002.4	2113.1	1086.3	0.48716	0.44151	0.50999	0	0.74112	0.65512	0.83842	0.57847	0.49789	0.67209	0.75957	0.7051	0.81825	3.45e-11	0.93106	-0.27391	0.041339	11	8255106	-	-	-	1
Yes	chr11	8246004	8268018	Lost SE Cluster	rs2168101	11	8255408	C	A	18545	0.88554	0.79481	3213.2	2528.3	561.14	0.311	3213.2	2528.3	561.14	0.311	1217.3	748.15	135.45	1995.9	1780.2	425.7	0.28961	0.24253	0.31315	0	0.68911	0.61657	0.77019	0.52171	0.42456	0.64111	0.70229	0.64553	0.76404	3.18e-16	0.80157	-0.3971	0.048626	11	8255408	46	-	-	1
Yes	chr11	8246004	8268018	Lost SE Cluster	rs7944727	11	8255824	G	A	18550	0.94423	0.90736	2658.8	2902.7	741.27	0.287	2658.8	2902.7	741.27	0.287	816.7	988.99	295.19	1842.1	1913.7	446.07	0.34788	0.37588	0.33388	0	1.1656	1.0415	1.3046	1.4926	1.261	1.7666	1.2015	1.1123	1.2979	9.39e-06	0.90336	0.19647	0.044344	11	8255824	51	-	-	1
Yes	chr11	8246004	8268018	Lost SE Cluster	rs7948497	11	8255855	C	G	18552	0.93222	0.89572	1991.7	3077.6	1233.3	0.353	1991.7	3077.6	1233.3	0.353	572	1040.5	488.41	1419.7	2037.1	744.91	0.43984	0.48011	0.4197	0	1.2677	1.1215	1.4328	1.6274	1.4009	1.8904	1.2768	1.1852	1.3755	3.55e-10	0.89559	0.26475	0.042206	11	8255855	51	-	-	1
No					rs6756540	2	215833622	G	T	15393	0.96846	0.95654	1607.7	3222.8	1472.5	0.092	1607.7	3222.8	1472.5	0.092	608.85	1061.3	430.79	998.81	2161.5	1041.7	0.48927	0.45762	0.5051	0	0.80552	0.71107	0.91251	0.67843	0.58342	0.78891	0.8267	0.76754	0.89041	8.62e-05	0.95586	-0.16207	0.041277	2	215833622	-	-	-	1
No					rs13024862	2	215832746	A	G	15387	0.97391	0.96274	2000.7	3149.5	1152.7	0.094	2000.7	3149.5	1152.7	0.094	751.47	1021.6	327.91	1249.3	2127.9	824.76	0.43273	0.3992	0.44949	0	0.7981	0.70979	0.89741	0.66095	0.56507	0.77309	0.81378	0.75481	0.87736	1.08e-05	0.96239	-0.1822	0.041409	2	215832746	-	-	-	1
No					rs7600521	2	215832447	G	T	15382	0.97652	0.96644	1886.3	3181.7	1235	0.057	1886.3	3181.7	1235	0.057	711.24	1025.3	364.45	1175	2156.4	870.56	0.44834	0.41747	0.46377	0	0.78552	0.69728	0.88492	0.69161	0.59307	0.80652	0.82861	0.76888	0.89298	5.73e-05	0.96694	-0.16573	0.041188	2	215832447	-	-	-	1
No					rs10932585	2	215828724	G	A	15345	0.99688	0.99455	1886.3	3174.3	1242.3	0.033	1886.3	3174.3	1242.3	0.033	711.21	1024.6	365.19	1175.1	2149.8	877.13	0.44892	0.41765	0.46455	0	0.78748	0.69899	0.88716	0.68791	0.59001	0.80206	0.82667	0.76708	0.89088	5.73e-05	0.99469	-0.16328	0.04058	2	215828724	-	-	-	1
No					rs12998290	2	215827473	T	C	15337	0.99755	0.99573	1878.1	3179.2	1245.6	0.027	1878.1	3179.2	1245.6	0.027	708.41	1025.5	367.08	1169.7	2153.7	878.52	0.44982	0.41877	0.46535	0	0.78622	0.69779	0.88586	0.68994	0.59179	0.80436	0.82779	0.76814	0.89207	6.25e-05	0.99594	-0.16238	0.040563	2	215827473	-	-	-	1
No					rs4672741	2	215826108	G	A	15331	0.99853	0.99756	1887.3	3180.8	1234.9	0.016	1887.3	3180.8	1234.9	0.016	710.71	1027.5	362.84	1176.6	2153.3	872.06	0.44825	0.41721	0.46376	0	0.78994	0.70122	0.88988	0.68882	0.5906	0.80336	0.82777	0.7681	0.89208	5.77e-05	0.99783	-0.16309	0.040549	2	215826108	-	-	-	1
No					rs4673923	2	215824605	G	A	15316	0.99848	0.99766	1886.9	3182.4	1233.7	0.002	1886.9	3182.4	1233.7	0.002	710.47	1027.9	362.67	1176.4	2154.5	871.01	0.44818	0.41723	0.46366	0	0.78995	0.70123	0.8899	0.68946	0.59113	0.80415	0.82818	0.76847	0.89252	6.08e-05	0.99771	-0.16264	0.040563	2	215824605	-	-	-	1
No					rs956133	2	215823346	A	G	15307	1	1	1865	3184	1254	0	1865	3184	1254	0	702	1032	367	1163	2152	887	0.45153	0.42028	0.46716	0	0.79447	0.70498	0.89533	0.68546	0.5879	0.79922	0.82689	0.76733	0.89107	5.82e-05	1	-0.16276	0.040489	2	215823346	-	-	-	1
No					rs1980847	2	215820921	G	A	15288	1	1	1920	3167	1216	0	1920	3167	1216	0	723	1020	358	1197	2147	858	0.44415	0.41314	0.45966	0	0.78655	0.69854	0.88563	0.6908	0.59217	0.80585	0.82753	0.76781	0.8919	5.69e-05	1	-0.16292	0.040474	2	215820921	-	-	-	1
No					rs4672734	2	215794078	A	G	15069	0.99799	0.99697	1983.1	3155.2	1164.7	0.004	1983.1	3155.2	1164.7	0.004	743.81	1032	325.18	1239.3	2123.2	839.49	0.43508	0.40037	0.45243	0	0.80986	0.72011	0.9108	0.64539	0.5516	0.75511	0.80813	0.74959	0.87123	9.06e-06	0.99722	-0.18053	0.040674	2	215794078	-	-	-	1
No					rs12612329	2	215793489	A	G	15063	0.99892	0.99817	1982.2	3155.6	1165.2	0.003	1982.2	3155.6	1165.2	0.003	742.83	1033.6	324.59	1239.3	2122.1	840.62	0.43519	0.40047	0.45256	0	0.8126	0.72254	0.91389	0.64421	0.55056	0.75379	0.80801	0.74948	0.8711	8.92e-06	0.99828	-0.18058	0.040653	2	215793489	-	-	-	1
No					rs10932580	2	215792343	A	G	15053	1	1	1854	3172	1277	0	1854	3172	1277	0	694	1041	366	1160	2131	911	0.45423	0.42194	0.47037	0	0.81652	0.72437	0.92039	0.67152	0.57597	0.78293	0.82189	0.76271	0.88565	2.99e-05	1	-0.16854	0.040376	2	215792343	-	-	-	1
No					rs56036556	2	215789990	A	AG	15026	0.98729	0.98132	2137.1	3116.7	1049.2	0.027	2137.1	3116.7	1049.2	0.027	795.14	1011.2	294.65	1341.9	2105.5	754.57	0.4137	0.38089	0.43011	0	0.81055	0.72221	0.9097	0.65903	0.56119	0.77391	0.81518	0.75569	0.87935	5.99e-05	0.98132	-0.16594	0.041351	2	215789990	-	-	-	1
No					rs34206771	2	215787725	G	A	15011	0.976	0.9573	3097.8	2639.1	565.96	0.083	3097.8	2639.1	565.96	0.083	955.86	916	229.1	2141.9	1723.1	336.86	0.29915	0.32704	0.28521	0	1.1912	1.0665	1.3305	1.5241	1.2675	1.8326	1.218	1.1243	1.3194	9.75e-05	0.95755	0.17279	0.044344	2	215787725	-	-	-	1
No					rs7565159	2	215782243	G	C	14961	0.98787	0.98173	2157.4	3110.2	1035.3	0.021	2157.4	3110.2	1035.3	0.021	803.27	1008	289.72	1354.2	2102.2	745.62	0.41099	0.37778	0.42759	0	0.80836	0.72044	0.907	0.65506	0.55745	0.76975	0.81281	0.75342	0.87688	4.66e-05	0.98197	-0.16853	0.041386	2	215782243	-	-	-	1
No					rs7578941	2	215782075	T	G	14960	0.99349	0.9902	1915.4	3139.9	1247.6	0.007	1915.4	3139.9	1247.6	0.007	713.99	1030.3	356.68	1201.4	2109.6	890.93	0.44702	0.41497	0.46305	0	0.82182	0.72972	0.92555	0.67367	0.57763	0.78569	0.8225	0.76317	0.88644	9.69e-05	0.99036	-0.1578	0.04048	2	215782075	-	-	-	1
No					rs10932579	2	215781538	A	G	14955	0.99373	0.99055	1916.3	3139.6	1247.1	0.012	1916.3	3139.6	1247.1	0.012	714.3	1030.1	356.58	1202	2109.5	890.53	0.44691	0.41487	0.46294	0	0.82174	0.72966	0.92545	0.67379	0.57773	0.78583	0.82254	0.76321	0.88648	9.78e-05	0.99067	-0.15768	0.040473	2	215781538	-	-	-	1
No					rs2094280	2	215781393	T	C	14952	0.99539	0.99274	2019.2	3139.7	1144.1	0.014	2019.2	3139.7	1144.1	0.014	754.52	1029.3	317.17	1264.7	2110.4	826.88	0.43058	0.39592	0.4479	0	0.81751	0.72727	0.91895	0.64293	0.5491	0.7528	0.80787	0.74927	0.87106	9.34e-06	0.9931	-0.18069	0.040771	2	215781393	-	-	-	1
No					rs6756170	2	215780583	A	G	14943	0.99404	0.99078	2012	3142.8	1148.2	0.026	2012	3142.8	1148.2	0.026	751.32	1030	319.71	1260.6	2112.9	828.49	0.43148	0.39728	0.44858	0	0.81792	0.72755	0.91952	0.64748	0.55312	0.75795	0.81027	0.75152	0.87362	1.19e-05	0.99072	-0.17879	0.040818	2	215780583	-	-	-	1
No					rs12614543	2	215776141	T	C	14905	0.99477	0.99194	2020.3	3140.1	1142.6	0.03	2020.3	3140.1	1142.6	0.03	754.63	1030.1	316.23	1265.7	2110	826.32	0.43037	0.39567	0.44772	0	0.81884	0.72847	0.92042	0.64187	0.54813	0.75164	0.80762	0.74903	0.8708	8.75e-06	0.99175	-0.18143	0.040808	2	215776141	-	-	-	1
No					rs17425590	2	215772345	C	T	14866	0.96929	0.71343	5811	478.7	13.261	0.026	5811	478.7	13.261	0.026	1902	189.62	9.401	3909	289.08	3.86	0.040078	0.049602	0.035316	0	1.3482	1.1136	1.6322	5.0056	1.5287	16.39	1.4256	1.1894	1.7087	4.79e-05	0.69868	0.4879	0.12001	2	215772345	-	-	-	1
No					rs1887167	2	215769321	G	A	14835	0.99565	0.99307	2224.2	3057.3	1021.4	0.003	2224.2	3057.3	1021.4	0.003	832.89	983.07	285.04	1391.3	2074.3	736.41	0.40459	0.36962	0.42207	0	0.79169	0.70597	0.88782	0.64657	0.55017	0.75986	0.80286	0.744	0.86638	4.82e-06	0.99278	-0.18736	0.040979	2	215769321	-	-	-	1
No					rs1887168	2	215769067	A	G	14831	0.99561	0.993	2224.2	3057.3	1021.5	0.007	2224.2	3057.3	1021.5	0.007	832.89	983.06	285.05	1391.3	2074.3	736.43	0.40459	0.36962	0.42207	0	0.79169	0.70597	0.88782	0.64658	0.55018	0.75987	0.80286	0.744	0.86638	4.82e-06	0.99271	-0.18738	0.04098	2	215769067	134	-	-	1
No					rs4361128	2	215768445	G	A	14828	0.99462	0.99147	1030.6	3062.9	2209.5	0.01	1030.6	3062.9	2209.5	0.01	287.72	985.45	827.82	742.85	2077.5	1381.6	0.40648	0.37147	0.42399	0	1.2247	1.048	1.4311	1.5469	1.3168	1.8173	1.2455	1.1542	1.3439	4.58e-06	0.99072	0.18793	0.041006	2	215768445	-	-	-	1
No					rs7605128	2	215768042	G	A	14821	0.99731	0.99548	2453.2	2980.6	869.23	0.007	2453.2	2980.6	869.23	0.007	908.47	943.92	248.6	1544.7	2036.6	620.63	0.37435	0.34296	0.39004	0	0.78806	0.70416	0.88195	0.6811	0.57554	0.80602	0.81629	0.75555	0.88191	7.99e-05	0.9954	-0.16405	0.041588	2	215768042	-	-	-	1
No					rs11898828	2	215766766	G	A	14805	0.99705	0.99502	2453.1	2980.5	869.38	0.01	2453.1	2980.5	869.38	0.01	908.41	943.91	248.68	1544.7	2036.6	620.7	0.37437	0.343	0.39005	0	0.7881	0.70419	0.882	0.68126	0.57568	0.8062	0.81637	0.75563	0.88199	8.01e-05	0.99495	-0.16407	0.041597	2	215766766	-	-	-	1
No					rs13389629	2	215766091	A	G	14797	0.9951	0.99223	1234.2	3147.6	1921.3	0.014	1234.2	3147.6	1921.3	0.014	352.91	1006.6	741.49	881.27	2141	1179.8	0.4455	0.40752	0.46448	0	1.1741	1.0162	1.3565	1.5695	1.3456	1.8306	1.261	1.1699	1.3592	4.09e-06	0.99206	0.18694	0.04058	2	215766091	-	-	-	1
No					rs13389211	2	215765730	A	C	14793	0.99409	0.99046	1232.2	3146	1924.8	0.02	1232.2	3146	1924.8	0.02	352.42	1006.4	742.18	879.78	2139.6	1182.6	0.44506	0.40725	0.46396	0	1.1742	1.0162	1.3567	1.5666	1.3431	1.8273	1.2598	1.1688	1.3579	4.33e-06	0.99048	0.18659	0.04061	2	215765730	-	-	-	1
No					rs9288501	2	215763918	A	G	14778	0.99354	0.98977	1232.9	3145.4	1924.7	0.016	1232.9	3145.4	1924.7	0.016	352.69	1006.3	741.97	880.18	2139	1182.8	0.44512	0.40736	0.46399	0	1.1741	1.0162	1.3566	1.5655	1.3422	1.826	1.2594	1.1684	1.3575	4.41e-06	0.98978	0.18649	0.040619	2	215763918	-	-	-	1
No					rs2209656	2	215762684	T	C	14767	0.98949	0.9845	1175.3	3096.2	2031.6	0.027	1175.3	3096.2	2031.6	0.027	331.16	1000.1	769.69	844.1	2096	1261.9	0.43207	0.39564	0.45029	0	1.2162	1.0492	1.4099	1.5548	1.3308	1.8164	1.2513	1.1605	1.3492	3.6e-06	0.98401	0.18862	0.040711	2	215762684	26	-	-	1
No					rs10205105	2	215762024	A	G	14760	0.99279	0.98926	1410.1	3166.8	1726.1	0.023	1410.1	3166.8	1726.1	0.023	392.39	1037.1	671.51	1017.7	2129.7	1054.6	0.47494	0.43357	0.49562	0	1.2631	1.1002	1.4501	1.6516	1.4195	1.9216	1.2837	1.1916	1.383	1.53e-07	0.98893	0.21184	0.040356	2	215762024	-	-	-	1
No					rs10932578	2	215761713	G	A	14757	0.99281	0.98932	1032.4	3060.4	2210.2	0.016	1032.4	3060.4	2210.2	0.016	288.49	984.68	827.83	743.93	2075.7	1382.4	0.40657	0.37165	0.42403	0	1.2233	1.047	1.4294	1.5443	1.3147	1.8139	1.2447	1.1535	1.3431	4.64e-06	0.98854	0.18795	0.041033	2	215761713	-	-	-	1
No					rs11895311	2	215760623	T	C	14745	0.99179	0.98766	886.05	2987.6	2429.3	0.016	886.05	2987.6	2429.3	0.016	252.79	947.18	901.02	633.26	2040.4	1528.3	0.37758	0.34573	0.3935	0	1.1629	0.98605	1.3714	1.4769	1.2492	1.7461	1.2278	1.1366	1.3263	4.82e-05	0.98696	0.16939	0.041681	2	215760623	-	-	-	1
No					rs10166035	2	215759527	A	G	14731	0.99384	0.99117	1117.7	3075.9	2109.4	0.018	1117.7	3075.9	2109.4	0.018	317.65	999.11	784.23	800.08	2076.8	1325.1	0.42134	0.38896	0.43752	0	1.2117	1.0426	1.4083	1.4906	1.2739	1.7443	1.222	1.1331	1.3178	4.76e-05	0.99071	0.16551	0.040693	2	215759527	-	-	-	1
No					rs11899149	2	215758510	T	C	14721	0.99388	0.99083	1050.6	3064.6	2187.8	0.028	1050.6	3064.6	2187.8	0.028	292.34	995.75	812.91	758.3	2068.8	1374.9	0.40979	0.37611	0.42663	0	1.2485	1.0696	1.4573	1.5337	1.3064	1.8005	1.2343	1.144	1.3316	1.01e-05	0.99009	0.18067	0.040916	2	215758510	-	-	-	1
No					rs7560809	2	215758159	A	C	14719	0.99442	0.98979	3165.6	2610	527.4	0.034	3165.6	2610	527.4	0.034	951.56	910.64	238.79	2214	1699.3	288.61	0.29072	0.33037	0.27089	0	1.2468	1.1162	1.3928	1.9252	1.5959	2.3223	1.3279	1.2255	1.4389	2.61e-09	0.98919	0.26361	0.044272	2	215758159	-	-	-	1
No					rs724183	2	215757321	A	G	14711	0.99441	0.99005	3011.9	2714.8	576.26	0.019	3011.9	2714.8	576.26	0.019	897.55	943.71	259.74	2114.4	1771.1	316.52	0.30678	0.34821	0.28607	0	1.2552	1.1233	1.4027	1.9331	1.6119	2.3184	1.3333	1.2318	1.4431	3.15e-10	0.98884	0.27525	0.043751	2	215757321	-	-	-	1
No					rs7602290	2	215754889	A	G	14695	0.99678	0.9944	1001.7	3047	2254.3	0.01	1001.7	3047	2254.3	0.01	282.2	981.81	837	719.5	2065.2	1417.3	0.40064	0.36797	0.41697	0	1.2121	1.0357	1.4185	1.5057	1.2805	1.7706	1.2284	1.1382	1.3257	1.35e-05	0.99365	0.17847	0.04101	2	215754889	-	-	-	1
No					rs6733692	2	215753596	T	G	14682	0.99743	0.99564	1276.3	3174.9	1851.8	0.01	1276.3	3174.9	1851.8	0.01	353.49	1027.2	720.28	922.8	2147.6	1131.6	0.45434	0.41271	0.47516	0	1.2486	1.0818	1.4411	1.6617	1.4243	1.9386	1.2883	1.1954	1.3885	3.03e-08	0.99505	0.22423	0.040479	2	215753596	52	-	-	1
No					rs10182158	2	215753392	T	G	14680	0.99759	0.9958	1378.5	3161.2	1763.4	0.017	1378.5	3161.2	1763.4	0.017	387.51	1033.1	680.4	990.95	2128.1	1083	0.46947	0.4303	0.48905	0	1.2414	1.0803	1.4265	1.6066	1.3806	1.8696	1.2672	1.1762	1.3653	5.1e-07	0.99591	0.20192	0.040203	2	215753392	-	-	-	1
No					rs11435000	2	215752379	G	GA	14674	0.99822	0.99624	3341.3	2496	465.7	0.009	3341.3	2496	465.7	0.009	1009.8	879.48	211.7	2331.5	1616.5	254	0.27188	0.31006	0.2528	0	1.2562	1.1248	1.4028	1.9243	1.5806	2.3428	1.3283	1.224	1.4416	3e-09	0.99595	0.2664	0.044913	2	215752379	-	-	-	-
No					rs10498026	2	215749350	G	A	14647	1	1	1854	3162	1287	0	1854	3162	1287	0	722	1022	357	1132	2140	930	0.45502	0.41314	0.47596	0	0.74877	0.66446	0.84377	0.60186	0.51614	0.70181	0.77508	0.71917	0.83532	2.51e-08	1	-0.22443	0.040274	2	215749350	-	-	22.2	1
No					rs10498025	2	215749256	A	G	14645	1	1	3333	2501	469	0	3333	2501	469	0	1006	883	212	2327	1618	257	0.27281	0.31104	0.25369	0	1.2624	1.1304	1.4097	1.9081	1.568	2.322	1.3281	1.2239	1.4413	2.45e-09	1	0.26708	0.044776	2	215749256	-	-	-	1
No					rs10498024	2	215749180	C	T	14642	0.99877	0.99801	2671.7	2875.5	755.74	0.005	2671.7	2875.5	755.74	0.005	994.65	888.38	217.97	1677.1	1987.2	537.77	0.34801	0.31516	0.36443	0	0.75377	0.67431	0.8426	0.6834	0.5732	0.81479	0.80258	0.74177	0.86838	1.56e-05	0.99815	-0.18226	0.042187	2	215749180	-	-	-	1
No					rs12474361	2	215748699	A	G	14639	0.99871	0.99788	2671.5	2875.7	755.72	0.002	2671.5	2875.7	755.72	0.002	994.64	888.43	217.93	1676.9	1987.3	537.8	0.34802	0.31516	0.36446	0	0.75372	0.67426	0.84254	0.68319	0.57302	0.81454	0.80249	0.74168	0.86828	1.54e-05	0.99796	-0.18241	0.042191	2	215748699	-	-	-	1
No					rs61073893	2	215744814	C	T	14601	0.99406	0.98819	3533.2	2379.4	390.41	0.029	3533.2	2379.4	390.41	0.029	1079.9	842.58	178.51	2453.3	1536.8	211.9	0.25069	0.28549	0.23329	0	1.2456	1.1154	1.3909	1.9139	1.5489	2.3649	1.3131	1.2075	1.428	1.83e-08	0.9869	0.26105	0.046394	2	215744814	-	-	-	1
No					rs10529517	2	215743895	GAA	G	14588	0.9522	0.92071	778.64	2880.4	2643.8	0.248	778.64	2880.4	2643.8	0.248	319.49	953.05	828.39	459.15	1927.3	1815.4	0.35204	0.37889	0.33862	0	0.71067	0.60406	0.83609	0.6558	0.55619	0.77326	0.8393	0.77711	0.90646	2.79e-05	0.92319	-0.1823	0.04351	2	215743895	-	-	-	-
No					rs34607560	2	215743686	CT	C	14584	0.99921	0.99878	2260.5	3040.9	1001.5	0	2260.5	3040.9	1001.5	0	841.47	977.74	281.79	1419.1	2063.2	719.74	0.40013	0.36681	0.41679	0	0.79918	0.71287	0.89595	0.66025	0.56151	0.77636	0.81061	0.75109	0.87485	8.54e-06	0.9984	-0.182	0.04089	2	215743686	-	-	-	-
No					rs10932576	2	215743199	C	G	14580	0.9983	0.99722	2670.3	2877	755.65	0.002	2670.3	2877	755.65	0.002	994.51	888.82	217.66	1675.8	1988.2	537.99	0.34811	0.31512	0.36461	0	0.75331	0.6739	0.84208	0.68175	0.57177	0.81287	0.80183	0.74107	0.86757	1.4e-05	0.99702	-0.1834	0.042216	2	215743199	-	-	-	1
No					rs777329	2	215742595	A	G	14576	0.99442	0.98989	515.08	2551.1	3236.8	0.024	515.08	2551.1	3236.8	0.024	237.79	882.53	980.68	277.29	1668.6	2256.1	0.28409	0.3232	0.26454	0	0.61678	0.5093	0.74695	0.50689	0.4197	0.6122	0.75319	0.69473	0.81658	3.02e-09	0.98878	-0.26312	0.044367	2	215742595	-	-	-	1
No					rs1326750	2	215742292	A	G	14574	0.99911	0.99867	2260.3	3041.1	1001.6	0	2260.3	3041.1	1001.6	0	841.46	977.8	281.74	1418.9	2063.3	719.87	0.40015	0.3668	0.41683	0	0.7991	0.71279	0.89585	0.65992	0.56122	0.77597	0.81044	0.75093	0.87467	8.34e-06	0.99826	-0.18223	0.040893	2	215742292	-	-	-	1
No					rs4673914	2	215739693	C	T	14544	0.99875	0.99828	1860.3	3169	1273.6	0	1860.3	3169	1273.6	0	725.12	1024.2	351.71	1135.2	2144.9	921.92	0.45346	0.41114	0.47462	0	0.74757	0.66352	0.84226	0.59727	0.51193	0.69683	0.77286	0.71709	0.83297	1.74e-08	0.99787	-0.2277	0.040397	2	215739693	-	-	-	1
No					rs777323	2	215738485	A	G	14537	0.99736	0.99618	539.22	2583.6	3180.2	0.004	539.22	2583.6	3180.2	0.004	245.86	900.18	954.96	293.37	1683.4	2225.2	0.2905	0.33125	0.27013	0	0.63807	0.52882	0.76989	0.51207	0.42531	0.61654	0.74719	0.68955	0.80965	9.96e-10	0.99596	-0.26819	0.043894	2	215738485	-	-	-	1
No					rs777321	2	215738233	A	G	14533	0.99696	0.99556	544.66	2589.2	3169.2	0	544.66	2589.2	3169.2	0	245.86	903.04	952.1	298.8	1686.1	2217.1	0.2918	0.33193	0.27174	0	0.65087	0.5398	0.78481	0.5219	0.43372	0.628	0.75102	0.69314	0.81374	1.76e-09	0.99526	-0.26387	0.043844	2	215738233	-	-	-	1
No					rs777318	2	215736845	A	G	14523	0.99247	0.9887	617.75	2668.3	3017	0.003	617.75	2668.3	3017	0.003	274.09	916.69	910.22	343.66	1751.6	2106.8	0.30967	0.34861	0.29021	0	0.6562	0.54937	0.78381	0.54171	0.45395	0.64643	0.76396	0.70591	0.82678	1.2e-08	0.98724	-0.24627	0.043209	2	215736845	-	-	-	1
No					rs12994273	2	215735113	C	T	14503	0.99719	0.99557	2680.9	2873.4	748.7	0.015	2680.9	2873.4	748.7	0.015	998.48	886.63	215.89	1682.4	1986.8	532.81	0.34672	0.31376	0.36321	0	0.75195	0.67272	0.84051	0.68273	0.57229	0.81448	0.8016	0.7408	0.86739	1.3e-05	0.99525	-0.1845	0.042313	2	215735113	-	-	-	1
No					rs1031219	2	215733595	T	C	14487	0.99885	0.9985	2259.1	3041.8	1002.1	0.002	2259.1	3041.8	1002.1	0.002	841.42	978.16	281.43	1417.6	2063.7	720.7	0.40029	0.36673	0.41707	0	0.7986	0.71234	0.8953	0.65791	0.55949	0.77364	0.80941	0.74997	0.87356	7.25e-06	0.99807	-0.18348	0.040898	2	215733595	-	-	-	1
No					rs13030316	2	215733415	A	G	14484	0.99886	0.9985	2259	3041.8	1002.1	0	2259	3041.8	1002.1	0	841.42	978.16	281.42	1417.6	2063.7	720.71	0.40029	0.36673	0.41707	0	0.79859	0.71233	0.89529	0.65787	0.55946	0.77359	0.80939	0.74996	0.87354	7.23e-06	0.99808	-0.1835	0.040898	2	215733415	-	-	-	1
No					rs895457	2	215732890	C	T	14481	0.99889	0.99851	2259	3041.9	1002.2	0	2259	3041.9	1002.2	0	841.41	978.18	281.4	1417.6	2063.7	720.76	0.4003	0.36673	0.41709	0	0.79856	0.7123	0.89525	0.65775	0.55936	0.77346	0.80933	0.7499	0.87347	7.17e-06	0.9981	-0.18357	0.040897	2	215732890	-	-	-	1
No					rs777307	2	215731209	G	A	14460	0.99849	0.9975	698.74	2782.2	2822.1	0.002	698.74	2782.2	2822.1	0.002	301.93	955.66	843.41	396.81	1826.5	1978.7	0.33156	0.37114	0.31177	0	0.68762	0.58076	0.81415	0.56019	0.47261	0.664	0.76758	0.71015	0.82966	1.88e-09	0.99757	-0.25487	0.042421	2	215731209	-	-	-	1
No					rs777304	2	215729323	T	C	14441	0.9014	0.86074	1256.2	3123.5	1923.1	0.12	1256.2	3123.5	1923.1	0.12	481.05	1025	594.97	775.2	2098.6	1328.1	0.4471	0.47289	0.4342	0	0.78705	0.68691	0.90179	0.7219	0.62178	0.83814	0.85542	0.79412	0.92144	9.39e-05	0.86529	-0.16888	0.043238	2	215729323	-	-	-	1
No					rs777303	2	215729007	C	T	14436	0.90146	0.86081	1256.2	3123.5	1923.2	0.107	1256.2	3123.5	1923.2	0.107	481.03	1024.9	595.02	775.18	2098.6	1328.2	0.44709	0.47287	0.4342	0	0.78705	0.68691	0.90179	0.72194	0.62182	0.83819	0.85544	0.79415	0.92147	9.45e-05	0.86534	-0.16881	0.043237	2	215729007	-	-	-	1
No					esv2667390	2	215728761	ATACAAAAATCAGTAGCATTTGTGTATGCCAACAGTGAACAATGTGAGAAAGAAATCAAGAAGTAAAGAGTACAGACAACTCTGGAGGGGAAAATCTACGAATCTGATTAAAAATGAGCAAAAGATCTGAATAGACATTTTTTAGAAGAAGACATACAAATGGAAAGTGTATATGAAAAGGTACTTAACATCACTGGTCATCAGAGAAATGCAATCAAAAGTACAATGAGATAGCATCTCACCCCACTAAAGTGGCTTTTGTCCAAAAGTCAGGTAATAACAAATTCTCGCAAGGATATGGAGAAATGGGAACCCTCATTCACTGTTGGTGGGAATGTAAATTAGTACAACCACTATGGAGAACAGTTTAGAGGTTCCTCAAAAAACTAAAAATAGAAC…	A	14431	0.99833	0.99725	2667.7	2878.8	756.49	0.003	2667.7	2878.8	756.49	0.003	994.26	888.66	218.08	1673.4	1990.1	538.41	0.34839	0.31528	0.36494	0	0.75156	0.67232	0.84014	0.68172	0.57181	0.81276	0.80127	0.74057	0.86695	1.25e-05	0.99714	-0.18438	0.04221	2	215728761	-	-	-	-
No					rs1083274	2	215727274	A	G	14407	0.99854	0.99729	537.9	2582.7	3182.4	0	537.9	2582.7	3182.4	0	245.85	899.8	955.35	292.05	1682.9	2227	0.29022	0.33115	0.26976	0	0.63512	0.52628	0.76646	0.50959	0.42318	0.61365	0.74612	0.68854	0.8085	9.01e-10	0.99693	-0.26884	0.043885	2	215727274	-	-	-	1
No					rs2592231	2	215726167	T	C	14391	0.99519	0.99177	682.3	2768.9	2851.8	0.003	682.3	2768.9	2851.8	0.003	296.66	952.72	851.62	385.64	1816.2	2000.2	0.3279	0.36793	0.30789	0	0.68191	0.57504	0.80865	0.55349	0.46636	0.65691	0.76422	0.70691	0.82618	1.31e-09	0.99124	-0.25888	0.042672	2	215726167	-	-	-	1
No					rs4428014	2	215726094	G	A	14389	0.9979	0.99654	2263.5	3040.4	999.09	0.008	2263.5	3040.4	999.09	0.008	843.34	976.64	281.01	1420.2	2063.8	718.08	0.3997	0.36618	0.41646	0	0.7969	0.71086	0.89336	0.659	0.56038	0.77498	0.8095	0.75004	0.87368	6.51e-06	0.99649	-0.18458	0.040934	2	215726094	-	-	-	1
No					rs2592232	2	215725751	G	A	14383	1	1	693	2775	2835	0	693	2775	2835	0	301	952	848	392	1823	1987	0.33008	0.36982	0.31021	0	0.6801	0.5741	0.80566	0.5558	0.46873	0.65904	0.76631	0.70892	0.82834	2.17e-09	1	-0.25367	0.04239	2	215725751	-	-	-	1
No					rs1831029	2	215725280	G	A	14380	0.99974	0.99955	2257.3	3040.9	1004.8	0.002	2257.3	3040.9	1004.8	0.002	842.65	976.33	282.03	1414.6	2064.6	722.77	0.40064	0.36658	0.41767	0	0.7939	0.70814	0.89006	0.65507	0.55716	0.7702	0.80689	0.74763	0.87083	4.89e-06	0.99952	-0.18663	0.040845	2	215725280	-	-	-	1
No					rs11677798	2	215724550	C	T	14372	1	1	2266	3039	998	0	2266	3039	998	0	845	976	280	1421	2063	718	0.39941	0.36554	0.41635	0	0.79559	0.70971	0.89186	0.6558	0.55759	0.77131	0.80766	0.74832	0.8717	6.22e-06	1	-0.18464	0.040861	2	215724550	-	-	-	1
No					rs10932574	2	215724046	G	A	14368	0.99933	0.99887	2259.4	3039.7	1003.9	0.003	2259.4	3039.7	1003.9	0.003	843.63	975.51	281.86	1415.8	2064.2	722.02	0.4004	0.36631	0.41745	0	0.7931	0.70743	0.88914	0.65513	0.5572	0.77028	0.80668	0.74744	0.87062	5.13e-06	0.9988	-0.18632	0.040863	2	215724046	-	-	-	1
No					rs13029929	2	215724027	T	C	14367	0.99517	0.99282	2277.9	3031.2	993.9	0.009	2277.9	3031.2	993.9	0.009	850.98	970.04	279.98	1426.9	2061.1	713.92	0.39814	0.36411	0.41516	0	0.78916	0.70403	0.88459	0.6576	0.55914	0.7734	0.80664	0.74734	0.87065	5.08e-06	0.99268	-0.18704	0.041003	2	215724027	-	-	-	1
No					rs6704642	2	215721850	A	C	14343	0.99518	0.99108	2812	2788.9	702.09	0.03	2812	2788.9	702.09	0.03	841.88	956.15	302.97	1970.1	1832.7	399.12	0.33262	0.37175	0.31306	0	1.2209	1.0911	1.3661	1.7764	1.499	2.105	1.2984	1.2013	1.4033	2.8e-09	0.99072	0.25278	0.042536	2	215721850	-	-	-	1
No					rs13431492	2	215721249	G	A	14335	0.99391	0.99064	1725.7	3169.1	1408.2	0.007	1725.7	3169.1	1408.2	0.007	493.99	1050.9	556.08	1231.7	2118.2	852.09	0.47481	0.51478	0.45483	0	1.2371	1.0885	1.4059	1.6272	1.4014	1.8894	1.2716	1.1807	1.3696	3.8e-07	0.99035	0.20486	0.040336	2	215721249	-	-	-	1
No					rs13009232	2	215721168	T	G	14333	0.99549	0.99311	1763	3157.6	1382.4	0.007	1763	3157.6	1382.4	0.007	686	1027.9	387.08	1077	2129.7	995.28	0.4698	0.42886	0.49027	0	0.75776	0.67122	0.85547	0.61058	0.52475	0.71046	0.78068	0.72457	0.84112	1.34e-07	0.99294	-0.21213	0.040227	2	215721168	-	-	-	1
No					rs12472016	2	215720230	T	C	14331	0.99793	0.99703	2668	2878.3	756.71	0.002	2668	2878.3	756.71	0.002	996.14	887.93	216.93	1671.9	1990.4	539.79	0.34838	0.31456	0.36529	0	0.74874	0.6698	0.83697	0.67448	0.56563	0.80429	0.79738	0.73695	0.86277	7.85e-06	0.9971	-0.18861	0.042201	2	215720230	-	-	-	1
No					rs6714373	2	215719014	A	G	14321	0.9935	0.98783	3353.5	2486.2	463.31	0.014	3353.5	2486.2	463.31	0.014	1012.3	877.73	210.98	2341.2	1608.5	252.34	0.27073	0.3093	0.25144	0	1.2621	1.1301	1.4095	1.9337	1.5877	2.3551	1.3332	1.2283	1.4469	2.1e-09	0.98683	0.27031	0.045127	2	215719014	-	-	-	1
No					rs141437240	2	215717941	TCC	T	14309	0.98951	0.98072	3255.6	2566	481.34	0.042	3255.6	2566	481.34	0.042	981.39	895.76	223.83	2274.2	1670.2	257.51	0.27992	0.31971	0.26003	0	1.2428	1.1129	1.3879	2.0143	1.6589	2.4458	1.3374	1.2332	1.4504	2.17e-10	0.97816	0.28609	0.045064	2	215717941	-	-	-	-
No					rs2166458	2	215716169	C	T	14290	0.99859	0.99768	2669.1	2877.5	756.43	0.001	2669.1	2877.5	756.43	0.001	996.86	887.19	216.96	1672.2	1990.3	539.47	0.34827	0.3144	0.36521	0	0.74776	0.66892	0.83588	0.67463	0.56576	0.80447	0.79706	0.73665	0.86243	8.04e-06	0.99766	-0.18834	0.042189	2	215716169	-	-	-	1
No					rs1026020	2	215715707	A	G	14283	0.99524	0.99254	2242.6	3044.6	1015.8	0.003	2242.6	3044.6	1015.8	0.003	842.34	973.3	285.35	1400.3	2071.3	730.47	0.40268	0.36745	0.4203	0	0.78116	0.69666	0.87591	0.64939	0.55264	0.76308	0.80121	0.74241	0.86466	1.55e-06	0.99218	-0.19676	0.040947	2	215715707	-	-	-	1
No					rs1963469	2	215715078	C	T	14276	0.99657	0.99432	2266.4	3032.3	1004.3	0.003	2266.4	3032.3	1004.3	0.003	846.96	973.35	280.69	1419.5	2058.9	723.59	0.39988	0.36524	0.41719	0	0.79231	0.70676	0.88821	0.65013	0.55291	0.76444	0.8038	0.74474	0.86754	3.68e-06	0.99376	-0.18945	0.040931	2	215715078	-	-	-	1
No					rs34962596	2	215714838	T	C	14272	0.99885	0.99801	2669.4	2877.3	756.32	0	2669.4	2877.3	756.32	0	997.07	886.98	216.96	1672.3	1990.3	539.36	0.34824	0.31435	0.36519	0	0.74745	0.66865	0.83554	0.67468	0.56579	0.80452	0.79696	0.73655	0.86233	8.11e-06	0.99797	-0.18823	0.042182	2	215714838	-	-	-	1
No					rs78989396	2	215714816	C	T	14270	0.99231	0.98549	3346	2488.9	468.07	0.012	3346	2488.9	468.07	0.012	1009.6	879.51	211.93	2336.4	1609.4	256.15	0.2717	0.31018	0.25247	0	1.2647	1.1324	1.4124	1.9148	1.5733	2.3303	1.3314	1.2268	1.4449	2.48e-09	0.98439	0.26895	0.045106	2	215714816	-	-	-	1
No					rs1446361	2	215712375	G	A	14242	0.9939	0.99015	2245.7	3036.7	1020.7	0.022	2245.7	3036.7	1020.7	0.022	834.25	981.1	285.64	1411.4	2055.6	735.02	0.40282	0.36944	0.41951	0	0.8075	0.72014	0.90546	0.65747	0.55956	0.77251	0.8107	0.75124	0.87486	8.62e-06	0.989	-0.18224	0.040961	2	215712375	-	-	-	1
No					rs35044385	2	215711848	A	G	14234	0.99097	0.98353	3336.8	2496.6	469.63	0.018	3336.8	2496.6	469.63	0.018	1005.9	881.96	213.08	2330.8	1614.6	256.55	0.27256	0.31131	0.25318	0	1.2656	1.1333	1.4135	1.9245	1.5817	2.3415	1.3334	1.2287	1.447	1.47e-09	0.98226	0.27295	0.045134	2	215711848	-	-	-	1
No					rs2121283	2	215710338	C	T	14213	1	1	2674	2875	754	0	2674	2875	754	0	999	886	216	1675	1989	538	0.34769	0.31366	0.36471	0	0.74688	0.66815	0.83487	0.67316	0.56439	0.80291	0.79607	0.7357	0.86139	8.24e-06	1	-0.18796	0.042154	2	215710338	-	-	-	1
No					rs1530537	2	215709855	A	G	14206	0.99238	0.98915	1587.4	3180.9	1534.7	0.013	1587.4	3180.9	1534.7	0.013	457.57	1049.9	593.53	1129.8	2131	941.18	0.49582	0.53236	0.47755	0	1.2165	1.0668	1.3873	1.5571	1.3409	1.8082	1.2454	1.1563	1.3413	2.69e-06	0.98859	0.18903	0.040275	2	215709855	-	-	-	1
No					rs11333296	2	215708600	AC	A	14191	0.98888	0.98284	838.25	2890.6	2574.2	0.025	838.25	2890.6	2574.2	0.025	341.21	986.19	773.58	497.04	1904.4	1800.6	0.36229	0.3971	0.34489	0	0.75435	0.64423	0.88329	0.62583	0.53249	0.73554	0.79929	0.74048	0.86278	4e-07	0.98169	-0.21145	0.041715	2	215708600	-	-	-	-
No					rs4673910	2	215707582	C	T	14187	0.994	0.99018	2265.7	3032	1005.3	0.008	2265.7	3032	1005.3	0.008	848.06	971.94	280.99	1417.6	2060	724.34	0.40002	0.36505	0.4175	0	0.78869	0.70353	0.88416	0.64847	0.55154	0.76245	0.80212	0.74319	0.86573	3.32e-06	0.98906	-0.19073	0.041017	2	215707582	-	-	-	1
No					rs4672730	2	215706612	T	A	14173	0.99687	0.99423	2664.2	2881.1	757.78	0.004	2664.2	2881.1	757.78	0.004	996.8	886.77	217.43	1667.4	1994.3	540.35	0.34877	0.31452	0.3659	0	0.74378	0.66535	0.83145	0.67308	0.56452	0.80251	0.79518	0.73492	0.86038	7.06e-06	0.99365	-0.18987	0.04227	2	215706612	-	-	-	1
No					rs35982594	2	215706075	G	A	14167	0.98389	0.96833	3595.4	2339	368.5	0.062	3595.4	2339	368.5	0.062	1107.3	825.85	167.81	2488.1	1513.2	200.69	0.24402	0.27641	0.22782	0	1.2263	1.098	1.3695	1.8788	1.5124	2.3339	1.2948	1.1896	1.4092	2.39e-07	0.96555	0.24443	0.047314	2	215706075	-	-	-	1
No					rs6757370	2	215703272	C	T	14145	0.98696	0.98079	2286.1	3023.4	993.46	0.011	2286.1	3023.4	993.46	0.011	854.22	967.17	279.61	1431.9	2056.3	713.85	0.39746	0.36325	0.41456	0	0.78841	0.70339	0.88371	0.65656	0.55827	0.77216	0.80562	0.74637	0.86958	5.24e-06	0.97993	-0.18785	0.041241	2	215703272	-	-	-	1
No					rs6728252	2	215702867	A	T	14141	0.98974	0.98435	2260.5	3030.6	1011.8	0.017	2260.5	3030.6	1011.8	0.017	848.43	970.36	282.21	1412.1	2060.3	729.62	0.40094	0.36525	0.41879	0	0.7839	0.69921	0.87885	0.64376	0.54768	0.7567	0.79859	0.73992	0.8619	1.98e-06	0.98268	-0.19551	0.041108	2	215702867	-	-	-	1
No					rs10193901	2	215701591	T	C	14132	0.98641	0.98101	1511.1	3159.8	1632.1	0.017	1511.1	3159.8	1632.1	0.017	426.16	1040.9	633.93	1084.9	2118.9	998.2	0.4904	0.45056	0.51032	0	1.2507	1.0934	1.4305	1.6168	1.3918	1.8782	1.2709	1.1799	1.3689	2.16e-07	0.97948	0.20955	0.040417	2	215701591	33	-	-	1
No					rs4234009	2	215701571	C	T	14130	0.98901	0.98361	2261.2	3026.2	1015.6	0.014	2261.2	3026.2	1015.6	0.014	848.4	970.34	282.26	1412.8	2055.8	733.37	0.40119	0.36527	0.41915	0	0.786	0.70107	0.88121	0.64092	0.54532	0.75329	0.79746	0.73889	0.86069	1.69e-06	0.98197	-0.19668	0.041087	2	215701571	33	-	-	1
No					rs137981553	2	215701135	G	T	14123	0.98461	0.97633	2309.9	3018.1	974.92	0.039	2309.9	3018.1	974.92	0.039	868.58	960.71	271.7	1441.4	2057.4	703.22	0.3941	0.35795	0.41217	0	0.77488	0.69152	0.86829	0.64117	0.54453	0.75496	0.79514	0.73652	0.85842	1.75e-06	0.97414	-0.19814	0.041452	2	215701135	-	-	-	1
No					rs150331045	2	215701134	A	C	14122	0.97025	0.94144	3577.1	2352.4	373.44	0.078	3577.1	2352.4	373.44	0.078	1090.7	838.13	172.16	2486.4	1514.3	201.28	0.24586	0.2814	0.22809	0	1.2617	1.1299	1.409	1.9498	1.5717	2.4189	1.3253	1.2181	1.4419	3.61e-08	0.9374	0.26352	0.047836	2	215701134	-	-	-	1
No					rs141513722	2	215701129	G	T	14121	0.98461	0.97633	2309.9	3018.1	974.92	0.04	2309.9	3018.1	974.92	0.04	868.58	960.71	271.7	1441.4	2057.4	703.22	0.3941	0.35795	0.41217	0	0.77489	0.69153	0.8683	0.64117	0.54453	0.75496	0.79514	0.73652	0.85842	1.75e-06	0.97414	-0.19814	0.041452	2	215701129	-	-	-	1
No					rs148354755	2	215701128	A	C	14120	0.96977	0.94269	3422.5	2466.5	413.9	0.074	3422.5	2466.5	413.9	0.074	1034.1	874.85	191.98	2388.4	1591.6	221.91	0.26133	0.29958	0.2422	0	1.2695	1.1371	1.4172	1.998	1.6253	2.4563	1.3382	1.2319	1.4536	1.59e-09	0.9378	0.28353	0.046984	2	215701128	-	-	-	1
No					rs146896436	2	215701122	A	C	14119	0.96945	0.94213	3418.7	2470.1	414.04	0.077	3418.7	2470.1	414.04	0.077	1032.1	876.73	192.12	2386.6	1593.4	221.92	0.26164	0.30009	0.24242	0	1.2723	1.1396	1.4204	2.0019	1.6284	2.461	1.3399	1.2335	1.4555	1.28e-09	0.93736	0.28524	0.046993	2	215701122	-	-	-	1
No					rs189678525	2	215701116	A	C	14118	0.96945	0.94213	3418.7	2470.2	414.04	0.076	3418.7	2470.2	414.04	0.076	1032.1	876.73	192.12	2386.6	1593.4	221.92	0.26164	0.30009	0.24242	0	1.2723	1.1396	1.4204	2.0019	1.6284	2.461	1.3399	1.2335	1.4555	1.28e-09	0.93736	0.28524	0.046993	2	215701116	-	-	-	1
No					rs184907807	2	215701110	A	C	14117	0.96945	0.94213	3418.7	2470.2	414.04	0.074	3418.7	2470.2	414.04	0.074	1032.1	876.73	192.12	2386.6	1593.4	221.92	0.26164	0.30009	0.24242	0	1.2723	1.1396	1.4204	2.0019	1.6284	2.461	1.3399	1.2336	1.4555	1.28e-09	0.93736	0.28525	0.046993	2	215701110	-	-	-	1
No					rs76807522	2	215701081	G	T	14115	0.97376	0.96141	2328.1	3012.4	962.44	0.067	2328.1	3012.4	962.44	0.067	872.84	959.61	268.53	1455.2	2052.8	693.91	0.39167	0.35618	0.40941	0	0.77936	0.69563	0.87316	0.64518	0.54761	0.76013	0.79806	0.73917	0.86165	1.93e-06	0.9604	-0.19902	0.041807	2	215701081	-	-	-	1
No					rs78858063	2	215701075	G	T	14114	0.97376	0.96141	2328.1	3012.4	962.44	0.067	2328.1	3012.4	962.44	0.067	872.84	959.61	268.53	1455.2	2052.8	693.91	0.39167	0.35618	0.40941	0	0.77936	0.69563	0.87316	0.64517	0.54761	0.76012	0.79806	0.73917	0.86165	1.93e-06	0.9604	-0.19902	0.041808	2	215701075	-	-	-	1
No					rs58430496	2	215699447	C	T	14113	0.97681	0.95683	3356.5	2514.8	431.63	0.071	3356.5	2514.8	431.63	0.071	1004.3	895.05	201.6	2352.2	1619.7	230.03	0.26798	0.30897	0.24748	0	1.2942	1.1593	1.4448	2.0527	1.6755	2.5147	1.3595	1.2524	1.4758	3.05e-11	0.95136	0.30796	0.046349	2	215699447	-	-	-	1
No					rs34330242	2	215698195	G	A	14103	0.99176	0.98845	2655.9	2882.1	765	0.006	2655.9	2882.1	765	0.006	995.38	887.08	218.54	1660.5	1995	546.47	0.35	0.31513	0.36744	0	0.74177	0.66352	0.82925	0.66713	0.55978	0.79508	0.79212	0.73213	0.85703	4.64e-06	0.9874	-0.19395	0.042341	2	215698195	-	-	-	1
No					rs13032278	2	215698034	G	A	14101	0.9863	0.9761	3367.1	2479.4	456.55	0.032	3367.1	2479.4	456.55	0.032	1020	869.66	211.37	2347.1	1609.7	245.19	0.26912	0.30757	0.24989	0	1.2433	1.1132	1.3885	1.9838	1.6273	2.4184	1.3333	1.2283	1.4474	6.35e-09	0.97368	0.26429	0.04551	2	215698034	-	-	-	1
No					rs13008641	2	215698033	T	C	14100	0.9863	0.9761	3367.1	2479.4	456.55	0.035	3367.1	2479.4	456.55	0.035	1020	869.66	211.37	2347.1	1609.7	245.19	0.26912	0.30757	0.24989	0	1.2433	1.1132	1.3885	1.9838	1.6273	2.4184	1.3333	1.2283	1.4474	6.35e-09	0.97368	0.26429	0.04551	2	215698033	-	-	-	1
No					rs13031306	2	215697768	C	G	14098	0.98784	0.98346	2260.5	3030.2	1012.3	0.005	2260.5	3030.2	1012.3	0.005	848.51	970.38	282.11	1412	2059.8	730.15	0.40098	0.36521	0.41886	0	0.78396	0.69926	0.87891	0.64298	0.54701	0.75578	0.7982	0.73957	0.86149	1.94e-06	0.98165	-0.19575	0.041126	2	215697768	-	-	-	1
No					rs34112702	2	215696002	A	G	14074	0.98751	0.97942	3328.8	2506.5	467.61	0.025	3328.8	2506.5	467.61	0.025	1004.8	877.93	218.24	2324	1628.6	249.37	0.27303	0.31281	0.25314	0	1.2468	1.1163	1.3924	2.0241	1.6636	2.4628	1.343	1.2377	1.4573	1.57e-09	0.97728	0.2732	0.045253	2	215696002	-	-	-	1
No					rs9789570	2	215694650	T	G	14054	0.99032	0.98802	2649.7	2884.5	768.75	0.006	2649.7	2884.5	768.75	0.006	993.92	888.22	218.86	1655.8	1996.3	549.89	0.35079	0.31555	0.36841	0	0.74122	0.66301	0.82866	0.66306	0.55645	0.79009	0.79038	0.73055	0.85512	3.83e-06	0.98695	-0.19557	0.042326	2	215694650	-	-	-	1
No					rs2121287	2	215692026	T	C	14036	0.98628	0.98148	2262.7	3026.4	1013.9	0.02	2262.7	3026.4	1013.9	0.02	852.19	966.47	282.33	1410.5	2059.9	731.6	0.40094	0.36438	0.41922	0	0.77657	0.69267	0.87063	0.63872	0.54346	0.75069	0.79421	0.73585	0.8572	1.16e-06	0.97982	-0.20009	0.041144	2	215692026	-	-	-	1
No					rs13009646	2	215691259	T	A	14028	0.98726	0.97804	3328.2	2506.2	468.66	0.036	3328.2	2506.2	468.66	0.036	1001.7	880.25	219.05	2326.5	1625.9	249.61	0.27316	0.31374	0.25287	0	1.2574	1.1258	1.4043	2.0382	1.6754	2.4795	1.3508	1.2449	1.4657	7.02e-10	0.97614	0.27914	0.045274	2	215691259	-	-	-	1
No					rs62202002	2	215690600	T	C	14021	0.98739	0.97815	3328.3	2506.1	468.56	0.039	3328.3	2506.1	468.56	0.039	1001.7	880.22	219.06	2326.6	1625.9	249.5	0.27314	0.31374	0.25284	0	1.2574	1.1259	1.4044	2.0393	1.6763	2.4809	1.351	1.2451	1.4659	6.9e-10	0.97628	0.27926	0.045272	2	215690600	-	-	-	1
No					rs62202001	2	215690359	C	G	14019	0.98744	0.97819	3328.4	2506.1	468.54	0.032	3328.4	2506.1	468.54	0.032	1001.7	880.22	219.07	2326.7	1625.8	249.48	0.27314	0.31375	0.25283	0	1.2575	1.1259	1.4044	2.0396	1.6765	2.4812	1.3511	1.2451	1.466	6.85e-10	0.97632	0.2793	0.045272	2	215690359	-	-	-	1
No					rs17424051	2	215688992	G	C	14012	0.98777	0.97857	3328.8	2505.9	468.25	0.035	3328.8	2505.9	468.25	0.035	1001.7	880.15	219.1	2327.1	1625.7	249.16	0.27308	0.31374	0.25274	0	1.2577	1.1261	1.4046	2.0428	1.6791	2.4852	1.3517	1.2457	1.4667	6.51e-10	0.9767	0.27965	0.045268	2	215688992	-	-	-	1
No					rs6758178	2	215688858	T	C	14010	0.9917	0.98744	2654.1	2880.5	768.35	0.015	2654.1	2880.5	768.35	0.015	997.83	884.28	218.88	1656.3	1996.2	549.47	0.35041	0.31462	0.3683	0	0.7353	0.6577	0.82205	0.66121	0.55492	0.78786	0.78736	0.72772	0.85189	2.65e-06	0.98659	-0.19881	0.042331	2	215688858	-	-	-	1
No					rs11360460	2	215688571	GA	G	14004	0.99184	0.98755	2654	2880.6	768.45	0.017	2654	2880.6	768.45	0.017	997.8	884.31	218.89	1656.2	1996.3	549.56	0.35043	0.31463	0.36832	0	0.73528	0.65768	0.82203	0.66111	0.55484	0.78774	0.78732	0.72768	0.85184	2.64e-06	0.98671	-0.19882	0.042328	2	215688571	-	-	-	-
No					rs13026390	2	215687075	A	G	13990	0.98803	0.97874	3328.5	2506.3	468.2	0.037	3328.5	2506.3	468.2	0.037	1001.1	880.74	219.18	2327.4	1625.5	249.02	0.2731	0.31392	0.25268	0	1.2597	1.1279	1.4069	2.0464	1.682	2.4896	1.3532	1.2472	1.4684	5.33e-10	0.97664	0.28108	0.04527	2	215687075	-	-	-	1
No					rs13014023	2	215685465	G	A	13974	0.98791	0.97749	3472.6	2419	411.32	0.045	3472.6	2419	411.32	0.045	1049.5	861.97	189.53	2423.2	1557	221.79	0.25715	0.29534	0.23805	0	1.2782	1.1447	1.4273	1.9731	1.6042	2.4268	1.3415	1.2345	1.4578	4.04e-09	0.97512	0.2718	0.046204	2	215685465	-	-	-	1
No					rs72946209	2	215685306	C	T	13971	0.99346	0.98913	2652.2	2881.2	769.59	0.019	2652.2	2881.2	769.59	0.019	997.35	884.63	219.01	1654.8	1996.6	550.58	0.35066	0.31477	0.36861	0	0.73515	0.65756	0.82189	0.66	0.55393	0.78637	0.78685	0.72726	0.85132	2.6e-06	0.98843	-0.19875	0.042283	2	215685306	-	-	-	1
No					rs1838807	2	215682289	C	G	13951	0.99588	0.99276	2641.8	2888.7	772.49	0.006	2641.8	2888.7	772.49	0.006	992.18	889.51	219.31	1649.6	1999.2	553.18	0.35171	0.31607	0.36953	0	0.73977	0.66169	0.82706	0.65917	0.55328	0.78531	0.78847	0.72881	0.85302	3.47e-06	0.99203	-0.19583	0.0422	2	215682289	67	-	-	1
No					rs13018304	2	215682218	T	G	13949	0.99023	0.98263	3337.9	2501.1	464	0.024	3337.9	2501.1	464	0.024	1005.6	877.32	218.08	2332.3	1623.7	245.91	0.27202	0.31259	0.25173	0	1.2532	1.1221	1.3996	2.0569	1.6895	2.5041	1.3517	1.2456	1.4668	7.78e-10	0.98098	0.27811	0.045226	2	215682218	67	-	-	1
No					rs6726763	2	215681580	T	G	13944	0.99031	0.98276	3337.9	2500.9	464.16	0.01	3337.9	2500.9	464.16	0.01	1005.5	877.38	218.1	2332.4	1623.6	246.07	0.27204	0.31261	0.25175	0	1.2535	1.1224	1.4	2.0559	1.6888	2.5028	1.3517	1.2456	1.4668	7.85e-10	0.98123	0.27799	0.045217	2	215681580	-	-	-	1
No					rs12617559	2	215680910	A	G	13937	0.99666	0.99407	2639.9	2889.6	773.45	0.009	2639.9	2889.6	773.45	0.009	991.39	890.23	219.38	1648.5	1999.4	554.07	0.35194	0.31628	0.36977	0	0.74036	0.66221	0.82772	0.65837	0.55264	0.78434	0.7884	0.72875	0.85293	3.45e-06	0.99337	-0.19572	0.042165	2	215680910	30	-	22.1	-
No					rs36086595	2	215680293	A	G	13930	0.99067	0.98349	3338.4	2500.7	463.87	0.013	3338.4	2500.7	463.87	0.013	1005.6	877.3	218.13	2332.8	1623.4	245.75	0.27197	0.3126	0.25166	0	1.2537	1.1225	1.4001	2.0591	1.6914	2.5069	1.3523	1.2462	1.4675	7.53e-10	0.98206	0.27821	0.045203	2	215680293	-	-	-	1
No					rs2166459	2	215679792	C	G	13924	0.99736	0.99528	2639.9	2889.3	773.87	0.002	2639.9	2889.3	773.87	0.002	991.74	889.83	219.42	1648.1	1999.4	554.45	0.35198	0.3162	0.36986	0	0.73959	0.66153	0.82687	0.65768	0.55207	0.78349	0.78783	0.72822	0.85231	3.27e-06	0.99478	-0.19603	0.042131	2	215679792	-	-	-	1
No					rs13001462	2	215678346	G	A	13903	0.99189	0.98591	3348.3	2494.5	460.2	0.014	3348.3	2494.5	460.2	0.014	1007	877.06	216.9	2341.2	1617.5	243.3	0.2709	0.31196	0.25037	0	1.2606	1.1288	1.4079	2.0726	1.7014	2.5249	1.3576	1.2509	1.4733	4.59e-10	0.98503	0.28167	0.045192	2	215678346	-	-	-	1
No					rs6744811	2	215677308	A	C	13889	1	1	2628	2897	778	0	2628	2897	778	0	989	894	218	1639	2003	560	0.35324	0.31652	0.37161	0	0.73967	0.6616	0.82696	0.64514	0.54143	0.7687	0.78309	0.72387	0.84715	1.74e-06	1	-0.20095	0.042025	2	215677308	-	-	-	1
No					rs717548	2	215676905	G	A	13886	0.99591	0.99336	968.18	2991.6	2343.2	0.009	968.18	2991.6	2343.2	0.009	396.97	988.26	715.77	571.21	2003.3	1627.4	0.39092	0.42413	0.37432	0	0.70982	0.61155	0.82389	0.63285	0.5418	0.7392	0.81228	0.75324	0.87595	7.07e-06	0.99328	-0.18393	0.040951	2	215676905	-	-	-	1
No					rs34732883	2	215674371	C	T	13863	0.99619	0.9937	996.77	3024.2	2282	0.01	996.77	3024.2	2282	0.01	409.95	993.08	697.97	586.82	2031.1	1584.1	0.39804	0.43146	0.38134	0	0.69988	0.60406	0.81089	0.63073	0.54048	0.73605	0.81224	0.75335	0.87573	8.59e-06	0.99377	-0.18203	0.040907	2	215674371	329	-	-	1
No					rs17489363	2	215674341	A	G	13862	0.9971	0.99481	656.16	2746.5	2900.3	0.01	656.16	2746.5	2900.3	0.01	296.7	929.65	874.65	359.46	1816.8	2025.7	0.32198	0.36246	0.30173	0	0.61992	0.52151	0.73691	0.52312	0.44002	0.62191	0.76007	0.70285	0.82195	1.73e-08	0.99545	-0.241	0.042754	2	215674341	329	-	-	1
No					rs1129804	2	215674323	C	G	13861	0.99701	0.99464	656.51	2746.3	2900.1	0.014	656.51	2746.3	2900.1	0.014	296.75	929.67	874.58	359.76	1816.7	2025.6	0.32202	0.36249	0.30178	0	0.62041	0.52194	0.73746	0.52346	0.44032	0.62229	0.76016	0.70294	0.82205	1.75e-08	0.99531	-0.2409	0.042753	2	215674323	329	-	-	1
No					rs1048108	2	215674224	G	A	13860	0.99814	0.99658	2675	2880.2	747.75	0.01	2675	2880.2	747.75	0.01	1009.3	877.86	213.84	1665.7	2002.4	533.91	0.34711	0.3107	0.36532	0	0.72355	0.64728	0.8088	0.66102	0.55387	0.78888	0.78307	0.72359	0.84744	2.78e-06	0.99661	-0.1984	0.042337	2	215674224	162	-	-	1
No					rs35933323	2	215674090	T	G	13859	0.99658	0.99384	654.58	2745.4	2903	0.021	654.58	2745.4	2903	0.021	295.83	929.25	875.91	358.74	1816.2	2027.1	0.32164	0.36195	0.30148	0	0.62047	0.52187	0.73768	0.52399	0.44069	0.62304	0.76083	0.70353	0.82279	1.96e-08	0.99435	-0.24028	0.042789	2	215674090	264	-	-	1
No					rs13021937	2	215673937	C	T	13857	0.99669	0.99408	654.7	2745.2	2903.1	0.012	654.7	2745.2	2903.1	0.012	295.77	929.22	876.01	358.93	1815.9	2027.1	0.32164	0.36191	0.3015	0	0.62098	0.52231	0.73829	0.52443	0.44107	0.62356	0.76102	0.70371	0.823	2.06e-08	0.99458	-0.23986	0.042781	2	215673937	264	-	-	1
No					rs17489231	2	215673739	T	G	13853	0.99652	0.99399	663.34	2751.8	2887.8	0.009	663.34	2751.8	2887.8	0.009	299.75	929.25	872	363.59	1822.6	2015.8	0.32354	0.36382	0.3034	0	0.61845	0.52067	0.73461	0.52472	0.44166	0.62339	0.76161	0.70434	0.82355	3.01e-08	0.99416	-0.23667	0.042715	2	215673739	187	-	-	1
No					rs12477063	2	215673664	C	T	13852	0.99635	0.99443	1102.1	3061.1	2139.8	0.007	1102.1	3061.1	2139.8	0.007	456.08	995.04	649.87	646.05	2066	1489.9	0.41769	0.45388	0.39959	0	0.68222	0.59207	0.78611	0.61787	0.53117	0.71872	0.80078	0.74307	0.86296	2.13e-06	0.99453	-0.19225	0.040554	2	215673664	82	-	-	1
No					rs6715570	2	215673440	T	C	13851	0.99805	0.99643	656	2741.7	2905.3	0.008	656	2741.7	2905.3	0.008	296.31	927.36	877.33	359.7	1814.3	2028	0.32157	0.36173	0.30149	0	0.62048	0.52195	0.73762	0.52517	0.44175	0.62434	0.7616	0.70425	0.82363	2.63e-08	0.99707	-0.23762	0.042704	2	215673440	60	-	-	1
No					rs67056876	2	215673424	CAAG	C	13850	0.99539	0.99279	1101.3	3061.4	2140.3	0.007	1101.3	3061.4	2140.3	0.007	454.68	996.4	649.92	646.63	2065	1490.4	0.41758	0.45354	0.3996	0	0.68622	0.5955	0.79076	0.62018	0.53313	0.72146	0.80194	0.74415	0.86422	2.6e-06	0.99254	-0.19084	0.040599	2	215673424	60	-	-	-
No					rs11463562	2	215673218	G	GA	13848	0.99457	0.99011	665.61	2760.8	2876.6	0.013	665.61	2760.8	2876.6	0.013	302.49	933.02	865.48	363.11	1827.8	2011.1	0.32461	0.36602	0.3039	0	0.61277	0.51607	0.72759	0.51659	0.4349	0.61362	0.7562	0.69938	0.81763	8.54e-09	0.98911	-0.24656	0.042824	2	215673218	63	-	-	-
No					rs6757242	2	215673069	C	T	13845	0.99665	0.99423	2676.8	2877.8	748.39	0.013	2676.8	2877.8	748.39	0.013	1008.2	878.32	214.5	1668.6	1999.5	533.89	0.34703	0.31112	0.36498	0	0.727	0.65036	0.81266	0.66495	0.55726	0.79345	0.78577	0.7261	0.85035	4.82e-06	0.99429	-0.1938	0.042385	2	215673069	26	-	-	1
No					rs6756902	2	215672827	C	T	13842	0.99734	0.99566	1099.7	3060.5	2142.9	0.006	1099.7	3060.5	2142.9	0.006	454.78	995.29	650.93	644.89	2065.2	1491.9	0.41725	0.45332	0.39921	0	0.68341	0.59303	0.78757	0.61868	0.53183	0.71972	0.80132	0.74357	0.86355	2.56e-06	0.99551	-0.19067	0.040542	2	215672827	29	-	-	1
No					rs6757091	2	215672793	G	C	13840	0.99743	0.99583	1099.6	3060.3	2143.1	0.007	1099.6	3060.3	2143.1	0.007	454.75	995.27	650.97	644.84	2065.1	1492.1	0.41722	0.4533	0.39918	0	0.68343	0.59304	0.78759	0.61866	0.53181	0.71969	0.8013	0.74355	0.86353	2.56e-06	0.99566	-0.19065	0.040538	2	215672793	40	-	-	1
No					rs6435862	2	215672546	G	T	13838	1	1	580	2656	3067	0	580	2656	3067	0	262	914	925	318	1742	2142	0.30271	0.34222	0.28296	0	0.63683	0.53082	0.76401	0.52414	0.43745	0.62801	0.75851	0.70057	0.82124	1.52e-08	1	-0.24519	0.043324	2	215672546	50	-	-	1
No					rs11281926	2	215672461	T	TGAGGCTCA	13836	0.99769	0.9959	587.88	2670.2	3044.9	0.007	587.88	2670.2	3044.9	0.007	267.13	917.57	916.29	320.75	1752.6	2128.6	0.30509	0.34551	0.28488	0	0.62863	0.52459	0.75331	0.51686	0.43178	0.61872	0.75461	0.69709	0.81687	7.29e-09	0.99532	-0.25079	0.043359	2	215672461	32	-	-	-
No					rs6753417	2	215672347	C	T	13833	0.9959	0.99317	2673.7	2879.8	749.39	0.02	2673.7	2879.8	749.39	0.02	1006.9	878.73	215.34	1666.8	2001.1	534.05	0.34735	0.31162	0.36521	0	0.72689	0.65026	0.81256	0.66748	0.55948	0.79633	0.78682	0.72709	0.85146	5.32e-06	0.99302	-0.19304	0.042411	2	215672347	-	-	-	1
No					rs12478173	2	215671476	T	C	13818	0.99378	0.98961	2673.6	2880.3	749.07	0.026	2673.6	2880.3	749.07	0.026	1007.9	877.94	215.16	1665.7	2002.4	533.91	0.34733	0.31134	0.36533	0	0.72462	0.64822	0.81001	0.666	0.55821	0.79459	0.78543	0.72579	0.84996	4.19e-06	0.98923	-0.19557	0.0425	2	215671476	-	-	-	1
No					rs6749428	2	215671372	C	T	13817	0.99622	0.99283	817.97	2866.2	2618.9	0.009	817.97	2866.2	2618.9	0.009	331.12	966.43	803.44	486.85	1899.7	1815.4	0.35714	0.38759	0.34191	0	0.74799	0.63761	0.87747	0.65071	0.55314	0.76549	0.8209	0.76029	0.88634	4.04e-05	0.99203	-0.17079	0.041603	2	215671372	-	-	-	1
No					rs6720708	2	215671317	A	G	13816	0.99675	0.99328	580.82	2654.6	3067.6	0.008	580.82	2654.6	3067.6	0.008	262.16	915.13	923.71	318.66	1739.4	2143.9	0.30273	0.34256	0.28281	0	0.63951	0.53311	0.76714	0.52373	0.43714	0.62747	0.75681	0.699	0.81939	9.56e-09	0.99229	-0.24952	0.043482	2	215671317	-	-	-	1
No					rs34071070	2	215667788	C	CA	13763	0.98669	0.97913	2882	2762.5	658.43	0.022	2882	2762.5	658.43	0.022	857.31	957.28	286.4	2024.7	1805.2	372.03	0.32361	0.36413	0.30334	0	1.2524	1.1198	1.4006	1.8181	1.5284	2.1626	1.3151	1.2162	1.4221	1.63e-09	0.97726	0.26	0.043113	2	215667788	30	-	-	-
No					rs6712055	2	215666904	T	C	13752	0.98695	0.97972	2880.8	2763	659.19	0.005	2880.8	2763	659.19	0.005	856.98	957.04	286.98	2023.8	1806	372.21	0.32377	0.36435	0.30347	0	1.2515	1.119	1.3997	1.8208	1.5309	2.1657	1.3156	1.2167	1.4226	1.57e-09	0.97783	0.26017	0.043093	2	215666904	45	-	-	1
No					rs12473175	2	215659608	C	T	13658	0.96672	0.94038	3031.9	2695	575.91	0.158	3031.9	2695	575.91	0.158	938.24	921.01	241.69	2093.7	1774	334.22	0.30517	0.33423	0.29064	0	1.1585	1.0371	1.2942	1.6137	1.3444	1.9368	1.2253	1.1316	1.3267	2.83e-06	0.93617	0.21018	0.04488	2	215659608	-	-	-	1
No					rs34358404	2	215659454	C	T	13656	0.98263	0.96407	3663.2	2286.2	353.55	0.054	3663.2	2286.2	353.55	0.054	1110.5	819.38	171.11	2552.7	1466.8	182.44	0.23745	0.27644	0.21796	0	1.2841	1.1494	1.4345	2.1559	1.7299	2.6868	1.3708	1.2589	1.4927	3.28e-10	0.96031	0.29951	0.047653	2	215659454	-	-	-	1
No					.	2	215659311	T	TC	13651	0.97813	0.95867	469.58	2526.6	3306.7	0.082	469.58	2526.6	3306.7	0.082	219.62	884.95	996.4	249.96	1641.6	2310.3	0.27493	0.31514	0.25483	0	0.61352	0.50288	0.74849	0.49085	0.40352	0.59707	0.74318	0.68501	0.80629	5.84e-10	0.95511	-0.28288	0.045665	2	215659311	-	-	-	1
No					.	2	215659310	T	TTC	13650	0.97861	0.95949	467.54	2526.7	3308.7	0.081	467.54	2526.7	3308.7	0.081	219.05	885.15	996.77	248.49	1641.5	2311.9	0.27462	0.31491	0.25447	0	0.6117	0.50122	0.74653	0.48909	0.40194	0.59514	0.74254	0.6844	0.80561	5.19e-10	0.95567	-0.28383	0.045683	2	215659310	-	-	-	1
No					rs76931903	2	215659309	A	ATTC	13649	0.98037	0.96335	463.35	2520	3319.6	0.065	463.35	2520	3319.6	0.065	218.38	883.23	999.37	244.97	1636.8	2320.2	0.27342	0.31414	0.25306	0	0.60533	0.49564	0.73929	0.48317	0.39681	0.58832	0.73971	0.68173	0.80261	3.53e-10	0.95984	-0.28638	0.04565	2	215659309	-	-	-	-
No					rs2734674	2	215658895	A	G	13644	0.9929	0.9858	454.74	2453.1	3395.1	0.012	454.74	2453.1	3395.1	0.012	217.63	859.33	1024	237.11	1593.8	2371.1	0.26675	0.30809	0.24608	0	0.58745	0.48009	0.71883	0.47056	0.38601	0.57362	0.73302	0.67519	0.7958	3.48e-10	0.98382	-0.28365	0.045197	2	215658895	-	-	-	1
No					rs2734675	2	215658847	T	C	13643	0.99307	0.98606	454.82	2454.6	3393.6	0.013	454.82	2454.6	3393.6	0.013	217.68	860.75	1022.6	237.14	1593.8	2371.1	0.26687	0.30845	0.24608	0	0.58832	0.48081	0.71987	0.46981	0.38539	0.5727	0.73179	0.67407	0.79445	2.72e-10	0.98424	-0.28531	0.045189	2	215658847	-	-	-	1
No					rs62201985	2	215658638	A	G	13641	0.9941	0.98711	3579.7	2333.2	390.02	0.013	3579.7	2333.2	390.02	0.013	1076	838.79	186.19	2503.7	1494.4	203.83	0.24697	0.28824	0.22633	0	1.306	1.1691	1.4589	2.1255	1.7209	2.6252	1.3843	1.2727	1.5057	6.53e-11	0.98526	0.30229	0.046284	2	215658638	-	-	-	1
No					rs1542173	2	215657560	C	T	13632	0.9963	0.99176	454.81	2455.4	3392.8	0.006	454.81	2455.4	3392.8	0.006	218	861.88	1021.1	236.81	1593.5	2371.7	0.26694	0.30887	0.24597	0	0.58753	0.48017	0.71888	0.46769	0.38365	0.57013	0.72991	0.67235	0.7924	1.82e-10	0.99067	-0.28717	0.045042	2	215657560	-	-	-	1
No					rs2121284	2	215656260	T	C	13620	0.99725	0.99446	666.96	2736.9	2899.2	0.012	666.96	2736.9	2899.2	0.012	281.55	937.82	881.62	385.41	1799.1	2017.5	0.32293	0.35719	0.30579	0	0.71358	0.60037	0.84814	0.59818	0.50323	0.71104	0.79271	0.73299	0.8573	6.76e-07	0.99414	-0.21158	0.042586	2	215656260	-	-	-	1
No					rs2121285	2	215656168	C	G	13618	0.99776	0.99489	460.38	2459.9	3382.7	0.01	460.38	2459.9	3382.7	0.01	220.11	864.95	1015.9	240.27	1594.9	2366.8	0.26818	0.31061	0.24696	0	0.59196	0.4843	0.72355	0.46854	0.38473	0.57062	0.72789	0.67057	0.79011	1.23e-10	0.99443	-0.28879	0.044872	2	215656168	-	-	-	1
No					rs10177334	2	215655287	C	T	13605	0.99832	0.99674	773.31	2840.5	2689.2	0.009	773.31	2840.5	2689.2	0.009	336.98	958.27	805.74	436.33	1882.2	1883.4	0.34802	0.38844	0.32781	0	0.6592	0.5606	0.77515	0.55392	0.46997	0.65287	0.76777	0.7109	0.82919	1.45e-08	0.99619	-0.23691	0.041801	2	215655287	-	-	-	1
No					rs7574061	2	215654302	G	T	13593	0.99365	0.99059	1505.4	3160.7	1636.9	0.025	1505.4	3160.7	1636.9	0.025	593.34	1026.5	481.17	912.09	2134.2	1155.7	0.48957	0.52669	0.47101	0	0.73936	0.65092	0.83981	0.64001	0.5518	0.74233	0.80015	0.74294	0.86176	1.31e-06	0.98942	-0.19442	0.040189	2	215654302	-	-	-	1
No					rs7587476	2	215653887	T	C	13589	1	1	458	2456	3389	0	458	2456	3389	0	219	864	1018	239	1592	2371	0.26749	0.30985	0.24631	0	0.59228	0.48434	0.72426	0.46857	0.38459	0.57088	0.72791	0.67055	0.79018	1.66e-10	1	-0.28603	0.044766	2	215653887	-	-	-	1
No					rs6747897	2	215653394	A	T	13585	0.99897	0.99821	1198.5	3123.7	1980.7	0.001	1198.5	3123.7	1980.7	0.001	482.9	1019.6	598.48	715.63	2104.1	1382.3	0.43795	0.47249	0.42068	0	0.71812	0.62584	0.824	0.64165	0.55223	0.74554	0.8107	0.75253	0.87337	9.8e-07	0.99787	-0.19751	0.040343	2	215653394	-	-	-	1
No					rs17488049	2	215651750	G	A	13568	0.99945	0.99887	3582.4	2332.4	388.23	0.002	3582.4	2332.4	388.23	0.002	1078.1	837.8	185.11	2504.3	1494.6	203.12	0.24662	0.28749	0.22618	0	1.3021	1.1657	1.4545	2.1168	1.7132	2.6156	1.3804	1.269	1.5015	1.16e-10	0.99838	0.29655	0.046012	2	215651750	-	-	-	1
No					rs146137884	2	215649795	TTCTTCCCTCTACC	T	13543	0.99839	0.99745	1096.7	3060.7	2145.5	0.002	1096.7	3060.7	2145.5	0.002	435.79	1011.3	653.95	660.93	2049.5	1491.6	0.4168	0.44808	0.40116	0	0.74835	0.64897	0.86294	0.66492	0.5712	0.774	0.82512	0.76563	0.88923	1.39e-05	0.99724	-0.17598	0.040489	2	215649795	-	-	-	-
No					rs147923087	2	215648985	CCAA	C	13532	0.99929	0.9987	3583.6	2331.8	387.62	0.002	3583.6	2331.8	387.62	0.002	1078.3	838.12	184.55	2505.3	1493.7	203.07	0.24647	0.2873	0.22606	0	1.3036	1.167	1.4562	2.1114	1.7085	2.6093	1.3801	1.2687	1.5012	1.25e-10	0.99824	0.29607	0.046027	2	215648985	-	-	-	-
No					rs16852750	2	215646683	A	G	13506	0.99954	0.99903	3578	2334.9	390.04	0.001	3578	2334.9	390.04	0.001	1074	840.04	186.97	2504	1494.9	203.07	0.24711	0.28891	0.22621	0	1.3102	1.1729	1.4635	2.1467	1.7381	2.6514	1.3898	1.2778	1.5116	4.37e-11	0.99898	0.30297	0.045967	2	215646683	-	-	-	1
No					rs2070096	2	215645545	C	G	13499	0.9998	0.99952	3580.5	2332.5	390	0.001	3580.5	2332.5	390	0.001	1074.5	839.49	186.96	2505.9	1493	203.04	0.24691	0.28877	0.22598	0	1.3112	1.1738	1.4648	2.1474	1.7387	2.6522	1.3907	1.2786	1.5126	4.24e-11	0.99937	0.30311	0.045958	2	215645545	-	-	-	1
No					rs2229571	2	215645464	C	G	13498	0.99888	0.99807	1094.3	3056.8	2151.9	0.005	1094.3	3056.8	2151.9	0.005	435.13	1010.4	655.45	659.16	2046.4	1496.4	0.4161	0.44757	0.40037	0	0.74796	0.64855	0.8626	0.66351	0.56998	0.77238	0.82413	0.7647	0.88818	1.13e-05	0.99764	-0.17768	0.040472	2	215645464	-	-	-	1
No					rs3768707	2	215645135	A	G	13494	0.99974	0.99946	458.1	2453.3	3391.6	0.001	458.1	2453.3	3391.6	0.001	220.13	861.21	1019.7	237.97	1592.1	2371.9	0.26729	0.30973	0.24608	0	0.58478	0.47821	0.71508	0.46473	0.38146	0.56617	0.72743	0.67009	0.78967	1.41e-10	0.99915	-0.28729	0.044787	2	215645135	-	-	-	1
No					rs3768708	2	215645046	C	T	13492	0.99964	0.99928	458.14	2456.6	3388.2	0.001	458.14	2456.6	3388.2	0.001	220.15	863.35	1017.5	237.98	1593.3	2370.7	0.26756	0.31025	0.24622	0	0.58575	0.47903	0.71625	0.46395	0.38082	0.56523	0.72622	0.669	0.78834	1.03e-10	0.99883	-0.28948	0.044797	2	215645046	-	-	-	1
No					rs17487827	2	215644335	C	G	13485	0.99987	0.99969	3580.6	2332.5	389.96	0	3580.6	2332.5	389.96	0	1074.7	839.37	186.94	2505.9	1493.1	203.02	0.2469	0.28873	0.22598	0	1.3108	1.1734	1.4642	2.1471	1.7384	2.6518	1.3904	1.2783	1.5123	4.41e-11	0.99963	0.30282	0.045954	2	215644335	-	-	-	1
No					rs17487792	2	215643500	C	T	13475	1	1	3590	2328	385	0	3590	2328	385	0	1081	837	183	2509	1491	202	0.24576	0.28629	0.22549	0	1.3029	1.1664	1.4554	2.1027	1.7004	2.6002	1.3778	1.2665	1.4989	1.62e-10	1	0.29422	0.046018	2	215643500	-	-	-	1
No					rs4672729	2	215643483	A	G	13473	0.99953	0.99924	776.13	2834	2692.9	0	776.13	2834	2692.9	0	339.15	953.9	807.95	436.98	1880.1	1884.9	0.34795	0.38843	0.32771	0	0.6537	0.55603	0.76853	0.55227	0.46871	0.65072	0.76745	0.7106	0.82885	1.43e-08	0.9991	-0.23637	0.041692	2	215643483	-	-	-	1
No					rs9789462	2	215642940	A	C	13467	0.99969	0.99945	2854.8	2766.3	681.9	0	2854.8	2766.3	681.9	0	855.82	946.3	298.89	1998.9	1820	383.01	0.32763	0.36746	0.30772	0	1.2144	1.0856	1.3586	1.8227	1.536	2.1629	1.3069	1.2089	1.4129	8.44e-09	0.99954	0.24415	0.042391	2	215642940	-	-	-	1
No					rs13422288	2	215642918	C	T	13466	0.9979	0.99686	1208.9	3132	1962.1	0.001	1208.9	3132	1962.1	0.001	489.13	1017.9	594.01	719.81	2114.1	1368.1	0.44026	0.47504	0.42286	0	0.70852	0.61778	0.81259	0.63898	0.55003	0.7423	0.80969	0.75162	0.87225	8.1e-07	0.99657	-0.19915	0.040371	2	215642918	-	-	-	1
No					rs6749828	2	215641655	C	G	13454	0.99919	0.99866	1199.6	3124.4	1979	0.001	1199.6	3124.4	1979	0.001	484.02	1018.8	598.23	715.57	2105.7	1380.8	0.43817	0.47282	0.42085	0	0.71527	0.62339	0.82068	0.64053	0.55129	0.74421	0.81021	0.75208	0.87283	9.07e-07	0.99877	-0.19803	0.040325	2	215641655	-	-	-	1
No					rs7593780	2	215640396	T	C	13438	0.99918	0.99875	776.63	2834.5	2691.9	0	776.63	2834.5	2691.9	0	339.45	953.57	807.99	437.18	1880.9	1883.9	0.34807	0.3885	0.32785	0	0.65294	0.55541	0.76761	0.55238	0.46882	0.65082	0.76776	0.71089	0.82918	1.48e-08	0.9988	-0.23616	0.041696	2	215640396	-	-	-	1
No					rs7593651	2	215640271	T	C	13434	0.99884	0.9982	1199.8	3124.9	1978.3	0.001	1199.8	3124.9	1978.3	0.001	484.04	1018.8	598.19	715.79	2106.1	1380.1	0.43825	0.47283	0.42095	0	0.71532	0.62344	0.82074	0.64095	0.55166	0.74471	0.8105	0.75235	0.87315	9.4e-07	0.99846	-0.19779	0.040334	2	215640271	-	-	-	1
No					rs11888027	2	215639612	T	G	13425	0.99895	0.99857	1042.3	3006.1	2254.5	0.003	1042.3	3006.1	2254.5	0.003	420.99	991.53	688.48	621.35	2014.6	1566.1	0.40384	0.43634	0.38759	0	0.72642	0.62823	0.83996	0.64886	0.55693	0.75597	0.81756	0.75839	0.88134	9.05e-06	0.99897	-0.17974	0.040494	2	215639612	-	-	-	1
No					rs60594269	2	215638360	T	TA	13407	0.99874	0.99819	1096.2	3057.3	2149.4	0.005	1096.2	3057.3	2149.4	0.005	436.04	1009.8	655.13	660.21	2047.5	1494.3	0.41646	0.44786	0.40075	0	0.74676	0.64757	0.86114	0.66382	0.57029	0.77269	0.82447	0.76502	0.88854	1.2e-05	0.99841	-0.17708	0.040452	2	215638360	-	-	-	-
No					rs3768713	2	215637505	G	A	13389	0.99965	0.99933	3577.9	2335.1	389.98	0	3577.9	2335.1	389.98	0	1074.9	839.1	186.98	2503	1496	203	0.24711	0.28868	0.22633	0	1.306	1.1691	1.4589	2.1447	1.7365	2.6489	1.3873	1.2755	1.509	6.18e-11	0.99947	0.30054	0.045959	2	215637505	52	-	-	1
No					rs3768714	2	215637319	A	G	13386	0.99891	0.99829	1096.4	3058.5	2148	0.003	1096.4	3058.5	2148	0.003	436.05	1009.9	655.08	660.36	2048.7	1493	0.41658	0.44787	0.40093	0	0.74651	0.64736	0.86084	0.66449	0.57087	0.77348	0.82503	0.76554	0.88914	1.3e-05	0.99845	-0.17638	0.040458	2	215637319	92	-	-	1
No					rs3768716	2	215635794	T	C	13360	1	1	3578	2338	387	0	3578	2338	387	0	1077	840	184	2501	1498	203	0.24687	0.28748	0.22656	0	1.3022	1.1658	1.4545	2.1048	1.7029	2.6017	1.3774	1.2663	1.4982	1.87e-10	1	0.29313	0.046004	2	215635794	-	-	-	1
No					rs3820727	2	215634993	A	C	13352	0.99631	0.99427	1923.6	3144.2	1235.1	0.01	1923.6	3144.2	1235.1	0.01	753.13	979.27	368.59	1170.5	2165	866.54	0.44538	0.40849	0.46383	0	0.703	0.62434	0.79157	0.66108	0.56761	0.76995	0.79828	0.74061	0.86043	1.63e-06	0.99447	-0.19461	0.040594	2	215634993	-	-	-	1
No					rs10932573	2	215634835	T	C	13349	0.99982	0.9997	1721.2	3155.7	1426.1	0	1721.2	3155.7	1426.1	0	669	1000	431.98	1052.2	2155.6	994.17	0.47659	0.44359	0.4931	0	0.72962	0.64547	0.82474	0.68339	0.58888	0.79305	0.81957	0.76082	0.88285	3.55e-05	0.9996	-0.166	0.040143	2	215634835	-	-	-	1
No					rs7557557	2	215634627	C	T	13346	1	1	1723	3156	1424	0	1723	3156	1424	0	669	1000	432	1054	2156	992	0.47628	0.4436	0.49262	0	0.73074	0.64648	0.82599	0.6861	0.59122	0.79621	0.82114	0.76228	0.88455	4.42e-05	1	-0.16393	0.040139	2	215634627	-	-	-	1
No					rs7584646	2	215629322	A	G	13259	1	1	1536	3116	1651	0	1536	3116	1651	0	449	1036	616	1087	2080	1035	0.49088	0.46026	0.50619	0	1.2058	1.0558	1.3771	1.4409	1.2421	1.6715	1.2021	1.1161	1.2947	8.65e-05	1	0.15569	0.039659	2	215629322	-	-	-	1
No					rs723904	2	215628906	A	G	13253	0.99745	0.99606	2984.4	2719.6	599	0.004	2984.4	2719.6	599	0.004	1084.8	851.07	165.16	1899.6	1868.6	433.84	0.31078	0.28115	0.32559	0	0.79758	0.71439	0.89045	0.66666	0.54904	0.80948	0.81013	0.74689	0.87872	7.37e-05	0.99602	-0.17251	0.043519	2	215628906	-	-	-	1
No					rs723905	2	215628760	T	C	13250	0.99692	0.99533	1422.4	3090.9	1789.7	0.012	1422.4	3090.9	1789.7	0.012	415.2	1015.3	670.49	1007.2	2075.6	1119.2	0.47086	0.43925	0.48666	0	1.1866	1.0349	1.3604	1.4531	1.2519	1.6868	1.2103	1.1235	1.3038	6.32e-05	0.99449	0.15901	0.039748	2	215628760	-	-	-	1
No					rs4673893	2	215628377	A	G	13245	0.99818	0.99718	2981.8	2721.4	599.8	0.001	2981.8	2721.4	599.8	0.001	1082.9	852.68	165.45	1898.9	1868.8	434.35	0.31105	0.28167	0.32573	0	0.80013	0.71668	0.89329	0.66795	0.55016	0.81095	0.81168	0.74835	0.88038	8.9e-05	0.99784	-0.17036	0.043472	2	215628377	-	-	-	1
No					rs6751049	2	215625745	G	A	13198	0.98549	0.97718	2351.6	3003	948.35	0.054	2351.6	3003	948.35	0.054	860.95	962.46	277.57	1490.6	2040.6	670.78	0.38868	0.36116	0.40244	0	0.81663	0.72891	0.91491	0.71645	0.60862	0.84338	0.83944	0.77756	0.90624	9.96e-05	0.97686	-0.16136	0.041465	2	215625745	-	-	-	1
No					rs6746516	2	215621379	T	G	13155	0.9886	0.9839	1360	3120.6	1822.4	0.019	1360	3120.6	1822.4	0.019	537.92	1018.4	544.67	822.05	2102.2	1277.7	0.46332	0.49839	0.44578	0	0.74034	0.64881	0.84478	0.65144	0.56188	0.75528	0.80952	0.75162	0.87188	1.47e-06	0.98322	-0.19419	0.040327	2	215621379	-	-	-	1
No					rs6731308	2	215621122	C	T	13153	0.99144	0.98785	1380	3131.2	1791.8	0.022	1380	3131.2	1791.8	0.022	545.41	1020.5	535.11	834.55	2110.7	1256.7	0.46733	0.50245	0.44977	0	0.73978	0.64878	0.84356	0.65153	0.56194	0.7554	0.80943	0.75155	0.87177	1.11e-06	0.98633	-0.19622	0.040277	2	215621122	-	-	-	1
No					rs6759311	2	215620790	A	C	13148	0.99356	0.98964	2850.3	2769.3	683.38	0.029	2850.3	2769.3	683.38	0.029	1045.6	872.62	182.78	1804.7	1896.7	500.59	0.3281	0.29467	0.34482	0	0.79411	0.71097	0.88697	0.63023	0.5234	0.75885	0.79379	0.73266	0.86002	1.13e-05	0.98947	-0.18792	0.042804	2	215620790	-	-	-	1
No					rs34553657	2	215620525	C	T	13143	0.99276	0.98985	1625.8	3133.8	1543.4	0.015	1625.8	3133.8	1543.4	0.015	475.95	1034.2	590.87	1149.8	2099.7	952.49	0.49346	0.52735	0.47652	0	1.1899	1.0446	1.3554	1.4987	1.2923	1.738	1.2257	1.1381	1.32	2.18e-06	0.98906	0.18952	0.040021	2	215620525	-	-	-	1
No					rs34136362	2	215619658	T	C	13128	0.99557	0.99344	1617.7	3136.2	1549.1	0.005	1617.7	3136.2	1549.1	0.005	474.35	1033.6	593.03	1143.3	2102.6	956.07	0.49456	0.52824	0.47772	0	1.1849	1.04	1.3499	1.495	1.2891	1.7338	1.2242	1.1367	1.3184	2.49e-06	0.99322	0.18815	0.039954	2	215619658	-	-	-	1
No					rs6744446	2	215619043	G	T	13121	0.99742	0.9958	1641.2	3146.4	1515.4	0.01	1641.2	3146.4	1515.4	0.01	630.18	1019	451.86	1011	2127.5	1063.5	0.49002	0.45756	0.50625	0	0.76836	0.6785	0.87014	0.6816	0.58762	0.7906	0.82269	0.76382	0.88609	1.11e-05	0.99539	-0.1758	0.040001	2	215619043	-	-	-	1
No					rs16852623	2	215618795	C	T	13119	0.99926	0.99863	1611.7	3136.8	1554.5	0.004	1611.7	3136.8	1554.5	0.004	472.29	1034.8	593.88	1139.4	2102	960.62	0.49546	0.52894	0.47873	0	1.1877	1.0423	1.3533	1.4915	1.286	1.7298	1.2226	1.1352	1.3168	2.9e-06	0.99862	0.18641	0.039852	2	215618795	-	-	-	1
No					rs1374230	2	215618779	A	G	13118	0.99873	0.99734	3216.7	2576.5	509.79	0.009	3216.7	2576.5	509.79	0.009	1160.7	804.02	136.27	2056	1772.4	373.52	0.28526	0.2562	0.2998	0	0.80353	0.71976	0.89706	0.64621	0.52437	0.79637	0.80449	0.74003	0.87457	7.51e-05	0.99762	-0.17617	0.044495	2	215618779	-	-	-	1
No					rs12474696	2	215618587	A	G	13115	0.99692	0.99501	2163.2	3062.6	1077.1	0.007	2163.2	3062.6	1077.1	0.007	647.62	1040	413.34	1515.6	2022.6	663.79	0.41384	0.44425	0.39864	0	1.2034	1.0688	1.3549	1.4573	1.25	1.699	1.2058	1.1188	1.2996	1.48e-05	0.99512	0.17585	0.040594	2	215618587	-	-	-	1
No					rs7590017	2	215618363	G	A	13113	0.99941	0.99891	1611.5	3136.8	1554.7	0.009	1611.5	3136.8	1554.7	0.009	472.21	1034.9	593.91	1139.2	2102	960.79	0.4955	0.52896	0.47877	0	1.1878	1.0424	1.3535	1.4913	1.2859	1.7296	1.2226	1.1352	1.3167	2.92e-06	0.99892	0.18634	0.039846	2	215618363	-	-	-	1
No					rs56023595	2	215617953	A	G	13107	0.9989	0.99772	3217.1	2576.3	509.59	0.005	3217.1	2576.3	509.59	0.005	1160.9	803.93	136.21	2056.3	1772.4	373.38	0.28522	0.25615	0.29975	0	0.80347	0.7197	0.89699	0.64618	0.52432	0.79636	0.80446	0.74	0.87453	7.53e-05	0.99801	-0.17613	0.044489	2	215617953	-	-	-	1
No					rs2075621	2	215617500	T	C	13103	0.99895	0.99784	3218.6	2576.9	507.48	0.005	3218.6	2576.9	507.48	0.005	1161	804.81	135.18	2057.6	1772.1	372.29	0.28493	0.25587	0.29946	0	0.80487	0.72097	0.89853	0.64352	0.52186	0.79354	0.80438	0.7399	0.87447	7.33e-05	0.99815	-0.17654	0.044519	2	215617500	-	-	-	1
No					rs2053710	2	215616708	C	T	13093	1	1	1611	3137	1555	0	1611	3137	1555	0	472	1036	593	1139	2101	962	0.49556	0.5288	0.47894	0	1.1899	1.0443	1.3559	1.4875	1.2825	1.7253	1.2209	1.1336	1.3149	3.38e-06	1	0.18504	0.039827	2	215616708	-	-	-	1
No					rs13013105	2	215615874	T	C	13082	0.96789	0.94828	2349.1	3014.5	939.26	0.09	2349.1	3014.5	939.26	0.09	710.29	1034	356.65	1638.8	1980.5	582.61	0.38816	0.41584	0.37432	0	1.2046	1.0729	1.3525	1.4124	1.2054	1.655	1.1899	1.1032	1.2833	3.29e-05	0.94375	0.17531	0.042216	2	215615874	-	-	-	1
No					rs12463438	2	215615805	G	C	13080	0.99863	0.99773	1612.5	3137.7	1552.8	0.003	1612.5	3137.7	1552.8	0.003	473.46	1034	593.55	1139	2103.7	959.28	0.49527	0.52858	0.47861	0	1.1825	1.0378	1.3473	1.4886	1.2835	1.7263	1.2215	1.1341	1.3155	3.18e-06	0.99758	0.18578	0.039878	2	215615805	-	-	-	1
No					rs4672728	2	215615381	A	T	13076	0.99921	0.99854	1609.8	3137.4	1555.8	0.001	1609.8	3137.4	1555.8	0.001	471.74	1034.9	594.34	1138.1	2102.5	961.42	0.49571	0.52918	0.47898	0	1.1875	1.0421	1.3532	1.4914	1.2859	1.7297	1.2226	1.1352	1.3167	2.84e-06	0.99828	0.18664	0.039864	2	215615381	-	-	-	1
No					rs2888294	2	215614228	C	G	13069	0.99861	0.99753	1609	3137.9	1556.1	0.004	1609	3137.9	1556.1	0.004	471.55	1034.8	594.63	1137.5	2103	961.48	0.4958	0.52929	0.47906	0	1.1869	1.0416	1.3526	1.4918	1.2863	1.7302	1.2228	1.1353	1.3169	2.73e-06	0.99704	0.1871	0.039892	2	215614228	-	-	-	-
No					rs1446365	2	215613442	C	G	13063	0.99613	0.99357	2160.2	3065.5	1077.3	0.002	2160.2	3065.5	1077.3	0.002	646.7	1040.8	413.5	1513.5	2024.7	663.75	0.41409	0.4445	0.39889	0	1.2031	1.0685	1.3546	1.458	1.2505	1.6998	1.2059	1.1189	1.2997	1.42e-05	0.993	0.17644	0.040651	2	215613442	-	-	-	1
No					rs6735415	2	215613139	T	C	13058	0.99804	0.99669	1608.3	3138.3	1556.4	0.002	1608.3	3138.3	1556.4	0.002	471.37	1034.7	594.9	1136.9	2103.6	961.54	0.49589	0.5294	0.47913	0	1.1864	1.0411	1.352	1.4922	1.2866	1.7307	1.2229	1.1355	1.3171	2.63e-06	0.99601	0.18752	0.039916	2	215613139	-	-	-	1
No					rs7567069	2	215611875	G	A	13047	0.98855	0.98328	1658.5	3152.2	1492.3	0.019	1658.5	3152.2	1492.3	0.019	487.55	1042.5	570.91	1171	2109.7	921.38	0.48681	0.51984	0.4703	0	1.1869	1.0431	1.3504	1.4881	1.2828	1.7264	1.2194	1.1322	1.3132	3e-06	0.98252	0.1881	0.04027	2	215611875	-	-	-	1
No					rs7563978	2	215611488	G	C	13045	0.99712	0.99555	1606.2	3140.2	1556.7	0.003	1606.2	3140.2	1556.7	0.003	470.91	1035.8	594.33	1135.2	2104.4	962.36	0.49608	0.52937	0.47943	0	1.1865	1.0412	1.3522	1.4888	1.2836	1.7269	1.2214	1.134	1.3154	2.81e-06	0.99465	0.18717	0.039957	2	215611488	-	-	-	1
No					rs1838804	2	215610777	T	C	13038	0.9966	0.99349	3223	2576.7	503.29	0.006	3223	2576.7	503.29	0.006	1162.3	804.67	134.04	2060.7	1772	369.25	0.28425	0.2553	0.29873	0	0.80512	0.72121	0.89878	0.64362	0.52154	0.79427	0.80477	0.74022	0.87495	7.37e-05	0.99255	-0.17726	0.044715	2	215610777	-	-	-	1
No					rs6730040	2	215610313	G	T	13032	0.99656	0.99494	1605.3	3140.6	1557.1	0.003	1605.3	3140.6	1557.1	0.003	470.71	1035.7	594.63	1134.6	2104.9	962.44	0.49617	0.52949	0.47951	0	1.186	1.0407	1.3516	1.4893	1.284	1.7274	1.2215	1.1342	1.3156	2.71e-06	0.99392	0.18755	0.039976	2	215610313	-	-	-	1
No					rs35411590	2	215609645	A	G	13025	0.99618	0.99449	1605.1	3141	1556.9	0.002	1605.1	3141	1556.9	0.002	470.61	1035.9	594.53	1134.5	2105.1	962.34	0.49617	0.52949	0.47951	0	1.1862	1.0409	1.3519	1.4894	1.284	1.7275	1.2215	1.1342	1.3156	2.69e-06	0.99343	0.18767	0.039989	2	215609645	-	-	-	1
No					rs6740056	2	215608680	T	C	13016	0.99586	0.9943	1604.2	3141.2	1557.5	0.002	1604.2	3141.2	1557.5	0.002	470.45	1035.5	595.03	1133.8	2105.7	962.52	0.4963	0.52965	0.47962	0	1.1852	1.0399	1.3507	1.4898	1.2845	1.7281	1.2218	1.1344	1.3158	2.59e-06	0.99315	0.18802	0.039996	2	215608680	30	-	-	1
No					rs12476653	2	215608492	C	G	13013	0.99578	0.99424	1604.1	3141.3	1557.6	0.003	1604.1	3141.3	1557.6	0.003	470.42	1035.5	595.07	1133.7	2105.8	962.53	0.49631	0.52967	0.47963	0	1.1851	1.0399	1.3506	1.4899	1.2845	1.7282	1.2218	1.1344	1.3159	2.58e-06	0.99308	0.18807	0.039998	2	215608492	-	-	-	1
No					rs34985285	2	215608428	CT	C	13012	0.98881	0.98418	1629.8	3138	1535.2	0.027	1629.8	3138	1535.2	0.027	479.98	1036.1	584.88	1149.8	2101.8	950.34	0.4925	0.52496	0.47626	0	1.1809	1.0371	1.3448	1.4743	1.2713	1.7098	1.2153	1.1284	1.3088	4.72e-06	0.9827	0.18398	0.040197	2	215608428	-	-	-	-
No					rs12476595	2	215608381	C	T	13010	0.99434	0.99198	1613.9	3142.1	1547	0.006	1613.9	3142.1	1547	0.006	474.66	1033.1	593.27	1139.2	2109.1	953.73	0.4947	0.52823	0.47793	0	1.1756	1.0319	1.3394	1.493	1.2873	1.7315	1.2231	1.1356	1.3172	2.16e-06	0.99098	0.18971	0.040039	2	215608381	-	-	-	1
No					rs57767382	2	215608316	A	AT	13009	0.99571	0.99418	1604	3141.4	1557.6	0.003	1604	3141.4	1557.6	0.003	470.39	1035.5	595.11	1133.6	2105.9	962.53	0.49632	0.52968	0.47964	0	1.185	1.0398	1.3505	1.49	1.2846	1.7282	1.2218	1.1345	1.3159	2.56e-06	0.99302	0.18813	0.04	2	215608316	-	-	-	-
No					rs1446367	2	215607978	T	A	13007	0.99556	0.99409	1603.8	3141.5	1557.8	0.002	1603.8	3141.5	1557.8	0.002	470.33	1035.5	595.2	1133.4	2106	962.58	0.49635	0.52972	0.47967	0	1.1848	1.0396	1.3503	1.4901	1.2847	1.7283	1.2218	1.1345	1.3159	2.54e-06	0.99291	0.1882	0.040004	2	215607978	-	-	-	-
No					rs1838802	2	215607896	A	G	13006	0.99553	0.99407	1603.7	3141.5	1557.8	0.002	1603.7	3141.5	1557.8	0.002	470.32	1035.5	595.22	1133.4	2106	962.58	0.49636	0.52972	0.47968	0	1.1848	1.0396	1.3503	1.4901	1.2847	1.7284	1.2219	1.1345	1.3159	2.54e-06	0.99289	0.18822	0.040004	2	215607896	-	-	-	1
No					rs1446366	2	215607856	T	A	13005	0.99551	0.99406	1603.7	3141.5	1557.8	0.001	1603.7	3141.5	1557.8	0.001	470.31	1035.5	595.23	1133.4	2106.1	962.58	0.49636	0.52973	0.47968	0	1.1848	1.0396	1.3503	1.4901	1.2847	1.7284	1.2219	1.1345	1.3159	2.54e-06	0.99287	0.18823	0.040005	2	215607856	-	-	-	1
No					rs6435855	2	215607599	C	T	13002	0.9954	0.99399	1603.5	3141.6	1557.9	0.004	1603.5	3141.6	1557.9	0.004	470.27	1035.4	595.29	1133.2	2106.2	962.59	0.49638	0.52975	0.4797	0	1.1846	1.0395	1.3501	1.4902	1.2848	1.7285	1.2219	1.1345	1.316	2.52e-06	0.9928	0.18829	0.040007	2	215607599	-	-	-	1
No					rs6435854	2	215607460	G	C	13000	0.99534	0.99396	1603.4	3141.7	1557.9	0.001	1603.4	3141.7	1557.9	0.001	470.25	1035.4	595.33	1133.1	2106.3	962.6	0.49639	0.52977	0.47971	0	1.1846	1.0394	1.35	1.4903	1.2848	1.7286	1.2219	1.1346	1.316	2.51e-06	0.99277	0.18833	0.040008	2	215607460	-	-	-	1
No					rs6435853	2	215607458	T	C	12999	0.99534	0.99396	1603.4	3141.7	1557.9	0.001	1603.4	3141.7	1557.9	0.001	470.25	1035.4	595.33	1133.1	2106.3	962.6	0.49639	0.52977	0.47971	0	1.1846	1.0394	1.35	1.4903	1.2848	1.7286	1.2219	1.1346	1.316	2.51e-06	0.99277	0.18833	0.040008	2	215607458	-	-	-	1
No					rs34757725	2	215606650	TA	T	12994	0.99406	0.99232	1604.3	3146.3	1552.3	0.003	1604.3	3146.3	1552.3	0.003	471.73	1036.3	592.97	1132.6	2110	959.34	0.49587	0.52885	0.47938	0	1.1792	1.0348	1.3437	1.4841	1.2794	1.7214	1.219	1.1319	1.3129	2.94e-06	0.99128	0.18733	0.040069	2	215606650	-	-	-	-
No					rs1867796	2	215605716	A	C	12985	0.99285	0.99027	2100.3	3073.8	1128.9	0.003	2100.3	3073.8	1128.9	0.003	627.63	1037.5	435.92	1472.7	2036.4	692.95	0.42294	0.45438	0.40722	0	1.1954	1.0606	1.3474	1.4761	1.268	1.7183	1.2122	1.125	1.3063	6.4e-06	0.9893	0.18314	0.040583	2	215605716	-	-	-	1
No					rs6709391	2	215605321	C	T	12974	0.9938	0.99153	2156.8	3070.5	1075.6	0.005	2156.8	3070.5	1075.6	0.005	646.28	1041.7	413	1510.5	2028.8	662.63	0.41423	0.44448	0.39911	0	1.2001	1.0659	1.3512	1.4567	1.2493	1.6986	1.2047	1.1177	1.2983	1.36e-05	0.99043	0.17721	0.040741	2	215605321	-	-	-	1
No					rs10553890	2	215605123	TATTA	T	12970	0.99474	0.99205	3224	2576.7	502.27	0.005	3224	2576.7	502.27	0.005	1162.3	804.55	134.17	2061.7	1772.2	368.1	0.28409	0.25533	0.29847	0	0.80531	0.72139	0.899	0.64655	0.52391	0.79789	0.80588	0.74123	0.87616	7.92e-05	0.99059	-0.17673	0.044778	2	215605123	-	-	-	-
No					rs201217970	2	215605122	GTAT	G	12969	0.99441	0.99138	3227.3	2574	501.72	0.006	3227.3	2574	501.72	0.006	1162.8	804.45	133.78	2064.5	1769.6	367.95	0.28379	0.25512	0.29813	0	0.80715	0.72303	0.90105	0.64553	0.52298	0.79679	0.80633	0.74163	0.87667	7.98e-05	0.98976	-0.17675	0.044802	2	215605122	-	-	-	-
No					rs72942151	2	215604024	G	A	12953	0.99404	0.99022	3161.9	2615.8	525.27	0.015	3161.9	2615.8	525.27	0.015	1144.6	816.88	139.5	2017.3	1798.9	385.77	0.29084	0.2608	0.30586	0	0.80029	0.71694	0.89335	0.63733	0.51827	0.78372	0.80069	0.73689	0.87002	4.8e-05	0.98887	-0.18099	0.044524	2	215604024	-	-	-	1
No					rs10932566	2	215602900	C	A	12933	0.99369	0.99036	2197.7	3050	1055.3	0.008	2197.7	3050	1055.3	0.008	658.13	1031	411.89	1539.6	2019	643.41	0.40937	0.4414	0.39336	0	1.1946	1.0614	1.3444	1.4976	1.2842	1.7464	1.2186	1.1306	1.3135	2.79e-06	0.98964	0.19105	0.040774	2	215602900	-	-	-	1
No					rs1867795	2	215601629	C	A	12920	0.99543	0.99271	2198.1	3051	1053.9	0.008	2198.1	3051	1053.9	0.008	658.91	1029.9	412.19	1539.2	2021.1	641.66	0.40923	0.44128	0.3932	0	1.1903	1.0577	1.3396	1.5006	1.2867	1.7499	1.2189	1.1308	1.3138	3.07e-06	0.99262	0.18997	0.040716	2	215601629	-	-	-	1
No					rs895459	2	215600257	G	A	12895	1	1	2250	3051	1002	0	2250	3051	1002	0	676	1036	389	1574	2015	613	0.401	0.4317	0.38565	0	1.1971	1.0647	1.346	1.4776	1.2644	1.7266	1.2101	1.1224	1.3046	1.01e-05	1	0.18013	0.040792	2	215600257	-	-	-	1
No					rs34066909	2	215599433	A	C	12886	0.97998	0.96159	3367.7	2493.9	441.34	0.07	3367.7	2493.9	441.34	0.07	1024	883.63	193.35	2343.7	1610.3	247.98	0.26786	0.30232	0.25062	0	1.256	1.125	1.4022	1.7846	1.4584	2.1838	1.2957	1.1933	1.4068	5.61e-08	0.96192	0.24966	0.045973	2	215599433	-	-	-	1
No					rs3738887	2	215595440	T	A	12834	0.99797	0.99677	2260.1	3047.7	995.23	0.011	2260.1	3047.7	995.23	0.011	679.8	1035.8	385.39	1580.3	2011.9	609.84	0.39966	0.42994	0.38453	0	1.1968	1.0646	1.3454	1.4691	1.2568	1.7172	1.2072	1.1197	1.3015	1.24e-05	0.99667	0.17869	0.040877	2	215595440	-	-	-	1
No					rs2075622	2	215593871	T	G	12815	0.99732	0.9954	1052.4	3057.1	2193.5	0.04	1052.4	3057.1	2193.5	0.04	411.41	1030.6	658.94	641	2026.4	1534.6	0.40948	0.44109	0.39367	0	0.79244	0.68564	0.91586	0.66903	0.57364	0.78029	0.8227	0.76326	0.88677	4.32e-06	0.99568	-0.18697	0.040687	2	215593871	-	-	-	1
No					rs2075623	2	215593851	G	C	12814	0.9973	0.99537	1052.4	3057.1	2193.5	0.045	1052.4	3057.1	2193.5	0.045	411.41	1030.6	658.93	641	2026.4	1534.6	0.40948	0.44109	0.39367	0	0.79244	0.68564	0.91587	0.66903	0.57364	0.78028	0.8227	0.76326	0.88676	4.32e-06	0.99565	-0.18697	0.040687	2	215593851	-	-	-	1
No					rs5020511	2	215593233	T	C	12810	0.99687	0.99452	1052.5	3057.3	2193.2	0.037	1052.5	3057.3	2193.2	0.037	411.41	1030.7	658.84	641.06	2026.6	1534.4	0.40951	0.44111	0.3937	0	0.79254	0.68573	0.91598	0.66909	0.57369	0.78036	0.82273	0.76329	0.8868	4.29e-06	0.99476	-0.18711	0.040706	2	215593233	-	-	-	1
No					rs1048171	2	215590609	G	C	12784	0.99653	0.9932	2246.2	3055.3	1001.4	0.066	2246.2	3055.3	1001.4	0.066	674.42	1038.5	388.07	1571.8	2016.8	613.34	0.40125	0.43185	0.38595	0	1.2	1.0673	1.3493	1.4746	1.2617	1.7233	1.2093	1.1217	1.3038	8.91e-06	0.99297	0.18195	0.04096	2	215590609	-	-	-	1
No					rs71399147	2	215590505	TAAGAC	T	12782	0.97276	0.94567	3392.9	2479	430.97	0.135	3392.9	2479	430.97	0.135	1034.4	879.07	187.51	2358.5	1599.9	243.46	0.26503	0.29846	0.24832	0	1.2528	1.1222	1.3986	1.7561	1.432	2.1534	1.2878	1.1857	1.3986	9.03e-08	0.94438	0.24897	0.046578	2	215590505	-	-	-	-
No					rs7588888	2	215584193	T	G	12708	0.95969	0.93735	2217.7	3059.6	1025.4	0.227	2217.7	3059.6	1025.4	0.227	667.57	1037.8	395.57	1550.2	2021.8	629.85	0.40541	0.43527	0.39049	0	1.1919	1.0597	1.3407	1.4584	1.2489	1.703	1.2031	1.116	1.2969	1.15e-05	0.93671	0.18463	0.042093	2	215584193	-	-	-	1
No					rs7563496	2	215581083	C	T	12670	0.95046	0.90715	3277.4	2548.7	476.53	0.296	3277.4	2548.7	476.53	0.296	1181.5	794.35	125.03	2095.9	1754.4	351.5	0.2778	0.24856	0.29242	0	0.80318	0.71949	0.89662	0.63099	0.50832	0.78328	0.8004	0.7357	0.87079	5.72e-05	0.90696	-0.19014	0.047252	2	215581083	-	-	-	1
No					rs6435848	2	215579102	A	G	12641	0.94828	0.92419	2086.2	3095.7	1120.9	0.252	2086.2	3095.7	1120.9	0.252	622.48	1049.9	428.52	1463.7	2045.8	692.33	0.42342	0.45384	0.40821	0	1.2067	1.0706	1.3602	1.4554	1.2493	1.6954	1.2046	1.1179	1.2981	1.34e-05	0.92379	0.18337	0.042128	2	215579102	-	-	-	1
No					rs186556168	2	215577852	A	C	12623	0.98231	0.69597	6023.4	277.27	2.335	0.035	6023.4	277.27	2.335	0.035	1980.3	119.29	1.434	4043.1	157.98	0.901	0.022366	0.029073	0.019012	0	1.5418	1.2083	1.9673	3.2495	0.23295	45.329	1.545	1.2171	1.9612	6.96e-05	0.67194	0.64836	0.163	2	215577852	-	-	-	1
No					rs6435847	2	215577148	A	T	12613	0.94162	0.91536	1927.3	3133.5	1241.8	0.292	1927.3	3133.5	1241.8	0.292	567.97	1057.6	475.28	1359.4	2075.9	766.56	0.44562	0.47794	0.42946	0	1.2194	1.0785	1.3787	1.484	1.2765	1.7252	1.2163	1.1291	1.3101	2.25e-06	0.91551	0.19886	0.042047	2	215577148	-	-	-	1
No					rs1656377	3	158285280	T	C	15048	1	1	1018	3028	2257	0	1018	3028	2257	0	285	999	817	733	2029	1440	0.40171	0.37339	0.41587	0	1.2663	1.083	1.4807	1.4592	1.2416	1.715	1.1948	1.1072	1.2892	1.01e-06	1	0.19871	0.040643	3	158285280	-	-	-	1
No					rs1656376	3	158284681	G	C	15041	0.99689	0.99543	1160.6	3072	2070.5	0	1160.6	3072	2070.5	0	335.76	1002.4	762.83	824.8	2069.5	1307.7	0.42782	0.39836	0.44254	0	1.1899	1.0266	1.3791	1.433	1.2271	1.6736	1.1989	1.112	1.2927	3.59e-07	0.99589	0.2051	0.040299	3	158284681	-	-	-	1
No					rs1656374	3	158283060	C	T	15019	0.99584	0.9949	1174.4	3069.1	2059.5	0.003	1174.4	3069.1	2059.5	0.003	341.46	996.97	762.57	832.95	2072.1	1296.9	0.42979	0.39978	0.44479	0	1.1737	1.0134	1.3594	1.4343	1.229	1.6739	1.2028	1.1156	1.2968	2.24e-07	0.99538	0.20839	0.040245	3	158283060	-	-	-	1
No					rs6441207	3	158282459	C	T	15011	0.99588	0.99502	2113.9	3046	1143.1	0.003	2113.9	3046	1143.1	0.003	655.84	1003.7	441.48	1458	2042.4	701.62	0.42299	0.44899	0.41	0	1.0925	0.96978	1.2308	1.3989	1.2034	1.6262	1.1726	1.0882	1.2636	1.43e-05	0.99546	0.17442	0.040192	3	158282459	-	-	-	1
No					rs200099684	3	158279733	TTG	T	14984	0.95226	0.9306	2519.3	2891.2	892.39	0.05	2519.3	2891.2	892.39	0.05	784.8	965.65	350.53	1734.5	1925.6	541.86	0.37094	0.39665	0.35808	0	1.1084	0.98858	1.2427	1.4298	1.2201	1.6755	1.1785	1.092	1.2719	9.52e-06	0.933	0.18739	0.042322	3	158279733	-	-	-	-
No					rs1656370	3	158276050	C	T	14953	0.99855	0.99749	1624.4	3127.3	1551.2	0	1624.4	3127.3	1551.2	0	493.93	1032.7	574.39	1130.5	2094.7	976.83	0.49419	0.51915	0.48171	0	1.1284	0.99151	1.2842	1.3459	1.1611	1.56	1.1616	1.0786	1.251	1.95e-05	0.99769	0.17011	0.039837	3	158276050	-	-	-	1
No					rs1435641	3	158275921	G	A	14950	0.99863	0.99759	1174.1	3065.9	2063	0	1174.1	3065.9	2063	0	342.58	993.37	765.06	831.53	2072.5	1298	0.42948	0.39946	0.4445	0	1.1634	1.0046	1.3474	1.4307	1.2261	1.6694	1.203	1.1158	1.297	1.96e-07	0.99769	0.20909	0.040183	3	158275921	-	-	-	1
No					rs1714525	3	158275144	C	A	14945	0.99898	0.99816	1624.3	3127.2	1551.4	0.003	1624.3	3127.2	1551.4	0.003	493.96	1032.5	574.56	1130.4	2094.8	976.86	0.49422	0.51918	0.48173	0	1.1279	0.99105	1.2836	1.346	1.1612	1.5601	1.1617	1.0787	1.251	1.93e-05	0.9983	0.17015	0.039824	3	158275144	-	-	-	1
No					rs1656373	3	158273521	C	T	14927	0.99979	0.99958	1174	3065.1	2063.8	0.002	1174	3065.1	2063.8	0.002	342.94	992.2	765.86	831.08	2072.9	1298	0.42941	0.39935	0.44444	0	1.1599	1.0016	1.3434	1.4299	1.2255	1.6684	1.2032	1.116	1.2973	1.87e-07	0.9996	0.20922	0.040141	3	158273521	-	-	-	1
No					rs1714524	3	158273096	C	T	14924	1	1	1175	3065	2063	0	1175	3065	2063	0	344	992	765	831	2073	1298	0.42956	0.39981	0.44443	0	1.156	0.99828	1.3386	1.4237	1.2203	1.6611	1.2009	1.1138	1.2947	2.57e-07	1	0.20676	0.040125	3	158273096	-	-	-	1
No					rs1630524	3	158270299	T	C	14898	1	1	1623	3128	1552	0	1623	3128	1552	0	494	1032	575	1129	2096	977	0.49437	0.51928	0.48191	0	1.1253	0.98872	1.2807	1.3451	1.1605	1.559	1.1613	1.0783	1.2506	2.01e-05	1	0.16969	0.039795	3	158270299	-	-	-	1
No					rs1656361	3	158268938	A	G	14884	0.98779	0.98262	1702.3	3133	1467.7	0.014	1702.3	3133	1467.7	0.014	519.3	1038.4	543.33	1183	2094.7	924.36	0.48139	0.50572	0.46923	0	1.1292	0.99437	1.2824	1.339	1.1549	1.5524	1.1573	1.0747	1.2464	2.35e-05	0.98098	0.17011	0.040231	3	158268938	-	-	-	-
No					rs55770580	3	158268761	A	G	14882	0.99755	0.99612	2123.9	3046	1133	0.006	2123.9	3046	1133	0.006	661.99	1000.3	438.74	1461.9	2045.8	694.29	0.4214	0.44687	0.40866	0	1.0798	0.95869	1.2162	1.3955	1.2003	1.6226	1.1691	1.0848	1.2598	2.05e-05	0.99577	0.17131	0.040219	3	158268761	-	-	-	1
No					rs1656363	3	158267124	T	C	14868	0.99939	0.99886	1621.8	3127.9	1553.3	0.001	1621.8	3127.9	1553.3	0.001	493.69	1031.6	575.67	1128.1	2096.3	977.62	0.49457	0.51951	0.4821	0	1.1245	0.98803	1.2799	1.3455	1.1609	1.5596	1.1615	1.0785	1.2509	1.91e-05	0.99881	0.17021	0.039817	3	158267124	-	-	-	1
No					rs34995891	3	158266932	G	GC	14866	0.99735	0.99581	1612.2	3129.9	1560.9	0.002	1612.2	3129.9	1560.9	0.002	491.45	1031.2	578.39	1120.7	2098.8	982.52	0.49593	0.52069	0.48355	0	1.1204	0.98422	1.2755	1.3424	1.1582	1.556	1.1602	1.0773	1.2495	2.09e-05	0.99619	0.16969	0.039875	3	158266932	48	-	-	-
No					rs1656364	3	158266221	T	C	14859	0.99979	0.99962	1623	3128.4	1551.6	0	1623	3128.4	1551.6	0	494.12	1031.8	575.05	1128.8	2096.6	976.58	0.49434	0.51926	0.48188	0	1.1244	0.98792	1.2796	1.3452	1.1606	1.5592	1.1613	1.0784	1.2507	1.99e-05	0.99964	0.16982	0.039804	3	158266221	57	-	-	1
No					rs1714511	3	158263941	T	G	14845	0.99964	0.9994	1622.9	3128.7	1551.4	0.001	1622.9	3128.7	1551.4	0.001	494.17	1031.8	575.08	1128.7	2096.9	976.31	0.49433	0.51925	0.48186	0	1.1238	0.98748	1.279	1.3454	1.1608	1.5594	1.1614	1.0784	1.2508	1.97e-05	0.99943	0.16991	0.03981	3	158263941	-	-	-	1
No					rs1656365	3	158263098	T	C	14839	0.99955	0.99925	1173.1	3066.7	2063.2	0.001	1173.1	3066.7	2063.2	0.001	343.59	991.32	766.09	829.5	2075.4	1297.1	0.42939	0.39945	0.44436	0	1.1532	0.99576	1.3355	1.4259	1.2221	1.6637	1.2023	1.1152	1.2963	2.02e-07	0.99912	0.20872	0.040158	3	158263098	-	-	-	1
No					rs1656366	3	158260799	G	A	14815	0.99273	0.98871	661.02	2805.7	2836.3	0.006	661.02	2805.7	2836.3	0.006	186.53	895.79	1018.7	474.49	1909.9	1817.6	0.32744	0.30196	0.34018	0	1.1931	0.98952	1.4385	1.4257	1.1838	1.717	1.1918	1.1004	1.2909	3.2e-06	0.98762	0.20031	0.043009	3	158260799	-	-	-	1
No					rs58363161	3	158258312	T	A	14789	0.99858	0.99815	2112	3053.6	1137.5	0.002	2112	3053.6	1137.5	0.002	657.85	1002.5	440.66	1454.1	2051.1	696.8	0.4227	0.44831	0.40989	0	1.0804	0.95906	1.217	1.3979	1.2023	1.6252	1.1699	1.0857	1.2607	1.87e-05	0.99757	0.17209	0.040207	3	158258312	-	-	-	1
No					rs34038052	3	158256896	AT	A	14773	0.99938	0.999	1620.9	3128.4	1553.7	0.003	1620.9	3128.4	1553.7	0.003	492.44	1032.4	576.16	1128.5	2096	977.54	0.49467	0.51992	0.48204	0	1.1287	0.99169	1.2848	1.3507	1.1653	1.5656	1.1637	1.0806	1.2532	1.43e-05	0.99899	0.17276	0.039816	3	158256896	-	-	-	-
No					rs113931796	3	158253310	C	CAATG	14744	0.9953	0.99284	1186.9	3076	2040	0.007	1186.9	3076	2040	0.007	348.43	995.34	757.23	838.52	2080.7	1282.8	0.43233	0.40271	0.44713	0	1.1512	0.99485	1.3322	1.4206	1.218	1.6568	1.1995	1.1127	1.2931	2.54e-07	0.99275	0.20754	0.040263	3	158253310	-	-	-	-
No					rs1714509	3	158252958	G	A	14742	0.99928	0.99889	1623	3129.5	1550.5	0.001	1623	3129.5	1550.5	0.001	494.48	1031.3	575.19	1128.5	2098.2	975.26	0.49424	0.51921	0.48176	0	1.1218	0.9857	1.2767	1.346	1.1613	1.5602	1.1617	1.0787	1.251	1.91e-05	0.99886	0.17024	0.039825	3	158252958	-	-	-	1
No					rs1714507	3	158251432	T	A	14731	0.99924	0.99884	1171.8	3069.1	2062.1	0.003	1171.8	3069.1	2062.1	0.003	342.51	992.28	766.21	829.26	2076.8	1295.9	0.42937	0.39917	0.44447	0	1.1568	0.99878	1.3398	1.4315	1.2268	1.6704	1.2043	1.117	1.2984	1.48e-07	0.9988	0.21112	0.040176	3	158251432	-	-	-	1
No					rs12637678	3	158248622	G	A	14714	0.99803	0.99756	1591.3	3137.4	1574.3	0.001	1591.3	3137.4	1574.3	0.001	479.71	1017.7	603.55	1111.6	2119.7	970.76	0.49865	0.52947	0.48325	0	1.1125	0.97634	1.2677	1.4406	1.2429	1.6698	1.2033	1.1173	1.2959	2.52e-07	0.99702	0.20494	0.039747	3	158248622	-	-	-	1
No					rs7620927	3	158245883	A	G	14696	0.99917	0.99872	1593.7	3138.1	1571.2	0.002	1593.7	3138.1	1571.2	0.002	480.79	1016.5	603.72	1112.9	2121.6	967.44	0.49821	0.52925	0.48269	0	1.109	0.97333	1.2636	1.4445	1.2463	1.6742	1.2049	1.1188	1.2977	2.14e-07	0.99863	0.20601	0.039718	3	158245883	-	-	-	1
No					rs28375539	3	158244897	G	A	14685	0.99866	0.99787	1602.9	3137.3	1562.8	0.001	1602.9	3137.3	1562.8	0.001	483.01	1016.4	601.56	1119.9	2120.9	961.22	0.49682	0.52821	0.48112	0	1.1112	0.97543	1.2658	1.451	1.252	1.6817	1.2075	1.1212	1.3004	1.93e-07	0.9978	0.20686	0.039736	3	158244897	-	-	-	1
No					rs58733163	3	158244196	A	G	14680	0.99972	0.99959	1593.6	3138.7	1570.7	0	1593.6	3138.7	1570.7	0	480.99	1016.2	603.76	1112.6	2122.4	966.92	0.49818	0.52922	0.48266	0	1.1076	0.97209	1.262	1.4444	1.2463	1.6741	1.2049	1.1188	1.2976	2.16e-07	0.99961	0.20584	0.039701	3	158244196	-	-	-	1
No					rs1595028	3	158241898	T	C	14657	0.99973	0.9996	1593.6	3138.7	1570.7	0.002	1593.6	3138.7	1570.7	0.002	481	1016.2	603.76	1112.7	2122.4	966.91	0.49818	0.52922	0.48266	0	1.1076	0.97208	1.262	1.4444	1.2463	1.6741	1.2049	1.1188	1.2977	2.16e-07	0.99962	0.20584	0.039701	3	158241898	-	-	-	1
No					rs1595029	3	158241767	A	C	14656	0.99973	0.9996	1593.6	3138.7	1570.7	0.001	1593.6	3138.7	1570.7	0.001	481	1016.2	603.76	1112.7	2122.4	966.91	0.49818	0.52922	0.48266	0	1.1076	0.97208	1.262	1.4444	1.2463	1.6741	1.2049	1.1188	1.2977	2.16e-07	0.99962	0.20584	0.039701	3	158241767	-	-	-	1
No					rs7639678	3	158241453	T	C	14652	0.99973	0.9996	1593.6	3138.7	1570.7	0.001	1593.6	3138.7	1570.7	0.001	481	1016.2	603.76	1112.7	2122.4	966.9	0.49818	0.52922	0.48266	0	1.1076	0.97207	1.262	1.4444	1.2463	1.6741	1.2049	1.1188	1.2977	2.16e-07	0.99963	0.20584	0.039701	3	158241453	-	-	-	1
No					rs6441206	3	158241071	G	A	14650	0.99968	0.99951	1593.8	3138.6	1570.5	0.002	1593.8	3138.6	1570.5	0.002	481.11	1016.2	603.73	1112.7	2122.5	966.82	0.49815	0.52918	0.48264	0	1.1073	0.97185	1.2617	1.4442	1.2461	1.6739	1.2048	1.1187	1.2976	2.19e-07	0.99954	0.20577	0.039702	3	158241071	-	-	-	1
No					rs201213586	3	158239485	A	AT	14638	0.92801	0.89441	2040.7	3098.2	1164	0.108	2040.7	3098.2	1164	0.108	627.17	1037.8	435.94	1413.6	2060.3	728.03	0.43045	0.45449	0.41843	0	1.1353	1.0069	1.2801	1.3496	1.1599	1.5703	1.158	1.0747	1.2477	2.77e-05	0.89087	0.17859	0.042605	3	158239485	-	-	-	-
No					rs112353818	3	158239479	C	CTTA	14637	0.99549	0.99314	1608.3	3137.9	1556.7	0.009	1608.3	3137.9	1556.7	0.009	483.4	1016.3	601.28	1124.9	2121.6	955.47	0.49591	0.52805	0.47984	0	1.1148	0.97867	1.2698	1.4645	1.2636	1.6973	1.2129	1.1262	1.3063	9.22e-08	0.994	0.21263	0.039808	3	158239479	-	-	-	-
No					rs12489496	3	158236244	C	T	14608	0.99968	0.99951	1594	3138.4	1570.6	0.001	1594	3138.4	1570.6	0.001	481.2	1016.1	603.74	1112.8	2122.4	966.86	0.49815	0.52916	0.48264	0	1.1071	0.97166	1.2614	1.444	1.2459	1.6736	1.2047	1.1186	1.2975	2.19e-07	0.99954	0.20573	0.039701	3	158236244	-	-	-	1
No					rs200014579	3	158236243	TC	T	14607	0.96045	0.94578	2204.1	2992.3	1106.6	0.023	2204.1	2992.3	1106.6	0.023	677.08	995.72	428.2	1527	1996.6	678.42	0.41294	0.44077	0.39902	0	1.1248	0.99936	1.2659	1.4235	1.2239	1.6556	1.1871	1.1014	1.2795	2.84e-06	0.9463	0.19278	0.041172	3	158236243	-	-	-	1
No					rs6780010	3	158235416	G	A	14601	0.99972	0.99958	1593.6	3138.7	1570.7	0.001	1593.6	3138.7	1570.7	0.001	480.96	1016.3	603.76	1112.7	2122.4	966.93	0.49818	0.52922	0.48266	0	1.1078	0.97224	1.2622	1.4445	1.2464	1.6742	1.2049	1.1188	1.2977	2.16e-07	0.99959	0.20585	0.039701	3	158235416	-	-	-	1
No					rs35285903	3	158234980	A	AC	14598	0.99861	0.99743	1177.3	3073.6	2052.1	0.008	1177.3	3073.6	2052.1	0.008	345.42	990.64	764.94	831.91	2083	1287.1	0.43061	0.40016	0.44583	0	1.1454	0.98931	1.3261	1.4313	1.2269	1.6697	1.2059	1.1185	1.3002	1.22e-07	0.99725	0.21269	0.040205	3	158234980	-	-	-	-
No					rs201090156	3	158234979	T	TA	14597	0.99861	0.99743	1177.3	3073.6	2052.1	0.008	1177.3	3073.6	2052.1	0.008	345.42	990.64	764.94	831.91	2083	1287.1	0.43061	0.40016	0.44583	0	1.1454	0.98931	1.3261	1.4313	1.2269	1.6697	1.2059	1.1185	1.3002	1.22e-07	0.99725	0.21269	0.040205	3	158234979	-	-	-	-
No					rs2363655	3	158234747	T	C	14591	0.99971	0.99957	1593.6	3138.7	1570.7	0.001	1593.6	3138.7	1570.7	0.001	480.94	1016.3	603.76	1112.7	2122.4	966.93	0.49818	0.52923	0.48265	0	1.1079	0.97232	1.2623	1.4446	1.2464	1.6743	1.205	1.1188	1.2977	2.15e-07	0.99958	0.20588	0.039701	3	158234747	-	-	-	1
No					rs6775834	3	158233937	C	T	14583	0.99971	0.99956	1593.6	3138.7	1570.7	0.001	1593.6	3138.7	1570.7	0.001	480.92	1016.3	603.76	1112.7	2122.3	966.93	0.49818	0.52923	0.48265	0	1.108	0.97241	1.2624	1.4447	1.2465	1.6745	1.205	1.1189	1.2978	2.14e-07	0.99957	0.20592	0.039702	3	158233937	-	-	-	1
No					rs140046793	3	158231820	C	T	14565	0.99992	0.99985	2685	2818.1	799.96	0	2685	2818.1	799.96	0	839.85	954.19	306.96	1845.1	1863.9	493	0.35047	0.37318	0.33911	0	1.1247	1.0046	1.2591	1.3679	1.1608	1.612	1.1603	1.0742	1.2533	9.94e-05	0.99979	0.16135	0.041456	3	158231820	-	-	-	1
No					rs140804332	3	158231706	C	T	14563	0.9935	0.99057	1630.4	3140	1532.6	0.012	1630.4	3140	1532.6	0.012	494.09	1018	588.86	1136.3	2121.9	943.74	0.49224	0.52255	0.47708	0	1.1034	0.9695	1.2558	1.435	1.2382	1.663	1.1996	1.1139	1.2919	2.78e-07	0.99078	0.20492	0.039883	3	158231706	-	-	-	1
No					rs140386591	3	158231384	T	A	14562	0.99897	0.99804	2695.3	2811.3	796.36	0.004	2695.3	2811.3	796.36	0.004	840.43	953.84	306.73	1854.9	1857.5	489.64	0.34936	0.37299	0.33755	0	1.1334	1.0124	1.2688	1.3826	1.173	1.6296	1.1674	1.0808	1.2611	5.6e-05	0.99858	0.16719	0.041495	3	158231384	-	-	-	1
No					rs149831743	3	158230353	G	C	14557	0.99991	0.99982	2685	2818.1	799.95	0	2685	2818.1	799.95	0	839.81	954.24	306.95	1845.2	1863.8	493	0.35047	0.37319	0.3391	0	1.1249	1.0048	1.2593	1.368	1.1608	1.6121	1.1604	1.0742	1.2534	9.89e-05	0.99975	0.1614	0.041457	3	158230353	-	-	-	1
No					rs62287884	3	158229160	G	A	14550	0.99989	0.9998	2685	2818.1	799.94	0	2685	2818.1	799.94	0	839.78	954.28	306.94	1845.2	1863.8	493	0.35046	0.37319	0.3391	0	1.125	1.0049	1.2595	1.368	1.1608	1.6122	1.1604	1.0743	1.2535	9.85e-05	0.99972	0.16145	0.041458	3	158229160	-	-	-	1
No					rs9857535	3	158228797	A	G	14548	0.99967	0.99951	1593.7	3138.7	1570.7	0.002	1593.7	3138.7	1570.7	0.002	480.78	1016.5	603.76	1112.9	2122.2	966.89	0.49818	0.52927	0.48263	0	1.1087	0.97302	1.2632	1.4454	1.2471	1.6753	1.2053	1.1191	1.2981	2.08e-07	0.9995	0.20613	0.039704	3	158228797	-	-	-	1
No					rs9819134	3	158228272	C	T	14545	0.99947	0.99927	1594.3	3138.6	1570.1	0	1594.3	3138.6	1570.1	0	481.26	1016	603.71	1113	2122.6	966.39	0.49808	0.52914	0.48255	0	1.1071	0.97165	1.2614	1.4448	1.2466	1.6745	1.2051	1.1189	1.2978	2.13e-07	0.99924	0.20598	0.039707	3	158228272	-	-	-	1
No					rs12634971	3	158227143	A	T	14535	0.99987	0.99977	2685	2818.1	799.92	0	2685	2818.1	799.92	0	839.72	954.36	306.93	1845.3	1863.7	493	0.35046	0.3732	0.33909	0	1.1253	1.0052	1.2598	1.3681	1.1609	1.6122	1.1605	1.0744	1.2536	9.77e-05	0.99967	0.16153	0.041459	3	158227143	-	-	-	1
No					rs147782586	3	158226234	ATAAC	A	14525	0.99984	0.99972	2684.9	2818.2	799.92	0	2684.9	2818.2	799.92	0	839.69	954.39	306.92	1845.2	1863.8	493	0.35047	0.37321	0.3391	0	1.1252	1.0051	1.2597	1.368	1.1609	1.6122	1.1605	1.0743	1.2535	9.81e-05	0.99963	0.1615	0.04146	3	158226234	27	-	-	-
No					rs9883657	3	158225999	G	C	14523	0.99965	0.99949	1593.7	3138.7	1570.6	0.001	1593.7	3138.7	1570.6	0.001	480.7	1016.5	603.76	1113	2122.2	966.88	0.49817	0.52929	0.48262	0	1.109	0.97334	1.2636	1.4458	1.2474	1.6757	1.2054	1.1193	1.2982	2.05e-07	0.99947	0.20625	0.039705	3	158225999	-	-	-	1
No					rs9859129	3	158223794	A	G	14514	0.99963	0.99949	1593.7	3138.7	1570.6	0.001	1593.7	3138.7	1570.6	0.001	480.64	1016.6	603.76	1113	2122.1	966.87	0.49817	0.5293	0.48261	0	1.1093	0.9736	1.264	1.446	1.2476	1.676	1.2055	1.1194	1.2983	2.03e-07	0.99946	0.20634	0.039705	3	158223794	-	-	-	1
No					rs9858318	3	158223291	A	G	14511	0.99963	0.99949	1593.7	3138.7	1570.6	0.002	1593.7	3138.7	1570.6	0.002	480.63	1016.6	603.76	1113	2122.1	966.86	0.49817	0.5293	0.48261	0	1.1094	0.97366	1.2641	1.4461	1.2477	1.6761	1.2056	1.1194	1.2984	2.02e-07	0.99946	0.20636	0.039705	3	158223291	-	-	-	1
No					rs7648618	3	158222838	G	A	14508	0.99962	0.99949	1593.7	3138.7	1570.6	0.001	1593.7	3138.7	1570.6	0.001	480.61	1016.6	603.76	1113	2122.1	966.86	0.49817	0.52931	0.4826	0	1.1095	0.97372	1.2641	1.4462	1.2477	1.6762	1.2056	1.1194	1.2984	2.02e-07	0.99946	0.20638	0.039705	3	158222838	-	-	-	1
No					rs7623732	3	158222436	A	G	14504	0.99962	0.99948	1593.7	3138.7	1570.6	0.001	1593.7	3138.7	1570.6	0.001	480.6	1016.6	603.76	1113.1	2122.1	966.86	0.49817	0.52931	0.4826	0	1.1095	0.97376	1.2642	1.4462	1.2478	1.6762	1.2056	1.1194	1.2984	2.01e-07	0.99946	0.20639	0.039705	3	158222436	-	-	-	1
No					rs9810887	3	158221710	C	G	14493	0.99962	0.99949	1593.7	3138.7	1570.6	0.002	1593.7	3138.7	1570.6	0.002	480.58	1016.7	603.76	1113.1	2122.1	966.85	0.49817	0.52931	0.4826	0	1.1096	0.97385	1.2643	1.4463	1.2479	1.6763	1.2057	1.1195	1.2985	2.01e-07	0.99946	0.20642	0.039705	3	158221710	-	-	-	1
No					rs12638438	3	158219834	G	T	14476	0.99953	0.99937	1593.9	3138.7	1570.4	0.001	1593.9	3138.7	1570.4	0.001	480.54	1016.7	603.77	1113.3	2122	966.64	0.49814	0.52933	0.48255	0	1.11	0.97418	1.2647	1.4471	1.2485	1.6772	1.206	1.1198	1.2988	1.95e-07	0.99941	0.20662	0.039707	3	158219834	-	-	-	1
No					rs6805739	3	158217681	G	A	14463	0.99975	0.99963	2116.6	3053.8	1132.6	0.001	2116.6	3053.8	1132.6	0.001	659.02	1001.2	440.76	1457.6	2052.6	691.79	0.42193	0.44806	0.40887	0	1.0789	0.95779	1.2153	1.4092	1.212	1.6385	1.1736	1.0891	1.2647	1.25e-05	0.99965	0.17552	0.040182	3	158217681	-	-	-	1
No					rs6762860	3	158215542	T	C	14439	0.99965	0.99953	1593.7	3138.8	1570.5	0.001	1593.7	3138.8	1570.5	0.001	480.42	1016.8	603.76	1113.3	2122	966.75	0.49816	0.52935	0.48257	0	1.1104	0.97455	1.2652	1.4472	1.2486	1.6774	1.206	1.1198	1.2988	1.93e-07	0.99951	0.20672	0.039706	3	158215542	-	-	-	1
No					rs11719037	3	158215141	T	C	14434	0.99677	0.9958	1602.3	3140.2	1560.5	0.005	1602.3	3140.2	1560.5	0.005	484.37	1015.8	600.82	1117.9	2124.4	959.69	0.49669	0.52771	0.48117	0	1.1036	0.96887	1.2571	1.4449	1.2468	1.6746	1.2048	1.1187	1.2975	2.02e-07	0.99522	0.20685	0.039795	3	158215141	-	-	-	1
No					rs6795376	3	158214471	C	T	14430	0.99966	0.99954	1593.7	3138.8	1570.5	0.002	1593.7	3138.8	1570.5	0.002	480.39	1016.9	603.76	1113.3	2121.9	966.75	0.49816	0.52936	0.48256	0	1.1106	0.97468	1.2654	1.4473	1.2487	1.6775	1.2061	1.1199	1.2989	1.92e-07	0.99952	0.20676	0.039705	3	158214471	-	-	-	1
No					rs67286798	3	158214203	G	A	14426	0.99977	0.99966	2116.7	3053.9	1132.5	0.001	2116.7	3053.9	1132.5	0.001	659.03	1001.2	440.76	1457.6	2052.7	691.7	0.42193	0.44806	0.40886	0	1.0788	0.95776	1.2152	1.4094	1.2121	1.6388	1.1737	1.0892	1.2648	1.24e-05	0.9997	0.17559	0.040182	3	158214203	-	-	-	1
No					rs1714518	3	158213423	C	T	14420	1	1	1721	3124	1458	0	1721	3124	1458	0	646	1019	436	1075	2105	1022	0.47914	0.45002	0.49369	0	0.80556	0.71237	0.91094	0.70992	0.61188	0.82368	0.83917	0.77906	0.9039	1.5e-06	1	-0.19089	0.039673	3	158213423	-	-	-	1
No					rs9810114	3	158212055	T	C	14416	0.99865	0.99768	1599.9	3138.2	1564.9	0.006	1599.9	3138.2	1564.9	0.006	481.02	1017.2	602.77	1118.9	2121	962.08	0.49722	0.52898	0.48134	0	1.1156	0.97917	1.271	1.4574	1.2574	1.6892	1.2101	1.1236	1.3033	1.21e-07	0.99782	0.21035	0.039751	3	158212055	-	-	-	1
No					rs9865460	3	158212019	G	A	14415	0.99803	0.99674	1599.8	3139.3	1563.9	0.016	1599.8	3139.3	1563.9	0.016	481.39	1017	602.62	1118.4	2122.3	961.31	0.49716	0.52885	0.48131	0	1.1133	0.97718	1.2683	1.4564	1.2565	1.688	1.2097	1.1232	1.3028	1.3e-07	0.99704	0.20997	0.039771	3	158212019	-	-	-	1
No					rs1978779	3	158211291	C	T	14406	0.9921	0.98875	1576.9	3129.3	1596.8	0.013	1576.9	3129.3	1596.8	0.013	471.75	1014	615.2	1105.1	2115.2	981.63	0.49842	0.46586	0.5147	0	1.123	0.98491	1.2805	1.4681	1.2667	1.7016	1.216	1.129	1.3096	7.42e-08	0.98959	0.21446	0.039857	3	158211291	-	-	-	1
No					rs9812624	3	158209650	A	C	14396	0.99386	0.99153	1582.7	3128.2	1592.1	0.008	1582.7	3128.2	1592.1	0.008	473.46	1013.9	613.62	1109.3	2114.2	978.5	0.49925	0.46664	0.51556	0	1.1236	0.98552	1.2809	1.4692	1.2677	1.7028	1.2164	1.1294	1.3101	7.9e-08	0.99236	0.21366	0.039792	3	158209650	-	-	-	1
No					rs4510417	3	158209553	T	A	14394	0.99387	0.99154	1582.8	3128.1	1592.1	0.006	1582.8	3128.1	1592.1	0.006	473.48	1013.9	613.61	1109.3	2114.2	978.5	0.49926	0.46665	0.51557	0	1.1236	0.98557	1.281	1.4693	1.2677	1.7028	1.2164	1.1294	1.3101	7.91e-08	0.99236	0.21365	0.039791	3	158209553	-	-	-	1
No					rs4431160	3	158209066	A	G	14388	0.99389	0.99162	1583.5	3127.6	1592	0.007	1583.5	3127.6	1592	0.007	473.6	1013.9	613.53	1109.9	2113.7	978.44	0.49933	0.4667	0.51564	0	1.1241	0.986	1.2815	1.4695	1.2679	1.703	1.2165	1.1295	1.3102	7.97e-08	0.99243	0.21357	0.039787	3	158209066	-	-	-	1
No					rs1369562	3	158208560	T	C	14382	0.99394	0.99175	1584.4	3126.8	1591.8	0.009	1584.4	3126.8	1591.8	0.009	473.72	1013.8	613.44	1110.7	2113	978.37	0.49941	0.46675	0.51574	0	1.125	0.98679	1.2825	1.4701	1.2685	1.7037	1.2168	1.1298	1.3105	7.94e-08	0.99254	0.21356	0.039781	3	158208560	-	-	-	1
No					rs4680439	3	158208076	C	T	14376	0.99395	0.99188	1584.5	3126.7	1591.7	0.008	1584.5	3126.7	1591.7	0.008	473.8	1013.8	613.39	1110.7	2112.9	978.35	0.49943	0.46678	0.51575	0	1.1248	0.98668	1.2823	1.4698	1.2682	1.7034	1.2167	1.1297	1.3104	8.1e-08	0.99265	0.2134	0.039778	3	158208076	-	-	-	1
No					rs1978781	3	158206783	G	T	14366	0.99402	0.99237	1585.8	3125.7	1591.5	0.007	1585.8	3125.7	1591.5	0.007	474.04	1013.7	613.23	1111.8	2112	978.25	0.49955	0.46687	0.51589	0	1.1257	0.98748	1.2833	1.4702	1.2686	1.7038	1.2169	1.1299	1.3106	8.28e-08	0.99306	0.21318	0.039764	3	158206783	78	-	-	1
No					rs67220142	3	158205084	A	AT	14349	0.97978	0.97158	1602	3125.3	1575.7	0.022	1602	3125.3	1575.7	0.022	479.65	1015.9	605.45	1122.3	2109.4	970.3	0.49792	0.52994	0.48191	0	1.1269	0.98902	1.284	1.46	1.2599	1.692	1.212	1.1254	1.3053	9.59e-08	0.97135	0.21441	0.040195	3	158205084	-	-	-	1
No					rs199828828	3	158205082	T	TA	14348	0.90885	0.86517	2381.2	2948.8	972.93	0.139	2381.2	2948.8	972.93	0.139	732.32	992.17	376.46	1648.8	1956.6	596.47	0.38829	0.41531	0.37477	0	1.1417	1.0169	1.2819	1.4211	1.2163	1.6604	1.185	1.0987	1.2781	2.63e-06	0.86346	0.2048	0.043597	3	158205082	-	-	-	1
No					rs9835244	3	158203794	A	C	14339	0.98943	0.98647	1572.9	3122.3	1607.8	0.012	1572.9	3122.3	1607.8	0.012	469.16	1014.1	617.74	1103.7	2108.2	990.07	0.49723	0.46464	0.51353	0	1.1317	0.99228	1.2907	1.4679	1.2665	1.7012	1.2163	1.1293	1.31	8.6e-08	0.98721	0.21339	0.039855	3	158203794	-	-	-	1
No					rs10936146	3	158203468	T	C	14337	0.99412	0.99309	1587.1	3124.7	1591.2	0.004	1587.1	3124.7	1591.2	0.004	474.29	1013.6	613.07	1112.8	2111	978.14	0.49968	0.46697	0.51603	0	1.1266	0.98828	1.2843	1.4706	1.269	1.7043	1.2171	1.13	1.3108	8.48e-08	0.99365	0.21291	0.039747	3	158203468	-	-	-	1
No					rs62287861	3	158201458	G	A	14325	0.99414	0.99241	2747.2	2792	763.74	0.01	2747.2	2792	763.74	0.01	858.3	949.93	292.76	1888.9	1842.1	470.97	0.34266	0.36541	0.33128	0	1.1349	1.0142	1.2699	1.368	1.158	1.6162	1.1624	1.0757	1.256	8.81e-05	0.99292	0.16394	0.041809	3	158201458	-	-	-	1
No					rs939117	3	158200869	C	G	14319	0.99421	0.99324	1587.4	3124.5	1591.2	0.007	1587.4	3124.5	1591.2	0.007	474.34	1013.6	613.04	1113	2110.8	978.12	0.4997	0.46699	0.51605	0	1.1268	0.98844	1.2845	1.4707	1.2691	1.7044	1.2171	1.1301	1.3108	8.52e-08	0.99378	0.21286	0.039743	3	158200869	40	-	31	-
No					rs6778202	3	158200575	T	A	14316	0.99423	0.99326	1587.4	3124.4	1591.2	0.006	1587.4	3124.4	1591.2	0.006	474.34	1013.6	613.04	1113.1	2110.8	978.12	0.4997	0.46699	0.51606	0	1.1268	0.98846	1.2845	1.4707	1.2691	1.7044	1.2171	1.1301	1.3108	8.52e-08	0.99379	0.21285	0.039743	3	158200575	-	-	-	1
No					rs60745172	3	158200367	A	C	14315	0.99416	0.99242	2747.3	2792	763.75	0.003	2747.3	2792	763.75	0.003	858.32	949.92	292.76	1888.9	1842.1	470.99	0.34265	0.36541	0.33128	0	1.1349	1.0142	1.2699	1.368	1.1579	1.6161	1.1624	1.0757	1.256	8.83e-05	0.99294	0.16391	0.041808	3	158200367	-	-	-	1
No					rs6441204	3	158200213	T	A	14313	0.99424	0.99328	1587.4	3124.4	1591.2	0.009	1587.4	3124.4	1591.2	0.009	474.34	1013.6	613.04	1113.1	2110.8	978.11	0.4997	0.46699	0.51606	0	1.1268	0.98849	1.2846	1.4707	1.2691	1.7044	1.2171	1.1301	1.3108	8.52e-08	0.99381	0.21285	0.039742	3	158200213	-	-	-	1
No					rs1656358	3	158197078	C	T	14291	0.98566	0.97721	618.22	2750.3	2934.5	0.035	618.22	2750.3	2934.5	0.035	173.72	874.66	1052.6	444.5	1875.6	1881.8	0.31626	0.29084	0.32897	0	1.1932	0.98392	1.447	1.4313	1.1825	1.7323	1.1954	1.1028	1.2958	3.45e-06	0.97692	0.20249	0.043622	3	158197078	-	-	-	1
No					rs5853827	3	158196338	A	ATCC	14286	0.99414	0.99232	2747.7	2791.6	763.69	0.004	2747.7	2791.6	763.69	0.004	858.41	949.87	292.72	1889.3	1841.8	470.97	0.34262	0.36537	0.33124	0	1.1351	1.0144	1.2701	1.3679	1.1578	1.616	1.1624	1.0757	1.2561	8.86e-05	0.99287	0.16388	0.041809	3	158196338	-	-	-	-
No					rs6783284	3	158195550	C	A	14279	0.99427	0.99326	1587.7	3124.2	1591.1	0.004	1587.7	3124.2	1591.1	0.004	474.38	1013.6	612.97	1113.3	2110.5	978.18	0.49972	0.46702	0.51608	0	1.1271	0.98874	1.2849	1.4706	1.269	1.7043	1.2171	1.13	1.3108	8.66e-08	0.99377	0.21273	0.039742	3	158195550	105	-	-	1
No					rs6780896	3	158195395	G	A	14277	0.99423	0.99318	1587.6	3124.2	1591.3	0.008	1587.6	3124.2	1591.3	0.008	474.33	1013.7	613.02	1113.2	2110.5	978.24	0.49971	0.46699	0.51606	0	1.1272	0.98882	1.285	1.4707	1.2691	1.7044	1.2171	1.1301	1.3109	8.59e-08	0.99368	0.2128	0.039744	3	158195395	41	-	-	1
No					rs11714869	3	158194720	G	A	14270	0.99426	0.99323	1587.7	3124.1	1591.2	0.008	1587.7	3124.1	1591.2	0.008	474.38	1013.7	612.95	1113.3	2110.5	978.2	0.49973	0.46702	0.51608	0	1.1272	0.9888	1.2849	1.4706	1.2689	1.7042	1.217	1.13	1.3108	8.69e-08	0.99374	0.21271	0.039743	3	158194720	-	-	-	1
No					rs11714821	3	158194685	C	T	14269	0.99426	0.99323	1587.7	3124.1	1591.2	0.006	1587.7	3124.1	1591.2	0.006	474.38	1013.7	612.95	1113.3	2110.5	978.2	0.49973	0.46702	0.51608	0	1.1272	0.98879	1.2849	1.4706	1.2689	1.7042	1.217	1.13	1.3108	8.69e-08	0.99374	0.21271	0.039743	3	158194685	-	-	-	-
No					rs6441203	3	158194140	G	A	14263	0.99426	0.99321	1587.7	3124.1	1591.2	0.008	1587.7	3124.1	1591.2	0.008	474.39	1013.7	612.94	1113.3	2110.5	978.22	0.49973	0.46703	0.51608	0	1.1272	0.98883	1.285	1.4705	1.2689	1.7042	1.217	1.13	1.3107	8.72e-08	0.99372	0.21269	0.039743	3	158194140	-	-	-	1
No					rs1595030	3	158193667	G	A	14257	0.99317	0.9914	1583.1	3126.3	1593.6	0.005	1583.1	3126.3	1593.6	0.005	472.86	1014.4	613.7	1110.3	2111.8	979.88	0.49917	0.46648	0.51552	0	1.1279	0.98928	1.2859	1.4706	1.2689	1.7043	1.217	1.1299	1.3107	8.15e-08	0.99212	0.21343	0.039791	3	158193667	-	-	-	1
No					rs7617165	3	158192203	G	A	14242	0.99364	0.99202	2108.4	3040.6	1154	0.003	2108.4	3040.6	1154	0.003	649.58	1003.5	447.93	1458.8	2037.1	706.11	0.42429	0.45201	0.41044	0	1.1063	0.98178	1.2466	1.4247	1.2259	1.6556	1.1849	1.0996	1.2768	5.59e-06	0.99243	0.18241	0.040165	3	158192203	-	-	-	1
No					rs12490052	3	158191316	G	T	14232	0.99407	0.99207	2748.4	2791.1	763.54	0.001	2748.4	2791.1	763.54	0.001	858.55	949.84	292.61	1889.8	1841.3	470.93	0.34255	0.36532	0.33117	0	1.1355	1.0148	1.2706	1.3677	1.1577	1.6158	1.1625	1.0758	1.2562	8.85e-05	0.99268	0.16391	0.041813	3	158191316	-	-	-	1
No					rs7649463	3	158190313	A	G	14221	0.99423	0.99309	1587.8	3124	1591.2	0.004	1587.8	3124	1591.2	0.004	474.39	1013.7	612.87	1113.4	2110.2	978.31	0.49973	0.46705	0.51608	0	1.1275	0.98907	1.2853	1.4703	1.2688	1.704	1.217	1.1299	1.3107	8.85e-08	0.99359	0.21259	0.039745	3	158190313	-	-	-	1
No					rs7627374	3	158190064	G	C	14218	0.99419	0.99298	2106.4	3040.1	1156.5	0.006	2106.4	3040.1	1156.5	0.006	648.98	1002.6	449.45	1457.4	2037.6	707.03	0.42465	0.45252	0.41071	0	1.105	0.98055	1.2452	1.4275	1.2285	1.6588	1.1859	1.1006	1.2779	5.36e-06	0.99333	0.18262	0.040134	3	158190064	-	-	-	1
No					rs6799272	3	158188403	A	T	14205	0.99421	0.99294	2106.4	3040.1	1156.5	0.003	2106.4	3040.1	1156.5	0.003	648.97	1002.6	449.45	1457.4	2037.5	707.07	0.42465	0.45252	0.41072	0	1.105	0.98058	1.2452	1.4275	1.2285	1.6587	1.1859	1.1005	1.2779	5.37e-06	0.99328	0.18261	0.040135	3	158188403	-	-	-	1
No					rs6787172	3	158187811	T	G	14202	0.99358	0.99156	1163.8	3055.5	2083.7	0.007	1163.8	3055.5	2083.7	0.007	336.54	988.08	776.37	827.26	2067.4	1307.4	0.42702	0.39533	0.44287	0	1.1748	1.0135	1.3618	1.4597	1.2505	1.704	1.2159	1.1276	1.311	6.85e-08	0.9924	0.21732	0.04028	3	158187811	-	-	-	1
No					rs6780782	3	158186335	T	C	14193	0.99418	0.99272	1588.4	3123.3	1591.2	0.01	1588.4	3123.3	1591.2	0.01	474.45	1014	612.54	1114	2109.3	978.68	0.49978	0.46714	0.5161	0	1.1287	0.99016	1.2867	1.4696	1.2681	1.703	1.2166	1.1296	1.3103	9.49e-08	0.99321	0.21211	0.039749	3	158186335	-	-	-	1
No					rs55971926	3	158184645	G	A	14183	0.99862	0.99746	2190.7	3013.1	1099.2	0.004	2190.7	3013.1	1099.2	0.004	679.7	995.47	425.83	1511	2017.6	673.38	0.41342	0.43958	0.40033	0	1.0968	0.9746	1.2344	1.4058	1.2083	1.6356	1.175	1.0901	1.2664	1.94e-05	0.99739	0.17154	0.040155	3	158184645	-	-	-	1
No					rs2885663	3	158184263	G	A	14178	1	1	2182	3017	1104	0	2182	3017	1104	0	672	1002	427	1510	2015	677	0.41449	0.44169	0.40088	0	1.1174	0.99269	1.2577	1.4173	1.2181	1.649	1.1824	1.097	1.2743	9.84e-06	1	0.17726	0.040099	3	158184263	-	-	-	1
No					.	3	158182391	T	TTC	14163	0.99546	0.99208	1696.8	3120.5	1485.7	0.012	1696.8	3120.5	1485.7	0.012	506.38	1027	567.61	1190.4	2093.5	918.06	0.48325	0.51457	0.46759	0	1.1533	1.0147	1.3108	1.4535	1.2541	1.6845	1.207	1.1207	1.2999	3.3e-07	0.99159	0.20319	0.0398	3	158182391	-	-	-	-
No					rs35072230	3	158182390	C	CTT	14162	0.99546	0.99208	1696.8	3120.5	1485.7	0.012	1696.8	3120.5	1485.7	0.012	506.38	1027	567.61	1190.4	2093.5	918.06	0.48325	0.51457	0.46759	0	1.1533	1.0147	1.3108	1.4535	1.2541	1.6845	1.207	1.1207	1.2999	3.3e-07	0.99159	0.20319	0.0398	3	158182390	-	-	-	-
No					rs55705928	3	158181519	T	G	14154	0.99996	0.99991	2190.9	3012.1	1100	0.001	2190.9	3012.1	1100	0.001	680	994.95	426.04	1510.9	2017.2	673.99	0.41347	0.43956	0.40042	0	1.0959	0.97379	1.2333	1.4045	1.2072	1.634	1.1744	1.0896	1.2658	2.17e-05	0.99992	0.17026	0.040097	3	158181519	31	-	-	1
No					rs12496767	3	158179237	C	A	14139	0.99995	0.99991	1682.2	3121.8	1499.1	0	1682.2	3121.8	1499.1	0	501.98	1025.9	573.07	1180.2	2095.8	926	0.48548	0.51692	0.46975	0	1.1509	1.0122	1.3086	1.455	1.2555	1.6863	1.2078	1.1215	1.3008	3.55e-07	0.99992	0.20179	0.039631	3	158179237	-	-	-	1
No					rs6441201	3	158178324	G	A	14131	1	1	1683	3120	1500	0	1683	3120	1500	0	502	1025	574	1181	2095	926	0.48548	0.51713	0.46966	0	1.151	1.0123	1.3087	1.4583	1.2584	1.69	1.2094	1.1229	1.3024	3.01e-07	1	0.20295	0.039618	3	158178324	-	-	-	1
No					rs12631675	3	158177582	A	G	14125	0.99994	0.99988	2190.9	3012	1100.1	0	2190.9	3012	1100.1	0	680.02	994.92	426.06	1510.9	2017.1	674.01	0.41347	0.43956	0.40042	0	1.0959	0.9738	1.2333	1.4045	1.2072	1.634	1.1744	1.0896	1.2658	2.17e-05	0.99985	0.1703	0.040098	3	158177582	-	-	-	1
No					rs12631628	3	158177423	A	G	14123	0.99993	0.99986	2190.9	3012	1100.1	0	2190.9	3012	1100.1	0	680.01	994.92	426.07	1510.9	2017.1	674.01	0.41347	0.43957	0.40042	0	1.0959	0.97378	1.2333	1.4045	1.2072	1.634	1.1744	1.0896	1.2658	2.17e-05	0.99984	0.1703	0.040098	3	158177423	-	-	-	1
No					rs4324501	3	158175989	T	C	14106	0.99897	0.99844	2194.8	3011.8	1096.4	0.002	2194.8	3011.8	1096.4	0.002	681	995.13	424.87	1513.8	2016.6	671.57	0.41287	0.43905	0.39978	0	1.0969	0.97474	1.2344	1.4063	1.2087	1.6363	1.1751	1.0902	1.2665	2.01e-05	0.99868	0.17114	0.040139	3	158175989	-	-	-	1
No					rs9872889	3	158173566	C	G	14093	0.99976	0.99958	1681.4	3122.3	1499.3	0	1681.4	3122.3	1499.3	0	501.79	1026	573.19	1179.6	2096.3	926.09	0.48555	0.51699	0.46983	0	1.1506	1.012	1.3083	1.455	1.2555	1.6863	1.2078	1.1215	1.3008	3.53e-07	0.99955	0.20188	0.039641	3	158173566	-	-	-	1
No					rs10936142	3	158172405	T	C	14083	1	1	2181	3015	1107	0	2181	3015	1107	0	678	993	430	1503	2022	677	0.4148	0.44098	0.40171	0	1.0887	0.96723	1.2254	1.408	1.2106	1.6377	1.1749	1.0901	1.2662	2.04e-05	1	0.17077	0.040087	3	158172405	-	-	-	1
No					rs12631196	3	158171455	A	G	14073	0.98241	0.9727	1123.5	3010.7	2168.8	0.036	1123.5	3010.7	2168.8	0.036	317.45	989.66	793.88	806	2021	1375	0.41707	0.38662	0.4323	0	1.2433	1.0696	1.4452	1.466	1.2536	1.7144	1.2081	1.1201	1.303	2.8e-07	0.9734	0.20859	0.040612	3	158171455	-	-	-	1
No					rs12636560	3	158171454	C	G	14072	0.98405	0.97556	1530.5	3113.4	1659.1	0.032	1530.5	3113.4	1659.1	0.032	447.22	1033.4	620.37	1083.3	2080	1038.7	0.4898	0.45879	0.5053	0	1.2034	1.0535	1.3746	1.4467	1.2471	1.6781	1.2049	1.1187	1.2978	5.27e-07	0.97618	0.20092	0.040054	3	158171454	-	-	-	1
No					rs28522438	3	158170996	C	T	14069	0.99893	0.99844	1472.9	3107	1723.1	0.003	1472.9	3107	1723.1	0.003	428.51	1030.4	642.13	1044.4	2076.6	1081	0.48015	0.44916	0.49564	0	1.2093	1.0566	1.384	1.4478	1.2475	1.6803	1.2052	1.1189	1.2982	6.28e-07	0.9986	0.19735	0.039609	3	158170996	-	-	-	1
No					rs4680437	3	158170122	A	G	14064	0.99865	0.99836	1472.9	3107.7	1722.4	0.001	1472.9	3107.7	1722.4	0.001	428.77	1030.1	642.11	1044.1	2077.6	1080.3	0.48021	0.44923	0.4957	0	1.2074	1.055	1.3819	1.4475	1.2472	1.6799	1.2051	1.1188	1.2981	6.15e-07	0.99856	0.19753	0.039612	3	158170122	-	-	-	1
No					rs4289388	3	158164288	A	G	14019	0.99858	0.99841	1472.8	3108.1	1722	0.001	1472.8	3108.1	1722	0.001	428.86	1030	642.1	1044	2078.1	1079.9	0.48023	0.44925	0.49572	0	1.2066	1.0543	1.381	1.4474	1.2471	1.6798	1.2051	1.1188	1.2981	6.09e-07	0.99861	0.1976	0.039613	3	158164288	-	-	-	1
No					rs11448005	3	158164073	G	GT	14015	0.9985	0.99826	1475.1	3106	1721.9	0	1475.1	3106	1721.9	0	430.06	1029	641.97	1045.1	2077	1079.9	0.48043	0.44957	0.49586	0	1.2039	1.052	1.3777	1.4446	1.2448	1.6764	1.2042	1.118	1.2971	6.71e-07	0.99847	0.1968	0.039601	3	158164073	-	-	-	-
No					rs6800887	3	158163628	A	G	14011	0.99853	0.99831	1472.7	3108	1722.2	0.002	1472.7	3108	1722.2	0.002	428.8	1030	642.23	1043.9	2078.1	1080	0.4802	0.44921	0.4957	0	1.2066	1.0543	1.381	1.4477	1.2474	1.6801	1.2052	1.1189	1.2982	5.99e-07	0.9985	0.19773	0.039614	3	158163628	-	-	-	-
No					rs2362972	3	158163272	C	A	14005	0.99509	0.99341	1094.6	2987.3	2221.1	0.006	1094.6	2987.3	2221.1	0.006	311.32	975.41	814.27	783.27	2011.9	1406.8	0.41064	0.38031	0.4258	0	1.2198	1.0478	1.42	1.4562	1.2445	1.704	1.2083	1.1201	1.3035	3.71e-07	0.99338	0.20449	0.04023	3	158163272	-	-	-	1
No					rs2362971	3	158163210	A	G	14002	0.9667	0.95231	1264.2	3089	1949.8	0.041	1264.2	3089	1949.8	0.041	360.6	1019.8	720.55	903.63	2069.1	1229.2	0.44562	0.41434	0.46126	0	1.2351	1.0703	1.4254	1.4689	1.2607	1.7115	1.2102	1.1229	1.3043	8.17e-08	0.95273	0.21954	0.040933	3	158163210	-	-	-	1
No					rs7641954	3	158162996	A	G	13997	0.99753	0.99672	1485.7	3105.4	1711.9	0.004	1485.7	3105.4	1711.9	0.004	436.29	1027.8	636.9	1049.4	2077.6	1075	0.48205	0.45226	0.49695	0	1.1899	1.0403	1.361	1.425	1.2282	1.6532	1.1964	1.1108	1.2887	1.56e-06	0.99687	0.19034	0.039624	3	158162996	-	-	-	1
No					rs6441200	3	158162897	G	A	13995	0.99608	0.99503	1087.6	2987.4	2228.1	0.002	1087.6	2987.4	2228.1	0.002	307.99	978.11	814.9	779.59	2009.3	1413.2	0.40953	0.37936	0.42461	0	1.2322	1.058	1.4352	1.4597	1.2468	1.7088	1.2073	1.1191	1.3024	3.61e-07	0.99521	0.20472	0.040233	3	158162897	-	-	-	1
No					rs6441198	3	158161499	T	C	13978	0.99865	0.99843	1472.7	3108.4	1721.9	0.001	1472.7	3108.4	1721.9	0.001	428.87	1030	642.09	1043.9	2078.4	1079.8	0.48024	0.44926	0.49573	0	1.2063	1.054	1.3806	1.4474	1.2471	1.6798	1.2051	1.1188	1.2981	6.06e-07	0.99863	0.19765	0.039613	3	158161499	-	-	-	1
No					rs4680436	3	158159317	G	A	13966	0.99882	0.99849	1472.6	3108.8	1721.6	0.001	1472.6	3108.8	1721.6	0.001	428.89	1030	642.08	1043.7	2078.8	1079.5	0.48025	0.44926	0.49574	0	1.2058	1.0536	1.38	1.4474	1.2471	1.6798	1.2051	1.1188	1.2981	6.01e-07	0.99868	0.19771	0.039614	3	158159317	-	-	-	1
No					rs139978248	3	158157980	GTTCT	G	13954	0.99844	0.99787	1482.7	3105.4	1714.9	0.001	1482.7	3105.4	1714.9	0.001	436.51	1026.6	637.92	1046.2	2078.8	1077	0.48158	0.45207	0.49634	0	1.1836	1.0348	1.3539	1.4196	1.2237	1.647	1.1944	1.1089	1.2865	1.95e-06	0.9981	0.18843	0.0396	3	158157980	-	-	-	-
No					rs200178768	3	158157979	AGTTC	A	13953	0.99543	0.99327	1512.7	3103	1687.3	0.009	1512.7	3103	1687.3	0.009	450.22	1022.7	628.11	1062.5	2080.3	1059.2	0.48615	0.45767	0.5004	0	1.1601	1.0154	1.3255	1.3995	1.207	1.6227	1.1869	1.102	1.2784	4.85e-06	0.99371	0.18131	0.039663	3	158157979	-	-	-	-
No					rs6441197	3	158156827	A	T	13941	0.9985	0.99791	1476	3108.1	1718.9	0	1476	3108.1	1718.9	0	430.51	1030.6	639.91	1045.5	2077.5	1079	0.48073	0.45016	0.49601	0	1.2047	1.0527	1.3785	1.4402	1.241	1.6714	1.2021	1.116	1.2948	8.54e-07	0.99811	0.19504	0.039621	3	158156827	-	-	-	1
No					rs4561872	3	158156757	T	C	13939	0.99165	0.9887	1100.6	3000	2202.4	0.002	1100.6	3000	2202.4	0.002	310.55	984.75	805.69	790.03	2015.2	1396.7	0.41259	0.38217	0.42781	0	1.2431	1.0681	1.4469	1.4674	1.2538	1.7175	1.2087	1.1205	1.3038	2.78e-07	0.98972	0.20709	0.040308	3	158156757	-	-	-	1
No					rs200916521	3	158156663	G	GA	13938	0.99459	0.99251	1461.3	3110.2	1731.4	0.001	1461.3	3110.2	1731.4	0.001	426.11	1029.8	645.09	1035.2	2080.4	1086.4	0.47857	0.44789	0.49392	0	1.2026	1.0504	1.3768	1.4426	1.2429	1.6745	1.2031	1.1169	1.2959	6.67e-07	0.99299	0.19755	0.039744	3	158156663	-	-	-	-
No					rs141497808	3	158156237	G	A	13932	0.99362	0.99129	1502.1	3113.1	1687.8	0.003	1502.1	3113.1	1687.8	0.003	438.72	1031.4	630.86	1063.4	2081.6	1057	0.48527	0.45427	0.50076	0	1.201	1.0504	1.3731	1.4467	1.2469	1.6785	1.205	1.1187	1.2979	5.07e-07	0.99229	0.19959	0.039729	3	158156237	-	-	-	1
No					rs77844764	3	158156053	A	G	13930	0.9983	0.99758	1478.2	3106.3	1718.5	0.001	1478.2	3106.3	1718.5	0.001	431.71	1029.6	639.67	1046.4	2076.7	1078.8	0.48093	0.45051	0.49615	0	1.2018	1.0503	1.3751	1.4372	1.2386	1.6678	1.2011	1.115	1.2937	9.22e-07	0.99776	0.19441	0.039613	3	158156053	-	-	-	1
No					rs148123011	3	158154818	ATT	A	13921	0.99881	0.99844	1472.4	3109	1721.6	0.001	1472.4	3109	1721.6	0.001	428.88	1030	642.08	1043.5	2079	1079.5	0.48023	0.44926	0.49571	0	1.2055	1.0533	1.3797	1.4471	1.2469	1.6795	1.205	1.1187	1.298	6.07e-07	0.99863	0.19764	0.039617	3	158154818	-	-	-	-
No					rs9847460	3	158154206	T	A	13918	0.99885	0.9985	1472.6	3108.9	1721.6	0	1472.6	3108.9	1721.6	0	428.89	1030	642.08	1043.7	2078.8	1079.5	0.48025	0.44927	0.49574	0	1.2057	1.0535	1.38	1.4474	1.2471	1.6798	1.2051	1.1188	1.2981	6e-07	0.99869	0.19772	0.039614	3	158154206	-	-	-	1
No					rs9843089	3	158153792	T	A	13916	0.99708	0.996	1477.4	3110.3	1715.3	0.006	1477.4	3110.3	1715.3	0.006	430.32	1030.7	640.01	1047.1	2079.7	1075.3	0.48113	0.4501	0.49665	0	1.2059	1.0538	1.3799	1.4483	1.2479	1.6808	1.2055	1.1191	1.2985	5.45e-07	0.99641	0.1987	0.039663	3	158153792	-	-	-	1
No					rs9823076	3	158153560	G	A	13913	0.99885	0.99851	1472.6	3108.9	1721.6	0	1472.6	3108.9	1721.6	0	428.89	1030	642.08	1043.7	2078.8	1079.5	0.48025	0.44927	0.49574	0	1.2057	1.0535	1.3799	1.4474	1.2471	1.6798	1.2051	1.1188	1.2981	6e-07	0.99869	0.19772	0.039614	3	158153560	-	-	-	1
No					rs4680434	3	158153016	T	A	13910	0.99916	0.99874	1474.3	3107.6	1721.1	0	1474.3	3107.6	1721.1	0	429.93	1029	642.06	1044.4	2078.6	1079.1	0.48042	0.44952	0.49587	0	1.2026	1.0508	1.3763	1.4454	1.2455	1.6774	1.2046	1.1183	1.2975	6.45e-07	0.9989	0.19709	0.0396	3	158153016	-	-	-	1
No					rs10708678	3	158152176	GA	G	13900	0.99775	0.99718	1075	2988.3	2239.7	0.002	1075	2988.3	2239.7	0.002	303.29	978.31	819.39	771.68	2010	1420.3	0.40761	0.37718	0.42282	0	1.2384	1.0624	1.4435	1.4679	1.253	1.7195	1.2097	1.1212	1.3051	3.12e-07	0.99726	0.20586	0.040238	3	158152176	-	-	-	-
No					rs11707386	3	158152073	G	A	13899	0.9983	0.99637	3088	2616.9	598.12	0.006	3088	2616.9	598.12	0.006	970.56	895.15	235.29	2117.4	1721.8	362.83	0.30249	0.32502	0.29122	0	1.1342	1.0152	1.2673	1.4148	1.1808	1.6951	1.1719	1.082	1.2694	9.86e-05	0.99621	0.16807	0.043161	3	158152073	-	-	-	1
No					rs6441195	3	158151746	T	C	13898	0.99971	0.99947	1473.9	3108.8	1720.3	0.002	1473.9	3108.8	1720.3	0.002	430	1029	642.02	1043.9	2079.8	1078.3	0.48045	0.44954	0.4959	0	1.2011	1.0495	1.3745	1.4454	1.2455	1.6774	1.2046	1.1183	1.2975	6.34e-07	0.99954	0.19719	0.039592	3	158151746	-	-	-	1
No					rs7610691	3	158150843	T	C	13890	0.99971	0.99947	1471.9	3110.8	1720.3	0.005	1471.9	3110.8	1720.3	0.005	429	1030	642.02	1042.9	2080.8	1078.3	0.48029	0.4493	0.49579	0	1.2033	1.0514	1.3772	1.4474	1.2471	1.6799	1.2052	1.1189	1.2982	5.82e-07	0.99954	0.19791	0.039606	3	158150843	-	-	-	1
No					rs77879537	3	158149065	T	G	13867	0.99692	0.99598	1086.6	2986.8	2229.6	0.002	1086.6	2986.8	2229.6	0.002	307.98	977	816.02	778.63	2009.8	1413.6	0.40933	0.3791	0.42444	0	1.229	1.0552	1.4314	1.4594	1.2466	1.7085	1.2078	1.1196	1.303	4.16e-07	0.99565	0.20354	0.040213	3	158149065	29	-	-	1
No					.	3	158149064	A	AAAG	13866	0.99589	0.99464	1089.2	2988.2	2225.6	0.003	1089.2	2988.2	2225.6	0.003	309.32	976.38	815.3	779.88	2011.8	1410.3	0.40985	0.37958	0.42499	0	1.2236	1.0508	1.4249	1.4576	1.2453	1.7061	1.208	1.1198	1.3032	4.13e-07	0.99473	0.20365	0.040225	3	158149064	29	-	-	1
No					.	3	158149060	C	CAA	13865	0.99589	0.99464	1089.2	2988.2	2225.6	0.003	1089.2	2988.2	2225.6	0.003	309.32	976.38	815.3	779.88	2011.8	1410.3	0.40985	0.37958	0.42499	0	1.2236	1.0508	1.4249	1.4576	1.2453	1.7061	1.208	1.1198	1.3032	4.13e-07	0.99473	0.20365	0.040225	3	158149060	29	-	-	1
No					rs9870802	3	158148169	C	G	13857	0.99938	0.99902	1474.1	3110	1718.8	0.001	1474.1	3110	1718.8	0.001	429.02	1031.2	640.82	1045.1	2078.9	1078	0.48059	0.4496	0.49608	0	1.2083	1.0558	1.3828	1.4481	1.2477	1.6807	1.2052	1.1189	1.2982	5.73e-07	0.99902	0.19807	0.039613	3	158148169	-	-	-	1
No					rs9877909	3	158144264	C	T	13833	0.99729	0.99647	1081	2987.6	2234.4	0.002	1081	2987.6	2234.4	0.002	303.84	978.32	818.84	777.16	2009.3	1415.6	0.4085	0.37744	0.42403	0	1.2454	1.0687	1.4514	1.4796	1.2632	1.733	1.2143	1.1256	1.3101	1.86e-07	0.99636	0.20968	0.040227	3	158144264	-	-	-	1
No					rs140741144	3	158141275	A	G	13818	0.90775	0.87228	1997.9	3065.6	1239.4	0.087	1997.9	3065.6	1239.4	0.087	608.94	1039.7	452.32	1389	2025.8	787.12	0.43983	0.46273	0.42838	0	1.1706	1.0371	1.3213	1.3108	1.1284	1.5226	1.1492	1.0668	1.238	7.65e-05	0.8703	0.16896	0.042718	3	158141275	-	-	-	1
No					rs6806702	3	158138728	T	C	13803	0.99971	0.99947	1472.8	3110.8	1719.3	0	1472.8	3110.8	1719.3	0	429.99	1030	641.03	1042.8	2080.9	1078.3	0.48045	0.44978	0.49578	0	1.2004	1.049	1.3738	1.4418	1.2423	1.6733	1.2029	1.1167	1.2956	8.01e-07	0.99954	0.19545	0.039605	3	158138728	89	-	-	1
No					rs4680433	3	158136848	G	A	13787	0.99192	0.98726	1468.8	3115.1	1719.2	0.019	1468.8	3115.1	1719.2	0.019	431.07	1029.6	640.37	1037.7	2085.5	1078.8	0.48014	0.45019	0.49511	0	1.1884	1.0385	1.36	1.429	1.2313	1.6584	1.1976	1.1119	1.29	7.76e-07	0.98751	0.197	0.039867	3	158136848	-	-	-	1
No					rs11717725	3	158134920	A	C	13776	0.99979	0.99961	1460.2	3106.6	1736.3	0.001	1460.2	3106.6	1736.3	0.001	425.98	1029	646.02	1034.2	2077.6	1090.3	0.4781	0.44763	0.49333	0	1.2025	1.0503	1.3767	1.4385	1.2394	1.6697	1.2015	1.1154	1.2942	7.94e-07	0.99966	0.19544	0.039588	3	158134920	-	-	-	1
No					rs7632059	3	158133307	T	G	13761	1	1	1458	3107	1738	0	1458	3107	1738	0	425	1029	647	1033	2078	1091	0.47779	0.44717	0.4931	0	1.2036	1.0512	1.3781	1.4414	1.2418	1.6731	1.2026	1.1165	1.2954	6.52e-07	1	0.19696	0.039589	3	158133307	-	-	-	1
No					rs12629125	3	158133270	A	G	13760	1	1	1460	3106	1737	0	1460	3106	1737	0	426	1029	646	1034	2077	1091	0.47803	0.44764	0.49322	0	1.2025	1.0503	1.3768	1.4372	1.2383	1.6681	1.2009	1.1149	1.2936	8.07e-07	1	0.19528	0.039581	3	158133270	-	-	-	1
No					rs4679828	3	158132588	A	T	13750	1	1	1460	3106	1737	0	1460	3106	1737	0	426	1029	646	1034	2077	1091	0.47803	0.44764	0.49322	0	1.2025	1.0503	1.3768	1.4372	1.2383	1.6681	1.2009	1.1149	1.2936	8.07e-07	1	0.19528	0.039581	3	158132588	-	-	-	1
No					rs12638169	3	158130851	A	G	13727	1	1	1458	3108	1737	0	1458	3108	1737	0	425	1030	646	1033	2078	1091	0.47787	0.44741	0.4931	0	1.2048	1.0522	1.3795	1.4392	1.2399	1.6706	1.2015	1.1154	1.2942	7.42e-07	1	0.196	0.039595	3	158130851	-	-	-	1
No					rs2362970	3	158130643	G	T	13722	1	1	1460	3106	1737	0	1460	3106	1737	0	426	1029	646	1034	2077	1091	0.47803	0.44764	0.49322	0	1.2025	1.0503	1.3768	1.4372	1.2383	1.6681	1.2009	1.1149	1.2936	8.07e-07	1	0.19528	0.039581	3	158130643	-	-	-	1
No					rs9850856	3	158129855	T	A	13715	1	1	1458	3108	1737	0	1458	3108	1737	0	425	1030	646	1033	2078	1091	0.47787	0.44741	0.4931	0	1.2048	1.0522	1.3795	1.4392	1.2399	1.6706	1.2015	1.1154	1.2942	7.42e-07	1	0.196	0.039595	3	158129855	-	-	-	1
No					rs9847045	3	158129803	T	G	13714	1	1	1458	3108	1737	0	1458	3108	1737	0	425	1030	646	1033	2078	1091	0.47787	0.44741	0.4931	0	1.2048	1.0522	1.3795	1.4392	1.2399	1.6706	1.2015	1.1154	1.2942	7.42e-07	1	0.196	0.039595	3	158129803	-	-	-	1
No					rs2362969	3	158128357	G	C	13707	0.99818	0.99785	1064.1	2982.8	2256.1	0	1064.1	2982.8	2256.1	0	300.27	978.5	822.23	763.79	2004.3	1433.9	0.40544	0.37578	0.42026	0	1.2418	1.0648	1.4484	1.4586	1.2446	1.7094	1.2042	1.1161	1.2992	5.13e-07	0.99788	0.2021	0.040249	3	158128357	-	-	-	1
No					rs10585304	3	158127517	GGAT	G	13700	1	1	1460	3106	1737	0	1460	3106	1737	0	426	1029	646	1034	2077	1091	0.47803	0.44764	0.49322	0	1.2025	1.0503	1.3768	1.4372	1.2383	1.6681	1.2009	1.1149	1.2936	8.07e-07	1	0.19528	0.039581	3	158127517	-	-	-	-
No					rs12107104	3	158126327	T	G	13689	1	1	1460	3106	1737	0	1460	3106	1737	0	426	1029	646	1034	2077	1091	0.47803	0.44764	0.49322	0	1.2025	1.0503	1.3768	1.4372	1.2383	1.6681	1.2009	1.1149	1.2936	8.07e-07	1	0.19528	0.039581	3	158126327	54	-	-	1
No					rs12107103	3	158126282	T	C	13688	0.99996	0.99993	1458.1	3108	1736.9	0	1458.1	3108	1736.9	0	425.03	1030	645.97	1033.1	2078	1090.9	0.47789	0.44742	0.49312	0	1.2048	1.0522	1.3795	1.4393	1.2399	1.6706	1.2015	1.1154	1.2942	7.37e-07	0.99994	0.19605	0.039596	3	158126282	25	-	-	1
No					rs2362968	3	158125946	A	G	13683	1	1	1458	3108	1737	0	1458	3108	1737	0	425	1030	646	1033	2078	1091	0.47787	0.44741	0.4931	0	1.2048	1.0522	1.3795	1.4392	1.2399	1.6706	1.2015	1.1154	1.2942	7.42e-07	1	0.196	0.039595	3	158125946	-	-	-	1
No					rs12633594	3	158124944	A	G	13675	1	1	1458	3108	1737	0	1458	3108	1737	0	425	1030	646	1033	2078	1091	0.47787	0.44741	0.4931	0	1.2048	1.0522	1.3795	1.4392	1.2399	1.6706	1.2015	1.1154	1.2942	7.42e-07	1	0.196	0.039595	3	158124944	-	-	-	1
No					rs4679827	3	158124543	T	C	13673	0.99049	0.98666	1506.5	3117.4	1679.1	0.015	1506.5	3117.4	1679.1	0.015	440.86	1033.7	626.41	1065.7	2083.6	1052.7	0.48631	0.45584	0.50154	0	1.1992	1.0491	1.3708	1.4384	1.2397	1.6689	1.2011	1.1152	1.2937	6.38e-07	0.98747	0.19836	0.039837	3	158124543	-	-	-	1
No					rs7630443	3	158123904	A	G	13665	0.99999	0.99998	1840	3119	1344	0	1840	3119	1344	0	558	1027	516	1282	2092	827.99	0.46065	0.49	0.44598	0	1.1279	0.99602	1.2772	1.4318	1.2346	1.6605	1.1936	1.1082	1.2855	1.14e-06	0.99999	0.19369	0.03981	3	158123904	-	-	-	1
No					rs9882274	3	158120433	G	A	13643	1	1	1458	3108	1737	0	1458	3108	1737	0	425	1030	646	1033	2078	1091	0.47787	0.44741	0.4931	0	1.2048	1.0522	1.3795	1.4392	1.2399	1.6706	1.2015	1.1154	1.2942	7.42e-07	1	0.196	0.039595	3	158120433	-	-	-	1
No					rs10446336	3	158119655	C	T	13639	1	1	1458	3108	1737	0	1458	3108	1737	0	425	1030	646	1033	2078	1091	0.47787	0.44741	0.4931	0	1.2048	1.0522	1.3795	1.4392	1.2399	1.6706	1.2015	1.1154	1.2942	7.42e-07	1	0.196	0.039595	3	158119655	-	-	-	1
No					rs9876322	3	158119238	C	A	13634	1	1	1458	3108	1737	0	1458	3108	1737	0	425	1030	646	1033	2078	1091	0.47787	0.44741	0.4931	0	1.2048	1.0522	1.3795	1.4392	1.2399	1.6706	1.2015	1.1154	1.2942	7.42e-07	1	0.196	0.039595	3	158119238	-	-	-	1
No					rs9870731	3	158117844	G	C	13620	0.99793	0.99666	1466	3110.5	1726.5	0.003	1466	3110.5	1726.5	0.003	427.31	1032	641.7	1038.7	2078.5	1084.8	0.47934	0.44898	0.49452	0	1.207	1.0544	1.3816	1.438	1.2388	1.6691	1.2007	1.1147	1.2933	9.6e-07	0.99659	0.19433	0.039662	3	158117844	-	-	-	1
No					rs9811217	3	158117700	T	C	13618	1	1	1458	3108	1737	0	1458	3108	1737	0	425	1030	646	1033	2078	1091	0.47787	0.44741	0.4931	0	1.2048	1.0522	1.3795	1.4392	1.2399	1.6706	1.2015	1.1154	1.2942	7.42e-07	1	0.196	0.039595	3	158117700	-	-	-	1
No					rs9880806	3	158116453	T	C	13612	1	1	1455	3110	1738	0	1455	3110	1738	0	424	1030	647	1031	2080	1091	0.47755	0.44693	0.49286	0	1.2041	1.0515	1.3788	1.442	1.2422	1.6739	1.2026	1.1165	1.2955	6.8e-07	0.99999	0.19674	0.03961	3	158116453	-	-	-	1
No					rs939114	3	158115253	C	A	13602	1	1	1467	3104	1732	0	1467	3104	1732	0	432	1025	644	1035	2079	1088	0.47898	0.44955	0.49369	0	1.1812	1.0321	1.3518	1.4181	1.2222	1.6454	1.194	1.1084	1.2861	1.72e-06	1	0.18925	0.039565	3	158115253	-	-	-	1
No					rs28820925	3	158111936	T	C	13577	0.99814	0.99776	1064	2979.9	2259.1	0.002	1064	2979.9	2259.1	0.002	300.22	976.54	824.24	763.76	2003.4	1434.9	0.40519	0.37529	0.42014	0	1.2401	1.0632	1.4464	1.4613	1.247	1.7126	1.2061	1.1178	1.3013	4e-07	0.99778	0.20397	0.04024	3	158111936	-	-	-	1
No					rs67385174	3	158111325	C	G	13573	0.99995	0.99991	1458	3108.1	1737	0	1458	3108.1	1737	0	424.97	1030.1	645.97	1033	2078	1091	0.47787	0.44741	0.4931	0	1.2049	1.0523	1.3796	1.4392	1.2399	1.6706	1.2015	1.1154	1.2942	7.42e-07	0.99989	0.19601	0.039598	3	158111325	-	-	-	1
No					rs7650256	3	158110487	A	G	13563	0.99994	0.99989	1837	3121	1345	0	1837	3121	1345	0	557	1027	516.96	1280	2094	827.99	0.46096	0.49047	0.44621	0	1.1272	0.99531	1.2765	1.4348	1.2372	1.6641	1.1947	1.1092	1.2867	1.06e-06	0.99987	0.19436	0.03982	3	158110487	-	-	-	1
No					rs2362965	3	158109379	T	A	13554	0.99988	0.99977	1464.1	3106.1	1732.8	0	1464.1	3106.1	1732.8	0	431.03	1025	644.93	1033.1	2081	1087.9	0.47868	0.4491	0.49347	0	1.1805	1.0315	1.3512	1.4208	1.2245	1.6486	1.1951	1.1095	1.2873	1.58e-06	0.99973	0.19003	0.039585	3	158109379	-	-	-	1
No					rs12629587	3	158108932	A	G	13548	0.99991	0.99983	1463.9	3106.1	1732.9	0	1463.9	3106.1	1732.9	0	430.94	1025.1	644.95	1033	2081	1088	0.47866	0.44907	0.49345	0	1.1808	1.0317	1.3515	1.4209	1.2245	1.6488	1.1951	1.1095	1.2873	1.58e-06	0.99979	0.19002	0.039585	3	158108932	-	-	-	1
No					rs6414390	3	158108144	A	G	13542	0.99976	0.99959	1454.1	3111.8	1737.1	0	1454.1	3111.8	1737.1	0	423.12	1031.8	646.12	1031	2080	1091	0.47755	0.44693	0.49285	0	1.2086	1.0554	1.384	1.443	1.2429	1.6752	1.2026	1.1165	1.2954	6.95e-07	0.99956	0.19668	0.039632	3	158108144	-	-	-	1
No					rs6414389	3	158108138	G	A	13541	0.99976	0.99959	1454.1	3111.8	1737.1	0	1454.1	3111.8	1737.1	0	423.12	1031.8	646.12	1031	2080	1091	0.47755	0.44693	0.49285	0	1.2086	1.0554	1.384	1.443	1.2429	1.6752	1.2026	1.1165	1.2954	6.95e-07	0.99956	0.19668	0.039632	3	158108138	-	-	-	1
No					rs6414388	3	158108089	A	G	13540	0.99977	0.99959	1454.1	3111.8	1737.1	0	1454.1	3111.8	1737.1	0	423.12	1031.8	646.12	1031	2080	1091	0.47755	0.44693	0.49285	0	1.2086	1.0554	1.384	1.443	1.2429	1.6752	1.2026	1.1165	1.2954	6.95e-07	0.99956	0.19668	0.039632	3	158108089	-	-	-	-
No					rs7430565	3	158107180	G	A	13531	0.998	0.99749	1062.3	2982.5	2258.3	0.001	1062.3	2982.5	2258.3	0.001	299.35	977.44	824.22	762.93	2005	1434	0.40513	0.37509	0.42014	0	1.2424	1.0651	1.4493	1.4648	1.2498	1.7169	1.2071	1.1188	1.3025	3.6e-07	0.99753	0.20491	0.040264	3	158107180	-	-	-	1
No					rs7426603	3	158107097	A	T	13530	0.99979	0.99964	1457.1	3109.8	1736.1	0.002	1457.1	3109.8	1736.1	0.002	424.1	1031.8	645.1	1033	2078	1091	0.47786	0.44741	0.49309	0	1.2094	1.0561	1.3848	1.4402	1.2406	1.6719	1.2015	1.1154	1.2942	7.6e-07	0.99961	0.19592	0.039617	3	158107097	-	-	-	1
No					rs11719188	3	158106764	A	C	13527	0.9998	0.99965	1465.1	3106.8	1731.1	0.001	1465.1	3106.8	1731.1	0.001	431.1	1026.8	643.1	1034	2080	1088	0.4789	0.44955	0.49357	0	1.184	1.0345	1.3551	1.4177	1.2217	1.6451	1.1934	1.1079	1.2854	1.83e-06	0.99963	0.1889	0.039592	3	158106764	-	-	-	1
No					rs7648196	3	158104706	A	G	13510	0.99984	0.99972	1454	3111.9	1737.1	0	1454	3111.9	1737.1	0	423.07	1031.9	646.07	1030.9	2080.1	1091	0.47755	0.44693	0.49285	0	1.2088	1.0556	1.3843	1.443	1.243	1.6753	1.2026	1.1164	1.2954	6.98e-07	0.99971	0.19664	0.03963	3	158104706	-	-	-	1
No					rs6767008	3	158101060	C	G	13474	0.99697	0.9952	1474.2	3113.8	1715	0.006	1474.2	3113.8	1715	0.006	431.08	1034.8	635.13	1043.1	2079	1079.9	0.4809	0.45144	0.49563	0	1.2044	1.0526	1.3781	1.4232	1.2262	1.6519	1.1941	1.1086	1.2862	1.33e-06	0.9943	0.19209	0.039721	3	158101060	-	-	-	1
No					rs9873426	3	158099782	T	C	13463	0.99999	0.99998	1452	3114	1737	0	1452	3114	1737	0	423.01	1032	646.01	1029	2082	1091	0.47739	0.44693	0.49262	0	1.2058	1.0529	1.3808	1.4404	1.2407	1.6723	1.2015	1.1154	1.2942	7.66e-07	0.99997	0.19596	0.039638	3	158099782	-	-	-	1
No					rs7639867	3	158099176	C	A	13458	1	1	1452	3114	1737	0	1452	3114	1737	0	423	1032	646	1029	2082	1091	0.47739	0.44693	0.49262	0	1.2058	1.0529	1.3809	1.4404	1.2407	1.6723	1.2015	1.1154	1.2942	7.67e-07	1	0.19595	0.039637	3	158099176	140	-	-	1
No					rs4680431	3	158098919	T	A	13454	1	1	1452	3114	1737	0	1452	3114	1737	0	423	1032	646	1029	2082	1091	0.47739	0.44693	0.49262	0	1.2058	1.0529	1.3809	1.4404	1.2407	1.6723	1.2015	1.1154	1.2942	7.67e-07	1	0.19595	0.039637	3	158098919	-	-	-	1
No					rs9809952	3	158098444	A	G	13452	1	1	1452	3114	1737	0	1452	3114	1737	0	423	1032	646	1029	2082	1091	0.47739	0.44693	0.49262	0	1.2058	1.0529	1.3809	1.4404	1.2407	1.6723	1.2015	1.1154	1.2942	7.67e-07	1	0.19595	0.039637	3	158098444	-	-	-	1
No					rs9867152	3	158098163	T	C	13447	1	1	1452	3114	1737	0	1452	3114	1737	0	423	1032	646	1029	2082	1091	0.47739	0.44693	0.49262	0	1.2058	1.0529	1.3809	1.4404	1.2407	1.6723	1.2015	1.1154	1.2942	7.67e-07	1	0.19596	0.039637	3	158098163	-	-	-	1
No					rs56387731	3	158097720	A	C	13446	1	1	1452	3114	1737	0	1452	3114	1737	0	423	1032	646	1029	2082	1091	0.47739	0.44693	0.49262	0	1.2058	1.0529	1.3809	1.4404	1.2407	1.6723	1.2015	1.1154	1.2942	7.67e-07	1	0.19595	0.039637	3	158097720	-	-	-	1
No					rs9879545	3	158097269	A	G	13441	1	1	1452	3114	1737	0	1452	3114	1737	0	423	1032	646	1029	2082	1091	0.47739	0.44693	0.49262	0	1.2058	1.0529	1.3809	1.4404	1.2407	1.6723	1.2015	1.1154	1.2942	7.67e-07	1	0.19595	0.039637	3	158097269	-	-	-	1
No					rs12632998	3	158096813	G	C	13436	1	1	1460	3111	1732	0	1460	3111	1732	0	430	1027	644	1030	2084	1088	0.47842	0.44907	0.4931	0	1.1804	1.0313	1.3512	1.4178	1.2217	1.6454	1.1934	1.1079	1.2855	1.85e-06	1	0.18893	0.039613	3	158096813	-	-	-	1
No					rs57519456	3	158095522	C	A	13426	1	1	1460	3111	1732	0	1460	3111	1732	0	430	1027	644	1030	2084	1088	0.47842	0.44907	0.4931	0	1.1804	1.0313	1.3512	1.4178	1.2217	1.6454	1.1934	1.1079	1.2855	1.85e-06	1	0.18893	0.039613	3	158095522	-	-	-	1
No					rs28578723	3	158095220	G	A	13422	1	1	1452	3114	1737	0	1452	3114	1737	0	423	1032	646	1029	2082	1091	0.47739	0.44693	0.49262	0	1.2058	1.0529	1.3809	1.4404	1.2407	1.6723	1.2015	1.1154	1.2942	7.67e-07	1	0.19595	0.039637	3	158095220	-	-	-	1
No					rs57431515	3	158094647	CA	C	13416	1	1	1452	3114	1737	0	1452	3114	1737	0	423	1032	646	1029	2082	1091	0.47739	0.44693	0.49262	0	1.2058	1.0529	1.3809	1.4404	1.2407	1.6723	1.2015	1.1154	1.2942	7.67e-07	1	0.19595	0.039637	3	158094647	-	-	-	-
No					rs6778370	3	158094422	C	T	13413	1	1	1452	3114	1737	0	1452	3114	1737	0	423	1032	646	1029	2082	1091	0.47739	0.44693	0.49262	0	1.2058	1.0529	1.3809	1.4404	1.2407	1.6723	1.2015	1.1154	1.2942	7.67e-07	1	0.19595	0.039637	3	158094422	-	-	-	1
No					rs6791431	3	158094357	T	A	13412	1	1	1452	3114	1737	0	1452	3114	1737	0	423	1032	646	1029	2082	1091	0.47739	0.44693	0.49262	0	1.2058	1.0529	1.3809	1.4404	1.2407	1.6723	1.2015	1.1154	1.2942	7.67e-07	1	0.19595	0.039637	3	158094357	-	-	-	1
No					rs9874003	3	158094189	T	G	13409	1	1	1452	3114	1737	0	1452	3114	1737	0	423	1032	646	1029	2082	1091	0.47739	0.44693	0.49262	0	1.2058	1.0529	1.3809	1.4404	1.2407	1.6723	1.2015	1.1154	1.2942	7.67e-07	1	0.19595	0.039637	3	158094189	-	-	-	1
No					rs9816143	3	158094125	A	T	13408	1	1	1452	3114	1737	0	1452	3114	1737	0	423	1032	646	1029	2082	1091	0.47739	0.44693	0.49262	0	1.2058	1.0529	1.3809	1.4404	1.2407	1.6723	1.2015	1.1154	1.2942	7.67e-07	1	0.19595	0.039637	3	158094125	-	-	-	1
No					rs9853566	3	158093870	C	T	13407	1	1	1452	3114	1737	0	1452	3114	1737	0	423	1032	646	1029	2082	1091	0.47739	0.44693	0.49262	0	1.2058	1.0529	1.3809	1.4404	1.2407	1.6723	1.2015	1.1154	1.2942	7.67e-07	1	0.19595	0.039637	3	158093870	-	-	-	1
No					rs55964653	3	158093666	G	A	13402	1	1	1460	3111	1732	0	1460	3111	1732	0	430	1027	644	1030	2084	1088	0.47842	0.44907	0.4931	0	1.1804	1.0313	1.3512	1.4178	1.2217	1.6454	1.1934	1.1079	1.2855	1.85e-06	1	0.18893	0.039613	3	158093666	-	-	-	1
No					rs11714104	3	158093469	G	A	13397	1	1	1452	3114	1737	0	1452	3114	1737	0	423	1032	646	1029	2082	1091	0.47739	0.44693	0.49262	0	1.2058	1.0529	1.3809	1.4404	1.2407	1.6723	1.2015	1.1154	1.2942	7.67e-07	1	0.19595	0.039637	3	158093469	-	-	-	1
No					rs11706187	3	158093173	A	G	13396	1	1	1460	3111	1732	0	1460	3111	1732	0	430	1027	644	1030	2084	1088	0.47842	0.44907	0.4931	0	1.1804	1.0313	1.3512	1.4178	1.2217	1.6454	1.1934	1.1079	1.2855	1.85e-06	1	0.18893	0.039613	3	158093173	-	-	-	1
No					rs6774676	3	158093041	G	A	13395	1	1	1452	3114	1737	0	1452	3114	1737	0	423	1032	646	1029	2082	1091	0.47739	0.44693	0.49262	0	1.2058	1.0529	1.3809	1.4404	1.2407	1.6723	1.2015	1.1154	1.2942	7.67e-07	1	0.19595	0.039637	3	158093041	-	-	-	1
No					rs6798940	3	158093021	A	G	13394	1	1	1452	3114	1737	0	1452	3114	1737	0	423	1032	646	1029	2082	1091	0.47739	0.44693	0.49262	0	1.2058	1.0529	1.3809	1.4404	1.2407	1.6723	1.2015	1.1154	1.2942	7.67e-07	1	0.19595	0.039637	3	158093021	-	-	-	1
No					rs11718056	3	158092993	T	G	13393	1	1	1460	3111	1732	0	1460	3111	1732	0	430	1027	644	1030	2084	1088	0.47842	0.44907	0.4931	0	1.1804	1.0313	1.3512	1.4178	1.2217	1.6454	1.1934	1.1079	1.2855	1.85e-06	1	0.18893	0.039613	3	158092993	-	-	-	1
No					rs6774461	3	158092801	G	T	13391	0.99783	0.99736	1057	2983.7	2262.3	0.001	1057	2983.7	2262.3	0.001	298.22	976.53	826.25	758.81	2007.1	1436.1	0.40439	0.37434	0.41941	0	1.238	1.061	1.4445	1.464	1.2488	1.7162	1.2074	1.119	1.3028	3.82e-07	0.99747	0.20459	0.040293	3	158092801	-	-	-	-
No					rs141383413	3	158092541	C	CATTTTGA	13387	0.99726	0.99546	1467.5	3110.8	1724.7	0.01	1467.5	3110.8	1724.7	0.01	429.03	1029.2	642.78	1038.5	2081.7	1081.9	0.4796	0.44913	0.49483	0	1.1967	1.0456	1.3697	1.4381	1.2391	1.669	1.2014	1.1154	1.2941	7.08e-07	0.99493	0.19691	0.039707	3	158092541	-	-	-	-
No					rs10936135	3	158091774	A	G	13381	0.99998	0.99996	1459.9	3111	1732	0.001	1459.9	3111	1732	0.001	429.99	1027	644.01	1029.9	2084	1088	0.47841	0.44907	0.49309	0	1.1804	1.0312	1.3511	1.4178	1.2217	1.6453	1.1934	1.1079	1.2855	1.85e-06	0.99997	0.18891	0.039614	3	158091774	-	-	-	1
No					rs1526190	3	158090172	T	C	13373	0.99819	0.99784	1058	2984.9	2260.1	0.001	1058	2984.9	2260.1	0.001	298.24	977.55	825.21	759.8	2007.3	1434.9	0.40464	0.37459	0.41967	0	1.2406	1.0633	1.4475	1.4651	1.2498	1.7176	1.2074	1.119	1.3027	3.57e-07	0.99786	0.20507	0.040285	3	158090172	-	-	-	1
No					rs10936134	3	158090123	A	G	13372	1	1	1452	3114	1737	0	1452	3114	1737	0	423	1032	646	1029	2082	1091	0.47739	0.44693	0.49262	0	1.2058	1.0529	1.3809	1.4404	1.2407	1.6723	1.2015	1.1154	1.2942	7.67e-07	1	0.19595	0.039637	3	158090123	-	-	-	1
No					rs10936133	3	158089973	C	A	13368	1	1	1452	3114	1737	0	1452	3114	1737	0	423	1032	646	1029	2082	1091	0.47739	0.44693	0.49262	0	1.2058	1.0529	1.3809	1.4404	1.2407	1.6723	1.2015	1.1154	1.2942	7.67e-07	1	0.19595	0.039637	3	158089973	-	-	-	1
No					rs11709804	3	158089733	G	C	13362	1	1	1452	3114	1737	0	1452	3114	1737	0	423	1032	646	1029	2082	1091	0.47739	0.44693	0.49262	0	1.2058	1.0529	1.3809	1.4404	1.2407	1.6723	1.2015	1.1154	1.2942	7.67e-07	1	0.19595	0.039637	3	158089733	-	-	-	1
No					rs4680430	3	158089089	C	T	13357	1	1	1460	3111	1732	0	1460	3111	1732	0	430	1027	644	1030	2084	1088	0.47842	0.44907	0.4931	0	1.1804	1.0313	1.3512	1.4178	1.2217	1.6454	1.1934	1.1079	1.2855	1.85e-06	1	0.18893	0.039613	3	158089089	-	-	-	1
No					rs12494098	3	158088596	A	G	13354	1	1	1460	3111	1732	0	1460	3111	1732	0	430	1027	644	1030	2084	1088	0.47842	0.44907	0.4931	0	1.1804	1.0313	1.3512	1.4178	1.2217	1.6454	1.1934	1.1079	1.2855	1.85e-06	1	0.18893	0.039613	3	158088596	-	-	-	1
No					rs73170348	3	158087754	C	T	13347	1	1	1460	3111	1732	0	1460	3111	1732	0	430	1027	644	1030	2084	1088	0.47842	0.44907	0.4931	0	1.1804	1.0313	1.3512	1.4178	1.2217	1.6454	1.1934	1.1079	1.2855	1.85e-06	1	0.18893	0.039613	3	158087754	-	-	-	1
No					rs9881630	3	158085253	C	G	13334	1	1	1452	3114	1737	0	1452	3114	1737	0	423	1032	646	1029	2082	1091	0.47739	0.44693	0.49262	0	1.2058	1.0529	1.3809	1.4404	1.2407	1.6723	1.2015	1.1154	1.2942	7.67e-07	1	0.19595	0.039637	3	158085253	-	-	-	1
No					rs138279803	3	158083918	G	A	13325	0.99852	0.99791	1467.2	3113	1722.8	0.001	1467.2	3113	1722.8	0.001	432.04	1028.2	640.72	1035.2	2084.7	1082.1	0.47973	0.45034	0.49442	0	1.1818	1.0327	1.3524	1.4188	1.2226	1.6464	1.1936	1.1081	1.2857	1.6e-06	0.99772	0.19027	0.039654	3	158083918	-	-	-	1
No					rs3845981	3	158082506	G	T	13308	1	1	1460	3111	1732	0	1460	3111	1732	0	430	1027	644	1030	2084	1088	0.47842	0.44907	0.4931	0	1.1804	1.0313	1.3512	1.4178	1.2217	1.6454	1.1934	1.1079	1.2855	1.85e-06	1	0.18893	0.039613	3	158082506	-	-	-	1
No					rs827106	3	158078063	T	C	13275	0.99836	0.9979	2259.6	2985.4	1058.1	0.002	2259.6	2985.4	1058.1	0.002	824.99	977.79	298.22	1434.6	2007.6	759.85	0.40469	0.37464	0.41971	0	0.84694	0.75509	0.94996	0.68249	0.58217	0.80008	0.82827	0.76764	0.8937	3.6e-07	0.99791	-0.20502	0.040286	3	158078063	-	-	-	1
No					rs9872089	3	158077995	C	T	13272	1	1	1453	3113	1737	0	1453	3113	1737	0	424	1031	646	1029	2082	1091	0.47747	0.44717	0.49262	0	1.2018	1.0495	1.3762	1.437	1.2378	1.6682	1.2004	1.1143	1.293	8.65e-07	1	0.19498	0.039629	3	158077995	-	-	-	1
No					rs9867617	3	158077344	G	A	13267	1	1	1452	3114	1737	0	1452	3114	1737	0	423	1032	646	1029	2082	1091	0.47739	0.44693	0.49262	0	1.2058	1.0529	1.3809	1.4404	1.2407	1.6723	1.2015	1.1154	1.2942	7.66e-07	1	0.19596	0.039637	3	158077344	-	-	-	1
No					rs7610713	3	158072257	A	G	13232	1	1	1452	3114	1737	0	1452	3114	1737	0	423	1032	646	1029	2082	1091	0.47739	0.44693	0.49262	0	1.2058	1.0529	1.3809	1.4404	1.2407	1.6723	1.2015	1.1154	1.2942	7.66e-07	1	0.19596	0.039637	3	158072257	-	-	-	1
No					rs6773939	3	158069706	A	G	13204	0.99993	0.99992	1452.5	3113.5	1737	0	1452.5	3113.5	1737	0	423	1032	646	1029.5	2081.5	1091	0.47743	0.44693	0.49269	0	1.2067	1.0537	1.382	1.4411	1.2413	1.6732	1.2018	1.1157	1.2946	7.45e-07	0.99997	0.19616	0.039634	3	158069706	-	-	-	1
No					rs827134	3	158069197	C	G	13197	0.99836	0.9979	2259.6	2985.4	1058.1	0.001	2259.6	2985.4	1058.1	0.001	824.98	977.8	298.22	1434.6	2007.6	759.85	0.40469	0.37464	0.41971	0	0.84694	0.75509	0.94996	0.68248	0.58217	0.80008	0.82828	0.76764	0.8937	3.6e-07	0.99792	-0.20501	0.040286	3	158069197	-	-	-	1
No					rs6441188	3	158069107	C	A	13196	1	1	1468	3103	1732	0	1468	3103	1732	0	430	1027	644	1038	2076	1088	0.47906	0.44907	0.49405	0	1.1942	1.0434	1.3668	1.4288	1.2313	1.658	1.198	1.1122	1.2904	1.15e-06	1	0.19243	0.039559	3	158069107	-	-	-	1
No					rs2222326	3	158068532	G	A	13187	0.99997	0.99995	1460.8	3110.2	1732	0	1460.8	3110.2	1732	0	430	1027	644	1030.8	2083.2	1088	0.47849	0.44907	0.4932	0	1.1818	1.0325	1.3527	1.419	1.2227	1.6467	1.1939	1.1084	1.286	1.77e-06	0.99998	0.18923	0.039608	3	158068532	-	-	-	1
No					rs67761009	3	158068261	G	C	13186	0.99997	0.99995	1452.8	3113.2	1737	0	1452.8	3113.2	1737	0	423	1032	646	1029.8	2081.2	1091	0.47746	0.44693	0.49272	0	1.2072	1.0542	1.3825	1.4415	1.2417	1.6736	1.202	1.1158	1.2947	7.35e-07	0.99998	0.19625	0.039632	3	158068261	-	-	-	1
No					rs7614259	3	158067678	A	G	13179	0.99997	0.99995	1460.8	3110.2	1732	0	1460.8	3110.2	1732	0	430	1027	644	1030.8	2083.2	1088	0.47849	0.44907	0.4932	0	1.1818	1.0325	1.3527	1.419	1.2227	1.6467	1.1939	1.1084	1.286	1.77e-06	0.99998	0.18923	0.039608	3	158067678	-	-	-	1
No					rs142849564	3	158067350	GTTTTC	G	13176	0.99997	0.99995	1460.8	3110.2	1732	0	1460.8	3110.2	1732	0	430	1027	644	1030.8	2083.2	1088	0.47849	0.44907	0.4932	0	1.1818	1.0325	1.3527	1.419	1.2227	1.6467	1.1939	1.1084	1.286	1.77e-06	0.99998	0.18923	0.039608	3	158067350	-	-	-	-
No					rs6788703	3	158067237	C	T	13175	0.99997	0.99995	1452.8	3113.2	1737	0	1452.8	3113.2	1737	0	423	1032	646	1029.8	2081.2	1091	0.47746	0.44693	0.49272	0	1.2072	1.0542	1.3825	1.4415	1.2417	1.6736	1.202	1.1158	1.2947	7.35e-07	0.99998	0.19625	0.039632	3	158067237	-	-	-	1
No					rs5853822	3	158066372	TA	T	13168	0.99091	0.98648	2235.8	2995.6	1071.6	0.005	2235.8	2995.6	1071.6	0.005	815.41	984.64	300.95	1420.4	2010.9	770.68	0.40765	0.37757	0.42269	0	0.85295	0.76028	0.95691	0.68022	0.58043	0.79715	0.82849	0.76793	0.89384	3.22e-07	0.98632	-0.20694	0.040495	3	158066372	-	-	-	-
No					rs201113360	3	158066371	TTA	T	13167	0.99757	0.99663	2262.2	2985	1055.7	0.004	2262.2	2985	1055.7	0.004	825.69	977.83	297.48	1436.5	2007.2	758.26	0.40429	0.37429	0.41929	0	0.84754	0.75565	0.9506	0.68254	0.58216	0.80023	0.82848	0.76782	0.89393	3.77e-07	0.99666	-0.20485	0.040324	3	158066371	-	-	-	-
No					rs60336101	3	158066295	A	T	13165	0.99997	0.99995	1460.8	3110.2	1732	0	1460.8	3110.2	1732	0	430	1027	644	1030.8	2083.2	1088	0.47849	0.44907	0.4932	0	1.1818	1.0325	1.3527	1.419	1.2227	1.6467	1.1939	1.1084	1.286	1.77e-06	0.99998	0.18923	0.039608	3	158066295	-	-	-	1
No					rs6797629	3	158065671	T	A	13157	0.99773	0.99657	1507.5	3129.9	1665.6	0.003	1507.5	3129.9	1665.6	0.003	432.56	1042.5	625.91	1074.9	2087.4	1039.7	0.48746	0.45399	0.5042	0	1.2412	1.0854	1.4193	1.4961	1.2886	1.7369	1.2231	1.1355	1.3174	1.49e-07	0.99697	0.20887	0.039758	3	158065671	-	-	-	1
No					rs827135	3	158064909	T	C	13149	0.99837	0.99791	2256.5	2988.4	1058.1	0.001	2256.5	2988.4	1058.1	0.001	822.98	979.78	298.24	1433.6	2008.6	759.85	0.40493	0.37512	0.41983	0	0.8497	0.75754	0.95308	0.68371	0.5832	0.80155	0.82957	0.76886	0.89508	4.6e-07	0.99793	-0.20319	0.040297	3	158064909	-	-	-	1
No					rs2176893	3	158062027	G	A	13125	0.99997	0.99994	1460.8	3110.2	1732	0	1460.8	3110.2	1732	0	430	1027	644	1030.8	2083.2	1088	0.47849	0.44907	0.49319	0	1.1818	1.0325	1.3527	1.4189	1.2227	1.6467	1.1939	1.1084	1.286	1.77e-06	0.99997	0.18923	0.039608	3	158062027	-	-	-	1
No					rs1095642	3	158059019	T	C	13103	0.99837	0.9979	2256.5	2988.4	1058.1	0.001	2256.5	2988.4	1058.1	0.001	822.97	979.78	298.24	1433.6	2008.6	759.86	0.40493	0.37512	0.41983	0	0.84971	0.75755	0.95309	0.68371	0.5832	0.80155	0.82957	0.76886	0.89508	4.6e-07	0.99792	-0.20319	0.040297	3	158059019	-	-	-	1
No					rs113842149	3	158059007	T	C	13101	0.99997	0.99994	1452.8	3113.2	1737	0.002	1452.8	3113.2	1737	0.002	423	1032	646	1029.8	2081.2	1091	0.47746	0.44693	0.49272	0	1.2072	1.0542	1.3825	1.4415	1.2417	1.6736	1.202	1.1158	1.2947	7.35e-07	0.99997	0.19626	0.039632	3	158059007	-	-	-	1
No					rs73170315	3	158057601	A	G	13082	0.99987	0.99975	1459.9	3111.4	1731.7	0.001	1459.9	3111.4	1731.7	0.001	429.05	1028.1	643.8	1030.9	2083.2	1087.9	0.47844	0.44889	0.49321	0	1.1858	1.0359	1.3574	1.4219	1.2251	1.6502	1.1948	1.1092	1.287	1.61e-06	0.99973	0.19007	0.039622	3	158057601	41	-	-	1
No					rs6772340	3	158057051	G	A	13077	0.99987	0.99975	1460.9	3110.4	1731.7	0.001	1460.9	3110.4	1731.7	0.001	430.05	1027.1	643.8	1030.9	2083.2	1087.9	0.47852	0.44913	0.49321	0	1.1819	1.0326	1.3528	1.4186	1.2224	1.6463	1.1937	1.1082	1.2858	1.81e-06	0.99973	0.1891	0.039613	3	158057051	-	-	-	1
No					rs827184	3	158057050	C	T	13076	0.99834	0.99782	2259.4	2985.8	1057.8	0.001	2259.4	2985.8	1057.8	0.001	824.84	977.94	298.22	1434.6	2007.8	759.58	0.40468	0.37467	0.41968	0	0.8471	0.75524	0.95014	0.68284	0.58247	0.8005	0.8285	0.76786	0.89394	3.73e-07	0.99773	-0.20479	0.040293	3	158057050	-	-	-	1
No					rs6772237	3	158056942	G	A	13075	0.99871	0.99768	1464.2	3112.9	1725.9	0.005	1464.2	3112.9	1725.9	0.005	431.34	1029.1	640.51	1032.9	2083.7	1085.4	0.47924	0.45022	0.49375	0	1.1827	1.0334	1.3535	1.413	1.2176	1.6399	1.191	1.1057	1.2828	2.6e-06	0.9972	0.18646	0.039674	3	158056942	-	-	-	1
No					rs6785063	3	158056877	T	C	13073	0.99987	0.99975	1452.9	3113.4	1736.7	0.001	1452.9	3113.4	1736.7	0.001	423.05	1032.2	645.8	1029.9	2081.2	1090.9	0.47749	0.44699	0.49274	0	1.2073	1.0543	1.3826	1.4412	1.2413	1.6732	1.2018	1.1157	1.2945	7.5e-07	0.99973	0.19612	0.039638	3	158056877	-	-	-	1
No					rs11710570	3	158056654	T	C	13069	0.99982	0.99967	1838.1	3121.1	1343.8	0.001	1838.1	3121.1	1343.8	0.001	557.16	1027.9	515.91	1280.9	2093.2	827.86	0.46079	0.49018	0.44609	0	1.129	0.99701	1.2786	1.4328	1.2353	1.6617	1.1939	1.1085	1.2859	1.22e-06	0.99966	0.19328	0.039833	3	158056654	-	-	-	1
No					rs10936129	3	158056231	A	G	13064	0.99987	0.99975	1460.9	3110.4	1731.7	0.002	1460.9	3110.4	1731.7	0.002	430.05	1027.1	643.8	1030.9	2083.2	1087.9	0.47852	0.44913	0.49321	0	1.1819	1.0326	1.3528	1.4186	1.2224	1.6463	1.1937	1.1082	1.2858	1.81e-06	0.99973	0.1891	0.039614	3	158056231	-	-	-	1
No					rs4309677	3	158053803	T	C	13034	0.99986	0.99975	1452.9	3113.4	1736.7	0.001	1452.9	3113.4	1736.7	0.001	423.05	1032.1	645.8	1029.9	2081.2	1090.9	0.47749	0.44699	0.49274	0	1.2073	1.0543	1.3826	1.4412	1.2413	1.6732	1.2018	1.1157	1.2945	7.5e-07	0.99973	0.19613	0.039638	3	158053803	-	-	-	1
No					rs4680426	3	158053448	A	G	13031	0.99986	0.99974	1460.9	3110.4	1731.7	0.004	1460.9	3110.4	1731.7	0.004	430.05	1027.1	643.8	1030.9	2083.2	1087.9	0.47852	0.44913	0.49321	0	1.1819	1.0326	1.3528	1.4186	1.2224	1.6462	1.1937	1.1082	1.2858	1.81e-06	0.99972	0.1891	0.039614	3	158053448	-	-	-	1
No					rs200467107	3	158050225	A	AC	12997	0.99922	0.99861	1457	3112.2	1733.8	0.004	1457	3112.2	1733.8	0.004	424.89	1032.1	644.01	1032.1	2080.1	1089.8	0.47804	0.44785	0.49314	0	1.2052	1.0526	1.38	1.4355	1.2366	1.6664	1.1995	1.1136	1.2921	8.95e-07	0.99867	0.19482	0.039651	3	158050225	-	-	-	-
No					rs34819015	3	158050223	T	TAAC	12996	0.9998	0.99963	1455	3112.4	1735.6	0.002	1455	3112.4	1735.6	0.002	424.04	1032.3	644.71	1030.9	2080.1	1090.9	0.47774	0.44748	0.49286	0	1.2065	1.0536	1.3815	1.4368	1.2376	1.668	1.1999	1.114	1.2926	9.04e-07	0.99958	0.19467	0.039634	3	158050223	-	-	-	-
No					rs9827781	3	158050196	T	C	12995	0.9998	0.99963	1455	3112.4	1735.6	0.006	1455	3112.4	1735.6	0.006	424.04	1032.3	644.71	1030.9	2080.1	1090.9	0.47774	0.44748	0.49286	0	1.2065	1.0536	1.3815	1.4368	1.2376	1.668	1.1999	1.114	1.2926	9.04e-07	0.99958	0.19467	0.039634	3	158050196	-	-	-	1
No					rs12636733	3	158041071	C	T	12911	0.99943	0.99895	3128.1	2597.2	577.74	0	3128.1	2597.2	577.74	0	983.21	891.8	225.99	2144.9	1705.4	351.75	0.29769	0.3198	0.28663	0	1.1408	1.0212	1.2744	1.4015	1.1667	1.6836	1.1701	1.0799	1.2678	9.95e-05	0.99934	0.16866	0.043337	3	158041071	-	-	-	1
No					rs11712563	3	158036944	G	A	12880	0.99946	0.999	3128.1	2597.2	577.71	0	3128.1	2597.2	577.71	0	983.19	891.82	225.99	2144.9	1705.4	351.73	0.29769	0.3198	0.28663	0	1.1409	1.0213	1.2744	1.4017	1.1669	1.6838	1.1701	1.0799	1.2679	9.89e-05	0.9994	0.16872	0.043336	3	158036944	-	-	-	1
No					rs73168723	3	158035886	G	C	12873	0.99907	0.99825	3126.3	2598.3	578.38	0.002	3126.3	2598.3	578.38	0.002	982.65	892.29	226.06	2143.7	1706	352.33	0.29788	0.31994	0.28685	0	1.141	1.0214	1.2746	1.3997	1.1653	1.6813	1.1697	1.0795	1.2674	9.88e-05	0.99861	0.16878	0.043348	3	158035886	-	-	-	1
No					rs138824716	3	158035610	A	G	12870	0.99907	0.99825	3126.3	2598.3	578.37	0.002	3126.3	2598.3	578.37	0.002	982.64	892.31	226.05	2143.7	1706	352.32	0.29788	0.31994	0.28685	0	1.141	1.0214	1.2746	1.3997	1.1652	1.6812	1.1697	1.0795	1.2674	9.88e-05	0.99861	0.16878	0.043348	3	158035610	-	-	-	1
No					rs1983469	3	158032271	A	G	12842	0.99966	0.99941	2255	2979.6	1068.4	0.001	2255	2979.6	1068.4	0.001	821.17	974.72	305.11	1433.8	2004.9	763.27	0.40587	0.37719	0.42021	0	0.8489	0.75672	0.95232	0.69797	0.59593	0.81749	0.83561	0.7745	0.90155	9.61e-07	0.99951	-0.19685	0.040177	3	158032271	-	-	-	1
No					rs1724704	3	158031155	T	A	12829	0.99984	0.99968	2250.3	2982.7	1070	0	2250.3	2982.7	1070	0	819.13	975.79	306.08	1431.2	2006.9	763.91	0.40637	0.3779	0.4206	0	0.84951	0.75722	0.95304	0.70005	0.59776	0.81985	0.83681	0.77563	0.90282	1.24e-06	0.99965	-0.19486	0.040181	3	158031155	-	-	-	1
No					rs1730040	3	158030962	A	G	12826	0.99985	0.99969	2256.3	2984.7	1062	0	2256.3	2984.7	1062	0	822.12	979.8	299.07	1434.2	2004.9	762.91	0.40526	0.37552	0.42013	0	0.85253	0.76003	0.95627	0.68386	0.58342	0.80159	0.82999	0.76926	0.89553	4.31e-07	0.99967	-0.20333	0.040227	3	158030962	-	-	-	1
No					rs9784311	3	158030903	C	T	12824	0.99985	0.9997	2252.3	2981.7	1069	0	2252.3	2981.7	1069	0	820.12	975.81	305.07	1432.2	2005.9	763.92	0.40613	0.37743	0.42048	0	0.84951	0.75724	0.95301	0.69738	0.59541	0.81681	0.83552	0.77442	0.90144	9.39e-07	0.99968	-0.19706	0.040183	3	158030903	-	-	-	1
No					rs1193508	3	158030350	A	T	12818	0.99979	0.99967	2254.8	2980.8	1067.4	0	2254.8	2980.8	1067.4	0	821.07	975.88	304.05	1433.7	2005	763.33	0.40581	0.37696	0.42023	0	0.84992	0.75764	0.95345	0.69552	0.59376	0.81473	0.83473	0.77368	0.9006	8.48e-07	0.99978	-0.19786	0.040184	3	158030350	-	-	-	1
No					rs1193509	3	158030243	T	C	12817	0.99998	0.99996	2250	2983	1070	0	2250	2983	1070	0	819.01	975.98	306.01	1431	2007	763.99	0.40639	0.37791	0.42063	0	0.84967	0.75737	0.95322	0.69984	0.59757	0.81961	0.83676	0.77558	0.90276	1.24e-06	0.99996	-0.19484	0.040176	3	158030243	-	-	-	1
No					rs1193510	3	158030216	A	G	12816	1	1	2250	2983	1070	0	2250	2983	1070	0	819	976	306	1431	2007	764	0.40639	0.37792	0.42063	0	0.84969	0.75738	0.95324	0.69982	0.59755	0.81958	0.83675	0.77557	0.90275	1.24e-06	1	-0.19484	0.040175	3	158030216	-	-	-	1
No					rs1618381	3	158028070	C	T	12794	0.99966	0.99947	2225.1	2994.5	1083.4	0.001	2225.1	2994.5	1083.4	0.001	808.59	982.28	310.12	1416.5	2012.2	773.31	0.40943	0.38137	0.42347	0	0.85518	0.76209	0.95965	0.70254	0.60014	0.82241	0.83932	0.77804	0.90543	1.9e-06	0.99936	-0.19128	0.040156	3	158028070	-	-	-	1
No					rs1212739	3	158028041	T	C	12793	0.99973	0.99958	2222.3	2995.4	1085.2	0	2222.3	2995.4	1085.2	0	807.6	982.27	311.12	1414.7	2013.2	774.11	0.4098	0.38185	0.42377	0	0.85472	0.76165	0.95917	0.70405	0.6015	0.82409	0.83995	0.77864	0.90609	2.07e-06	0.99938	-0.19059	0.040153	3	158028041	-	-	-	1
No					rs2693542	3	158026979	A	T	12783	0.99984	0.99975	2250.5	2982.2	1070.4	0	2250.5	2982.2	1070.4	0	819.86	975.15	305.99	1430.6	2007	764.39	0.40639	0.37771	0.42073	0	0.84782	0.75572	0.95114	0.69851	0.59645	0.81804	0.83569	0.77459	0.90162	1.04e-06	0.9998	-0.19619	0.040175	3	158026979	-	-	-	1
No					rs2682406	3	158026489	T	A	12782	0.99984	0.99975	2250.5	2982.1	1070.4	0	2250.5	2982.1	1070.4	0	819.87	975.14	305.99	1430.6	2007	764.4	0.40639	0.37771	0.42073	0	0.8478	0.7557	0.95112	0.69851	0.59644	0.81803	0.83569	0.77458	0.90161	1.04e-06	0.99981	-0.1962	0.040175	3	158026489	-	-	-	1
No					rs1193514	3	158024929	G	T	12769	0.9998	0.99968	2250.4	2982	1070.6	0	2250.4	2982	1070.6	0	819.87	974.97	306.16	1430.5	2007	764.42	0.40641	0.37775	0.42074	0	0.8476	0.75553	0.95091	0.69882	0.59673	0.81838	0.83579	0.77468	0.90172	1.06e-06	0.99971	-0.19608	0.040175	3	158024929	-	-	-	1
No					rs201626156	3	158024928	TG	T	12768	0.99039	0.98589	2313.6	2965.8	1023.6	0.015	2313.6	2965.8	1023.6	0.015	839.8	969.66	291.54	1473.8	1996.2	732.05	0.39767	0.36952	0.41174	0	0.85246	0.76038	0.95569	0.69889	0.59555	0.82017	0.83737	0.77591	0.9037	1.55e-06	0.98524	-0.19535	0.040657	3	158024928	-	-	-	1
No					rs827163	3	158022891	T	C	12750	0.99977	0.99963	2253.5	2981	1068.5	0.004	2253.5	2981	1068.5	0.004	820.94	975.07	304.99	1432.5	2006	763.49	0.406	0.37721	0.42039	0	0.8482	0.75609	0.95154	0.69707	0.59515	0.81645	0.83509	0.77401	0.90098	9.54e-07	0.99977	-0.19691	0.040178	3	158022891	-	-	-	1
No					rs827164	3	158020836	A	T	12738	0.9998	0.9997	2253.4	2981.1	1068.5	0	2253.4	2981.1	1068.5	0	820.94	975.07	305	1432.5	2006	763.54	0.40601	0.37721	0.4204	0	0.84815	0.75604	0.95148	0.697	0.59509	0.81637	0.83504	0.77397	0.90093	9.48e-07	0.99984	-0.19695	0.040176	3	158020836	-	-	-	1
No					rs864332	3	158020378	A	G	12735	0.99984	0.99976	2250.5	2982.1	1070.4	0	2250.5	2982.1	1070.4	0	819.95	975.06	305.99	1430.6	2007	764.43	0.40639	0.37769	0.42074	0	0.84763	0.75555	0.95093	0.69839	0.59634	0.81789	0.83559	0.77449	0.90151	1.03e-06	0.99986	-0.19631	0.040173	3	158020378	-	-	-	1
No					rs827166	3	158019665	A	G	12729	0.99984	0.99976	2250.5	2982.1	1070.4	0	2250.5	2982.1	1070.4	0	819.95	975.05	305.99	1430.6	2007	764.44	0.40639	0.37769	0.42074	0	0.84761	0.75554	0.95091	0.69837	0.59633	0.81788	0.83558	0.77448	0.9015	1.02e-06	0.99987	-0.19632	0.040173	3	158019665	-	-	-	1
No					rs1526191	3	158018165	G	A	12714	0.99982	0.99974	2250.6	2981.9	1070.4	0	2250.6	2981.9	1070.4	0	820.07	974.94	305.99	1430.6	2007	764.44	0.40638	0.37766	0.42074	0	0.84739	0.75534	0.95066	0.69827	0.59624	0.81775	0.83548	0.77439	0.90139	1.01e-06	0.9998	-0.19647	0.040174	3	158018165	-	-	-	1
No					rs1526192	3	158018030	A	G	12711	0.99982	0.99973	2250.6	2981.9	1070.4	0	2250.6	2981.9	1070.4	0	820.08	974.92	305.99	1430.6	2007	764.44	0.40638	0.37766	0.42074	0	0.84736	0.75531	0.95063	0.69825	0.59623	0.81773	0.83546	0.77437	0.90137	1e-06	0.99979	-0.19649	0.040174	3	158018030	-	-	-	1
No					rs1526193	3	158017965	A	G	12709	0.99982	0.99973	2250.6	2981.9	1070.4	0	2250.6	2981.9	1070.4	0	820.09	974.91	305.99	1430.6	2007	764.44	0.40638	0.37765	0.42074	0	0.84735	0.7553	0.95061	0.69824	0.59622	0.81772	0.83546	0.77437	0.90136	1e-06	0.99979	-0.1965	0.040174	3	158017965	-	-	-	1
No					rs1526194	3	158017859	T	C	12707	0.99982	0.99973	2250.7	2981.9	1070.4	0	2250.7	2981.9	1070.4	0	820.11	974.9	305.99	1430.6	2007	764.44	0.40638	0.37765	0.42074	0	0.84732	0.75527	0.95058	0.69823	0.59621	0.81771	0.83544	0.77436	0.90135	1e-06	0.99978	-0.19652	0.040174	3	158017859	-	-	-	1
No					rs202156184	3	158017590	TTTATA	T	12704	0.97382	0.96085	2421.4	2909.2	972.38	0.046	2421.4	2909.2	972.38	0.046	876.13	945.47	279.38	1545.2	1963.8	692.99	0.38506	0.35798	0.39859	0	0.84915	0.75801	0.95124	0.71104	0.60484	0.83588	0.84132	0.77919	0.90839	8.9e-06	0.96317	-0.18302	0.041198	3	158017590	-	-	-	-
No					rs150726739	3	158017582	TTCACAC	T	12703	0.97382	0.96085	2421.4	2909.2	972.38	0.046	2421.4	2909.2	972.38	0.046	876.13	945.47	279.38	1545.2	1963.8	692.99	0.38506	0.35798	0.39859	0	0.84915	0.75801	0.95124	0.71104	0.60484	0.83588	0.84131	0.77919	0.90839	8.89e-06	0.96317	-0.18302	0.041198	3	158017582	-	-	-	-
No					rs201454466	3	158017581	T	TTA	12702	0.97382	0.96085	2421.4	2909.2	972.38	0.046	2421.4	2909.2	972.38	0.046	876.13	945.47	279.38	1545.2	1963.8	692.99	0.38506	0.35798	0.39859	0	0.84915	0.75801	0.95124	0.71104	0.60484	0.83588	0.84131	0.77919	0.90839	8.89e-06	0.96317	-0.18302	0.041198	3	158017581	-	-	-	-
No					rs1724700	3	158017153	C	T	12700	0.9998	0.99971	2250.7	2981.8	1070.4	0	2250.7	2981.8	1070.4	0	820.2	974.81	305.99	1430.6	2007	764.45	0.40637	0.37763	0.42074	0	0.84714	0.75512	0.95038	0.69815	0.59614	0.81761	0.83536	0.77428	0.90127	9.86e-07	0.99974	-0.19663	0.040175	3	158017153	-	-	-	1
No					rs1730007	3	158016997	T	C	12697	0.9998	0.99971	2250.8	2981.8	1070.4	0	2250.8	2981.8	1070.4	0	820.22	974.79	305.99	1430.6	2007	764.45	0.40637	0.37762	0.42074	0	0.84711	0.75508	0.95034	0.69813	0.59613	0.81759	0.83535	0.77427	0.90125	9.82e-07	0.99973	-0.19666	0.040175	3	158016997	-	-	-	1
No					rs1730045	3	158015635	A	G	12689	0.99978	0.99969	2250.9	2981.7	1070.4	0.001	2250.9	2981.7	1070.4	0.001	820.34	974.67	305.99	1430.5	2007	764.45	0.40636	0.37759	0.42074	0	0.84687	0.75488	0.95008	0.69803	0.59604	0.81746	0.83524	0.77417	0.90113	9.64e-07	0.99969	-0.19681	0.040175	3	158015635	-	-	-	1
No					rs827132	3	158014894	T	A	12683	0.99977	0.99969	2251	2981.6	1070.4	0.001	2251	2981.6	1070.4	0.001	820.41	974.6	305.99	1430.5	2007	764.45	0.40635	0.37758	0.42074	0	0.84674	0.75476	0.94993	0.69797	0.59599	0.81739	0.83518	0.77411	0.90107	9.54e-07	0.99968	-0.19689	0.040175	3	158014894	-	-	-	1
No					rs827131	3	158014597	G	C	12679	0.99973	0.99963	2253.9	2980.6	1068.5	0	2253.9	2980.6	1068.5	0	821.43	974.57	304.99	1432.4	2006	763.55	0.40597	0.3771	0.42041	0	0.84721	0.7552	0.95042	0.69656	0.59472	0.81584	0.83461	0.77357	0.90047	8.77e-07	0.99967	-0.19757	0.040178	3	158014597	-	-	-	1
No					rs865454	3	158013923	G	A	12671	0.99979	0.99974	2257	2983.7	1062.2	0	2257	2983.7	1062.2	0	823.49	978.52	298.99	1433.6	2005.2	763.25	0.40522	0.37518	0.42024	0	0.84951	0.75735	0.95288	0.68194	0.58179	0.79932	0.82838	0.76776	0.8938	3.26e-07	0.99968	-0.20544	0.040221	3	158013923	-	-	-	1
No					rs827129	3	158013249	A	G	12665	0.99977	0.99969	2251.1	2981.5	1070.4	0.002	2251.1	2981.5	1070.4	0.002	820.55	974.46	305.99	1430.5	2007	764.46	0.40634	0.37754	0.42074	0	0.84647	0.75452	0.94962	0.69784	0.59588	0.81724	0.83506	0.774	0.90094	9.34e-07	0.99969	-0.19706	0.040174	3	158013249	-	-	-	1
No					rs844119	3	158013223	C	T	12664	0.99977	0.99969	2251.1	2981.5	1070.4	0.001	2251.1	2981.5	1070.4	0.001	820.55	974.45	305.99	1430.5	2007	764.46	0.40634	0.37754	0.42074	0	0.84646	0.75451	0.94962	0.69784	0.59588	0.81724	0.83506	0.774	0.90093	9.34e-07	0.99969	-0.19706	0.040174	3	158013223	-	-	-	1
No					.	3	158013054	G	GA	12662	0.99964	0.99943	2251.2	2981.3	1070.5	0.005	2251.2	2981.3	1070.5	0.005	820.62	974.26	306.11	1430.6	2007	764.37	0.40633	0.37755	0.42072	0	0.84627	0.75434	0.9494	0.69815	0.59616	0.81759	0.83516	0.77409	0.90104	9.53e-07	0.99946	-0.19692	0.040178	3	158013054	-	-	-	-
No					.	3	158013053	A	AG	12661	0.9997	0.99954	2251.4	2981.3	1070.3	0.002	2251.4	2981.3	1070.3	0.002	820.64	974.37	305.99	1430.8	2006.9	764.32	0.40631	0.37752	0.4207	0	0.84648	0.75453	0.94964	0.69799	0.59601	0.81742	0.83513	0.77406	0.90101	9.46e-07	0.99957	-0.19697	0.040177	3	158013053	-	-	-	-
No					rs827128	3	158012346	T	G	12658	0.99975	0.99964	2256.1	2979.4	1067.5	0	2256.1	2979.4	1067.5	0	822.63	974.38	303.99	1433.4	2005	763.53	0.40572	0.37657	0.42029	0	0.84681	0.75487	0.94995	0.69377	0.59227	0.81266	0.83317	0.77223	0.89893	6.44e-07	0.99969	-0.19999	0.040179	3	158012346	-	-	-	1
No					rs827127	3	158012009	C	T	12654	0.99975	0.99964	2254.1	2980.4	1068.5	0.001	2254.1	2980.4	1068.5	0.001	821.66	974.35	304.99	1432.4	2006	763.55	0.40595	0.37704	0.42041	0	0.84678	0.75482	0.94993	0.69636	0.59455	0.81561	0.83442	0.77339	0.90026	8.49e-07	0.9997	-0.19782	0.040177	3	158012009	-	-	-	1
No					rs827126	3	158011934	T	C	12653	0.99978	0.9997	2251.2	2981.3	1070.5	0	2251.2	2981.3	1070.5	0	820.66	974.34	305.99	1430.5	2007	764.46	0.40633	0.37752	0.42074	0	0.84625	0.75433	0.94938	0.69774	0.5958	0.81712	0.83496	0.77391	0.90083	9.19e-07	0.99971	-0.19718	0.040174	3	158011934	-	-	-	1
No					rs13066362	3	158009477	A	G	12632	0.99939	0.99899	2255.8	2981.7	1065.5	0.002	2255.8	2981.7	1065.5	0.002	823.25	977.8	299.95	1432.5	2003.9	765.52	0.40558	0.37547	0.42063	0	0.84908	0.75694	0.95243	0.68182	0.58179	0.79905	0.82807	0.76748	0.89345	3.16e-07	0.99889	-0.20565	0.040218	3	158009477	-	-	-	1
No					rs827137	3	158008124	C	T	12616	0.99983	0.99977	2251.5	2982	1069.5	0	2251.5	2982	1069.5	0	820.99	975.02	304.99	1430.5	2007	764.47	0.40623	0.3772	0.42074	0	0.8465	0.75456	0.94964	0.69517	0.59353	0.81422	0.83384	0.77286	0.89963	7.73e-07	0.9999	-0.19857	0.04018	3	158008124	-	-	-	1
No					rs865455	3	158008001	A	G	12612	0.99983	0.99977	2251.5	2981	1070.5	0	2251.5	2981	1070.5	0	821	974.01	305.99	1430.5	2007	764.47	0.40631	0.37744	0.42074	0	0.84561	0.75376	0.94866	0.69744	0.59555	0.81677	0.83467	0.77364	0.90052	8.75e-07	0.99991	-0.19754	0.040168	3	158008001	-	-	-	1
No					rs1210359	3	158007807	G	A	12609	1	1	3133	2631	539	0	3133	2631	539	0	1110	843	148	2023	1788	391	0.29422	0.27106	0.30581	0	0.85928	0.76989	0.95904	0.68986	0.56321	0.84498	0.84413	0.77741	0.91658	1.68e-05	1	-0.18867	0.043843	3	158007807	-	-	-	1
No					rs827140	3	158004776	C	T	12578	0.99978	0.99968	2254.5	2979.8	1068.6	0	2254.5	2979.8	1068.6	0	822.15	973.85	304.99	1432.4	2006	763.65	0.40593	0.37693	0.42043	0	0.84582	0.75397	0.94886	0.69584	0.59411	0.81498	0.83394	0.77295	0.89975	7.99e-07	0.99991	-0.19827	0.040171	3	158004776	-	-	-	1
No					rs1730020	3	158003849	G	T	12568	0.9998	0.99972	2251.6	2980.8	1070.6	0	2251.6	2980.8	1070.6	0	821.15	973.85	305.99	1430.5	2007	764.59	0.40631	0.3774	0.42077	0	0.84529	0.75347	0.9483	0.69717	0.59531	0.81644	0.83446	0.77344	0.90029	8.63e-07	0.99992	-0.19765	0.040167	3	158003849	-	-	-	1
No					rs9838399	3	158003716	A	T	12567	0.99753	0.99609	2276	2967.9	1059.1	0.003	2276	2967.9	1059.1	0.003	827.01	970.43	303.56	1449	1997.5	755.53	0.40347	0.37543	0.41749	0	0.85119	0.75888	0.95474	0.70396	0.60093	0.82464	0.83871	0.77731	0.90495	1.54e-06	0.99618	-0.19342	0.040249	3	158003716	-	-	-	1
No					rs9820370	3	158003368	T	G	12565	0.99983	0.99977	2257.6	2983	1062.4	0	2257.6	2983	1062.4	0	824.15	977.85	298.99	1433.5	2005.2	763.36	0.40518	0.37502	0.42026	0	0.8482	0.75619	0.95142	0.68126	0.58122	0.79851	0.82775	0.76717	0.89312	2.98e-07	0.99992	-0.20609	0.040214	3	158003368	-	-	-	1
No					rs827101	3	157998142	C	T	12527	0.99977	0.99968	2254.6	2979.8	1068.6	0	2254.6	2979.8	1068.6	0	822.16	973.85	304.99	1432.4	2006	763.64	0.40592	0.37692	0.42042	0	0.84582	0.75397	0.94886	0.69584	0.59411	0.81499	0.83394	0.77295	0.89975	7.99e-07	0.99991	-0.19827	0.040171	3	157998142	-	-	-	1
No					rs827099	3	157996767	A	G	12519	0.99979	0.99972	2251.6	2980.8	1070.6	0	2251.6	2980.8	1070.6	0	821.16	973.85	305.99	1430.5	2007	764.58	0.40631	0.3774	0.42077	0	0.84529	0.75347	0.9483	0.69717	0.59532	0.81645	0.83446	0.77344	0.9003	8.63e-07	0.99991	-0.19764	0.040167	3	157996767	-	-	-	1
No					rs827098	3	157996727	T	A	12518	0.99958	0.99942	2252.8	2979.8	1070.4	0.002	2252.8	2979.8	1070.4	0.002	821.8	973.28	305.93	1431	2006.5	764.43	0.4062	0.37723	0.42068	0	0.84464	0.75289	0.94756	0.69689	0.59508	0.81611	0.83416	0.77315	0.89997	8.14e-07	0.99959	-0.19813	0.040171	3	157996727	-	-	-	1
No					rs827097	3	157996636	C	T	12517	0.99979	0.99972	2251.6	2980.8	1070.6	0	2251.6	2980.8	1070.6	0	821.16	973.85	305.99	1430.5	2007	764.58	0.40631	0.3774	0.42077	0	0.84529	0.75347	0.9483	0.69717	0.59532	0.81645	0.83446	0.77344	0.9003	8.63e-07	0.99991	-0.19764	0.040167	3	157996636	-	-	-	1
No					rs827096	3	157996457	A	C	12513	0.99979	0.99972	2251.6	2980.8	1070.6	0	2251.6	2980.8	1070.6	0	821.16	973.85	305.99	1430.5	2007	764.58	0.40631	0.3774	0.42077	0	0.84529	0.75347	0.9483	0.69717	0.59532	0.81645	0.83447	0.77344	0.9003	8.63e-07	0.99991	-0.19764	0.040167	3	157996457	-	-	-	1
No					rs1101158	3	157995772	T	A	12505	0.99979	0.99971	2251.6	2980.8	1070.6	0	2251.6	2980.8	1070.6	0	821.16	973.85	305.99	1430.5	2007	764.58	0.40631	0.3774	0.42077	0	0.84529	0.75347	0.9483	0.69717	0.59532	0.81645	0.83446	0.77344	0.9003	8.63e-07	0.99991	-0.19765	0.040168	3	157995772	-	-	-	1
No					rs1193505	3	157994327	G	A	12496	0.99977	0.99967	2254.6	2979.8	1068.6	0.001	2254.6	2979.8	1068.6	0.001	822.16	973.85	304.99	1432.4	2006	763.64	0.40592	0.37692	0.42042	0	0.84583	0.75398	0.94887	0.69585	0.59412	0.815	0.83395	0.77295	0.89976	7.99e-07	0.99991	-0.19827	0.040171	3	157994327	-	-	-	1
No					rs2682404	3	157993937	G	A	12491	0.99979	0.99971	2251.6	2980.8	1070.6	0	2251.6	2980.8	1070.6	0	821.16	973.85	305.99	1430.5	2007	764.58	0.40631	0.3774	0.42076	0	0.84529	0.75347	0.9483	0.69718	0.59533	0.81646	0.83447	0.77345	0.9003	8.64e-07	0.99991	-0.19764	0.040167	3	157993937	-	-	-	1
No					rs2682405	3	157993838	G	T	12490	0.99979	0.99971	2251.6	2980.8	1070.6	0	2251.6	2980.8	1070.6	0	821.16	973.85	305.99	1430.5	2007	764.58	0.40631	0.3774	0.42076	0	0.84529	0.75347	0.9483	0.69718	0.59533	0.81646	0.83447	0.77345	0.9003	8.64e-07	0.99991	-0.19764	0.040167	3	157993838	-	-	-	1
No					rs1193506	3	157993471	T	C	12484	0.99979	0.99971	2251.6	2980.8	1070.6	0	2251.6	2980.8	1070.6	0	821.16	973.85	305.99	1430.5	2007	764.58	0.40631	0.3774	0.42076	0	0.8453	0.75348	0.94831	0.69718	0.59533	0.81646	0.83447	0.77345	0.9003	8.64e-07	0.99991	-0.19764	0.040167	3	157993471	-	-	-	1
No					rs1193507	3	157993404	C	T	12483	0.99977	0.99967	2254.6	2979.8	1068.6	0	2254.6	2979.8	1068.6	0	822.16	973.85	304.99	1432.4	2006	763.64	0.40592	0.37692	0.42042	0	0.84583	0.75398	0.94887	0.69585	0.59412	0.815	0.83395	0.77295	0.89976	7.99e-07	0.99991	-0.19826	0.040171	3	157993404	-	-	-	1
No					rs7621971	3	157992864	G	A	12480	0.99767	0.99655	2261	2975.5	1066.5	0.001	2261	2975.5	1066.5	0.001	824.66	972.13	304.21	1436.3	2003.4	762.32	0.40525	0.37614	0.4198	0	0.84516	0.75342	0.94807	0.69504	0.59339	0.8141	0.8333	0.77233	0.89908	6.81e-07	0.99666	-0.19982	0.040231	3	157992864	-	-	-	-
No					rs7643792	3	157992814	A	G	12478	0.99979	0.99971	2251.6	2980.8	1070.6	0	2251.6	2980.8	1070.6	0	821.16	973.85	305.99	1430.5	2007	764.58	0.40631	0.3774	0.42076	0	0.8453	0.75348	0.94831	0.69718	0.59533	0.81646	0.83447	0.77345	0.9003	8.64e-07	0.99991	-0.19764	0.040168	3	157992814	-	-	-	1
No					rs7621674	3	157992751	C	T	12477	0.99979	0.99971	2251.6	2980.8	1070.6	0	2251.6	2980.8	1070.6	0	821.16	973.85	305.99	1430.5	2007	764.58	0.40631	0.3774	0.42076	0	0.8453	0.75348	0.94831	0.69718	0.59533	0.81646	0.83447	0.77345	0.9003	8.64e-07	0.99991	-0.19764	0.040168	3	157992751	-	-	-	1
No					rs2698322	3	157992636	G	C	12476	0.99979	0.99971	2251.6	2980.8	1070.6	0.001	2251.6	2980.8	1070.6	0.001	821.16	973.85	305.99	1430.5	2007	764.58	0.40631	0.3774	0.42076	0	0.8453	0.75347	0.9483	0.69718	0.59533	0.81646	0.83447	0.77345	0.9003	8.64e-07	0.99991	-0.19764	0.040168	3	157992636	-	-	-	1
No					rs1852285	3	157992277	A	G	12472	0.99979	0.99971	2251.6	2980.8	1070.6	0	2251.6	2980.8	1070.6	0	821.16	973.85	305.99	1430.5	2007	764.58	0.40631	0.3774	0.42076	0	0.84529	0.75347	0.9483	0.69718	0.59533	0.81646	0.83447	0.77345	0.9003	8.64e-07	0.99991	-0.19764	0.040168	3	157992277	-	-	-	1
No					rs1730042	3	157991826	G	A	12467	0.99979	0.99971	2251.6	2980.8	1070.6	0	2251.6	2980.8	1070.6	0	821.16	973.85	305.99	1430.5	2007	764.58	0.40631	0.3774	0.42076	0	0.84529	0.75347	0.9483	0.69718	0.59533	0.81646	0.83447	0.77345	0.9003	8.64e-07	0.99991	-0.19764	0.040168	3	157991826	-	-	-	1
No					rs1630304	3	157991354	T	C	12463	0.99979	0.99971	2251.6	2980.8	1070.6	0	2251.6	2980.8	1070.6	0	821.16	973.85	305.99	1430.5	2007	764.57	0.40631	0.3774	0.42076	0	0.8453	0.75347	0.9483	0.69718	0.59533	0.81646	0.83447	0.77345	0.90031	8.64e-07	0.99991	-0.19764	0.040168	3	157991354	-	-	-	1
No					rs2693527	3	157991013	A	G	12460	0.99949	0.99914	2256.9	2982.5	1063.7	0	2256.9	2982.5	1063.7	0	824.01	977.64	299.35	1432.9	2004.8	764.32	0.40535	0.37514	0.42045	0	0.84796	0.75597	0.95116	0.68104	0.58107	0.79821	0.82754	0.76697	0.89288	2.88e-07	0.9993	-0.20635	0.040217	3	157991013	-	-	-	1
No					rs1213048	3	157989979	T	C	12455	0.99979	0.99971	2251.6	2980.8	1070.6	0	2251.6	2980.8	1070.6	0	821.16	973.85	305.99	1430.5	2007	764.57	0.40631	0.3774	0.42076	0	0.8453	0.75348	0.94831	0.69719	0.59533	0.81647	0.83447	0.77345	0.90031	8.64e-07	0.99991	-0.19764	0.040168	3	157989979	33	-	-	1
No					rs1193521	3	157989300	A	G	12450	0.99979	0.99971	2251.6	2980.8	1070.6	0	2251.6	2980.8	1070.6	0	821.16	973.85	305.99	1430.5	2007	764.57	0.40631	0.3774	0.42076	0	0.8453	0.75348	0.94831	0.69719	0.59533	0.81647	0.83447	0.77345	0.90031	8.64e-07	0.99991	-0.19764	0.040168	3	157989300	-	-	-	1
No					rs5853820	3	157988924	A	AT	12447	0.99979	0.99971	2251.6	2980.8	1070.6	0	2251.6	2980.8	1070.6	0	821.16	973.85	305.99	1430.5	2007	764.57	0.40631	0.3774	0.42076	0	0.8453	0.75348	0.94831	0.69719	0.59533	0.81647	0.83447	0.77345	0.90031	8.64e-07	0.99991	-0.19764	0.040168	3	157988924	-	-	-	-
No					rs827092	3	157985182	T	C	12422	0.99977	0.99967	2256.6	2978.8	1067.6	0.001	2256.6	2978.8	1067.6	0.001	823.16	973.85	303.99	1433.4	2005	763.61	0.40568	0.37645	0.4203	0	0.84581	0.75398	0.94882	0.69324	0.59183	0.81203	0.83268	0.77177	0.8984	6.04e-07	0.9999	-0.20046	0.040173	3	157985182	-	-	-	1
No					rs827093	3	157984743	C	G	12417	0.99979	0.9997	2251.6	2980.8	1070.6	0	2251.6	2980.8	1070.6	0	821.16	973.85	305.99	1430.5	2007	764.57	0.40631	0.3774	0.42076	0	0.8453	0.75348	0.94831	0.69719	0.59534	0.81648	0.83448	0.77345	0.90031	8.64e-07	0.99991	-0.19763	0.040168	3	157984743	-	-	-	1
No					rs827094	3	157984410	A	C	12414	0.99977	0.99966	2254.6	2979.8	1068.6	0	2254.6	2979.8	1068.6	0	822.16	973.85	304.99	1432.4	2006	763.63	0.40592	0.37692	0.42042	0	0.84583	0.75398	0.94888	0.69586	0.59413	0.81501	0.83395	0.77296	0.89976	8e-07	0.9999	-0.19826	0.040171	3	157984410	-	-	-	1
No					rs827095	3	157984210	A	T	12412	0.99978	0.99969	2252.6	2979.9	1070.5	0	2252.6	2979.9	1070.5	0	821.16	973.85	305.99	1431.4	2006	764.55	0.40623	0.3774	0.42065	0	0.84626	0.75434	0.94938	0.69768	0.59576	0.81704	0.83487	0.77382	0.90074	9.02e-07	0.99991	-0.19729	0.040164	3	157984210	-	-	-	1
No					rs827108	3	157982997	G	A	12392	0.99977	0.99966	2254.6	2979.8	1068.6	0	2254.6	2979.8	1068.6	0	822.16	973.85	304.99	1432.4	2006	763.63	0.40592	0.37692	0.42042	0	0.84584	0.75398	0.94888	0.69586	0.59413	0.81501	0.83396	0.77296	0.89976	8e-07	0.9999	-0.19826	0.040171	3	157982997	-	-	-	1
No					rs1724652	3	157981572	G	C	12380	0.99977	0.99966	2254.6	2979.8	1068.6	0	2254.6	2979.8	1068.6	0	822.16	973.85	304.99	1432.4	2006	763.63	0.40592	0.37692	0.42042	0	0.84584	0.75398	0.94888	0.69586	0.59413	0.81502	0.83396	0.77296	0.89977	8e-07	0.9999	-0.19826	0.040171	3	157981572	-	-	-	1
No					rs827109	3	157980974	G	A	12376	0.99979	0.9997	2251.6	2980.8	1070.6	0	2251.6	2980.8	1070.6	0	821.16	973.85	305.99	1430.5	2007	764.56	0.40631	0.3774	0.42076	0	0.8453	0.75348	0.94831	0.6972	0.59534	0.81648	0.83448	0.77346	0.90032	8.65e-07	0.99991	-0.19763	0.040168	3	157980974	-	-	-	1
No					rs827110	3	157980930	A	T	12375	0.99979	0.9997	2251.6	2980.8	1070.6	0	2251.6	2980.8	1070.6	0	821.16	973.85	305.99	1430.5	2007	764.56	0.40631	0.3774	0.42076	0	0.8453	0.75348	0.94831	0.6972	0.59534	0.81648	0.83448	0.77346	0.90032	8.65e-07	0.99991	-0.19763	0.040168	3	157980930	-	-	-	1
No					rs827111	3	157980742	T	G	12374	0.99979	0.9997	2251.6	2980.8	1070.6	0	2251.6	2980.8	1070.6	0	821.16	973.85	305.99	1430.5	2007	764.56	0.40631	0.3774	0.42076	0	0.8453	0.75348	0.94831	0.6972	0.59535	0.81648	0.83448	0.77346	0.90032	8.65e-07	0.99991	-0.19763	0.040168	3	157980742	-	-	-	1
No					rs827112	3	157979983	T	A	12368	0.99768	0.99656	2246.5	2981.7	1074.8	0.002	2246.5	2981.7	1074.8	0.002	819.56	974.16	307.29	1427	2007.5	767.51	0.40705	0.37809	0.42153	0	0.8449	0.75308	0.94792	0.6971	0.59537	0.81622	0.83429	0.7733	0.90009	7.71e-07	0.99696	-0.19874	0.040208	3	157979983	-	-	-	1
No					rs827113	3	157979704	C	T	12363	0.99979	0.9997	2251.6	2980.8	1070.6	0	2251.6	2980.8	1070.6	0	821.16	973.85	305.99	1430.5	2007	764.56	0.40631	0.3774	0.42076	0	0.8453	0.75348	0.94831	0.6972	0.59535	0.81649	0.83448	0.77346	0.90032	8.65e-07	0.99991	-0.19763	0.040168	3	157979704	-	-	-	1
No					rs827114	3	157979174	T	C	12359	0.99977	0.99966	2254.6	2979.8	1068.6	0	2254.6	2979.8	1068.6	0	822.16	973.85	304.99	1432.4	2006	763.62	0.40592	0.37692	0.42042	0	0.84584	0.75398	0.94888	0.69587	0.59414	0.81503	0.83396	0.77297	0.89977	8e-07	0.9999	-0.19826	0.040171	3	157979174	-	-	-	1
No					rs1095626	3	157977962	T	C	12350	0.99979	0.9997	2251.7	2980.8	1070.6	0.001	2251.7	2980.8	1070.6	0.001	821.16	973.85	305.99	1430.5	2007	764.56	0.40631	0.3774	0.42076	0	0.8453	0.75348	0.94831	0.6972	0.59535	0.81649	0.83448	0.77346	0.90032	8.65e-07	0.99991	-0.19763	0.040168	3	157977962	-	-	-	1
No					rs1095627	3	157977406	A	G	12336	0.99976	0.99966	2254.6	2979.8	1068.6	0	2254.6	2979.8	1068.6	0	822.16	973.85	304.99	1432.4	2006	763.62	0.40592	0.37692	0.42042	0	0.84584	0.75399	0.94888	0.69587	0.59414	0.81502	0.83396	0.77296	0.89977	8e-07	0.9999	-0.19826	0.040171	3	157977406	-	-	-	1
No					rs1095628	3	157976574	T	C	12329	0.99978	0.9997	2251.7	2980.8	1070.6	0	2251.7	2980.8	1070.6	0	821.16	973.85	305.99	1430.5	2007	764.56	0.40631	0.3774	0.42076	0	0.8453	0.75348	0.94831	0.69721	0.59535	0.81649	0.83448	0.77346	0.90032	8.65e-07	0.99991	-0.19763	0.040168	3	157976574	-	-	-	1
No					rs1730058	3	157976047	A	G	12324	0.99888	0.99808	2247.7	2983.1	1072.3	0.002	2247.7	2983.1	1072.3	0.002	819.88	974.87	306.25	1427.8	2008.2	766	0.40676	0.37777	0.42125	0	0.8454	0.75354	0.94845	0.69625	0.59454	0.81535	0.8341	0.77311	0.89989	8.07e-07	0.99865	-0.19831	0.040194	3	157976047	-	-	-	1
No					rs2693529	3	157975178	T	C	12314	0.99784	0.9963	2243.5	2984.8	1074.7	0.003	2243.5	2984.8	1074.7	0.003	817.83	975.73	307.43	1425.7	2009.1	767.23	0.40728	0.37853	0.42165	0	0.84664	0.75462	0.94989	0.69854	0.59658	0.81792	0.83547	0.7744	0.90135	8.73e-07	0.99662	-0.19785	0.040228	3	157975178	-	-	-	1
No					rs2693530	3	157974404	C	G	12304	0.99978	0.9997	2251.7	2980.8	1070.5	0	2251.7	2980.8	1070.5	0	821.16	973.85	305.99	1430.5	2007	764.55	0.40631	0.3774	0.42076	0	0.84531	0.75348	0.94832	0.69721	0.59535	0.8165	0.83449	0.77346	0.90032	8.65e-07	0.99991	-0.19763	0.040168	3	157974404	-	-	-	1
No					rs2698323	3	157974243	T	C	12302	0.99978	0.9997	2251.7	2980.8	1070.5	0	2251.7	2980.8	1070.5	0	821.16	973.85	305.99	1430.5	2007	764.55	0.40631	0.3774	0.42076	0	0.84531	0.75348	0.94832	0.69721	0.59535	0.8165	0.83449	0.77346	0.90032	8.65e-07	0.99991	-0.19763	0.040168	3	157974243	-	-	-	1
No					rs1724654	3	157973793	C	T	12295	0.99976	0.99965	2254.6	2979.8	1068.6	0	2254.6	2979.8	1068.6	0	822.16	973.85	304.99	1432.4	2006	763.62	0.40592	0.37692	0.42042	0	0.84584	0.75399	0.94888	0.69588	0.59414	0.81503	0.83396	0.77297	0.89977	8.01e-07	0.9999	-0.19825	0.040171	3	157973793	-	-	-	1
No					rs7637291	3	157973414	G	T	12291	0.99668	0.9948	2264.2	2976.9	1061.8	0.011	2264.2	2976.9	1061.8	0.011	826.03	971.95	303.02	1438.2	2005	758.79	0.40462	0.37553	0.41916	0	0.84402	0.75244	0.94674	0.6953	0.5935	0.81456	0.83334	0.77235	0.89914	6.42e-07	0.99504	-0.20056	0.040289	3	157973414	-	-	-	1
No					rs7636974	3	157973215	C	G	12289	0.99978	0.99969	2251.7	2980.8	1070.5	0	2251.7	2980.8	1070.5	0	821.16	973.85	305.99	1430.5	2007	764.55	0.40631	0.3774	0.42076	0	0.84531	0.75348	0.94832	0.69721	0.59536	0.8165	0.83449	0.77346	0.90032	8.65e-07	0.99991	-0.19763	0.040168	3	157973215	-	-	-	1
No					rs6441184	3	157973135	C	A	12288	0.99278	0.98876	2284	2969.8	1049.1	0.014	2284	2969.8	1049.1	0.014	833.67	967.4	299.92	1450.4	2002.4	749.17	0.40203	0.37298	0.41656	0	0.84049	0.74944	0.9426	0.69649	0.59427	0.8163	0.83313	0.77209	0.899	5.96e-07	0.98984	-0.20184	0.04043	3	157973135	-	-	-	1
No					rs6441183	3	157973125	G	T	12287	0.99245	0.98813	2285.6	2968.9	1048.5	0.016	2285.6	2968.9	1048.5	0.016	834.53	966.81	299.65	1451	2002.1	748.84	0.40187	0.37271	0.41645	0	0.83962	0.74867	0.94161	0.69576	0.59363	0.81546	0.83257	0.77156	0.8984	5.53e-07	0.98922	-0.2025	0.040443	3	157973125	-	-	-	1
No					rs6441182	3	157973016	G	A	12286	0.99976	0.99965	2254.6	2979.8	1068.6	0	2254.6	2979.8	1068.6	0	822.16	973.85	304.99	1432.4	2006	763.62	0.40592	0.37692	0.42042	0	0.84584	0.75399	0.94888	0.69588	0.59414	0.81503	0.83396	0.77297	0.89977	8.01e-07	0.9999	-0.19825	0.040171	3	157973016	-	-	-	1
No					rs1193537	3	157972453	T	C	12278	0.99978	0.99969	2251.7	2980.8	1070.5	0	2251.7	2980.8	1070.5	0	821.16	973.85	305.99	1430.5	2007	764.55	0.40631	0.3774	0.42076	0	0.84531	0.75348	0.94832	0.69721	0.59536	0.8165	0.83449	0.77347	0.90032	8.65e-07	0.99991	-0.19763	0.040168	3	157972453	-	-	-	1
No					rs1193535	3	157971920	T	C	12272	0.99974	0.99961	2256.7	2978.8	1067.5	0	2256.7	2978.8	1067.5	0	823.2	973.81	303.99	1433.5	2005	763.54	0.40567	0.37644	0.42028	0	0.84578	0.75395	0.94878	0.69329	0.59187	0.81209	0.8327	0.77179	0.89842	6.05e-07	0.99986	-0.20045	0.040174	3	157971920	-	-	-	1
No					rs1193534	3	157971906	A	G	12271	0.99974	0.99961	2254.7	2979.8	1068.6	0	2254.7	2979.8	1068.6	0	822.2	973.81	304.99	1432.5	2005.9	763.57	0.40591	0.37691	0.4204	0	0.8458	0.75395	0.94884	0.69591	0.59417	0.81507	0.83397	0.77297	0.89978	8.01e-07	0.99986	-0.19825	0.040172	3	157971906	-	-	-	1
No					rs1095641	3	157971102	A	G	12258	0.99978	0.99969	2251.7	2980.8	1070.5	0	2251.7	2980.8	1070.5	0	821.16	973.85	305.99	1430.5	2007	764.55	0.40631	0.3774	0.42076	0	0.84531	0.75348	0.94832	0.69722	0.59536	0.8165	0.83449	0.77347	0.90032	8.65e-07	0.99991	-0.19763	0.040168	3	157971102	-	-	-	1
No					rs34546279	3	157970835	A	AT	12253	0.99977	0.99967	2251.7	2980.7	1070.6	0	2251.7	2980.7	1070.6	0	821.16	973.81	306.03	1430.5	2006.9	764.59	0.40631	0.37741	0.42076	0	0.84529	0.75347	0.9483	0.69726	0.5954	0.81655	0.8345	0.77348	0.90034	8.68e-07	0.99987	-0.19761	0.040168	3	157970835	-	-	-	-
No					rs1104289	3	157970694	A	G	12250	0.99978	0.99969	2251.7	2980.8	1070.5	0	2251.7	2980.8	1070.5	0	821.16	973.85	305.99	1430.5	2007	764.55	0.40631	0.3774	0.42076	0	0.84531	0.75348	0.94832	0.69722	0.59536	0.8165	0.83449	0.77347	0.90032	8.65e-07	0.99991	-0.19763	0.040168	3	157970694	-	-	-	1
No					rs1095640	3	157970566	A	G	12246	0.99978	0.99969	2251.7	2980.8	1070.5	0	2251.7	2980.8	1070.5	0	821.16	973.85	305.99	1430.5	2007	764.55	0.40631	0.3774	0.42076	0	0.84531	0.75349	0.94832	0.69722	0.59536	0.8165	0.83449	0.77347	0.90033	8.65e-07	0.99991	-0.19763	0.040168	3	157970566	-	-	-	1
No					rs1095639	3	157970027	C	T	12239	0.99978	0.99969	2251.7	2980.8	1070.5	0	2251.7	2980.8	1070.5	0	821.16	973.85	305.99	1430.5	2007	764.55	0.40631	0.3774	0.42076	0	0.84531	0.75349	0.94832	0.69722	0.59536	0.8165	0.83449	0.77347	0.90033	8.65e-07	0.99991	-0.19763	0.040168	3	157970027	-	-	-	1
No					rs1095638	3	157969918	T	C	12238	0.99824	0.99695	2248.9	2981.5	1072.6	0.002	2248.9	2981.5	1072.6	0.002	819.94	974.74	306.33	1429	2006.8	766.23	0.40668	0.37777	0.42114	0	0.84653	0.75456	0.94972	0.69675	0.59499	0.81592	0.83451	0.77349	0.90033	8.8e-07	0.99692	-0.19777	0.040223	3	157969918	-	-	-	1
No					rs1095637	3	157968802	A	G	12230	0.99968	0.99951	2254.4	2979.7	1068.9	0	2254.4	2979.7	1068.9	0	822.16	973.55	305.29	1432.2	2006.2	763.61	0.40596	0.377	0.42044	0	0.84536	0.75356	0.94835	0.69646	0.59466	0.81568	0.83413	0.77313	0.89995	8.21e-07	0.9997	-0.19806	0.040173	3	157968802	-	-	-	1
No					rs1095635	3	157968239	C	A	12228	0.99976	0.99965	2254.6	2979.8	1068.6	0	2254.6	2979.8	1068.6	0	822.16	973.84	304.99	1432.4	2005.9	763.61	0.40592	0.37692	0.42042	0	0.84584	0.75399	0.94888	0.69588	0.59415	0.81504	0.83397	0.77297	0.89978	8.01e-07	0.9999	-0.19825	0.040171	3	157968239	-	-	-	1
No					rs1204962	3	157967597	C	T	12221	0.99978	0.99969	2251.7	2980.8	1070.5	0	2251.7	2980.8	1070.5	0	821.16	973.84	305.99	1430.5	2006.9	764.55	0.4063	0.3774	0.42076	0	0.84531	0.75348	0.94832	0.69722	0.59536	0.81651	0.83449	0.77347	0.90033	8.65e-07	0.99991	-0.19763	0.040168	3	157967597	-	-	-	1
No					rs1104288	3	157967519	A	C	12220	0.99978	0.99969	2251.7	2980.8	1070.5	0	2251.7	2980.8	1070.5	0	821.16	973.84	305.99	1430.5	2006.9	764.55	0.4063	0.3774	0.42076	0	0.84531	0.75348	0.94832	0.69722	0.59536	0.81651	0.83449	0.77347	0.90033	8.65e-07	0.99991	-0.19763	0.040168	3	157967519	-	-	-	1
No					rs113903840	3	157966691	C	CCA	12213	0.99102	0.98678	2203.3	2990.6	1109.1	0.009	2203.3	2990.6	1109.1	0.009	804.7	975.55	320.74	1398.6	2015	788.39	0.4132	0.38483	0.42739	0	0.84143	0.74957	0.94455	0.70708	0.60488	0.82655	0.8381	0.777	0.904	1.31e-06	0.98694	-0.19493	0.040293	3	157966691	-	-	-	-
No					rs827181	3	157966443	G	T	12209	0.99961	0.99947	2252.8	2979.8	1070.5	0	2252.8	2979.8	1070.5	0	821.76	973.27	305.96	1431	2006.5	764.49	0.40621	0.37725	0.42069	0	0.84468	0.75293	0.94761	0.69694	0.59512	0.81617	0.83418	0.77318	0.9	8.18e-07	0.99964	-0.19807	0.040169	3	157966443	-	-	-	1
No					rs827180	3	157966191	C	T	12206	0.99978	0.99969	2251.7	2980.8	1070.5	0	2251.7	2980.8	1070.5	0	821.16	973.84	305.99	1430.5	2006.9	764.54	0.4063	0.3774	0.42076	0	0.84531	0.75349	0.94832	0.69722	0.59536	0.81651	0.83449	0.77347	0.90033	8.66e-07	0.99991	-0.19762	0.040168	3	157966191	-	-	-	1
No					rs827179	3	157965389	T	A	12201	0.99978	0.99969	2251.7	2980.8	1070.5	0	2251.7	2980.8	1070.5	0	821.16	973.84	305.99	1430.5	2006.9	764.54	0.4063	0.3774	0.42076	0	0.84531	0.75349	0.94832	0.69723	0.59537	0.81651	0.83449	0.77347	0.90033	8.66e-07	0.99991	-0.19762	0.040168	3	157965389	-	-	-	1
No					rs827178	3	157965315	C	A	12199	0.99978	0.99969	2251.7	2980.8	1070.5	0	2251.7	2980.8	1070.5	0	821.16	973.84	305.99	1430.5	2006.9	764.54	0.4063	0.3774	0.42076	0	0.84531	0.75349	0.94832	0.69723	0.59537	0.81651	0.83449	0.77347	0.90033	8.66e-07	0.99991	-0.19762	0.040168	3	157965315	-	-	-	1
No					rs827177	3	157965276	T	A	12198	0.99976	0.99965	2254.6	2979.8	1068.6	0	2254.6	2979.8	1068.6	0	822.16	973.84	304.99	1432.4	2005.9	763.61	0.40592	0.37692	0.42041	0	0.84584	0.75399	0.94889	0.69589	0.59415	0.81505	0.83397	0.77297	0.89978	8.01e-07	0.9999	-0.19825	0.040171	3	157965276	-	-	-	1
No					rs827176	3	157964669	A	G	12192	0.99976	0.99965	2254.6	2979.8	1068.6	0.001	2254.6	2979.8	1068.6	0.001	822.16	973.84	304.99	1432.4	2005.9	763.6	0.40592	0.37692	0.42041	0	0.84584	0.75399	0.94888	0.69589	0.59415	0.81505	0.83397	0.77298	0.89978	8.01e-07	0.9999	-0.19825	0.040171	3	157964669	-	-	-	-
No					rs827171	3	157958667	G	A	12130	0.99971	0.99957	2255.4	2979.7	1067.9	0	2255.4	2979.7	1067.9	0	822.15	973.8	305.05	1433.2	2005.9	762.84	0.4058	0.37694	0.42023	0	0.84629	0.75439	0.94938	0.69712	0.59521	0.8165	0.83467	0.77362	0.90053	8.6e-07	0.99982	-0.19771	0.040176	3	157958667	-	-	-	1
No					rs36018934	3	157953440	AT	A	12071	0.99972	0.99959	2252.5	2980.8	1069.8	0	2252.5	2980.8	1069.8	0	821.17	973.78	306.05	1431.3	2007	763.74	0.40618	0.37741	0.42057	0	0.84569	0.75383	0.94874	0.69845	0.59641	0.81795	0.83517	0.7741	0.90107	9.27e-07	0.99981	-0.19711	0.040173	3	157953440	-	-	-	-
No					rs1730059	3	157953375	A	G	12066	0.99971	0.99956	2255.4	2979.8	1067.8	0	2255.4	2979.8	1067.8	0	822.17	973.78	305.05	1433.2	2006	762.78	0.40579	0.37693	0.42022	0	0.84623	0.75434	0.94932	0.69715	0.59523	0.81653	0.83467	0.77362	0.90054	8.59e-07	0.99981	-0.19772	0.040176	3	157953375	-	-	-	1
No					rs827102	3	157940116	A	G	11928	0.99956	0.99931	1806.5	3111.9	1384.6	0.003	1806.5	3111.9	1384.6	0.003	673.24	1019.4	408.36	1133.3	2092.4	976.26	0.46653	0.43696	0.48132	0	0.82009	0.72645	0.9258	0.70412	0.60616	0.8179	0.83634	0.77631	0.901	4.87e-07	0.99943	-0.20023	0.039797	3	157940116	-	-	-	1
No					rs4680421	3	157934971	G	A	11885	0.99926	0.99847	3120.9	2604.4	577.75	0	3120.9	2604.4	577.75	0	980.2	895.65	225.15	2140.7	1708.7	352.59	0.29826	0.32031	0.28724	0	1.1447	1.0248	1.2787	1.3946	1.1608	1.6754	1.1694	1.0793	1.2671	9.7e-05	0.99888	0.16898	0.043352	3	157934971	-	-	-	1
No					rs699927	3	157932227	T	G	11862	0.99981	0.99976	2258.7	2982.7	1061.6	0.001	2258.7	2982.7	1061.6	0.001	824.4	977.6	299	1434.3	2005.1	762.59	0.40503	0.37496	0.42007	0	0.84827	0.75626	0.95148	0.68216	0.58199	0.79958	0.82821	0.76759	0.89361	3.14e-07	0.99994	-0.2057	0.040217	3	157932227	-	-	-	1
No					rs864877	3	157920326	T	A	11757	0.99841	0.99794	2249.1	2989.3	1064.7	0	2249.1	2989.3	1064.7	0	821.6	978.57	300.83	1427.5	2010.7	763.84	0.40604	0.37607	0.42103	0	0.84558	0.7538	0.94855	0.68428	0.5839	0.80192	0.82883	0.7682	0.89425	4.05e-07	0.99801	-0.20404	0.040272	3	157920326	-	-	-	1
No					rs34541784	3	157917771	A	AAT	11733	0.99845	0.998	2249	2989.3	1064.8	0	2249	2989.3	1064.8	0	821.53	978.61	300.85	1427.4	2010.6	763.93	0.40606	0.37609	0.42105	0	0.84568	0.75388	0.94866	0.68426	0.58389	0.8019	0.82884	0.76821	0.89426	4.07e-07	0.99807	-0.20399	0.04027	3	157917771	-	-	-	-
No					rs852325	3	157915935	G	A	11708	0.97134	0.956	1063.7	2985	2254.3	0.045	1063.7	2985	2254.3	0.045	403.56	1003.6	693.78	660.14	1981.3	1560.5	0.40555	0.43093	0.39286	0	0.82862	0.71658	0.95818	0.72725	0.62422	0.84729	0.8545	0.79265	0.92117	3.37e-05	0.95449	-0.17092	0.041219	3	157915935	-	-	-	1
No					rs844142	3	157915901	A	T	11706	0.97123	0.9558	1064.2	2985.4	2253.4	0.04	1064.2	2985.4	2253.4	0.04	403.92	1003.2	693.87	660.29	1982.2	1559.5	0.40567	0.431	0.393	0	0.82732	0.71547	0.95665	0.72734	0.62431	0.84736	0.85477	0.79291	0.92147	3.49e-05	0.95439	-0.17059	0.041219	3	157915901	-	-	-	1
No					rs79213222	3	157915089	T	C	11696	0.99838	0.99785	2248.6	2989.5	1065	0.001	2248.6	2989.5	1065	0.001	821.48	978.65	300.87	1427.1	2010.8	764.09	0.40611	0.37611	0.42111	0	0.84547	0.75369	0.94843	0.68405	0.58371	0.80164	0.8287	0.76807	0.8941	3.95e-07	0.99792	-0.20423	0.040273	3	157915089	-	-	-	1
No					rs138839097	3	157914871	G	A	11695	0.99834	0.99777	2249.6	2990.5	1062.9	0.001	2249.6	2990.5	1062.9	0.001	822.5	978.6	299.9	1427.1	2011.9	762.99	0.40586	0.37563	0.42098	0	0.84395	0.75236	0.94669	0.68198	0.58186	0.79933	0.82748	0.76693	0.8928	3.28e-07	0.99783	-0.20575	0.04029	3	157914871	-	-	-	1
No					rs1193518	3	157912479	C	A	11668	0.99825	0.99764	2246.3	2986.1	1070.5	0.004	2246.3	2986.1	1070.5	0.004	819.7	974.85	306.46	1426.6	2011.3	764.08	0.40673	0.37786	0.42116	0	0.84357	0.75191	0.9464	0.69805	0.59607	0.81748	0.83473	0.7737	0.90057	1.04e-06	0.9978	-0.19653	0.040236	3	157912479	-	-	-	1
No					rs827154	3	157907712	T	C	11622	0.99794	0.99717	2253.6	2987.1	1062.3	0.001	2253.6	2987.1	1062.3	0.001	823.48	977.95	299.57	1430.1	2009.2	762.71	0.4055	0.37532	0.42058	0	0.84532	0.7536	0.9482	0.68211	0.58197	0.79949	0.82771	0.76714	0.89307	3.25e-07	0.9972	-0.20583	0.040295	3	157907712	-	-	-	1
No					rs1730028	3	157900789	T	G	11568	0.99905	0.99849	2246.4	2990.9	1065.6	0.001	2246.4	2990.9	1065.6	0.001	820.79	978.88	301.33	1425.6	2012.1	764.3	0.40633	0.37638	0.42131	0	0.84502	0.75328	0.94794	0.68479	0.58436	0.80247	0.829	0.76836	0.89442	4.4e-07	0.99856	-0.20336	0.040264	3	157900789	-	-	-	1
No					rs34210149	3	157899374	A	ATC	11555	0.99386	0.98884	3094.4	2655	553.62	0.019	3094.4	2655	553.62	0.019	1097.4	848.5	155.05	1996.9	1806.5	398.57	0.29845	0.27573	0.30981	0	0.85465	0.7657	0.95393	0.70784	0.57976	0.86421	0.84809	0.78136	0.92052	2.66e-05	0.98816	-0.18461	0.043949	3	157899374	-	-	-	-
No					rs75936762	3	157898693	A	G	11547	0.99754	0.99524	3115.6	2605.7	581.69	0.003	3115.6	2605.7	581.69	0.003	979	895.11	226.89	2136.6	1710.6	354.8	0.29899	0.32101	0.28798	0	1.1421	1.0224	1.2758	1.3957	1.1623	1.6759	1.169	1.0789	1.2665	9.23e-05	0.9956	0.16957	0.04337	3	157898693	-	-	-	1
No					rs4679822	3	157889775	A	G	11471	0.99986	0.99983	2304.5	2959.2	1039.4	0.001	2304.5	2959.2	1039.4	0.001	837	965	299	1467.5	1994.1	740.38	0.39964	0.37197	0.41348	0	0.84843	0.75663	0.95138	0.70804	0.60403	0.82997	0.84012	0.77853	0.9066	4.03e-06	0.99995	-0.18562	0.040267	3	157889775	-	-	-	1
No					rs7626909	3	157888902	C	G	11464	0.99993	0.99991	2305.5	2963.5	1034	0	2305.5	2963.5	1034	0	838	969	294	1467.5	1994.5	740	0.39914	0.37054	0.41344	0	0.85076	0.75878	0.9539	0.69573	0.59312	0.81608	0.83515	0.77389	0.90127	2.09e-06	0.99996	-0.19127	0.04031	3	157888902	-	-	-	-
No					rs9857883	3	157887272	A	C	11448	1	1	2306	2963	1034	0	2306	2963	1034	0	838	969	294	1468	1994	740	0.3991	0.37054	0.41337	0	0.8513	0.75926	0.95449	0.69598	0.59334	0.81638	0.83537	0.77409	0.90151	2.16e-06	1	-0.19097	0.040307	3	157887272	53	-	-	1
No					rs6800218	3	157875221	C	T	11341	0.99946	0.99917	3121.8	2604.7	576.5	0	3121.8	2604.7	576.5	0	980.44	896.04	224.52	2141.4	1708.6	351.98	0.29809	0.3201	0.28708	0	1.1454	1.0254	1.2794	1.3932	1.1594	1.6741	1.1692	1.0791	1.2669	9.59e-05	0.99881	0.16914	0.04336	3	157875221	-	-	-	1
No					rs7652909	3	157874208	T	C	11331	0.99775	0.99624	2307.1	2956.4	1039.5	0.006	2307.1	2956.4	1039.5	0.006	838.09	963.49	299.42	1469	1992.9	740.07	0.39944	0.37181	0.41326	0	0.84739	0.7557	0.95021	0.70915	0.60502	0.83121	0.84031	0.77869	0.9068	3.64e-06	0.99559	-0.18683	0.040342	3	157874208	-	-	-	1
No					rs7626423	3	157864146	G	A	11236	0.95229	0.91634	3504.6	2368.8	429.53	0.056	3504.6	2368.8	429.53	0.056	1104.5	827.72	168.71	2400	1541.1	260.82	0.25606	0.27729	0.24545	0	1.167	1.0449	1.3034	1.4055	1.1435	1.7276	1.1795	1.0846	1.2826	6.67e-05	0.91318	0.18892	0.047374	3	157864146	-	-	-	1
No					rs13060716	3	157862794	G	A	11216	0.99744	0.99573	2309.2	2960.2	1033.6	0.007	2309.2	2960.2	1033.6	0.007	839.25	967.97	293.79	1470	1992.2	739.81	0.39881	0.37019	0.41311	0	0.85106	0.75906	0.95421	0.69557	0.59299	0.8159	0.83503	0.77376	0.90115	1.84e-06	0.99503	-0.19272	0.040396	3	157862794	-	-	-	1
No					rs13082712	3	157862694	T	A	11215	0.97315	0.95646	2420.2	2928.6	954.08	0.062	2420.2	2928.6	954.08	0.062	875.33	957.48	268.17	1544.9	1971.2	685.91	0.38369	0.3555	0.39779	0	0.85729	0.76546	0.96014	0.69002	0.58582	0.81275	0.83507	0.77333	0.90173	1.46e-06	0.95881	-0.19984	0.041494	3	157862694	-	-	-	1
No					rs13082553	3	157862598	T	C	11214	0.98639	0.97767	2363	2929.5	1010.4	0.039	2363	2929.5	1010.4	0.039	859.3	952.32	289.37	1503.7	1977.2	721.07	0.39271	0.36437	0.40688	0	0.84283	0.752	0.94463	0.70224	0.59836	0.82416	0.83563	0.77414	0.902	2.03e-06	0.97813	-0.19366	0.040763	3	157862598	-	-	-	1
No					rs7624303	3	157851223	A	G	11096	1	1	3124	2605	574	0	3124	2605	574	0	981	896	224	2143	1709	350	0.29772	0.31985	0.28665	0	1.1453	1.0253	1.2793	1.3981	1.1632	1.6804	1.1703	1.08	1.268	9.88e-05	1	0.16882	0.04336	3	157851223	-	-	-	1
No					rs9860241	3	157845169	G	A	11029	0.9961	0.99364	2308.3	2961.1	1033.6	0.009	2308.3	2961.1	1033.6	0.009	837.17	969.4	294.43	1471.1	1991.7	739.12	0.39888	0.37084	0.4129	0	0.8553	0.76283	0.95898	0.70002	0.59681	0.82108	0.8381	0.77662	0.90445	2.52e-06	0.99348	-0.19028	0.040426	3	157845169	-	-	-	1
No					rs140862082	3	157830916	CAG	C	10877	0.9963	0.99443	1803.9	3134	1365.2	0.014	1803.9	3134	1365.2	0.014	666.16	1032.1	402.72	1137.7	2101.9	962.44	0.4652	0.4373	0.47915	0	0.83863	0.74289	0.9467	0.71462	0.61472	0.83075	0.84481	0.78417	0.91013	2.4e-06	0.99435	-0.18882	0.040032	3	157830916	-	-	-	-
No					rs34614576	6	105488735	TA	T	16565	0.96972	0.9341	340.27	2196.1	3766.4	0.148	340.27	2196.1	3766.4	0.148	93.112	678.63	1329.2	247.16	1517.5	2437.2	0.2282	0.20582	0.23939	0	1.1871	0.91995	1.5318	1.4477	1.1303	1.8543	1.2144	1.1099	1.3288	6.01e-05	0.93128	0.19715	0.049137	6	105488735	-	-	-	-
No					.	6	105488734	AT	A	16564	0.96972	0.9341	340.28	2196.1	3766.4	0.144	340.28	2196.1	3766.4	0.144	93.112	678.63	1329.2	247.17	1517.5	2437.2	0.2282	0.20582	0.2394	0	1.1871	0.91996	1.5318	1.4477	1.1303	1.8543	1.2144	1.1099	1.3288	6.01e-05	0.93128	0.19715	0.049137	6	105488734	-	-	-	-
No					rs9322827	6	105480816	G	A	16508	0.9885	0.95199	5162	1079.9	61.075	0.02	5162	1079.9	61.075	0.02	1790.9	295.16	14.916	3371.1	784.72	46.159	0.095354	0.077343	0.10436	0	0.70801	0.61209	0.81897	0.60827	0.33834	1.0935	0.71941	0.62979	0.82179	1.39e-05	0.95537	-0.30241	0.069591	6	105480816	-	-	-	1
No					rs9322826	6	105480725	T	C	16507	0.98877	0.95285	5161.3	1080.5	61.179	0.018	5161.3	1080.5	61.179	0.018	1790.7	295.29	14.958	3370.5	785.24	46.221	0.095422	0.077395	0.10444	0	0.70781	0.61193	0.81872	0.60912	0.33905	1.0943	0.71935	0.62976	0.82168	1.38e-05	0.9562	-0.30227	0.069537	6	105480725	-	-	-	1
No					rs9322825	6	105480607	A	T	16504	0.98748	0.94564	5150	1090.3	62.659	0.024	5150	1090.3	62.659	0.024	1787.2	298.62	15.211	3362.8	791.73	47.448	0.096436	0.078306	0.1055	0	0.70971	0.61395	0.82041	0.60322	0.33762	1.0778	0.72034	0.63105	0.82225	1.27e-05	0.94887	-0.30317	0.069457	6	105480607	-	-	-	1
No					rs9500018	6	105480449	A	T	16502	0.98965	0.95574	5159	1082.5	61.492	0.024	5159	1082.5	61.492	0.024	1790.2	295.69	15.086	3368.8	786.8	46.406	0.095627	0.077549	0.10467	0	0.70719	0.61145	0.81792	0.61174	0.34124	1.0967	0.71914	0.62965	0.82134	1.36e-05	0.95898	-0.30174	0.069364	6	105480449	-	-	-	1
No					rs221617	6	105475254	T	G	16458	0.97216	0.95307	1010	3072.9	2219.8	0.244	1010	3072.9	2219.8	0.244	301.01	985.47	814.44	709.03	2087.4	1405.4	0.40403	0.37781	0.41714	0	1.112	0.95267	1.298	1.3651	1.1631	1.6021	1.1786	1.0924	1.2716	7.43e-06	0.95196	0.18753	0.04185	6	105475254	-	-	-	1
No					rs9500017	6	105475109	C	T	16456	0.99661	0.9853	5139.1	1100.1	63.805	0.003	5139.1	1100.1	63.805	0.003	1786.5	298.32	16.17	3352.6	801.77	47.635	0.09739	0.078692	0.10674	0	0.69825	0.60413	0.80704	0.63703	0.36133	1.1231	0.71479	0.62644	0.81559	9.08e-06	0.98637	-0.30089	0.0678	6	105475109	-	-	-	1
No					rs78370910	6	105472320	G	A	16435	0.98248	0.96961	1121	3128.6	2053.2	0.199	1121	3128.6	2053.2	0.199	343.43	1002.6	754.89	777.55	2126	1298.3	0.42605	0.40208	0.43803	0	1.0677	0.92126	1.2374	1.3164	1.1269	1.5379	1.1591	1.0751	1.2497	3.53e-05	0.96992	0.17043	0.0412	6	105472320	-	-	-	1
No					rs9386435	6	105471503	T	A	16423	0.95095	0.88147	4196.9	1903.4	202.52	0.184	4196.9	1903.4	202.52	0.184	1472.8	576.97	51.119	2724.1	1326.4	151.4	0.18312	0.16165	0.19386	0	0.80456	0.71608	0.90397	0.6245	0.45197	0.86289	0.80177	0.72668	0.88463	1.49e-06	0.88341	-0.26497	0.055059	6	105471503	-	-	-	1
No					rs59114387	6	105471496	T	A	16422	0.97787	0.80479	5812	479.68	11.328	0.018	5812	479.68	11.328	0.018	1975.2	124.13	1.637	3836.7	355.55	9.691	0.039849	0.030319	0.044614	0	0.67812	0.54889	0.83778	0.32811	0.062567	1.7207	0.66957	0.54574	0.82151	7.29e-05	0.82234	-0.447	0.11269	6	105471496	-	-	-	1
No					rs187150974	6	105471467	A	T	16420	0.96117	0.93597	985.06	3029.4	2288.3	0.252	985.06	3029.4	2288.3	0.252	296.05	971.59	833.26	689.01	2057.8	1455.1	0.39661	0.37215	0.40884	0	1.0989	0.94004	1.2845	1.3328	1.135	1.565	1.1668	1.0812	1.2592	2.36e-05	0.93613	0.17822	0.042156	6	105471467	-	-	-	1
No					rs75916436	6	105469476	C	T	16409	0.99726	0.9877	5136.6	1102.3	64.089	0.005	5136.6	1102.3	64.089	0.005	1785.3	299.45	16.249	3351.3	802.9	47.84	0.097614	0.078997	0.10692	0	0.70009	0.60583	0.80902	0.63757	0.36212	1.1226	0.71642	0.628	0.81729	1.05e-05	0.98822	-0.29818	0.06766	6	105469476	-	-	-	1
No					rs76964000	6	105469367	A	G	16406	0.99728	0.98784	5137.6	1101.5	63.95	0.006	5137.6	1101.5	63.95	0.006	1786.3	298.4	16.249	3351.2	803.06	47.701	0.097522	0.078749	0.10691	0	0.6971	0.60316	0.80568	0.63906	0.36288	1.1254	0.71408	0.62586	0.81474	8.44e-06	0.98841	-0.30145	0.067687	6	105469367	-	-	-	1
No					rs160593	6	105466332	G	A	16383	0.99183	0.98531	1095.9	3116.4	2090.6	0.132	1095.9	3116.4	2090.6	0.132	335.93	999.97	765.06	759.94	2116.5	1325.5	0.42109	0.39787	0.4327	0	1.0688	0.92103	1.2403	1.3057	1.1168	1.5265	1.1543	1.0705	1.2446	7.75e-05	0.98539	0.16174	0.040926	6	105466332	-	-	-	1
No					rs457286	6	105466211	A	C	16382	0.99189	0.98543	1099	3114.6	2089.3	0.124	1099	3114.6	2089.3	0.124	336.96	999.02	764.97	762.06	2115.6	1324.3	0.42144	0.39814	0.43309	0	1.068	0.92044	1.2392	1.3064	1.1176	1.5271	1.1549	1.0711	1.2453	6.28e-05	0.98557	0.16367	0.040896	6	105466211	-	-	-	1
No					rs314270	6	105462876	T	C	16361	0.99633	0.99306	1117.1	3122.3	2063.5	0.097	1117.1	3122.3	2063.5	0.097	341.6	1005.3	754.08	775.53	2117	1309.4	0.42493	0.40184	0.43647	0	1.0781	0.93	1.2498	1.3074	1.119	1.5276	1.1529	1.0694	1.2431	6.8e-05	0.99307	0.16213	0.040705	6	105462876	-	-	-	1
No					rs112252708	6	105462201	T	A	16352	0.9988	0.9943	5128	1110.2	64.797	0.005	5128	1110.2	64.797	0.005	1784.7	299.39	16.914	3343.3	810.83	47.883	0.098351	0.0793	0.10788	0	0.6917	0.59865	0.7992	0.66172	0.37898	1.1554	0.71228	0.62456	0.81232	6.35e-06	0.99525	-0.30345	0.067218	6	105462201	-	-	-	1
No					rs314272	6	105462004	G	A	16349	0.99679	0.99396	1117.3	3122.4	2063.2	0.081	1117.3	3122.4	2063.2	0.081	341.68	1005.2	754.06	775.64	2117.1	1309.2	0.42496	0.40186	0.43651	0	1.0779	0.92981	1.2495	1.3075	1.1191	1.5277	1.153	1.0695	1.2431	6.8e-05	0.99406	0.16205	0.040684	6	105462004	-	-	-	1
No					rs314260	6	105457186	T	G	16307	0.99792	0.9961	1117.7	3119.9	2065.4	0.072	1117.7	3119.9	2065.4	0.072	341.78	1004.1	755.11	775.89	2115.8	1310.2	0.42482	0.40163	0.43641	0	1.0773	0.92935	1.2489	1.3083	1.1198	1.5286	1.1537	1.07	1.2438	6.74e-05	0.99632	0.16191	0.040625	6	105457186	-	-	-	1
No					rs1149280	6	105454799	T	A	16282	0.99904	0.99558	5126.6	1110.6	65.734	0.004	5126.6	1110.6	65.734	0.004	1784.8	299.21	16.943	3341.8	811.42	48.791	0.098532	0.079271	0.10816	0	0.69041	0.59753	0.79773	0.65017	0.37299	1.1333	0.70989	0.62248	0.80957	5.2e-06	0.99626	-0.30579	0.067109	6	105454799	-	-	-	1
No					rs314261	6	105453417	A	C	16271	0.99871	0.99766	1118.1	3120.7	2064.1	0.056	1118.1	3120.7	2064.1	0.056	341.95	1004	755.02	776.17	2116.7	1309.1	0.42496	0.40169	0.43659	0	1.0766	0.92878	1.2481	1.3091	1.1205	1.5295	1.1542	1.0705	1.2444	6.45e-05	0.99785	0.16221	0.040596	6	105453417	42	-	-	1
No					rs144402657	6	105445176	GAAAAA	G	16212	0.99777	0.9908	5117.1	1118.5	67.43	0.003	5117.1	1118.5	67.43	0.003	1781.5	302.5	16.969	3335.5	815.99	50.461	0.099425	0.080066	0.1091	0	0.69409	0.60105	0.80154	0.62961	0.36216	1.0946	0.71069	0.62354	0.81002	5.77e-06	0.9912	-0.3037	0.066976	6	105445176	-	-	-	-
No					rs79840416	6	105444115	T	C	16199	0.99918	0.99624	5127.2	1110	65.754	0.003	5127.2	1110	65.754	0.003	1785.6	298.44	16.953	3341.6	811.59	48.801	0.098487	0.079091	0.10819	0	0.68815	0.59551	0.79521	0.65011	0.37301	1.1331	0.70798	0.62075	0.80747	4.72e-06	0.99678	-0.30712	0.067103	6	105444115	143	-	-	1
No					rs364663	6	105443189	T	A	16192	0.99909	0.99842	1118.3	3120.8	2063.9	0.004	1118.3	3120.8	2063.9	0.004	342.06	1004	754.98	776.27	2116.8	1308.9	0.42499	0.40173	0.43662	0	1.0763	0.92851	1.2477	1.309	1.1204	1.5293	1.1541	1.0705	1.2443	6.5e-05	0.99864	0.16207	0.040578	6	105443189	-	-	-	1
No					rs454568	6	105442637	C	T	16187	0.9991	0.99842	1118	3119.1	2065.9	0.003	1118	3119.1	2065.9	0.003	341.79	1003.3	755.95	776.26	2115.8	1309.9	0.42481	0.40144	0.4365	0	1.0769	0.92899	1.2484	1.3106	1.1218	1.5313	1.155	1.0713	1.2452	5.96e-05	0.99875	0.16285	0.040569	6	105442637	-	-	-	1
No					rs2181191	6	105441888	A	G	16181	0.99906	0.99834	1118	3119.1	2065.9	0.002	1118	3119.1	2065.9	0.002	341.79	1003.3	755.91	776.22	2115.8	1310	0.42481	0.40145	0.43649	0	1.0769	0.92896	1.2484	1.3105	1.1217	1.5311	1.1549	1.0712	1.2452	6e-05	0.99867	0.1628	0.040571	6	105441888	-	-	-	1
No					rs76357217	6	105441404	T	G	16176	0.99918	0.99626	5127.1	1110.2	65.76	0.004	5127.1	1110.2	65.76	0.004	1785.6	298.45	16.955	3341.5	811.72	48.805	0.0985	0.079096	0.1082	0	0.68805	0.59542	0.79508	0.65011	0.37302	1.133	0.70789	0.62068	0.80737	4.71e-06	0.99686	-0.30714	0.067098	6	105441404	-	-	-	1
No					rs185776166	6	105439552	G	A	16154	0.99652	0.92315	6099.5	199.91	3.542	0.005	6099.5	199.91	3.542	0.005	2060.4	39.618	0.999	4039.2	160.29	2.543	0.016421	0.0099039	0.019679	0	0.48452	0.34083	0.6888	0.77013	0.076068	7.797	0.49831	0.35399	0.70146	6.43e-06	0.92681	-0.72496	0.16069	6	105439552	-	-	-	1
No					rs185218275	6	105439354	A	G	16152	0.99841	0.99335	5135.3	1102.6	65.106	0.008	5135.3	1102.6	65.106	0.008	1787.1	297.55	16.364	3348.2	805.02	48.742	0.097794	0.078601	0.10739	0	0.69252	0.59914	0.80045	0.62901	0.35825	1.1044	0.70906	0.62145	0.80901	5.45e-06	0.99323	-0.30647	0.067408	6	105439354	-	-	-	1
No					rs314284	6	105437570	G	C	16141	0.99877	0.99785	1118.2	3121.1	2063.7	0.002	1118.2	3121.1	2063.7	0.002	342.06	1004.2	754.71	776.13	2116.9	1309	0.425	0.4018	0.4366	0	1.0764	0.92854	1.2477	1.3082	1.1197	1.5285	1.1537	1.0701	1.2439	6.74e-05	0.99814	0.16177	0.040591	6	105437570	-	-	-	1
No					rs200558630	6	105437466	T	TG	16137	0.99195	0.96688	5201	1044.6	57.334	0.008	5201	1044.6	57.334	0.008	1804.4	281.42	15.215	3396.7	763.22	42.119	0.091965	0.074216	0.10084	0	0.69413	0.59856	0.80496	0.68002	0.37732	1.2256	0.71481	0.62426	0.8185	1.54e-05	0.97045	-0.30326	0.070149	6	105437466	-	-	-	-
No					rs199525556	6	105437465	T	TG	16136	0.99187	0.96639	5200.6	1044.9	57.458	0.011	5200.6	1044.9	57.458	0.011	1804.3	281.51	15.225	3396.3	763.43	42.233	0.092009	0.074241	0.10089	0	0.69412	0.59856	0.80494	0.6786	0.37667	1.2226	0.71466	0.62414	0.81831	1.51e-05	0.97006	-0.30357	0.070144	6	105437465	-	-	-	-
No					rs201299049	6	105437461	T	TG	16135	0.99195	0.96685	5202	1043.6	57.334	0.007	5202	1043.6	57.334	0.007	1805.4	280.42	15.215	3396.7	763.21	42.119	0.091885	0.073977	0.10084	0	0.69127	0.596	0.80178	0.67964	0.37711	1.2249	0.71233	0.622	0.81578	1.22e-05	0.97043	-0.30693	0.070171	6	105437461	-	-	-	-
No					rs74711615	6	105436993	G	A	16131	0.99918	0.99633	5126.8	1110.4	65.777	0.003	5126.8	1110.4	65.777	0.003	1785.6	298.47	16.96	3341.2	811.94	48.817	0.098522	0.079104	0.10823	0	0.68788	0.59529	0.79489	0.65011	0.37305	1.1329	0.70776	0.62057	0.80721	4.69e-06	0.997	-0.30715	0.067089	6	105436993	-	-	-	1
No					rs74501403	6	105434907	A	G	16123	0.99918	0.99637	5126.7	1110.5	65.782	0.003	5126.7	1110.5	65.782	0.003	1785.6	298.48	16.961	3341.1	812.05	48.821	0.098532	0.079106	0.10825	0	0.68778	0.5952	0.79477	0.65008	0.37304	1.1329	0.70768	0.62049	0.80711	4.67e-06	0.99706	-0.30719	0.067084	6	105434907	-	-	-	1
No					rs314287	6	105434661	A	G	16119	0.99648	0.99445	1362.5	3177.4	1763	0.01	1362.5	3177.4	1763	0.01	422.79	1022	656.17	939.73	2155.4	1106.9	0.46823	0.44446	0.48011	0	1.0539	0.91917	1.2084	1.3177	1.1341	1.5309	1.1543	1.0715	1.2434	5.81e-05	0.99498	0.16177	0.040236	6	105434661	29	-	-	1
No					rs59908450	6	105434244	TTATC	T	16116	0.99861	0.99762	1117.8	3119.6	2065.6	0.005	1117.8	3119.6	2065.6	0.005	341.79	1003.6	755.57	776.05	2115.9	1310	0.42482	0.40153	0.43646	0	1.077	0.92903	1.2485	1.3096	1.1209	1.53	1.1544	1.0707	1.2446	6.3e-05	0.99805	0.1624	0.040587	6	105434244	-	-	-	-
No					rs1201467	6	105432994	G	C	16107	0.9991	0.9961	5120.2	1117	65.79	0.007	5120.2	1117	65.79	0.007	1781.6	302.45	16.963	3338.6	814.55	48.827	0.099047	0.080052	0.10854	0	0.69583	0.60254	0.80358	0.65104	0.3736	1.1345	0.71467	0.62698	0.81463	6.76e-06	0.99701	-0.30134	0.066949	6	105432994	-	-	-	1
No					rs79727058	6	105432417	C	T	16100	0.99383	0.77621	6177	124.95	1.025	0.008	6177	124.95	1.025	0.008	2079.4	21.565	0	4097.6	103.39	1.025	0.010075	0.0051321	0.012546	0	0.41101	0.25766	0.65565	-1	-1	-1	0.406	0.2551	0.64618	2.71e-05	0.8114	-0.93246	0.22221	6	105432417	-	-	-	1
No					rs314289	6	105430934	C	T	16091	0.9983	0.99725	1117.6	3121.8	2063.6	0.004	1117.6	3121.8	2063.6	0.004	342.05	1004.5	754.42	775.56	2117.3	1309.1	0.42496	0.40186	0.43651	0	1.0758	0.92802	1.247	1.3066	1.1184	1.5266	1.153	1.0694	1.2431	7.3e-05	0.99763	0.16106	0.040608	6	105430934	-	-	-	1
No					rs77271353	6	105430503	A	T	16086	0.9992	0.99658	5126	1111.2	65.798	0.004	5126	1111.2	65.798	0.004	1785.3	298.76	16.967	3340.7	812.48	48.831	0.098591	0.079175	0.1083	0	0.68808	0.59549	0.79507	0.65019	0.37313	1.133	0.70796	0.62077	0.80739	4.9e-06	0.99749	-0.3064	0.067058	6	105430503	-	-	-	1
No					rs4945714	6	105425731	G	A	16047	0.98218	0.90863	5384.7	884.32	33.966	0.029	5384.7	884.32	33.966	0.029	1869.7	224.33	6.921	3514.9	659.99	27.045	0.07554	0.05668	0.084969	0	0.63897	0.54366	0.75099	0.48108	0.20835	1.1108	0.64706	0.55605	0.75297	1.01e-09	0.90815	-0.48486	0.079381	6	105425731	-	-	-	1
No					rs314291	6	105424901	C	T	16040	0.99788	0.99685	1111.8	3119.9	2071.3	0.003	1111.8	3119.9	2071.3	0.003	338.79	1004.5	757.7	773.01	2115.3	1313.6	0.42388	0.40031	0.43567	0	1.0835	0.93429	1.2565	1.3161	1.1261	1.5381	1.1565	1.0727	1.247	6.34e-05	0.99723	0.16255	0.04064	6	105424901	-	-	-	1
No					rs1744206	6	105423931	G	C	16036	0.99791	0.99694	1117.4	3122.3	2063.3	0.004	1117.4	3122.3	2063.3	0.004	342.04	1004.9	754.1	775.4	2117.4	1309.2	0.42497	0.40194	0.43648	0	1.0758	0.92807	1.2471	1.3058	1.1176	1.5256	1.1525	1.069	1.2426	7.65e-05	0.99736	0.16064	0.040617	6	105423931	-	-	-	1
No					rs4946652	6	105423829	T	C	16035	0.99794	0.99699	1117.2	3120.5	2065.3	0.003	1117.2	3120.5	2065.3	0.003	341.77	1004.1	755.11	775.39	2116.4	1310.2	0.42478	0.40163	0.43636	0	1.0764	0.92854	1.2478	1.3075	1.1191	1.5277	1.1534	1.0698	1.2435	7e-05	0.99751	0.16145	0.040606	6	105423829	-	-	-	1
No					rs314266	6	105421317	C	T	16009	0.99781	0.99693	1117.1	3120.7	2065.2	0.004	1117.1	3120.7	2065.2	0.004	341.77	1004.2	754.99	775.34	2116.4	1310.2	0.42479	0.40166	0.43635	0	1.0765	0.92858	1.2479	1.3072	1.1189	1.5273	1.1532	1.0696	1.2434	7.12e-05	0.99747	0.1613	0.040608	6	105421317	-	-	-	1
No					rs200156801	6	105419841	G	GTTATTTAT	16001	0.97973	0.89391	5413.2	857.06	32.756	0.02	5413.2	857.06	32.756	0.02	1876.3	218.63	6.09	3536.9	638.43	26.666	0.073186	0.054928	0.082314	0	0.64553	0.54818	0.76017	0.43051	0.1782	1.04	0.64796	0.55558	0.75571	1.66e-09	0.8954	-0.48838	0.081025	6	105419841	-	-	-	1
No					rs79626986	6	105419286	T	A	15999	0.99935	0.99712	5125.3	1111.9	65.834	0.005	5125.3	1111.9	65.834	0.005	1785.2	298.81	16.977	3340.1	813.08	48.857	0.098648	0.079192	0.10838	0	0.68759	0.59507	0.79449	0.65013	0.37316	1.1327	0.70755	0.62043	0.80692	4.81e-06	0.99793	-0.30651	0.067031	6	105419286	-	-	-	1
No					rs80284847	6	105415911	G	A	15978	0.99935	0.99711	5121.7	1115.4	65.847	0.001	5121.7	1115.4	65.847	0.001	1782.9	301.1	16.98	3338.8	814.33	48.867	0.098931	0.079738	0.10853	0	0.69242	0.59946	0.79979	0.6507	0.3735	1.1336	0.71174	0.6243	0.81144	5.96e-06	0.99794	-0.30315	0.066952	6	105415911	-	-	-	1
No					rs314269	6	105415698	C	T	15977	0.99767	0.99685	1117.3	3122.8	2063	0.003	1117.3	3122.8	2063	0.003	342.04	1005.2	753.73	775.21	2117.6	1309.2	0.42498	0.40203	0.43646	0	1.0759	0.92813	1.2472	1.3048	1.1167	1.5245	1.152	1.0685	1.242	8.1e-05	0.99728	0.16011	0.040622	6	105415698	-	-	-	1
No					rs199904941	6	105415549	A	AATT	15974	0.99472	0.97397	5222.8	1021.9	58.25	0.018	5222.8	1021.9	58.25	0.018	1807.4	278.66	14.938	3415.4	743.29	43.312	0.09031	0.073425	0.098752	0	0.70843	0.61035	0.82227	0.65173	0.36096	1.1767	0.72321	0.63106	0.8288	2.48e-05	0.97468	-0.2962	0.070238	6	105415549	-	-	-	-
No					rs66615083	6	105415209	C	CT	15971	0.99768	0.99685	1117.2	3122.8	2062.9	0.001	1117.2	3122.8	2062.9	0.001	342.04	1005.2	753.71	775.2	2117.6	1309.2	0.42498	0.40203	0.43645	0	1.0759	0.92814	1.2472	1.3047	1.1167	1.5244	1.1519	1.0684	1.242	8.13e-05	0.99728	0.16008	0.040622	6	105415209	-	-	-	1
No					rs13362606	6	105414657	C	T	15967	0.99599	0.91182	6103.5	195.95	3.537	0.004	6103.5	195.95	3.537	0.004	2061	38.997	0.999	4042.5	156.95	2.538	0.016105	0.0097561	0.01928	0	0.48735	0.34182	0.69483	0.77205	0.076209	7.8215	0.50116	0.35504	0.70741	1.05e-05	0.91668	-0.71869	0.16313	6	105414657	-	-	-	1
No					rs76236717	6	105406324	C	T	15926	0.9986	0.9945	5133.9	1103.9	65.222	0.001	5133.9	1103.9	65.222	0.001	1786.9	297.7	16.399	3347	806.16	48.823	0.097914	0.078653	0.10754	0	0.6917	0.59846	0.79948	0.62915	0.35853	1.104	0.70842	0.62092	0.80825	5.35e-06	0.99441	-0.30643	0.06734	6	105406324	28	-	-	1
No					rs17065417	6	105406274	A	C	15924	1	1	5122	1115	66	0	5122	1115	66	0	1785	299	17	3337	816	49	0.098921	0.079248	0.10876	0	0.68501	0.59289	0.79145	0.64859	0.37245	1.1295	0.70531	0.61851	0.80429	3.87e-06	1	-0.30892	0.066889	6	105406274	30	-	-	1
No					rs56339318	6	105404562	A	C	15916	0.99832	0.99286	5125.7	1111.2	66.118	0.001	5125.7	1111.2	66.118	0.001	1785	299.02	16.994	3340.7	812.2	49.124	0.09864	0.07925	0.10834	0	0.68902	0.59632	0.79614	0.64744	0.37183	1.1273	0.70841	0.6212	0.80788	4.83e-06	0.99271	-0.30723	0.067195	6	105404562	31	-	-	1
No					rs12206124	6	105362716	T	C	15584	0.99528	0.98578	4561.6	1582.2	159.24	0.016	4561.6	1582.2	159.24	0.016	1590.6	478.72	31.711	2971	1103.5	127.53	0.15077	0.12902	0.16165	0	0.81037	0.71633	0.91675	0.46447	0.31332	0.68853	0.76824	0.6901	0.85524	1.44e-05	0.98612	-0.24225	0.05585	6	105362716	-	-	-	1
No					rs79323044	6	105360252	C	A	15567	0.99488	0.9844	4567.8	1576.3	158.93	0.016	4567.8	1576.3	158.93	0.016	1593.4	475.81	31.803	2974.4	1100.5	127.13	0.15026	0.12837	0.1612	0	0.80712	0.7133	0.91327	0.46698	0.31512	0.69203	0.76636	0.68826	0.85331	1.19e-05	0.98483	-0.24503	0.055943	6	105360252	-	-	-	1
No					rs11758569	6	105358164	G	A	15551	0.99128	0.97737	4578.4	1567	157.54	0.015	4578.4	1567	157.54	0.015	1596.7	471.79	32.518	2981.7	1095.2	125.02	0.1493	0.12775	0.16007	0	0.80444	0.71071	0.91052	0.48573	0.32867	0.71783	0.76852	0.69004	0.85593	1.54e-05	0.97746	-0.24329	0.056275	6	105358164	-	-	-	1
No					rs117287418	6	105357615	A	G	15546	0.99626	0.88174	6142.7	159.26	1.063	0.016	6142.7	159.26	1.063	0.016	2071.1	29.894	0	4071.6	129.37	1.063	0.012802	0.0071142	0.015647	0	0.45428	0.30413	0.67855	-1	-1	-1	0.45078	0.3025	0.67173	4.2e-05	0.89796	-0.77008	0.18799	6	105357615	-	-	-	1
No					rs7757207	6	105357487	A	T	15545	0.9908	0.96142	5170	1074.2	58.776	0.016	5170	1074.2	58.776	0.016	1790.7	297.09	13.226	3379.3	777.09	45.55	0.094537	0.076997	0.10331	0	0.72148	0.62382	0.83444	0.54797	0.29629	1.0134	0.72407	0.63364	0.82741	1.13e-05	0.96161	-0.30616	0.069722	6	105357487	36	-	-	1
No					rs62419582	6	105346937	T	C	15450	0.8767	0.79907	2645.3	2888.8	768.56	0.335	2645.3	2888.8	768.56	0.335	822.74	985.71	292.44	1822.6	1903	476.12	0.35111	0.37379	0.33977	0	1.1474	1.0252	1.2843	1.3607	1.1511	1.6084	1.1599	1.0738	1.2529	1.71e-05	0.79211	0.20215	0.047011	6	105346937	129	-	-	1
No					rs143534909	6	105345257	G	A	15436	0.9745	0.86022	5476.2	789.79	36.965	0.057	5476.2	789.79	36.965	0.057	1905.3	190.97	4.705	3570.9	598.82	32.26	0.068517	0.047686	0.078932	0	0.59767	0.50317	0.70993	0.27334	0.10374	0.72023	0.58431	0.49666	0.68744	2.14e-13	0.86443	-0.61796	0.08419	6	105345257	-	-	-	1
No					rs9377679	6	105345036	C	T	15434	0.98092	0.97422	1310.9	3127.6	1864.5	0.052	1310.9	3127.6	1864.5	0.052	392.33	1018.4	690.26	918.57	2109.2	1174.2	0.45609	0.4291	0.46958	0	1.1305	0.9829	1.3002	1.3763	1.1834	1.6007	1.1779	1.0932	1.2691	1.24e-05	0.97374	0.17686	0.040462	6	105345036	-	-	-	1
No					rs2400072	6	105344116	C	T	15426	0.98089	0.97422	1310.8	3128.9	1863.2	0.061	1310.8	3128.9	1863.2	0.061	392.29	1019.1	689.64	918.53	2109.8	1173.6	0.45618	0.42924	0.46965	0	1.1309	0.98331	1.3007	1.3759	1.183	1.6003	1.1775	1.0929	1.2688	1.25e-05	0.97377	0.17674	0.040464	6	105344116	-	-	-	1
No					rs2400071	6	105344075	C	T	15425	0.98096	0.97433	1310.6	3127.6	1864.8	0.056	1310.6	3127.6	1864.8	0.056	392.26	1018.3	690.4	918.32	2109.3	1174.4	0.45604	0.42905	0.46953	0	1.1303	0.98272	1.3	1.3763	1.1834	1.6007	1.1779	1.0932	1.2691	1.23e-05	0.97388	0.17688	0.040459	6	105344075	-	-	-	1
No					rs9391249	6	105343433	T	A	15415	0.981	0.97444	1310.1	3127.7	1865.2	0.057	1310.1	3127.7	1865.2	0.057	392.16	1018.3	690.55	917.97	2109.4	1174.6	0.45597	0.42899	0.46946	0	1.13	0.98246	1.2997	1.3762	1.1832	1.6005	1.1778	1.0932	1.2691	1.23e-05	0.97401	0.17688	0.040458	6	105343433	-	-	-	1
No					rs1933804	6	105341969	G	C	15407	0.9812	0.97479	1308.9	3127.7	1866.3	0.047	1308.9	3127.7	1866.3	0.047	391.9	1018.1	691.03	916.98	2109.7	1175.3	0.45578	0.42881	0.46926	0	1.1291	0.98165	1.2987	1.3757	1.1828	1.6001	1.1777	1.093	1.269	1.23e-05	0.9744	0.17686	0.040452	6	105341969	-	-	-	1
No					rs56075147	6	105337494	T	A	15376	0.98009	0.97352	1304	3126.9	1872	0.046	1304	3126.9	1872	0.046	391.84	1014.9	694.22	912.19	2112	1177.8	0.45494	0.42804	0.4684	0	1.1187	0.97251	1.2869	1.3722	1.1798	1.5959	1.1774	1.0927	1.2686	1.17e-05	0.97305	0.17747	0.040488	6	105337494	-	-	-	1
No					rs17680345	6	105337409	A	T	15374	0.98124	0.97487	1308.6	3127.8	1866.5	0.047	1308.6	3127.8	1866.5	0.047	391.85	1018	691.11	916.8	2109.8	1175.4	0.45574	0.42878	0.46923	0	1.129	0.98151	1.2986	1.3756	1.1828	1.6	1.1777	1.093	1.2689	1.23e-05	0.97448	0.17686	0.040451	6	105337409	-	-	-	1
No					rs9404586	6	105332814	A	G	15333	0.97898	0.97118	1314.4	3131.6	1856.9	0.073	1314.4	3131.6	1856.9	0.073	392.96	1019.5	688.49	921.46	2112.1	1168.4	0.45697	0.42967	0.47062	0	1.1319	0.98427	1.3017	1.3818	1.1881	1.607	1.18	1.0952	1.2714	9.55e-06	0.97161	0.17938	0.040518	6	105332814	-	-	-	1
No					rs4946648	6	105329422	G	T	15306	0.99976	0.99961	1280.5	3128.4	1894.1	0	1280.5	3128.4	1894.1	0	386.23	1012.6	702.14	894.27	2115.8	1191.9	0.45133	0.42482	0.46458	0	1.1081	0.9625	1.2758	1.3639	1.1723	1.587	1.1748	1.0903	1.2659	1.52e-05	0.99935	0.1731	0.040008	6	105329422	-	-	-	1
No					rs4460239	6	105325562	C	T	15282	0.99889	0.9983	1282.4	3131.5	1889	0.004	1282.4	3131.5	1889	0.004	386.4	1015.3	699.25	896.02	2116.2	1189.8	0.45188	0.42555	0.46505	0	1.1126	0.96646	1.2808	1.3628	1.1712	1.5858	1.1735	1.0891	1.2645	1.61e-05	0.99814	0.17271	0.040043	6	105325562	-	-	-	-
No					rs4299867	6	105325383	G	C	15281	0.99955	0.9993	1280.9	3129.5	1892.5	0	1280.9	3129.5	1892.5	0	386.26	1013.3	701.4	894.66	2116.2	1191.1	0.45148	0.425	0.46472	0	1.1091	0.9634	1.2769	1.3639	1.1722	1.587	1.1746	1.0901	1.2657	1.52e-05	0.99916	0.17307	0.040013	6	105325383	-	-	-	1
No					rs4504502	6	105325332	A	G	15280	0.99976	0.99961	1280.5	3128.4	1894.1	0	1280.5	3128.4	1894.1	0	386.23	1012.6	702.14	894.27	2115.8	1191.9	0.45133	0.42482	0.46458	0	1.1081	0.9625	1.2758	1.3639	1.1723	1.587	1.1748	1.0903	1.2659	1.52e-05	0.99935	0.17309	0.040008	6	105325332	-	-	-	1
No					rs4142531	6	105324811	G	A	15278	0.99957	0.99928	1280.1	3128.2	1894.8	0.001	1280.1	3128.2	1894.8	0.001	386.09	1012.7	702.22	893.96	2115.5	1192.5	0.45124	0.42477	0.46447	0	1.1084	0.96271	1.2761	1.3634	1.1718	1.5864	1.1745	1.09	1.2656	1.59e-05	0.99907	0.17269	0.040014	6	105324811	-	-	-	1
No					rs2486147	6	105323098	C	T	15266	0.99955	0.9993	1280.9	3129.5	1892.5	0	1280.9	3129.5	1892.5	0	386.26	1013.3	701.4	894.66	2116.2	1191.1	0.45148	0.425	0.46472	0	1.1091	0.9634	1.2769	1.3639	1.1722	1.587	1.1746	1.0901	1.2657	1.52e-05	0.99916	0.17307	0.040013	6	105323098	-	-	-	1
No					rs9391248	6	105322663	T	C	15262	0.99981	0.9997	1280.4	3128.3	1894.3	0.001	1280.4	3128.3	1894.3	0.001	386.23	1012.5	702.32	894.21	2115.8	1192	0.4513	0.42478	0.46457	0	1.1079	0.96228	1.2755	1.3642	1.1724	1.5872	1.175	1.0904	1.2661	1.5e-05	0.99947	0.17319	0.040005	6	105322663	-	-	-	1
No					rs9373781	6	105321862	C	T	15257	0.99981	0.9997	1280.4	3128.3	1894.3	0.001	1280.4	3128.3	1894.3	0.001	386.23	1012.5	702.32	894.21	2115.8	1192	0.4513	0.42478	0.46457	0	1.1079	0.96228	1.2755	1.3642	1.1724	1.5872	1.175	1.0904	1.2661	1.5e-05	0.99947	0.17319	0.040005	6	105321862	-	-	-	1
No					rs2499667	6	105319125	G	A	15236	1	1	1281	3127	1895	0	1281	3127	1895	0	387	1011	703	894	2116	1192	0.45129	0.4248	0.46454	0	1.1037	0.95872	1.2707	1.3624	1.171	1.585	1.1747	1.0902	1.2658	1.56e-05	1	0.17273	0.039987	6	105319125	-	-	-	1
No					rs2499666	6	105318576	A	G	15229	0.99991	0.99985	1280.4	3127.5	1895.2	0	1280.4	3127.5	1895.2	0	386.22	1011.8	702.99	894.17	2115.7	1192.2	0.45123	0.42461	0.46454	0	1.1072	0.96171	1.2748	1.3652	1.1734	1.5884	1.1756	1.091	1.2668	1.39e-05	0.99976	0.17377	0.039995	6	105318576	-	-	-	1
No					rs2499665	6	105318094	A	G	15225	0.96517	0.94757	1451.6	3184.4	1666.9	0.112	1451.6	3184.4	1666.9	0.112	439.2	1037.6	624.14	1012.4	2146.8	1042.8	0.48292	0.45599	0.49639	0	1.1141	0.97409	1.2742	1.3797	1.188	1.6023	1.1759	1.0918	1.2666	1.98e-05	0.94657	0.17547	0.04112	6	105318094	-	-	-	1
No					rs12208130	6	105315899	G	A	15211	0.99854	0.99747	1285.8	3129.1	1888	0.01	1285.8	3129.1	1888	0.01	387.84	1013	700.15	898	2116.1	1187.9	0.45223	0.42568	0.46551	0	1.1084	0.96294	1.2758	1.3647	1.173	1.5877	1.1751	1.0905	1.2662	1.49e-05	0.9971	0.17342	0.040041	6	105315899	-	-	-	1
No					rs2499653	6	105312187	G	A	15184	0.9999	0.99983	1281.2	3126.1	1895.7	0	1281.2	3126.1	1895.7	0	386.24	1011.8	702.93	894.97	2114.2	1192.8	0.45125	0.42463	0.46456	0	1.1089	0.96321	1.2767	1.3655	1.1737	1.5888	1.1756	1.091	1.2668	1.4e-05	0.99971	0.1737	0.039985	6	105312187	-	-	-	1
No					rs2486143	6	105308593	A	G	15163	0.99649	0.99494	1255.2	3118.1	1929.6	0.004	1255.2	3118.1	1929.6	0.004	378.08	1010.7	712.19	877.15	2107.4	1217.4	0.4465	0.42049	0.45951	0	1.1127	0.96538	1.2824	1.3572	1.1659	1.5799	1.1717	1.0873	1.2627	2.7e-05	0.99527	0.16835	0.040106	6	105308593	-	-	-	1
No					rs2499655	6	105307435	G	A	15149	0.99978	0.9996	1281.5	3126.3	1895.2	0	1281.5	3126.3	1895.2	0	386.23	1012.3	702.45	895.23	2114	1192.8	0.45131	0.42475	0.46459	0	1.1099	0.96408	1.2779	1.365	1.1732	1.5882	1.1752	1.0906	1.2664	1.46e-05	0.99938	0.17336	0.039993	6	105307435	271	-	-	1
No					rs2499664	6	105301484	C	G	15101	0.99987	0.99975	1286.7	3127.9	1888.4	0	1286.7	3127.9	1888.4	0	388.85	1015.8	696.36	897.85	2112.1	1192	0.45227	0.42682	0.46499	0	1.1105	0.96487	1.2781	1.3488	1.1594	1.5692	1.1672	1.0832	1.2577	3.81e-05	0.99959	0.16472	0.039992	6	105301484	-	-	-	1
No					rs2499663	6	105300570	C	T	15094	1	1	1287	3128	1888	0	1287	3128	1888	0	389	1016	696	898	2112	1192	0.45232	0.42694	0.46502	0	1.1105	0.96491	1.2781	1.3479	1.1586	1.5681	1.1667	1.0828	1.2571	4.04e-05	1	0.16415	0.039984	6	105300570	-	-	-	1
No					rs2499661	6	105300074	C	G	15089	0.99322	0.99011	1290.4	3118.1	1894.5	0.013	1290.4	3118.1	1894.5	0.013	388.68	1015.8	696.5	901.67	2102.3	1198	0.45208	0.42674	0.46474	0	1.1209	0.97396	1.2901	1.3487	1.1594	1.5689	1.1663	1.0824	1.2568	3.54e-05	0.99001	0.16597	0.040136	6	105300074	-	-	-	1
No					rs200080629	6	105300072	GTC	G	15088	0.99773	0.99595	1280	3126	1897.1	0.011	1280	3126	1897.1	0.011	387.93	1013.2	699.86	892.03	2112.8	1197.2	0.45105	0.42577	0.46369	0	1.1028	0.95794	1.2695	1.3442	1.1554	1.5639	1.1661	1.0822	1.2565	4.05e-05	0.99622	0.16446	0.040065	6	105300072	-	-	-	1
No					rs201776642	6	105300070	C	CTG	15087	0.84056	0.75064	2572.4	2897.2	833.18	0.202	2572.4	2897.2	833.18	0.202	807.62	973.98	319.33	1764.8	1923.2	513.85	0.36203	0.38379	0.35114	0	1.1067	0.98794	1.2396	1.358	1.1542	1.5978	1.1509	1.066	1.2426	2.32e-05	0.74887	0.20208	0.047749	6	105300070	-	-	-	1
No					rs2486141	6	105299930	G	A	15085	1	1	1287	3128	1888	0	1287	3128	1888	0	389	1016	696	898	2112	1192	0.45232	0.42694	0.46502	0	1.1105	0.96492	1.2781	1.3479	1.1586	1.5681	1.1667	1.0828	1.2571	4.04e-05	1	0.16415	0.039984	6	105299930	-	-	-	1
No					rs2486140	6	105297642	G	C	15069	1	1	1287	3128	1888	0	1287	3128	1888	0	389	1016	695.99	898	2112	1192	0.45233	0.42694	0.46502	0	1.1105	0.96492	1.2781	1.3479	1.1586	1.5681	1.1667	1.0828	1.2571	4.04e-05	0.99999	0.16414	0.039984	6	105297642	-	-	-	1
No					rs12190394	6	105296150	G	A	15063	1	0.99999	1284	3127	1892	0	1284	3127	1892	0	387	1016	697.99	897	2111	1194	0.45177	0.42599	0.46466	0	1.1156	0.9691	1.2842	1.3549	1.1646	1.5765	1.1696	1.0854	1.2602	2.85e-05	0.99999	0.16736	0.039991	6	105296150	-	-	-	1
No					rs12203954	6	105295647	C	T	15058	1	0.99999	1284	3127	1892	0	1284	3127	1892	0	387	1016	697.99	897	2111	1194	0.45177	0.42599	0.46466	0	1.1156	0.9691	1.2842	1.3549	1.1645	1.5765	1.1696	1.0854	1.2602	2.85e-05	0.99999	0.16736	0.039991	6	105295647	51	-	-	1
No					rs2499657	6	105293603	C	T	15048	0.9984	0.9972	1290.9	3128.5	1883.6	0.01	1290.9	3128.5	1883.6	0.01	390.08	1015.9	695.02	900.85	2112.6	1188.5	0.45299	0.42743	0.46577	0	1.1105	0.96507	1.2779	1.3505	1.1609	1.571	1.1679	1.0839	1.2584	3.08e-05	0.99711	0.16682	0.04003	6	105293603	-	-	-	1
No					rs79147057	6	105293132	A	G	15044	0.99667	0.91993	6116.6	182.86	3.55	0.009	6116.6	182.86	3.55	0.009	2064.2	35.767	0.998	4052.3	147.09	2.552	0.015069	0.0089869	0.01811	0	0.47736	0.32998	0.69056	0.76771	0.075853	7.77	0.49168	0.34362	0.70352	9.52e-06	0.92899	-0.73648	0.16633	6	105293132	-	-	-	1
No					rs12527608	6	105292547	T	C	15041	1	0.99999	1284	3127	1892	0	1284	3127	1892	0	387	1016	697.98	897	2111	1194	0.45177	0.42599	0.46466	0	1.1156	0.9691	1.2842	1.3549	1.1645	1.5765	1.1696	1.0854	1.2602	2.85e-05	0.99999	0.16736	0.039991	6	105292547	-	-	-	1
No					rs2499658	6	105291412	A	G	15028	0.99967	0.99949	1284.5	3128.6	1889.9	0	1284.5	3128.6	1889.9	0	387.07	1016.9	697.07	897.46	2111.7	1192.8	0.45198	0.42623	0.46486	0	1.1165	0.96992	1.2852	1.355	1.1645	1.5765	1.1694	1.0852	1.26	2.85e-05	0.99961	0.1674	0.040001	6	105291412	-	-	-	1
No					rs2486138	6	105290223	G	A	15021	1	0.99999	1284	3127	1892	0	1284	3127	1892	0	387	1016	697.98	897	2111	1194	0.45177	0.42599	0.46466	0	1.1156	0.9691	1.2842	1.3549	1.1645	1.5765	1.1696	1.0854	1.2602	2.85e-05	0.99998	0.16735	0.039991	6	105290223	-	-	-	1
No					rs12664270	6	105288927	T	C	15012	0.99939	0.99913	1286	3130.1	1886.9	0.003	1286	3130.1	1886.9	0.003	387.18	1018.7	695.07	898.83	2111.3	1191.8	0.45233	0.42673	0.46513	0	1.1201	0.97316	1.2893	1.3539	1.1636	1.5753	1.1683	1.0842	1.2588	3.08e-05	0.99889	0.16681	0.040027	6	105288927	-	-	-	1
No					rs2499659	6	105286124	A	T	14991	0.99999	0.99999	1284	3127	1892	0	1284	3127	1892	0	387	1016	697.97	897	2111	1194	0.45177	0.42599	0.46466	0	1.1156	0.96911	1.2842	1.3549	1.1645	1.5764	1.1695	1.0854	1.2602	2.86e-05	0.99998	0.16735	0.039991	6	105286124	-	-	-	1
No					rs2486136	6	105285759	C	T	14987	0.99999	0.99999	1284	3127	1892	0	1284	3127	1892	0	387	1016	697.97	897	2111	1194	0.45177	0.42599	0.46466	0	1.1156	0.96911	1.2842	1.3549	1.1645	1.5764	1.1695	1.0854	1.2602	2.86e-05	0.99998	0.16735	0.039991	6	105285759	-	-	-	1
No					rs2499660	6	105285750	T	C	14986	0.99972	0.99957	1285.2	3123.9	1893.9	0.002	1285.2	3123.9	1893.9	0.002	389.11	1012.7	699.2	896.12	2111.2	1194.7	0.45172	0.4262	0.46447	0	1.1047	0.95979	1.2715	1.3479	1.1587	1.5679	1.1677	1.0837	1.2582	3.38e-05	0.99964	0.16577	0.039977	6	105285750	-	-	-	1
No					rs139211039	6	105283417	GAAAAGAAATGAGAAA	G	14971	0.99971	0.99946	1284.9	3127.1	1891	0.006	1284.9	3127.1	1891	0.006	387.25	1016.1	697.6	897.6	2111	1193.4	0.45191	0.42614	0.4648	0	1.1157	0.96927	1.2843	1.3549	1.1645	1.5764	1.1695	1.0853	1.2602	2.88e-05	0.9994	0.16733	0.040003	6	105283417	-	-	-	-
No					rs201359950	6	105283415	AAGAAAAGAAATG	A	14970	0.99971	0.99946	1284.9	3127.1	1891	0.006	1284.9	3127.1	1891	0.006	387.25	1016.1	697.6	897.6	2111	1193.4	0.45191	0.42614	0.4648	0	1.1157	0.96927	1.2843	1.3549	1.1645	1.5764	1.1695	1.0853	1.2602	2.88e-05	0.9994	0.16733	0.040003	6	105283415	-	-	-	-
No					rs2486135	6	105282263	C	T	14962	0.99999	0.99998	1284	3127.1	1891.9	0	1284	3127.1	1891.9	0	387	1016.1	697.95	897	2111	1194	0.45177	0.426	0.46466	0	1.1156	0.96913	1.2842	1.3549	1.1645	1.5764	1.1695	1.0854	1.2602	2.86e-05	0.99997	0.16733	0.039992	6	105282263	-	-	-	1
No					rs117288462	6	105280510	C	T	14944	0.99726	0.92036	6143.4	157.79	1.785	0.003	6143.4	157.79	1.785	0.003	2071.6	29.427	0	4071.8	128.36	1.785	0.0128	0.0070031	0.015699	0	0.4506	0.30082	0.67496	-1	-1	-1	0.44218	0.29601	0.66052	4.11e-05	0.9324	-0.75241	0.18347	6	105280510	-	-	-	1
No					rs3035082	6	105280256	TTTG	T	14940	0.99701	0.99478	1285.1	3131.6	1886.2	0.011	1285.1	3131.6	1886.2	0.011	386.73	1020.3	693.96	898.4	2111.3	1192.3	0.45232	0.42688	0.46503	0	1.1226	0.97528	1.2922	1.3522	1.162	1.5734	1.1671	1.0831	1.2575	3.79e-05	0.99508	0.16526	0.040114	6	105280256	-	-	-	-
No					rs138177488	6	105279532	G	T	14937	0.99678	0.92223	6118.1	181.4	3.548	0.007	6118.1	181.4	3.548	0.007	2065.4	34.558	0.998	4052.6	146.84	2.55	0.014952	0.0086992	0.018079	0	0.46178	0.31758	0.67144	0.76791	0.075854	7.774	0.47662	0.33153	0.6852	5.34e-06	0.93187	-0.75886	0.16675	6	105279532	-	-	-	1
No					rs67019848	6	105272951	CG	C	14882	0.99847	0.99733	1290.3	3129.5	1883.2	0.008	1290.3	3129.5	1883.2	0.008	390.33	1017	693.69	899.96	2112.5	1189.5	0.45297	0.42781	0.46555	0	1.1099	0.96457	1.2772	1.3446	1.1558	1.5641	1.1651	1.0813	1.2554	4.38e-05	0.99683	0.16365	0.040047	6	105272951	-	-	-	-
No					rs34617157	6	105271379	A	AT	14878	0.99985	0.9998	1284.4	3127.2	1891.4	0	1284.4	3127.2	1891.4	0	387	1016.6	697.41	897.36	2110.6	1194	0.45184	0.42613	0.4647	0	1.1168	0.9702	1.2856	1.3544	1.164	1.5758	1.1691	1.085	1.2598	2.98e-05	0.99961	0.167	0.039998	6	105271379	32	-	-	-
No					rs9399898	6	105270593	G	A	14866	0.99964	0.99944	1288	3128.2	1886.8	0.001	1288	3128.2	1886.8	0.001	389.26	1016.7	695.01	898.77	2111.4	1191.8	0.4525	0.42724	0.46513	0	1.1118	0.96609	1.2796	1.3465	1.1574	1.5664	1.1658	1.082	1.2562	4.4e-05	0.99908	0.16343	0.04	6	105270593	-	-	-	1
No					rs2499652	6	105269959	G	A	14862	0.99969	0.99956	1287.6	3128.6	1886.7	0.001	1287.6	3128.6	1886.7	0.001	389.11	1016.7	695.2	898.54	2112	1191.5	0.45248	0.42716	0.46514	0	1.1116	0.96591	1.2793	1.3473	1.1581	1.5674	1.1662	1.0823	1.2566	4.16e-05	0.99935	0.16392	0.039997	6	105269959	-	-	-	1
No					rs35826320	6	105267809	C	T	14851	0.99982	0.99978	1287.6	3128.3	1887.1	0	1287.6	3128.3	1887.1	0	389	1016.9	695.09	898.6	2111.4	1192	0.45244	0.42716	0.46509	0	1.1126	0.96671	1.2804	1.347	1.1579	1.5671	1.166	1.0821	1.2564	4.32e-05	0.99957	0.16355	0.039992	6	105267809	-	-	-	1
No					rs4079063	6	105266118	A	G	14830	1	1	1890	3129	1284	0	1890	3129	1284	0	696	1018	387	1194	2111	897	0.45193	0.42646	0.46466	0	0.82728	0.73395	0.93249	0.74014	0.6361	0.86119	0.85667	0.79504	0.92309	3.49e-05	1	-0.16555	0.039998	6	105266118	-	-	-	1
No					rs72996415	6	105265993	T	C	14827	0.98918	0.91923	5677.2	600.25	25.546	0.019	5677.2	600.25	25.546	0.019	1952.1	143.29	5.615	3725.1	456.96	19.931	0.051669	0.036772	0.059118	0	0.59836	0.49211	0.72755	0.5376	0.21041	1.3735	0.60759	0.50524	0.73067	5.53e-10	0.92839	-0.56855	0.091653	6	105265993	-	-	-	1
No					rs28445416	6	105262124	C	T	14793	0.96954	0.92962	4175.5	1901.5	225.91	0.028	4175.5	1901.5	225.91	0.028	1463.8	583.33	53.899	2711.8	1318.2	172.01	0.18669	0.16448	0.19779	0	0.8198	0.72974	0.92097	0.58051	0.42472	0.79346	0.79841	0.72414	0.8803	4.3e-05	0.93383	-0.21657	0.052945	6	105262124	-	-	-	1
No					rs79797342	6	105261710	A	G	14791	0.96832	0.92585	4195.2	1884.9	222.89	0.037	4195.2	1884.9	222.89	0.037	1471.7	576.47	52.829	2723.5	1308.4	170.06	0.18488	0.16234	0.19616	0	0.81537	0.72555	0.91631	0.57489	0.41948	0.78788	0.79415	0.71995	0.876	3.46e-05	0.93014	-0.2204	0.053229	6	105261710	-	-	-	1
No					rs78028389	6	105261660	G	A	14790	0.96954	0.92949	4180.3	1896.9	225.73	0.027	4180.3	1896.9	225.73	0.027	1465.8	581.33	53.897	2714.6	1315.6	171.83	0.18629	0.164	0.19744	0	0.81833	0.72837	0.91941	0.58091	0.42499	0.79402	0.79742	0.72316	0.87929	3.82e-05	0.93375	-0.21814	0.05297	6	105261660	-	-	-	1
No					rs71572237	6	105261340	C	T	14788	0.96898	0.92772	4188.7	1890	224.28	0.025	4188.7	1890	224.28	0.025	1470.3	577.29	53.427	2718.4	1312.8	170.85	0.18552	0.16282	0.19687	0	0.81307	0.72355	0.91367	0.57817	0.42249	0.79122	0.7934	0.71936	0.87507	3.13e-05	0.9318	-0.22117	0.053116	6	105261340	-	-	-	1
No					rs56165461	6	105260923	C	T	14785	0.9696	0.92951	4184.3	1893.7	225.04	0.023	4184.3	1893.7	225.04	0.023	1468.8	578.42	53.815	2715.5	1315.2	171.23	0.18592	0.16327	0.19725	0	0.8131	0.72362	0.91364	0.58108	0.42499	0.79449	0.7941	0.72006	0.87575	3.18e-05	0.93375	-0.22054	0.053017	6	105260923	-	-	-	1
No					rs2168394	6	105259152	C	T	14768	0.99859	0.99787	1896.9	3125.9	1280.2	0.002	1896.9	3125.9	1280.2	0.002	699.31	1016.4	385.26	1197.6	2109.4	894.93	0.45108	0.42526	0.46398	0	0.8252	0.73218	0.93002	0.73725	0.63358	0.85789	0.8548	0.79328	0.92109	2.7e-05	0.99773	-0.16804	0.040039	6	105259152	-	-	-	1
No					rs9391244	6	105257690	G	A	14753	0.99963	0.99941	1890.8	3127.1	1285.1	0.006	1890.8	3127.1	1285.1	0.006	696.9	1017.1	387.01	1193.9	2110	898.1	0.45196	0.42625	0.46481	0	0.82575	0.7326	0.93076	0.73821	0.63447	0.85891	0.85542	0.79387	0.92174	2.99e-05	0.99914	-0.16698	0.040004	6	105257690	-	-	-	1
No					rs9486015	6	105254000	C	T	14726	0.99955	0.99927	1890.7	3127	1285.3	0.005	1890.7	3127	1285.3	0.005	696.87	1017.1	387.02	1193.8	2109.9	898.29	0.45198	0.42626	0.46484	0	0.82581	0.73265	0.93082	0.73805	0.63434	0.85873	0.85535	0.79381	0.92166	2.95e-05	0.99897	-0.1671	0.040005	6	105254000	-	-	-	1
No					rs6571209	6	105252659	A	G	14717	0.99954	0.99923	1890.6	3127	1285.4	0.006	1890.6	3127	1285.4	0.006	696.86	1017.1	387.02	1193.8	2109.9	898.36	0.45199	0.42626	0.46485	0	0.82583	0.73266	0.93084	0.73799	0.63428	0.85866	0.85532	0.79378	0.92163	2.94e-05	0.99892	-0.16715	0.040006	6	105252659	-	-	-	1
No					rs4591886	6	105249970	G	C	14694	0.99951	0.99915	1890.6	3126.9	1285.5	0.003	1890.6	3126.9	1285.5	0.003	696.84	1017.1	387.02	1193.7	2109.8	898.5	0.452	0.42627	0.46487	0	0.82587	0.7327	0.93089	0.73787	0.63418	0.85852	0.85526	0.79372	0.92157	2.91e-05	0.99883	-0.16724	0.040007	6	105249970	-	-	-	1
No					rs66525522	6	105245049	C	CT	14647	0.99939	0.99893	1890.4	3126.9	1285.8	0.006	1890.4	3126.9	1285.8	0.006	696.78	1017.2	387.02	1193.6	2109.7	898.74	0.45204	0.42628	0.46492	0	0.82593	0.73275	0.93096	0.73767	0.63401	0.85828	0.85516	0.79363	0.92146	2.87e-05	0.99855	-0.16739	0.040011	6	105245049	-	-	-	-
No					rs6918700	6	105244526	A	T	14644	0.99925	0.99867	1890	3127.1	1285.9	0.006	1890	3127.1	1285.9	0.006	696.7	1017.2	387.07	1193.4	2109.8	898.82	0.45207	0.42631	0.46495	0	0.82585	0.73267	0.93087	0.73763	0.63398	0.85823	0.85514	0.79361	0.92144	2.85e-05	0.99827	-0.16746	0.040017	6	105244526	-	-	-	1
No					rs6571207	6	105242161	A	C	14636	0.99897	0.99817	1889.7	3127.5	1285.8	0.008	1889.7	3127.5	1285.8	0.008	696.58	1017.4	387.06	1193.1	2110.1	898.75	0.45209	0.42634	0.46497	0	0.82584	0.73266	0.93086	0.73767	0.63401	0.85829	0.85518	0.79365	0.92148	2.89e-05	0.99772	-0.16741	0.040031	6	105242161	-	-	-	1
No					rs6900902	6	105235757	A	G	14581	0.99979	0.99966	2686.9	2877.4	738.65	0.001	2686.9	2877.4	738.65	0.001	985.9	905.11	210	1701	1972.3	528.65	0.34545	0.31535	0.3605	0	0.79177	0.7085	0.88482	0.68536	0.57355	0.81895	0.81707	0.75512	0.8841	2.63e-07	0.99943	-0.21612	0.041977	6	105235757	-	-	-	1
No					rs9322817	6	105232233	A	C	14557	0.99979	0.99966	2686.9	2877.5	738.61	0.001	2686.9	2877.5	738.61	0.001	985.86	905.15	210	1701	1972.4	528.61	0.34545	0.31536	0.36049	0	0.79182	0.70855	0.88488	0.68544	0.57362	0.81905	0.81713	0.75517	0.88416	2.66e-07	0.99945	-0.21603	0.041977	6	105232233	-	-	-	1
No					rs2290515	6	105232204	C	T	14555	0.99855	0.99748	1887.7	3128.9	1286.4	0.01	1887.7	3128.9	1286.4	0.01	695.76	1018.1	387.15	1192	2110.8	899.22	0.4523	0.42656	0.46517	0	0.82629	0.73305	0.9314	0.73759	0.63392	0.8582	0.85525	0.79372	0.92155	2.89e-05	0.99719	-0.16746	0.040043	6	105232204	-	-	-	1
No					rs9391242	6	105231257	G	A	14549	0.99656	0.99397	1879.9	3120.9	1302.1	0.031	1879.9	3120.9	1302.1	0.031	690.5	1019	391.5	1189.4	2101.9	910.63	0.45417	0.42884	0.46683	0	0.83507	0.74067	0.9415	0.74057	0.63672	0.86134	0.85755	0.79588	0.92399	3.91e-05	0.99321	-0.1647	0.040046	6	105231257	29	-	-	1
No					rs7769270	6	105230729	C	A	14542	0.99879	0.99783	1889.4	3127.7	1285.9	0.006	1889.4	3127.7	1285.9	0.006	696.48	1017.4	387.09	1192.9	2110.3	898.76	0.45212	0.42637	0.465	0	0.82578	0.73261	0.93081	0.73768	0.63401	0.8583	0.85519	0.79366	0.92149	2.9e-05	0.99739	-0.1674	0.040039	6	105230729	-	-	-	1
No					rs1455935	6	105230312	C	G	14536	0.99878	0.99781	1889.4	3127.8	1285.8	0.002	1889.4	3127.8	1285.8	0.002	696.47	1017.4	387.08	1192.9	2110.3	898.76	0.45212	0.42637	0.465	0	0.82579	0.73261	0.93081	0.73768	0.63401	0.8583	0.85519	0.79366	0.92149	2.9e-05	0.99736	-0.1674	0.040039	6	105230312	-	-	-	1
No					rs9404579	6	105229807	T	C	14533	0.99644	0.99418	1875.1	3130.5	1297.4	0.014	1875.1	3130.5	1297.4	0.014	688.56	1022.8	389.59	1186.5	2107.6	907.85	0.45418	0.42885	0.46684	0	0.83626	0.74171	0.94286	0.73948	0.63561	0.86032	0.85752	0.79585	0.92396	3.7e-05	0.99349	-0.16547	0.040106	6	105229807	-	-	-	1
No					rs11429640	6	105225503	A	AT	14499	0.99659	0.99439	1877.9	3132.4	1292.7	0.017	1877.9	3132.4	1292.7	0.017	691.83	1020.5	388.63	1186.1	2111.9	904.02	0.45357	0.42784	0.46644	0	0.82845	0.73485	0.93398	0.73701	0.63346	0.8575	0.85539	0.79386	0.92168	3.11e-05	0.99381	-0.16711	0.040123	6	105225503	-	-	-	-
No					rs9391241	6	105223663	T	C	14489	0.99865	0.99756	1885.1	3129	1288.9	0.005	1885.1	3129	1288.9	0.005	694.38	1017.5	389.1	1190.7	2111.5	899.76	0.4527	0.42735	0.46538	0	0.82637	0.73306	0.93155	0.74156	0.63742	0.86272	0.8573	0.79563	0.92375	4.13e-05	0.99715	-0.16415	0.040038	6	105223663	-	-	-	1
No					rs12664491	6	105221988	G	A	14476	0.98714	0.63493	6152.5	149.71	0.749	0.007	6152.5	149.71	0.749	0.007	2067.4	33.215	0.419	4085.2	116.5	0.33	0.011995	0.008104	0.013941	0	0.5634	0.38178	0.83142	2.509	0.026194	240.31	0.57791	0.39387	0.84793	1.73e-05	0.64884	-0.96915	0.2255	6	105221988	-	-	-	1
No					rs2034821	6	105219537	C	T	14461	0.99856	0.99739	1885	3129.1	1288.9	0.016	1885	3129.1	1288.9	0.016	694.34	1017.6	389.1	1190.7	2111.5	899.77	0.45271	0.42736	0.46538	0	0.82641	0.7331	0.9316	0.74159	0.63744	0.86276	0.85733	0.79565	0.92378	4.15e-05	0.997	-0.16412	0.040041	6	105219537	-	-	-	1
No					rs9399896	6	105216969	A	G	14442	0.9985	0.99728	1885	3129.1	1288.9	0.006	1885	3129.1	1288.9	0.006	694.31	1017.6	389.11	1190.7	2111.6	899.77	0.45271	0.42737	0.46538	0	0.82644	0.73313	0.93163	0.74163	0.63747	0.8628	0.85735	0.79568	0.9238	4.17e-05	0.99691	-0.16409	0.040043	6	105216969	-	-	-	1
No					rs6922441	6	105216405	T	C	14435	0.99795	0.99638	1882.5	3129.4	1291.1	0.018	1882.5	3129.4	1291.1	0.018	693.11	1018.6	389.29	1189.4	2110.8	901.86	0.45309	0.4277	0.46579	0	0.82811	0.73457	0.93355	0.74071	0.63669	0.86173	0.85711	0.79546	0.92353	3.92e-05	0.99614	-0.1647	0.040054	6	105216405	-	-	-	1
No					rs7753202	6	105215289	T	C	14430	0.99845	0.99718	1885	3129.1	1288.9	0.005	1885	3129.1	1288.9	0.005	694.35	1017.5	389.12	1190.7	2111.5	899.77	0.45271	0.42736	0.46539	0	0.82636	0.73305	0.93154	0.74159	0.63744	0.86275	0.85732	0.79565	0.92377	4.16e-05	0.99681	-0.16412	0.040045	6	105215289	-	-	-	1
No					rs6907016	6	105211360	G	A	14397	0.99805	0.99655	1883.4	3130.1	1289.4	0.013	1883.4	3130.1	1289.4	0.013	693.73	1018.1	389.19	1189.7	2112.1	900.26	0.45288	0.42753	0.46556	0	0.82663	0.73328	0.93186	0.74137	0.63725	0.86251	0.85729	0.79562	0.92373	4.12e-05	0.99631	-0.16426	0.040055	6	105211360	-	-	-	1
No					rs6933978	6	105210781	T	C	14392	0.99776	0.99603	1882.7	3129.1	1291.2	0.015	1882.7	3129.1	1291.2	0.015	693.28	1018.4	389.3	1189.4	2110.7	901.87	0.45308	0.42766	0.46579	0	0.82777	0.73428	0.93316	0.74055	0.63656	0.86154	0.85697	0.79533	0.92339	3.89e-05	0.99576	-0.16481	0.04006	6	105210781	-	-	-	1
No					rs9322815	6	105210682	A	G	14390	0.99801	0.99641	1890.3	3127.3	1285.4	0.015	1890.3	3127.3	1285.4	0.015	695.54	1016.4	389.07	1194.7	2110.9	896.34	0.45202	0.42706	0.4645	0	0.82703	0.7337	0.93224	0.74558	0.64088	0.86739	0.85935	0.79753	0.92596	5.06e-05	0.99625	-0.16235	0.040059	6	105210682	-	-	-	1
No					rs9322814	6	105210604	A	G	14389	0.99776	0.99602	1882.7	3129.1	1291.2	0.021	1882.7	3129.1	1291.2	0.021	693.28	1018.4	389.3	1189.4	2110.7	901.87	0.45308	0.42766	0.46579	0	0.82776	0.73427	0.93315	0.74055	0.63655	0.86154	0.85697	0.79533	0.92339	3.89e-05	0.99575	-0.16481	0.04006	6	105210604	-	-	-	1
No					rs7751101	6	105210495	A	G	14386	0.99775	0.99601	1883.7	3128.1	1291.2	0.021	1883.7	3128.1	1291.2	0.021	693.28	1018.4	389.3	1190.4	2109.7	901.87	0.453	0.42766	0.46567	0	0.82884	0.73523	0.93436	0.74117	0.63709	0.86225	0.85738	0.79571	0.92383	4.22e-05	0.99574	-0.16403	0.040054	6	105210495	-	-	-	1
No					rs9499960	6	105209878	T	C	14380	0.99774	0.99598	1882.7	3129.1	1291.2	0.017	1882.7	3129.1	1291.2	0.017	693.3	1018.4	389.3	1189.4	2110.7	901.87	0.45308	0.42765	0.46579	0	0.82772	0.73424	0.93311	0.74053	0.63654	0.86151	0.85695	0.79531	0.92337	3.88e-05	0.9957	-0.16482	0.040061	6	105209878	-	-	-	1
No					rs2168392	6	105207508	G	A	14347	0.99733	0.99532	1888.5	3128.6	1285.9	0.008	1888.5	3128.6	1285.9	0.008	696.07	1017	387.97	1192.4	2111.6	897.92	0.4522	0.42668	0.46495	0	0.82503	0.73193	0.92998	0.7402	0.63621	0.86119	0.85641	0.7948	0.9228	3.49e-05	0.99471	-0.16593	0.040092	6	105207508	-	-	-	1
No					rs9499954	6	105205826	C	T	14328	0.99669	0.99442	1891.7	3129.7	1281.6	0.022	1891.7	3129.7	1281.6	0.022	697.58	1015.4	388.02	1194.1	2114.3	893.59	0.4516	0.42633	0.46424	0	0.82212	0.72938	0.92664	0.74331	0.63888	0.86482	0.85766	0.79595	0.92415	4.9e-05	0.99456	-0.16286	0.040111	6	105205826	-	-	-	1
No					rs6929352	6	105204621	T	C	14318	0.9981	0.99655	1885.3	3128.7	1288.9	0.007	1885.3	3128.7	1288.9	0.007	694.67	1017.2	389.14	1190.7	2111.5	899.8	0.45269	0.42729	0.46539	0	0.8257	0.73247	0.93079	0.74127	0.63718	0.86238	0.85706	0.79541	0.92349	4.09e-05	0.99611	-0.16433	0.040057	6	105204621	-	-	-	1
No					rs2400054	6	105201289	C	T	14284	0.99979	0.99949	4287.6	1813.4	202.04	0.002	4287.6	1813.4	202.04	0.002	1490.1	553.86	57.028	2797.5	1259.5	145.01	0.1759	0.15895	0.18438	0	0.82555	0.73362	0.929	0.73831	0.54003	1.0094	0.83602	0.75692	0.92338	4.12e-05	0.9993	-0.21358	0.052084	6	105201289	-	-	-	1
No					rs2400053	6	105201131	G	A	14280	0.99804	0.99521	4275.2	1823.9	203.95	0.002	4275.2	1823.9	203.95	0.002	1484.4	558.97	57.581	2790.7	1264.9	146.37	0.17704	0.16043	0.18535	0	0.83076	0.73845	0.93461	0.73955	0.5417	1.0097	0.83988	0.76066	0.92735	5.13e-05	0.99586	-0.21083	0.052058	6	105201131	-	-	-	1
No					rs9499948	6	105200300	T	C	14275	0.99979	0.99949	4287.7	1813.3	202.04	0.002	4287.7	1813.3	202.04	0.002	1490.2	553.81	57.026	2797.5	1259.5	145.01	0.1759	0.15894	0.18438	0	0.82547	0.73355	0.92891	0.73825	0.53999	1.0093	0.83595	0.75686	0.92331	4.11e-05	0.99931	-0.21361	0.052084	6	105200300	-	-	-	1
No					rs9377670	6	105199791	G	C	14271	0.99934	0.99826	4387.7	1735.3	179.93	0.005	4387.7	1735.3	179.93	0.005	1525.8	529.23	45.937	2861.9	1206.1	134	0.16621	0.14781	0.1754	0	0.82302	0.73024	0.92758	0.64302	0.45731	0.90415	0.81541	0.73629	0.90304	7.13e-06	0.99788	-0.23932	0.053305	6	105199791	-	-	-	1
No					rs67249845	6	105199771	TC	T	14270	0.99976	0.99962	2805.9	2814	683.03	0.003	2805.9	2814	683.03	0.003	1033.3	881.63	186.02	1772.6	1932.4	497.01	0.3316	0.29835	0.34822	0	0.78264	0.70071	0.87416	0.64205	0.53355	0.77261	0.79592	0.73481	0.86211	2.19e-08	0.99948	-0.23696	0.04234	6	105199771	-	-	-	-
No					rs116846728	6	105199141	T	G	14266	0.99508	0.84761	6153.2	148.19	1.588	0.008	6153.2	148.19	1.588	0.008	2073.5	27.515	0	4079.7	120.67	1.588	0.012007	0.0065481	0.014737	0	0.44863	0.29553	0.68105	-1	-1	-1	0.44067	0.29106	0.66717	4.33e-05	0.87315	-0.80072	0.1958	6	105199141	-	-	-	1
No					rs9373779	6	105198596	T	A	14254	0.9991	0.9977	4285.2	1814.4	203.38	0.004	4285.2	1814.4	203.38	0.004	1489.5	554.41	57.136	2795.8	1260	146.24	0.1762	0.15913	0.18473	0	0.82594	0.73399	0.92941	0.73336	0.53671	1.0021	0.83523	0.75625	0.92246	3.82e-05	0.99734	-0.21444	0.052074	6	105198596	38	-	-	1
No					rs9391238	6	105197874	A	G	14246	0.99966	0.9994	2805.8	2813	684.23	0.003	2805.8	2813	684.23	0.003	1033.2	881.76	186.01	1772.6	1931.2	498.23	0.3317	0.29838	0.34836	0	0.78331	0.7013	0.87491	0.64048	0.53227	0.77069	0.79548	0.73441	0.86163	2.02e-08	0.99909	-0.23748	0.042332	6	105197874	-	-	-	1
No					rs7764251	6	105197091	G	T	14240	0.99991	0.99983	2806.7	2813.4	683	0.002	2806.7	2813.4	683	0.002	1033.8	881.21	186	1772.9	1932.1	496.99	0.33154	0.29825	0.34818	0	0.78216	0.70027	0.87362	0.64184	0.53338	0.77236	0.79562	0.73454	0.86179	2.19e-08	0.99978	-0.23691	0.042332	6	105197091	-	-	-	1
No					rs9322812	6	105194651	A	G	14223	0.99992	0.99985	2806.7	2813.3	682.99	0.002	2806.7	2813.3	682.99	0.002	1033.8	881.19	186	1772.9	1932.1	496.99	0.33153	0.29824	0.34818	0	0.78212	0.70024	0.87358	0.64182	0.53336	0.77234	0.79561	0.73452	0.86177	2.19e-08	0.9998	-0.23691	0.042331	6	105194651	-	-	-	1
No					rs6942231	6	105191814	C	T	14200	0.99978	0.9996	2677.5	2884.5	740.93	0.001	2677.5	2884.5	740.93	0.001	982.08	907.04	211.88	1695.5	1977.5	529.05	0.34637	0.31671	0.36121	0	0.79187	0.70856	0.88497	0.69141	0.57886	0.82585	0.8197	0.7576	0.88688	4.56e-07	0.99943	-0.21169	0.041968	6	105191814	-	-	-	1
No					rs10556590	6	105191711	TTAAAA	T	14199	0.98178	0.97053	2864.5	2784.2	654.21	0.029	2864.5	2784.2	654.21	0.029	1035.2	875.78	190.03	1829.4	1908.4	464.18	0.32466	0.29887	0.33756	0	0.81096	0.72613	0.90572	0.72347	0.60116	0.87068	0.83654	0.77219	0.90626	4.61e-06	0.97228	-0.19767	0.043141	6	105191711	-	-	-	-
No					rs56109260	6	105191190	T	G	14194	0.99991	0.99971	4288.6	1812.4	202.03	0.001	4288.6	1812.4	202.03	0.001	1490.8	553.2	57.009	2797.8	1259.2	145.02	0.17582	0.15879	0.18434	0	0.82453	0.73269	0.92788	0.73776	0.53961	1.0087	0.8352	0.75616	0.92251	4.02e-05	0.99968	-0.21387	0.052079	6	105191190	-	-	-	1
No					rs184340538	6	105187065	T	C	14185	0.92018	0.78127	4467.1	1669.2	166.54	0.193	4467.1	1669.2	166.54	0.193	1429.9	602.32	68.728	3037.2	1066.9	97.811	0.15884	0.17606	0.15023	0	1.1992	1.0657	1.3494	1.4925	1.0894	2.0448	1.2087	1.0943	1.335	2.76e-05	0.77297	0.25845	0.061643	6	105187065	-	-	-	1
No					rs7754919	6	105186426	A	T	14181	0.9139	0.79712	4252.4	1846.1	204.38	0.106	4252.4	1846.1	204.38	0.106	1484.1	561.74	55.174	2768.3	1284.4	149.21	0.17888	0.15995	0.18834	0	0.81583	0.72539	0.91754	0.68977	0.50329	0.94535	0.82052	0.7432	0.90587	2.58e-06	0.80844	-0.27106	0.05765	6	105186426	-	-	-	1
No					rs6937900	6	105185807	C	G	14180	0.9961	0.99322	2862.8	2779.7	660.55	0.004	2862.8	2779.7	660.55	0.004	1054.2	872.21	174.59	1808.6	1907.4	485.96	0.3253	0.29067	0.34262	0	0.78449	0.7025	0.87605	0.61634	0.51026	0.74448	0.78623	0.7255	0.85206	3.04e-09	0.99257	-0.25271	0.042619	6	105185807	-	-	-	1
No					rs6933045	6	105185550	C	G	14177	0.99987	0.99969	4292.5	1808.5	202	0	4292.5	1808.5	202	0	1493	551.03	57.001	2799.5	1257.5	145	0.17551	0.15827	0.18413	0	0.8217	0.7301	0.92481	0.73715	0.53916	1.0079	0.8331	0.75418	0.92028	3.89e-05	0.99977	-0.2143	0.052093	6	105185550	26	-	-	-
No					rs6916569	6	105185421	T	C	14174	0.99495	0.9912	1991	3085.9	1226.1	0.015	1991	3085.9	1226.1	0.015	737.41	1002.4	361.17	1253.6	2083.5	864.95	0.43933	0.41046	0.45376	0	0.81791	0.7268	0.92045	0.70984	0.60925	0.82704	0.83815	0.7776	0.90342	4.38e-06	0.98966	-0.1843	0.04013	6	105185421	-	-	-	1
No					rs6571203	6	105185112	C	T	14172	0.99997	0.99988	4290	1811	202	0	4290	1811	202	0	1491	553	57	2799	1258	145	0.17571	0.15873	0.1842	0	0.82517	0.73325	0.92862	0.73793	0.53973	1.0089	0.83564	0.75654	0.923	4.16e-05	0.99989	-0.21345	0.052079	6	105185112	-	-	-	1
No					rs34153414	6	105184996	TA	T	14170	0.99048	0.98541	2733.9	2849.6	719.52	0.008	2733.9	2849.6	719.52	0.008	1005.7	894.96	200.3	1728.1	1954.7	519.22	0.34021	0.30832	0.35615	0	0.78671	0.70413	0.87899	0.66284	0.55331	0.79405	0.80582	0.74443	0.87228	7.41e-08	0.98329	-0.22818	0.042405	6	105184996	-	-	-	-
No					rs9404576	6	105184640	T	G	14168	1	1	2807	2813	683	0	2807	2813	683	0	1034	881	186	1773	1932	497	0.33151	0.29819	0.34817	0	0.78191	0.70005	0.87335	0.64172	0.53328	0.77221	0.79547	0.73439	0.86163	2.19e-08	1	-0.23688	0.042326	6	105184640	-	-	-	1
No					rs9377669	6	105183609	A	G	14161	0.99997	0.99989	4290	1811	202	0.001	4290	1811	202	0.001	1491	552.97	57	2799	1258	145	0.17571	0.15873	0.1842	0	0.82514	0.73321	0.92858	0.73794	0.53973	1.0089	0.83561	0.75652	0.92298	4.15e-05	0.9999	-0.21346	0.052079	6	105183609	-	-	-	1
No					rs6900053	6	105183483	A	G	14159	0.99713	0.99485	2000.4	3086.2	1216.4	0.009	2000.4	3086.2	1216.4	0.009	741.43	1002.1	357.48	1258.9	2084.2	858.91	0.43781	0.40863	0.4524	0	0.81641	0.72559	0.91861	0.70671	0.60637	0.82366	0.83639	0.77593	0.90155	4.31e-06	0.99427	-0.18421	0.040081	6	105183483	-	-	-	1
No					rs6920440	6	105183336	C	T	14157	0.99126	0.9844	2740.7	2851.5	710.8	0.062	2740.7	2851.5	710.8	0.062	1003.4	902.74	194.85	1737.3	1948.7	515.95	0.33897	0.30758	0.35467	0	0.80207	0.71798	0.89601	0.65388	0.54496	0.78457	0.80825	0.74663	0.87496	1.07e-07	0.98339	-0.22573	0.042477	6	105183336	-	-	-	1
No					rs6920407	6	105183273	C	T	14156	0.99997	0.99988	4290	1811	202	0	4290	1811	202	0	1491	552.97	57	2799	1258	145	0.17571	0.15873	0.1842	0	0.82513	0.73321	0.92857	0.73794	0.53973	1.0089	0.83561	0.75651	0.92297	4.15e-05	0.9999	-0.21346	0.052079	6	105183273	-	-	-	1
No					rs7741882	6	105182890	T	C	14151	0.99991	0.99976	4290.7	1810.3	202	0.001	4290.7	1810.3	202	0.001	1491.7	552.31	57	2799	1258	145	0.17566	0.15857	0.1842	0	0.82379	0.732	0.9271	0.73762	0.5395	1.0085	0.83464	0.75561	0.92192	3.95e-05	0.99984	-0.21407	0.052084	6	105182890	-	-	-	1
No					rs7741733	6	105182839	T	C	14147	0.99705	0.99473	2000.3	3086.2	1216.4	0.006	2000.3	3086.2	1216.4	0.006	741.44	1002.1	357.49	1258.9	2084.2	858.93	0.43781	0.40863	0.45241	0	0.81637	0.72555	0.91856	0.70668	0.60633	0.82362	0.83636	0.77591	0.90152	4.28e-06	0.99414	-0.18427	0.040084	6	105182839	-	-	-	1
No					rs6571202	6	105182644	G	T	14145	0.99704	0.99471	2000.3	3086.2	1216.4	0.007	2000.3	3086.2	1216.4	0.007	741.43	1002.1	357.49	1258.9	2084.2	858.94	0.43782	0.40863	0.45241	0	0.81637	0.72555	0.91856	0.70668	0.60634	0.82363	0.83636	0.77591	0.90152	4.28e-06	0.99413	-0.18427	0.040084	6	105182644	-	-	-	1
No					rs4336470	6	105180785	C	T	14129	1	1	2807	2813	683	0	2807	2813	683	0	1034	881	186	1773	1932	497	0.33151	0.29819	0.34817	0	0.78191	0.70005	0.87335	0.64172	0.53328	0.77221	0.79547	0.73439	0.86163	2.19e-08	1	-0.23688	0.042326	6	105180785	-	-	-	1
No					rs4568492	6	105179617	C	G	14111	0.94949	0.92205	2245.5	3038.5	1018.9	0.136	2245.5	3038.5	1018.9	0.136	821.97	971.32	307.67	1423.5	2067.2	711.27	0.4027	0.3776	0.41525	0	0.81373	0.72546	0.91275	0.74911	0.63903	0.87815	0.85433	0.79183	0.92177	1.68e-05	0.91757	-0.18225	0.042351	6	105179617	-	-	-	1
No					rs62419335	6	105175557	C	T	14082	0.98945	0.98304	2007.1	3085.4	1210.4	0.059	2007.1	3085.4	1210.4	0.059	747.22	1000.5	353.29	1259.9	2084.9	857.11	0.4368	0.40625	0.45207	0	0.80909	0.71919	0.91023	0.69499	0.59613	0.81026	0.82929	0.76932	0.89394	1.33e-06	0.98188	-0.19503	0.040337	6	105175557	-	-	-	1
No					rs62419334	6	105175533	C	T	14079	0.97193	0.95809	2367.2	2986.6	949.17	0.067	2367.2	2986.6	949.17	0.067	877.64	954.78	268.55	1489.6	2031.8	680.62	0.38751	0.35505	0.40374	0	0.79756	0.71202	0.89338	0.66968	0.56837	0.78905	0.81299	0.75292	0.87785	9.57e-08	0.9556	-0.22238	0.041685	6	105175533	-	-	-	1
No					rs144951112	6	105175391	C	T	14068	0.96692	0.94924	2267.2	3012.5	1023.2	0.086	2267.2	3012.5	1023.2	0.086	838.99	958.74	303.24	1428.2	2053.8	719.97	0.40132	0.3725	0.41573	0	0.79465	0.70856	0.89119	0.71697	0.61159	0.84051	0.83429	0.77315	0.90027	1.11e-06	0.95202	-0.20185	0.041444	6	105175391	-	-	-	1
No					rs201882498	6	105175373	CAT	C	14065	0.99896	0.99685	4294.4	1808.6	200.03	0.006	4294.4	1808.6	200.03	0.006	1491.6	552.52	56.909	2802.8	1256.1	143.13	0.17521	0.15858	0.18352	0	0.82657	0.73446	0.93022	0.74715	0.54607	1.0223	0.83845	0.75903	0.92617	4.8e-05	0.99755	-0.21229	0.052223	6	105175373	-	-	-	1
No					rs138117738	6	105175363	TAC	T	14064	0.99402	0.9838	4241.1	1853	208.87	0.031	4241.1	1853	208.87	0.031	1471.5	569.56	59.948	2769.6	1283.4	148.92	0.18013	0.16408	0.18816	0	0.83528	0.7429	0.93914	0.75768	0.55773	1.0293	0.84691	0.76763	0.93436	8.77e-05	0.98426	-0.20422	0.052067	6	105175363	-	-	-	-
No					rs116567382	6	105175276	A	G	14059	0.96086	0.93921	2140.6	3066.1	1096.1	0.175	2140.6	3066.1	1096.1	0.175	778.78	997.69	324.48	1361.8	2068.4	771.65	0.41714	0.39188	0.42978	0	0.84343	0.75104	0.94719	0.73531	0.62863	0.86009	0.85501	0.79283	0.92208	3.14e-05	0.93592	-0.17362	0.041708	6	105175276	-	-	-	1
No					rs141154815	6	105175210	G	A	14055	0.99494	0.99131	2014.8	3085.7	1202.5	0.03	2014.8	3085.7	1202.5	0.03	748.38	1000.7	351.86	1266.4	2085	850.63	0.43557	0.40564	0.45053	0	0.8122	0.72203	0.91363	0.69995	0.60027	0.81618	0.83234	0.77213	0.89725	2.62e-06	0.99075	-0.18888	0.040203	6	105175210	-	-	-	1
No					rs62418774	6	105175132	G	A	14053	0.99491	0.99103	1999.7	3091.7	1211.6	0.031	1999.7	3091.7	1211.6	0.031	740.77	1006.1	354.1	1258.9	2085.6	857.47	0.43748	0.40798	0.45223	0	0.81988	0.7287	0.92246	0.70182	0.60194	0.81827	0.83472	0.77438	0.89977	3.74e-06	0.99029	-0.18598	0.04021	6	105175132	-	-	-	1
No					rs79818401	6	105175006	A	ATATATG	14051	0.99975	0.99947	2807.7	2813.8	681.54	0.003	2807.7	2813.8	681.54	0.003	1034	881.08	185.94	1773.7	1932.7	495.6	0.33134	0.29818	0.34792	0	0.78204	0.70016	0.87348	0.6436	0.5348	0.77453	0.79632	0.73517	0.86255	2.42e-08	0.99964	-0.23626	0.042348	6	105175006	-	-	-	-
No					rs75697173	6	105174296	A	G	14040	0.91853	0.79872	4230.7	1863.3	208.77	0.185	4230.7	1863.3	208.77	0.185	1348	670.38	82.502	2882.7	1193	126.26	0.18094	0.19881	0.172	0	1.2017	1.0716	1.3476	1.3973	1.0509	1.8579	1.1945	1.0867	1.3131	1.31e-05	0.79089	0.25346	0.058146	6	105174296	-	-	-	1
No					rs963949	6	105174273	T	C	14039	0.99994	0.99987	2806.9	2813.1	683.03	0.008	2806.9	2813.1	683.03	0.008	1033.9	881.06	186	1772.9	1932	497.03	0.33152	0.29821	0.34818	0	0.78199	0.70012	0.87344	0.64172	0.53328	0.77221	0.7955	0.73442	0.86167	2.19e-08	0.99985	-0.23688	0.042329	6	105174273	-	-	-	1
No					rs7773123	6	105173726	G	A	14034	0.99993	0.99985	2806.9	2813.1	683.04	0.002	2806.9	2813.1	683.04	0.002	1033.9	881.08	186	1772.9	1932	497.03	0.33152	0.29821	0.34818	0	0.78201	0.70014	0.87346	0.64171	0.53327	0.7722	0.79551	0.73443	0.86167	2.19e-08	0.99982	-0.23688	0.04233	6	105173726	-	-	-	1
No					rs7770002	6	105173445	C	T	14031	0.99694	0.99453	2000.2	3086.3	1216.5	0.024	2000.2	3086.3	1216.5	0.024	741.38	1002.1	357.53	1258.8	2084.2	859	0.43783	0.40865	0.45243	0	0.81638	0.72556	0.91858	0.70671	0.60636	0.82365	0.83638	0.77593	0.90154	4.28e-06	0.99393	-0.18429	0.040088	6	105173445	-	-	-	1
No					rs62418773	6	105173120	A	G	14029	0.99992	0.99972	4290	1811	201.98	0.008	4290	1811	201.98	0.008	1491	553	56.993	2799	1258	144.99	0.17571	0.15873	0.1842	0	0.82521	0.73328	0.92866	0.73793	0.53971	1.0089	0.83566	0.75656	0.92303	4.17e-05	0.99972	-0.21344	0.052084	6	105173120	-	-	-	1
No					rs200715236	6	105173116	A	ATG	14028	0.99992	0.99971	4290	1811	201.98	0.009	4290	1811	201.98	0.009	1491	553	56.993	2799	1258	144.99	0.17571	0.15873	0.1842	0	0.82521	0.73328	0.92866	0.73793	0.53971	1.0089	0.83566	0.75656	0.92303	4.17e-05	0.99972	-0.21344	0.052084	6	105173116	-	-	-	1
No					rs148912002	6	105171510	TTTG	T	14019	0.99988	0.99961	4290	1811	201.98	0.006	4290	1811	201.98	0.006	1491	553.02	56.995	2799	1258	144.98	0.17571	0.15874	0.1842	0	0.82524	0.73331	0.92869	0.73799	0.53976	1.009	0.83569	0.75659	0.92306	4.18e-05	0.99962	-0.21342	0.052087	6	105171510	-	-	-	-
No					rs7743022	6	105170381	G	T	14009	0.99667	0.99408	1885.6	3127.8	1289.6	0.018	1885.6	3127.8	1289.6	0.018	695.36	1016.3	389.32	1190.2	2111.5	900.26	0.45272	0.42717	0.4655	0	0.82385	0.73084	0.9287	0.7402	0.63628	0.8611	0.85625	0.79465	0.92262	3.85e-05	0.99336	-0.16509	0.040105	6	105170381	-	-	-	1
No					rs2400051	6	105169478	A	C	13998	0.99596	0.99272	1883.9	3128.2	1290.8	0.033	1883.9	3128.2	1290.8	0.033	694.59	1016.7	389.71	1189.3	2111.5	901.14	0.45295	0.42744	0.46571	0	0.82446	0.73136	0.92942	0.74049	0.63654	0.86142	0.85649	0.79488	0.92288	3.91e-05	0.99199	-0.16505	0.040133	6	105169478	-	-	-	1
No					rs4132193	6	105168358	C	T	13987	0.9942	0.98973	1886.8	3128.5	1287.7	0.033	1886.8	3128.5	1287.7	0.033	694.14	1018	388.87	1192.6	2110.6	898.79	0.45247	0.42735	0.46504	0	0.8287	0.73514	0.93416	0.74337	0.63896	0.86485	0.85849	0.79673	0.92503	4.98e-05	0.98866	-0.16313	0.040213	6	105168358	-	-	-	1
No					rs6571201	6	105167916	T	C	13983	0.99393	0.98918	1880.2	3128.8	1293.9	0.045	1880.2	3128.8	1293.9	0.045	693.41	1017.2	390.39	1186.8	2111.6	903.54	0.45349	0.42789	0.46629	0	0.82445	0.73131	0.92946	0.73951	0.63572	0.86024	0.85603	0.79446	0.92237	3.41e-05	0.98787	-0.16664	0.040213	6	105167916	-	-	-	1
No					rs12661128	6	105167876	G	A	13982	0.99681	0.99015	4284	1815.3	203.68	0.048	4284	1815.3	203.68	0.048	1488.1	555.63	57.233	2795.9	1259.7	146.44	0.17632	0.15947	0.18474	0	0.82873	0.73651	0.93251	0.73427	0.5375	1.0031	0.83728	0.75815	0.92466	5.69e-05	0.98978	-0.21039	0.052268	6	105167876	-	-	-	1
No					rs6929746	6	105167548	G	C	13975	0.99173	0.98579	1867.4	3135.6	1300	0.037	1867.4	3135.6	1300	0.037	687.16	1022.3	391.54	1180.2	2113.3	908.41	0.45499	0.42965	0.46766	0	0.83082	0.73681	0.93683	0.74027	0.63634	0.86117	0.85749	0.79584	0.92392	3.88e-05	0.98444	-0.16584	0.040304	6	105167548	-	-	-	1
No					rs9386427	6	105166802	G	T	13969	0.99634	0.98853	4281	1818.4	203.6	0.043	4281	1818.4	203.6	0.043	1485.8	558	57.234	2795.2	1260.4	146.37	0.17655	0.16004	0.18481	0	0.83291	0.7403	0.9371	0.73564	0.53849	1.005	0.84041	0.76106	0.92803	6.32e-05	0.988	-0.20925	0.052306	6	105166802	48	-	-	1
No					rs6922070	6	105165743	G	A	13961	0.9957	0.98654	4280.5	1819	203.53	0.04	4280.5	1819	203.53	0.04	1485.3	558.41	57.24	2795.1	1260.6	146.29	0.17658	0.16014	0.18481	0	0.83362	0.74095	0.93789	0.73634	0.53899	1.0059	0.84104	0.76165	0.92871	6.6e-05	0.98593	-0.20893	0.05236	6	105165743	-	-	-	1
No					rs148590875	6	105164470	TAGGAGA	T	13946	0.98239	0.97152	2035.5	3081	1186.4	0.075	2035.5	3081	1186.4	0.075	750.48	1003.3	347.21	1285.1	2077.7	839.19	0.43264	0.40403	0.44694	0	0.82688	0.73527	0.92989	0.70847	0.60728	0.82651	0.83889	0.77816	0.90435	5.29e-06	0.96923	-0.1852	0.040678	6	105164470	-	-	-	-
No					rs9486002	6	105162823	A	G	13931	0.9869	0.97818	1864	3133.5	1305.4	0.078	1864	3133.5	1305.4	0.078	687.96	1019.1	393.88	1176.1	2114.4	911.49	0.45568	0.43001	0.46852	0	0.82397	0.73068	0.92916	0.73871	0.63514	0.85916	0.85581	0.79428	0.9221	2.79e-05	0.97706	-0.16942	0.040431	6	105162823	-	-	-	1
No					rs9404574	6	105162372	T	C	13927	0.98579	0.97667	1863.6	3133.8	1305.6	0.069	1863.6	3133.8	1305.6	0.069	687.74	1019.2	394.01	1175.8	2114.6	911.57	0.45574	0.4301	0.46855	0	0.82409	0.73078	0.92931	0.73899	0.63538	0.85949	0.85598	0.79444	0.92228	2.82e-05	0.97557	-0.16944	0.040463	6	105162372	-	-	-	1
No					rs9499932	6	105159173	T	C	13911	0.98411	0.9587	4259.8	1837.4	205.66	0.063	4259.8	1837.4	205.66	0.063	1477.3	564.77	58.896	2782.5	1272.7	146.77	0.17839	0.16244	0.18637	0	0.83584	0.74319	0.94004	0.75584	0.55501	1.0293	0.84672	0.76717	0.93452	8.67e-05	0.95825	-0.20783	0.052948	6	105159173	74	-	25.6	1
No					rs9391227	6	105158634	T	A	13902	0.97766	0.96734	1976.2	3093.2	1233.5	0.083	1976.2	3093.2	1233.5	0.083	732.73	1004.6	363.62	1243.5	2088.6	869.85	0.44108	0.41216	0.45554	0	0.81627	0.7252	0.91878	0.70942	0.60896	0.82644	0.83799	0.77749	0.90321	3.56e-06	0.9662	-0.18843	0.04065	6	105158634	80	-	-	1
No					rs9391226	6	105158405	T	C	13901	0.97761	0.9673	1976.2	3093.2	1233.5	0.088	1976.2	3093.2	1233.5	0.088	732.72	1004.6	363.63	1243.5	2088.6	869.85	0.44108	0.41216	0.45554	0	0.81627	0.7252	0.91878	0.70943	0.60897	0.82645	0.838	0.77749	0.90321	3.56e-06	0.96616	-0.18843	0.040651	6	105158405	52	-	-	1
No					rs7772567	6	105155782	C	A	13877	0.97715	0.96713	1971.1	3098.1	1233.8	0.068	1971.1	3098.1	1233.8	0.068	727.51	1010.1	363.38	1243.6	2088	870.4	0.44151	0.41334	0.4556	0	0.82691	0.73459	0.93082	0.71364	0.6125	0.83147	0.84192	0.78114	0.90742	6.46e-06	0.96591	-0.18351	0.040681	6	105155782	-	-	-	1
No					rs9377667	6	105154880	G	A	13868	0.97694	0.9667	1977	3093.5	1232.5	0.091	1977	3093.5	1232.5	0.091	733.61	1004.6	362.73	1243.3	2088.8	869.77	0.44094	0.41173	0.45555	0	0.81512	0.7242	0.91747	0.70681	0.60668	0.82346	0.83651	0.7761	0.90162	3.12e-06	0.9656	-0.18963	0.040669	6	105154880	-	-	-	1
No					rs9404573	6	105154521	T	C	13865	0.98399	0.95864	4261.1	1836.6	205.29	0.06	4261.1	1836.6	205.29	0.06	1477.2	565.22	58.554	2783.9	1271.4	146.73	0.17826	0.16238	0.1862	0	0.83783	0.74498	0.94227	0.75205	0.55188	1.0248	0.84729	0.76767	0.93517	8.96e-05	0.95774	-0.20752	0.052977	6	105154521	-	-	-	1
No					rs6918940	6	105153084	G	A	13855	0.98377	0.95825	4260.6	1837	205.34	0.059	4260.6	1837	205.34	0.059	1477	565.37	58.604	2783.6	1271.6	146.74	0.1783	0.16244	0.18623	0	0.83792	0.74506	0.94236	0.75269	0.5524	1.0256	0.84748	0.76785	0.93537	9.09e-05	0.95737	-0.20736	0.052983	6	105153084	227	-	-	1
No					rs9377666	6	105152695	T	C	13850	0.98368	0.95809	4260.5	1837.1	205.35	0.057	4260.5	1837.1	205.35	0.057	1477	565.4	58.622	2783.6	1271.7	146.73	0.17831	0.16246	0.18624	0	0.83794	0.74508	0.94238	0.75297	0.55263	1.0259	0.84755	0.76792	0.93544	9.15e-05	0.95722	-0.20728	0.052987	6	105152695	25	-	-	1
No					rs10782363	6	105149713	C	G	13830	0.97538	0.96535	1975.5	3093.6	1233.8	0.094	1975.5	3093.6	1233.8	0.094	732.76	1004.2	363.98	1242.7	2089.4	869.83	0.44116	0.41224	0.45563	0	0.81514	0.72418	0.91752	0.70968	0.6092	0.82672	0.83797	0.77747	0.90318	3.57e-06	0.96436	-0.18861	0.04069	6	105149713	-	-	-	1
No					rs9404572	6	105149439	T	C	13829	0.97529	0.96528	1975.5	3093.6	1233.8	0.085	1975.5	3093.6	1233.8	0.085	732.78	1004.2	364	1242.7	2089.4	869.83	0.44117	0.41224	0.45563	0	0.81506	0.72411	0.91743	0.70968	0.6092	0.82672	0.83796	0.77746	0.90317	3.56e-06	0.9643	-0.18861	0.040691	6	105149439	-	-	-	1
No					rs72990858	6	105147784	G	A	13815	0.98014	0.90296	5337.1	918.22	47.624	0.028	5337.1	918.22	47.624	0.028	1870	222.59	8.37	3467.1	695.63	39.254	0.080396	0.056956	0.092116	0	0.59325	0.505	0.69693	0.39533	0.18705	0.83551	0.59525	0.51236	0.69156	1.37e-13	0.90648	-0.56585	0.076474	6	105147784	124	-	22.4	1
No					rs6941988	6	105146656	T	C	13803	0.97412	0.964	1966.3	3099.7	1236.9	0.09	1966.3	3099.7	1236.9	0.09	727.03	1009.5	364.47	1239.3	2090.3	872.4	0.44214	0.41372	0.45635	0	0.82318	0.73123	0.92668	0.71213	0.61126	0.82964	0.84066	0.77999	0.90606	5.26e-06	0.96308	-0.18552	0.040737	6	105146656	-	-	-	1
No					rs7746856	6	105146360	G	T	13800	0.97483	0.9651	1971.3	3097.8	1233.8	0.072	1971.3	3097.8	1233.8	0.072	728.29	1008.8	363.91	1243	2089	869.91	0.4415	0.41328	0.4556	0	0.82419	0.73218	0.92776	0.714	0.61284	0.83184	0.84169	0.78093	0.90717	6.47e-06	0.96387	-0.1837	0.040726	6	105146360	-	-	-	1
No					rs62418769	6	105145000	C	T	13791	0.98204	0.95546	4260.1	1837.5	205.29	0.058	4260.1	1837.5	205.29	0.058	1477.4	564.89	58.736	2782.8	1272.6	146.56	0.17834	0.16239	0.18631	0	0.83609	0.74342	0.94031	0.75489	0.55412	1.0284	0.84672	0.76716	0.93453	9.58e-05	0.95474	-0.20695	0.053051	6	105145000	-	-	-	1
No					rs9499924	6	105142638	C	G	13770	0.97012	0.95853	1959.4	3089.9	1253.6	0.099	1959.4	3089.9	1253.6	0.099	725.16	1004	371.82	1234.3	2085.9	881.76	0.44401	0.41591	0.45805	0	0.81924	0.72758	0.92245	0.71773	0.61653	0.83553	0.84248	0.78171	0.90797	8.5e-06	0.9575	-0.18155	0.040779	6	105142638	-	-	-	1
No					rs138960298	6	105113211	T	C	13530	0.99493	0.86126	6127.6	173.38	2.001	0.011	6127.6	173.38	2.001	0.011	2064.9	36.085	0.004	4062.7	137.3	1.997	0.014071	0.0085895	0.016812	0	0.51711	0.35702	0.74899	0.0039409	1.33e-16	117000000000	0.50667	0.35087	0.73165	8.7e-05	0.87988	-0.70657	0.18005	6	105113211	-	-	-	1
No					rs117077583	6	104927783	C	T	12011	0.99189	0.75064	6144.3	157.87	0.83	0.013	6144.3	157.87	0.83	0.013	2068	32.956	0.01	4076.3	124.92	0.82	0.012655	0.0078477	0.015059	0	0.52002	0.35298	0.76611	0.024038	6.56e-11	8807200	0.51734	0.35202	0.76031	5.99e-05	0.76191	-0.81661	0.20348	6	104927783	-	-	-	1
No					rs1452881	6	104925554	A	G	11978	0.90687	0.74319	4518.4	1648.9	135.54	0.19	4518.4	1648.9	135.54	0.19	1438	609.3	53.669	3080.5	1039.6	81.869	0.15231	0.17055	0.14318	0	1.2556	1.1159	1.4128	1.4043	0.98974	1.9926	1.2304	1.1123	1.3611	4.72e-05	0.74118	0.2623	0.064465	6	104925554	-	-	33	1
No					rs79280471	6	104909362	A	G	11826	0.96587	0.81063	5453.3	806.14	43.439	0.088	5453.3	806.14	43.439	0.088	1852.5	235.38	13.105	3600.9	570.75	30.334	0.070841	0.062255	0.075134	0	0.80164	0.68186	0.94246	0.83977	0.43825	1.6091	0.81721	0.70399	0.94863	3.98e-05	0.81813	-0.3446	0.083872	6	104909362	-	-	-	1
No					rs17515147	6	104745390	T	C	10165	0.99228	0.82349	6102.2	199.65	1.117	0.014	6102.2	199.65	1.117	0.014	2061.7	39.292	0	4040.5	160.36	1.117	0.016015	0.0093508	0.019347	0	0.4802	0.33741	0.68342	-1	-1	-1	0.47844	0.33702	0.67922	4.59e-06	0.82338	-0.80647	0.17598	6	104745390	-	-	-	1
No					rs141553816	6	104703111	AT	A	9735	0.99359	0.83566	6126.9	175.08	1.059	0.009	6126.9	175.08	1.059	0.009	2070	30.984	0	4056.8	144.1	1.059	0.014057	0.0073736	0.017398	0	0.4214	0.28482	0.62348	-1	-1	-1	0.41953	0.28421	0.61928	1.39e-06	0.8488	-0.88917	0.18425	6	104703111	-	-	-	-
No					rs201200	6	104690621	C	A	9592	0.97135	0.79984	5614.8	670.93	17.188	0.057	5614.8	670.93	17.188	0.057	1911.2	186.12	3.678	3703.6	484.81	13.51	0.05595	0.046044	0.060904	0	0.74395	0.62277	0.88871	0.52757	0.16637	1.673	0.74423	0.62806	0.8819	8.38e-05	0.80865	-0.38196	0.097111	6	104690621	-	-	-	1
No					rs17064738	6	104674650	T	C	9416	0.99465	0.87005	6104.1	197.82	1.065	0.012	6104.1	197.82	1.065	0.012	2064.6	36.396	0.004	4039.5	161.42	1.061	0.015861	0.0086635	0.01946	0	0.44116	0.3067	0.63456	0.0073763	2.42e-16	225000000000	0.44035	0.30688	0.63187	3.18e-06	0.87688	-0.8003	0.17178	6	104674650	31	-	-	1
No					rs138759742	6	104540572	G	C	8016	0.99327	0.76378	6188.4	114.19	0.359	0.007	6188.4	114.19	0.359	0.007	2081.8	19.201	0	4106.6	94.986	0.359	0.0091151	0.0045695	0.011388	0	0.39876	0.2435	0.65303	-1	-1	-1	0.39851	0.24377	0.65148	7.17e-05	0.81129	-0.9384	0.23635	6	104540572	-	-	-	1
No					rs181488132	6	104540549	A	G	8015	0.99327	0.76378	6188.4	114.19	0.359	0.007	6188.4	114.19	0.359	0.007	2081.8	19.201	0	4106.6	94.986	0.359	0.0091151	0.0045695	0.011388	0	0.39876	0.2435	0.65303	-1	-1	-1	0.39851	0.24377	0.65148	7.17e-05	0.81129	-0.9384	0.23635	6	104540549	-	-	-	1
No					rs117683395	6	104532718	G	A	7903	0.99476	0.86586	6139	163.27	0.726	0.004	6139	163.27	0.726	0.004	2074.2	26.758	0	4064.8	136.51	0.726	0.013067	0.0063679	0.016416	0	0.38412	0.25295	0.58329	-1	-1	-1	0.38398	0.25338	0.58189	1.11e-06	0.88194	-0.91654	0.18816	6	104532718	-	-	-	1
No					rs12364503	11	43878505	C	G	17428	0.96434	0.93641	2161.1	3018.1	1123.4	0.314	2161.1	3018.1	1123.4	0.314	664.65	1012.3	423.97	1496.5	2005.8	699.48	0.41768	0.44272	0.40516	0	1.1363	1.0093	1.2793	1.3647	1.1731	1.5877	1.1664	1.0822	1.257	1.92e-05	0.93895	0.17762	0.041564	11	43878505	-	-	-	1
No					rs10838190	11	43878251	A	G	17425	0.97049	0.94564	2186	3010.9	1105.8	0.3	2186	3010.9	1105.8	0.3	671.78	1008.2	420.9	1514.2	2002.7	684.9	0.41431	0.44029	0.40132	0	1.1347	1.0082	1.2772	1.3852	1.1903	1.612	1.1735	1.0888	1.2648	9.08e-06	0.94746	0.18392	0.041442	11	43878251	-	-	-	1
No					rs7131204	11	43872944	C	A	17382	0.99079	0.98202	2189.9	3001.6	1111.4	0.167	2189.9	3001.6	1111.4	0.167	672.39	1006.7	421.85	1517.5	1994.9	689.53	0.41444	0.44037	0.40148	0	1.1389	1.0119	1.2819	1.3807	1.1867	1.6064	1.1731	1.0885	1.2644	1.53e-05	0.98304	0.17569	0.040625	11	43872944	-	-	-	1
No					.	11	43870871	C	CA	17367	0.99818	0.99525	3805.4	2170.4	327.18	0.082	3805.4	2170.4	327.18	0.082	1353	660.86	87.084	2452.3	1509.5	240.09	0.22408	0.19872	0.23676	0	0.79351	0.70874	0.88842	0.65741	0.50994	0.84752	0.79952	0.73001	0.87564	2.72e-06	0.99606	-0.22407	0.047767	11	43870871	-	-	-	-
No					rs11037674	11	43869823	C	T	17359	0.99821	0.99668	2195	2996.9	1111.1	0.079	2195	2996.9	1111.1	0.079	673.63	1005.5	421.85	1521.4	1991.4	689.21	0.41401	0.44008	0.40098	0	1.1404	1.0132	1.2835	1.3824	1.1882	1.6083	1.1742	1.0894	1.2655	1.59e-05	0.99708	0.17403	0.040325	11	43869823	-	-	-	1
No					rs4755749	11	43865501	A	G	17326	0.99814	0.99654	2200.3	2994.1	1108.6	0.075	2200.3	2994.1	1108.6	0.075	674.77	1004.4	421.76	1525.5	1989.6	686.85	0.4134	0.43979	0.40021	0	1.1413	1.0141	1.2845	1.3882	1.1932	1.6151	1.1765	1.0916	1.2681	1.1e-05	0.99699	0.17735	0.040336	11	43865501	-	-	-	1
No					rs4755215	11	43862132	A	G	17299	0.99816	0.99659	2200.3	2994	1108.6	0.076	2200.3	2994	1108.6	0.076	674.77	1004.4	421.76	1525.5	1989.6	686.85	0.4134	0.43979	0.40021	0	1.1413	1.0141	1.2845	1.3882	1.1932	1.6151	1.1765	1.0916	1.2681	1.1e-05	0.99705	0.17735	0.040335	11	43862132	-	-	-	1
No					rs3802891	11	43860300	G	A	17282	0.99842	0.99704	2200	2994.4	1108.5	0.084	2200	2994.4	1108.5	0.084	674.72	1004.5	421.78	1525.3	1989.9	686.76	0.41342	0.43981	0.40022	0	1.1412	1.014	1.2843	1.3884	1.1934	1.6153	1.1766	1.0916	1.2681	1.11e-05	0.99727	0.17725	0.040332	11	43860300	-	-	-	1
No					rs6485472	11	43856321	T	G	17255	0.99832	0.9969	2195.1	2996.8	1111.1	0.076	2195.1	2996.8	1111.1	0.076	673.64	1005.5	421.85	1521.4	1991.3	689.21	0.41401	0.44008	0.40097	0	1.1404	1.0132	1.2835	1.3824	1.1882	1.6083	1.1742	1.0894	1.2655	1.59e-05	0.99729	0.174	0.040321	11	43856321	-	-	-	1
No					rs10838183	11	43855072	A	G	17248	0.99793	0.9947	3807.3	2168.6	327.02	0.079	3807.3	2168.6	327.02	0.079	1352.6	661.32	87.037	2454.7	1507.3	239.99	0.22391	0.19881	0.23647	0	0.79625	0.71119	0.89148	0.65817	0.5105	0.84855	0.80125	0.73159	0.87753	3.26e-06	0.99561	-0.22239	0.047788	11	43855072	27	-	-	1
No					rs10838182	11	43854910	G	C	17247	0.99822	0.9967	2200.3	2994	1108.6	0.072	2200.3	2994	1108.6	0.072	674.77	1004.4	421.76	1525.5	1989.6	686.85	0.4134	0.43979	0.4002	0	1.1414	1.0141	1.2846	1.3882	1.1932	1.6151	1.1765	1.0916	1.2681	1.1e-05	0.99715	0.17734	0.040333	11	43854910	25	-	-	1
No					rs10768986	11	43853115	A	G	17235	0.99842	0.99705	2201.2	2993.4	1108.3	0.069	2201.2	2993.4	1108.3	0.069	674.78	1004.4	421.75	1526.4	1989	686.58	0.41331	0.43978	0.40007	0	1.1423	1.015	1.2856	1.3895	1.1943	1.6166	1.1772	1.0922	1.2688	1.05e-05	0.99731	0.17772	0.040329	11	43853115	-	-	-	1
No					rs6485471	11	43852491	T	C	17229	0.99853	0.99727	2196	2996.2	1110.8	0.061	2196	2996.2	1110.8	0.061	673.66	1005.5	421.84	1522.3	1990.7	688.94	0.41391	0.44007	0.40084	0	1.1414	1.0141	1.2846	1.3836	1.1893	1.6098	1.1748	1.09	1.2662	1.52e-05	0.99747	0.17437	0.040316	11	43852491	411	-	-	1
No					rs7942607	11	43849595	T	C	17207	0.99857	0.99633	3801.8	2173.1	328.02	0.053	3801.8	2173.1	328.02	0.053	1352.1	661.84	87.082	2449.7	1511.3	240.94	0.22443	0.19896	0.23717	0	0.79348	0.70874	0.88835	0.65487	0.50802	0.84416	0.79886	0.72945	0.87488	2.18e-06	0.9967	-0.22603	0.047728	11	43849595	-	-	-	1
No					rs1464231	11	43849120	A	G	17204	0.99845	0.99711	2201.2	2993.4	1108.3	0.068	2201.2	2993.4	1108.3	0.068	674.79	1004.4	421.75	1526.4	1989	686.59	0.4133	0.43978	0.40007	0	1.1423	1.015	1.2856	1.3895	1.1943	1.6166	1.1772	1.0922	1.2688	1.05e-05	0.99736	0.1777	0.040327	11	43849120	-	-	-	1
No					rs72005218	11	43848205	AAT	A	17196	0.99864	0.99644	3803.8	2171.9	327.23	0.062	3803.8	2171.9	327.23	0.062	1352.2	661.76	87.081	2451.6	1510.2	240.15	0.22421	0.19893	0.23685	0	0.79452	0.70967	0.88953	0.65746	0.50998	0.84758	0.80016	0.73062	0.87632	2.78e-06	0.99681	-0.22376	0.04775	11	43848205	-	-	-	-
No					rs144452302	11	43845598	GA	G	17180	0.99867	0.99652	3803.3	2172	327.66	0.06	3803.3	2172	327.66	0.06	1352.1	661.56	87.353	2451.2	1510.4	240.31	0.22428	0.19902	0.23692	0	0.79408	0.70926	0.88903	0.65902	0.51134	0.84934	0.80029	0.73075	0.87645	2.81e-06	0.99684	-0.22363	0.047738	11	43845598	-	-	-	-
No					rs6485467	11	43843209	A	G	17164	0.99857	0.99737	2195.4	2996.7	1110.8	0.069	2195.4	2996.7	1110.8	0.069	673.57	1005.6	421.8	1521.9	1991	689.03	0.41396	0.44008	0.4009	0	1.1412	1.0139	1.2844	1.3831	1.1889	1.6092	1.1746	1.0898	1.2659	1.57e-05	0.9976	0.17411	0.040315	11	43843209	-	-	-	1
No					rs7105125	11	43840602	T	A	17142	0.99973	0.99951	3803.1	2173.2	326.63	0.008	3803.1	2173.2	326.63	0.008	1352	661.85	87.145	2451.1	1511.4	239.49	0.22422	0.19899	0.23684	0	0.79389	0.70911	0.88881	0.6597	0.5117	0.85049	0.80048	0.73092	0.87666	2.91e-06	0.99972	-0.22305	0.047691	11	43840602	-	-	-	1
No					rs7114842	11	43839431	A	C	17139	0.99967	0.99945	3305.6	2501.7	495.66	0.003	3305.6	2501.7	495.66	0.003	1191.7	766.14	143.15	2113.9	1735.6	352.51	0.27709	0.25046	0.29041	0	0.78302	0.70092	0.87473	0.72033	0.58575	0.88584	0.81647	0.75055	0.88819	1.53e-06	0.99954	-0.21316	0.04434	11	43839431	-	-	-	1
No					rs199536394	11	43838557	T	TC	17136	0.99356	0.9847	4055.2	1999.6	248.1	0.041	4055.2	1999.6	248.1	0.041	1432.9	599.27	68.81	2622.3	1400.3	179.29	0.19799	0.17537	0.2093	0	0.78318	0.69787	0.87891	0.70235	0.52801	0.93425	0.80341	0.73037	0.88375	5.83e-06	0.98516	-0.22863	0.050444	11	43838557	-	-	-	-
No					rs201312654	11	43838556	A	ATC	17135	0.99349	0.98459	4054.6	1999.7	248.61	0.043	4054.6	1999.7	248.61	0.043	1432.3	599.85	68.81	2622.3	1399.9	179.8	0.19808	0.17551	0.20936	0	0.78451	0.69907	0.88039	0.70065	0.52679	0.93188	0.80387	0.73081	0.88423	5.61e-06	0.98494	-0.22899	0.050431	11	43838556	-	-	-	-
No					rs10838179	11	43836612	C	T	17116	0.99854	0.99805	2192.8	2999	1111.2	0.002	2192.8	2999	1111.2	0.002	673.16	1006.2	421.64	1519.7	1992.8	689.54	0.4142	0.44014	0.40122	0	1.1399	1.0128	1.283	1.3804	1.1865	1.6061	1.1733	1.0886	1.2646	1.85e-05	0.99834	0.17262	0.04031	11	43836612	-	-	-	1
No					rs2037296	11	43836071	G	A	17109	1	1	3803	2172	328	0	3803	2172	328	0	1352	661	88	2451	1511	240	0.22434	0.19919	0.23691	0	0.79306	0.70834	0.88791	0.66472	0.51607	0.85618	0.80118	0.73158	0.87741	3.14e-06	1	-0.22215	0.047656	11	43836071	-	-	-	1
No					rs147623853	11	43835087	TTTTG	T	17104	0.99977	0.99963	3803	2173.4	326.63	0	3803	2173.4	326.63	0	1352	661.87	87.143	2451	1511.5	239.49	0.22423	0.19899	0.23685	0	0.79382	0.70905	0.88873	0.65966	0.51167	0.85044	0.80043	0.73087	0.87661	2.89e-06	0.99979	-0.2231	0.047689	11	43835087	-	-	-	-
No					rs10400368	11	43834451	G	T	17101	0.99977	0.99962	3803	2173.4	326.64	0	3803	2173.4	326.64	0	1352	661.87	87.14	2451	1511.5	239.5	0.22423	0.19899	0.23685	0	0.79384	0.70906	0.88875	0.65961	0.51164	0.85039	0.80043	0.73087	0.87661	2.9e-06	0.99978	-0.2231	0.04769	11	43834451	-	-	-	1
No					rs11037656	11	43833936	T	A	17098	0.9985	0.99802	2192.7	2999.1	1111.2	0	2192.7	2999.1	1111.2	0	673.12	1006.3	421.63	1519.6	1992.9	689.57	0.41421	0.44015	0.40124	0	1.1399	1.0127	1.2829	1.3803	1.1864	1.6059	1.1732	1.0885	1.2645	1.86e-05	0.99832	0.17256	0.040311	11	43833936	-	-	-	1
No					rs10838176	11	43831552	G	A	17074	0.99841	0.99789	2196.6	2997.4	1109	0	2196.6	2997.4	1109	0	674.12	1005.3	421.59	1522.5	1992.1	687.44	0.41373	0.4399	0.40064	0	1.1397	1.0126	1.2827	1.385	1.1904	1.6114	1.175	1.0901	1.2664	1.36e-05	0.99822	0.1754	0.040325	11	43831552	-	-	-	1
No					rs11037654	11	43828759	G	A	17056	0.99972	0.9995	3802.9	2173.5	326.66	0.001	3802.9	2173.5	326.66	0.001	1351.9	661.95	87.11	2450.9	1511.5	239.55	0.22424	0.19899	0.23686	0	0.79395	0.70916	0.88887	0.65926	0.51135	0.84995	0.8004	0.73085	0.87658	2.91e-06	0.99967	-0.22308	0.047692	11	43828759	62	-	-	1
No					rs7112511	11	43828094	A	G	17049	0.9945	0.9885	3832.8	2158.1	312.15	0.006	3832.8	2158.1	312.15	0.006	1357.3	658.56	85.11	2475.5	1499.5	227.04	0.22072	0.19723	0.23246	0	0.80097	0.71536	0.89682	0.68367	0.52833	0.88468	0.81124	0.74045	0.88879	1.04e-05	0.99013	-0.21279	0.04827	11	43828094	-	-	-	1
No					rs6485465	11	43825595	G	A	17027	0.99838	0.99796	2192.2	2999.6	1111.3	0.004	2192.2	2999.6	1111.3	0.004	672.99	1006.4	421.62	1519.2	1993.2	689.64	0.41426	0.44018	0.40129	0	1.1398	1.0126	1.2828	1.38	1.1862	1.6056	1.1731	1.0884	1.2643	1.9e-05	0.99826	0.1724	0.040314	11	43825595	-	-	-	1
No					rs11037653	11	43825366	G	A	17024	0.99828	0.99777	2197.3	2995.8	1109.9	0.002	2197.3	2995.8	1109.9	0.002	674.08	1005.4	421.55	1523.2	1990.5	688.34	0.41374	0.4399	0.40066	0	1.1413	1.0141	1.2845	1.3839	1.1895	1.61	1.1749	1.0901	1.2663	1.39e-05	0.99812	0.17519	0.040315	11	43825366	-	-	-	1
No					rs1518816	11	43825146	T	C	17022	0.99838	0.99796	2192.1	2999.6	1111.3	0	2192.1	2999.6	1111.3	0	672.99	1006.4	421.62	1519.1	1993.2	689.65	0.41426	0.44018	0.4013	0	1.1397	1.0126	1.2828	1.38	1.1861	1.6056	1.1731	1.0884	1.2643	1.9e-05	0.99826	0.1724	0.040314	11	43825146	-	-	-	1
No					rs7126905	11	43824778	G	A	17020	0.99969	0.99943	3802.8	2173.5	326.68	0.002	3802.8	2173.5	326.68	0.002	1351.9	662	87.095	2450.9	1511.5	239.58	0.22425	0.199	0.23687	0	0.79402	0.70923	0.88895	0.65905	0.51118	0.84968	0.80039	0.73083	0.87656	2.91e-06	0.9996	-0.22305	0.047694	11	43824778	-	-	-	1
No					rs11037646	11	43822758	G	A	17011	0.96961	0.95366	2364.3	2941	997.66	0.062	2364.3	2941	997.66	0.062	733.77	988.33	378.89	1630.5	1952.7	618.77	0.39159	0.41555	0.37961	0	1.1247	1.0016	1.263	1.3607	1.1656	1.5883	1.162	1.0774	1.2531	5.26e-05	0.95476	0.16821	0.041594	11	43822758	-	-	-	1
No					rs12792819	11	43822509	C	T	17007	0.9697	0.95387	2359	2944	999.95	0.066	2359	2944	999.95	0.066	732.66	989.36	378.95	1626.3	1954.6	621	0.39219	0.41582	0.38038	0	1.1235	1.0005	1.2617	1.3546	1.1604	1.5812	1.1595	1.0752	1.2505	7.54e-05	0.95492	0.1646	0.041579	11	43822509	-	-	-	1
No					rs11362243	11	43822059	TG	T	17004	0.99951	0.99913	3305.7	2501.6	495.7	0	3305.7	2501.6	495.7	0	1191.9	766.01	143.1	2113.8	1735.6	352.6	0.27709	0.25041	0.29043	0	0.78274	0.70067	0.87442	0.71975	0.58526	0.88513	0.81615	0.75025	0.88784	1.54e-06	0.99929	-0.21311	0.044345	11	43822059	-	-	-	-
No					rs10838173	11	43820719	A	G	16995	0.99828	0.99792	2191.7	3000	1111.3	0.001	2191.7	3000	1111.3	0.001	672.88	1006.5	421.6	1518.8	1993.4	689.73	0.4143	0.4402	0.40134	0	1.1397	1.0126	1.2827	1.3797	1.1859	1.6053	1.1729	1.0883	1.2642	1.93e-05	0.99823	0.17226	0.040316	11	43820719	-	-	-	1
No					rs10838172	11	43820208	C	A	16988	0.99957	0.9992	3802.5	2173.7	326.78	0	3802.5	2173.7	326.78	0	1351.8	662.21	87.029	2450.8	1511.5	239.75	0.22428	0.19902	0.23691	0	0.79432	0.7095	0.88928	0.65812	0.51044	0.84852	0.80031	0.73077	0.87647	2.95e-06	0.99937	-0.22296	0.047698	11	43820208	-	-	-	1
No					rs6485463	11	43818055	T	C	16974	0.9996	0.99919	3801.4	2174.4	327.18	0.001	3801.4	2174.4	327.18	0.001	1351.2	662.99	86.784	2450.2	1511.4	240.4	0.2244	0.19909	0.23705	0	0.79545	0.71052	0.89052	0.65461	0.50764	0.84414	0.80003	0.73053	0.87616	3.11e-06	0.99936	-0.22241	0.047694	11	43818055	-	-	-	1
No					rs10838171	11	43817362	A	G	16967	0.99955	0.99914	3303.5	2503.2	496.27	0.001	3303.5	2503.2	496.27	0.001	1190.6	767.68	142.72	2112.9	1735.5	353.55	0.27731	0.25062	0.29065	0	0.78499	0.70271	0.87691	0.71638	0.58246	0.88109	0.81622	0.75033	0.8879	1.71e-06	0.99918	-0.21222	0.044347	11	43817362	-	-	-	1
No					rs7936825	11	43816609	A	G	16958	0.9991	0.99858	2181	3005.8	1116.2	0.003	2181	3005.8	1116.2	0.003	670.01	1008.7	422.31	1511	1997.2	693.85	0.41553	0.44105	0.40277	0	1.139	1.0118	1.2821	1.3726	1.1798	1.5969	1.17	1.0856	1.261	3.01e-05	0.99893	0.1682	0.040307	11	43816609	-	-	-	1
No					rs35662338	11	43816574	G	GA	16957	0.9983	0.99582	3793.4	2179.7	329.88	0.005	3793.4	2179.7	329.88	0.005	1348.4	664.49	88.125	2445	1515.2	241.76	0.22525	0.20008	0.23783	0	0.7952	0.71034	0.89021	0.66098	0.51333	0.85108	0.80157	0.73203	0.8777	3.66e-06	0.99583	-0.22086	0.047703	11	43816574	-	-	-	-
No					rs16937633	11	43815806	A	G	16952	0.99968	0.99935	3800.6	2174.7	327.62	0	3800.6	2174.7	327.62	0	1350.7	663.74	86.541	2449.9	1511	241.07	0.22449	0.19915	0.23717	0	0.79675	0.7117	0.89196	0.65112	0.50485	0.83977	0.79984	0.73035	0.87593	3.21e-06	0.99945	-0.22206	0.047686	11	43815806	-	-	-	1
No					rs4755213	11	43815717	A	G	16951	0.9987	0.99789	2192.4	3004.8	1105.8	0.003	2192.4	3004.8	1105.8	0.003	673.25	1007.5	420.29	1519.1	1997.3	685.53	0.41381	0.4398	0.40081	0	1.1381	1.0113	1.2809	1.3834	1.1888	1.6098	1.1737	1.0889	1.265	1.69e-05	0.99753	0.17376	0.040389	11	43815717	-	-	-	1
No					rs10838170	11	43815600	A	G	16950	0.9998	0.99961	3801	2174.7	327.27	0	3801	2174.7	327.27	0	1351	663.49	86.515	2450	1511.2	240.76	0.22444	0.19908	0.23712	0	0.79617	0.71118	0.89132	0.65167	0.50524	0.84053	0.79968	0.7302	0.87576	3.11e-06	0.99977	-0.22236	0.047684	11	43815600	-	-	-	1
No					rs11037640	11	43811467	G	A	16919	0.99926	0.99891	2185.5	3005.5	1112	0.001	2185.5	3005.5	1112	0.001	670.91	1009.4	420.72	1514.6	1996.1	691.3	0.41484	0.44046	0.40203	0	1.1416	1.0142	1.2849	1.3739	1.1808	1.5986	1.1708	1.0863	1.2619	2.59e-05	0.99873	0.16965	0.040328	11	43811467	-	-	-	1
No					rs4755742	11	43810459	T	C	16910	0.99937	0.9991	2170.2	3005.9	1127	0.001	2170.2	3005.9	1127	0.001	667.08	1007.2	426.7	1503.1	1998.6	700.27	0.41725	0.44279	0.40447	0	1.1355	1.0086	1.2784	1.373	1.1805	1.5968	1.17	1.0857	1.261	2.62e-05	0.99899	0.1692	0.040248	11	43810459	-	-	-	1
No					rs11037638	11	43809833	C	T	16907	0.99987	0.99969	3802	2173.8	327.15	0	3802	2173.8	327.15	0	1352	662.73	86.27	2450	1511.1	240.88	0.22435	0.19878	0.23713	0	0.79477	0.70991	0.88977	0.649	0.50306	0.83729	0.79814	0.72877	0.87411	2.78e-06	0.99982	-0.22347	0.047684	11	43809833	-	-	-	1
No					rs7118602	11	43807991	T	C	16891	0.99913	0.99865	2186.2	3005	1111.8	0.002	2186.2	3005	1111.8	0.002	671.19	1009.3	420.51	1515	1995.7	691.31	0.41477	0.44034	0.40198	0	1.1416	1.0142	1.2849	1.373	1.18	1.5976	1.1705	1.086	1.2615	2.66e-05	0.99842	0.16942	0.040333	11	43807991	57	-	-	-
No					rs10400390	11	43807392	T	G	16886	0.99988	0.99972	3801	2174.9	327.14	0	3801	2174.9	327.14	0	1351	663.76	86.238	2450	1511.1	240.91	0.22443	0.19901	0.23714	0	0.79659	0.71156	0.89178	0.64917	0.50317	0.83754	0.79927	0.72982	0.87532	2.98e-06	0.99984	-0.2228	0.047685	11	43807392	-	-	-	1
No					rs10400325	11	43807002	G	A	16882	0.99988	0.99972	3801	2174.9	327.14	0	3801	2174.9	327.14	0	1351	663.77	86.232	2450	1511.1	240.91	0.22443	0.19901	0.23714	0	0.7966	0.71157	0.89179	0.64912	0.50313	0.83747	0.79926	0.72982	0.87532	2.98e-06	0.99984	-0.2228	0.047685	11	43807002	108	-	-	1
No					rs10838166	11	43805505	C	G	16872	0.99927	0.99888	2185.5	3005.5	1112	0.003	2185.5	3005.5	1112	0.003	670.83	1009.6	420.58	1514.6	1995.9	691.45	0.41485	0.44045	0.40205	0	1.1421	1.0147	1.2855	1.3734	1.1803	1.598	1.1707	1.0862	1.2618	2.63e-05	0.99871	0.16951	0.040328	11	43805505	-	-	-	1
No					rs4755740	11	43803113	A	G	16852	0.9993	0.99885	2190.7	3002.7	1109.6	0	2190.7	3002.7	1109.6	0	671.78	1008.8	420.37	1518.9	1993.8	689.25	0.41424	0.44017	0.40128	0	1.1441	1.0165	1.2877	1.379	1.1851	1.6046	1.1731	1.0885	1.2644	1.83e-05	0.99873	0.17285	0.040337	11	43803113	-	-	-	1
No					rs6485460	11	43800689	G	T	16830	0.99989	0.99972	3801.2	2174.6	327.18	0	3801.2	2174.6	327.18	0	1351	663.91	86.088	2450.2	1510.7	241.1	0.22442	0.19897	0.23714	0	0.79705	0.71197	0.89229	0.64759	0.50188	0.8356	0.7991	0.72967	0.87514	2.91e-06	0.99989	-0.223	0.047682	11	43800689	-	-	-	1
No					rs10838165	11	43800626	T	G	16828	0.99942	0.99904	2185.7	3005.5	1111.9	0.001	2185.7	3005.5	1111.9	0.001	670.67	1010.1	420.22	1515	1995.4	691.63	0.41482	0.4404	0.40202	0	1.1435	1.016	1.2871	1.3725	1.1795	1.597	1.1706	1.0861	1.2616	2.69e-05	0.99886	0.16929	0.040326	11	43800626	-	-	-	1
No					rs10838164	11	43797474	C	T	16812	0.99964	0.99922	3803.4	2174.4	325.25	0.001	3803.4	2174.4	325.25	0.001	1353.4	662.56	85.058	2450	1511.8	240.19	0.22409	0.19816	0.23705	0	0.79339	0.70869	0.88821	0.64107	0.49625	0.82815	0.79541	0.72622	0.87119	1.94e-06	0.99931	-0.22726	0.047743	11	43797474	-	-	-	1
No					rs12363638	11	43795832	C	T	16789	0.99882	0.99722	3818.7	2159.8	324.54	0.004	3818.7	2159.8	324.54	0.004	1358.7	657.17	85.088	2459.9	1502.6	239.45	0.22282	0.19689	0.23578	0	0.79181	0.70714	0.88662	0.64334	0.49799	0.8311	0.79463	0.72536	0.87051	2.25e-06	0.99809	-0.2261	0.047804	11	43795832	-	-	-	1
No					rs11606658	11	43795420	T	C	16783	0.99965	0.9995	1821.6	3059.9	1421.5	0	1821.6	3059.9	1421.5	0	555.58	1017.2	528.22	1266	2042.7	893.29	0.46826	0.49349	0.45565	0	1.1347	1.0015	1.2857	1.3475	1.1636	1.5604	1.164	1.0808	1.2536	8.62e-05	0.99957	0.15581	0.03968	11	43795420	-	-	-	1
No					rs1320169	11	43794379	A	G	16776	0.99937	0.99905	2167	3006.4	1129.6	0.002	2167	3006.4	1129.6	0.002	664.3	1009.5	427.23	1502.7	1996.9	702.35	0.4177	0.44358	0.40476	0	1.1435	1.0156	1.2875	1.376	1.1832	1.6003	1.1724	1.0878	1.2635	2.18e-05	0.99896	0.17087	0.040243	11	43794379	-	-	-	-
No					rs10768979	11	43793799	A	G	16772	0.99926	0.99888	2182.4	3006	1114.6	0.001	2182.4	3006	1114.6	0.001	668.12	1011.7	421.21	1514.3	1994.3	693.4	0.41529	0.44124	0.40232	0	1.1497	1.0214	1.2942	1.3768	1.1833	1.602	1.1731	1.0885	1.2644	2.15e-05	0.99872	0.17131	0.040322	11	43793799	-	-	-	1
No					rs11037614	11	43790322	G	A	16745	0.99989	0.99975	3801.2	2174.5	327.24	0.001	3801.2	2174.5	327.24	0.001	1351	664.01	86.005	2450.3	1510.5	241.23	0.22442	0.19896	0.23715	0	0.79728	0.71218	0.89255	0.64661	0.50109	0.8344	0.79897	0.72954	0.875	2.86e-06	0.9999	-0.22318	0.047681	11	43790322	-	-	-	1
No					rs11037611	11	43788330	T	C	16724	0.99946	0.9991	2170.8	3005.9	1126.3	0.002	2170.8	3005.9	1126.3	0.002	666.91	1008.2	425.93	1503.9	1997.7	700.41	0.41715	0.44265	0.4044	0	1.138	1.0108	1.2812	1.3713	1.179	1.5949	1.1697	1.0854	1.2607	2.75e-05	0.999	0.16878	0.040251	11	43788330	-	-	-	1
No					rs11037610	11	43787521	G	A	16714	0.99985	0.99963	3801.2	2174.6	327.27	0.003	3801.2	2174.6	327.27	0.003	1351	664.03	86.015	2450.2	1510.5	241.26	0.22443	0.19897	0.23715	0	0.79729	0.71219	0.89256	0.64663	0.50111	0.8344	0.79898	0.72955	0.87501	2.85e-06	0.99979	-0.22323	0.047683	11	43787521	-	-	-	1
No					rs11037609	11	43786479	C	T	16706	0.99983	0.9996	3801.1	2174.6	327.28	0.001	3801.1	2174.6	327.28	0.001	1350.9	664.04	86.017	2450.2	1510.5	241.27	0.22443	0.19897	0.23716	0	0.7973	0.7122	0.89257	0.64662	0.50111	0.83439	0.79898	0.72956	0.87501	2.84e-06	0.99975	-0.22324	0.047683	11	43786479	-	-	-	1
No					rs12273608	11	43784636	G	A	16689	0.99977	0.99945	3801	2174.6	327.32	0.002	3801	2174.6	327.32	0.002	1350.9	664.06	86.027	2450.1	1510.6	241.29	0.22444	0.19898	0.23717	0	0.79732	0.71222	0.89259	0.64662	0.50111	0.83438	0.79899	0.72957	0.87502	2.83e-06	0.99961	-0.2233	0.047686	11	43784636	-	-	-	1
No					rs34145449	11	43783728	G	GA	16677	0.99576	0.99344	2201.2	3005	1096.8	0.009	2201.2	3005	1096.8	0.009	678.43	1004.2	418.4	1522.7	2000.9	678.37	0.41239	0.43812	0.39953	0	1.1264	1.001	1.2675	1.3844	1.1894	1.6112	1.1719	1.0873	1.2631	1.78e-05	0.99307	0.17381	0.040502	11	43783728	-	-	-	1
No					rs7110115	11	43780193	G	A	16646	0.99807	0.99635	3795.2	2178.5	329.28	0.004	3795.2	2178.5	329.28	0.004	1348	666.35	86.627	2447.1	1512.2	242.66	0.22506	0.19981	0.23769	0	0.79993	0.7146	0.89545	0.64807	0.50262	0.8356	0.80085	0.73135	0.87696	3.15e-06	0.99582	-0.22242	0.047723	11	43780193	-	-	-	1
No					.	11	43779267	A	AC	16635	0.99392	0.9824	4619.7	1542.6	140.66	0.013	4619.7	1542.6	140.66	0.013	1609.1	452	39.86	3010.5	1090.6	100.8	0.14469	0.12654	0.15377	0	0.77536	0.68409	0.87881	0.73982	0.51016	1.0729	0.79728	0.71527	0.88871	9.84e-05	0.98258	-0.22136	0.056837	11	43779267	-	-	-	-
No					rs10838161	11	43777484	G	A	16621	0.99687	0.99573	2182.7	3003.8	1116.5	0.005	2182.7	3003.8	1116.5	0.005	670.3	1006	424.65	1512.4	1997.8	691.8	0.41541	0.44154	0.40235	0	1.1363	1.0094	1.2791	1.385	1.1906	1.6112	1.1744	1.0897	1.2657	1.59e-05	0.99529	0.1742	0.040366	11	43777484	-	-	-	1
No					rs10838160	11	43774274	A	G	16603	0.99838	0.9975	2188.7	3006.7	1107.5	0.004	2188.7	3006.7	1107.5	0.004	673.21	1006.1	421.66	1515.5	2000.6	685.86	0.41423	0.44013	0.40128	0	1.1321	1.0059	1.2742	1.384	1.1894	1.6104	1.173	1.0883	1.2642	1.88e-05	0.99729	0.17277	0.040378	11	43774274	-	-	-	1
No					rs12801203	11	43772549	A	G	16596	0.99736	0.99643	2191.3	2999.9	1111.7	0.003	2191.3	2999.9	1111.7	0.003	672.74	1004.5	423.71	1518.6	1995.4	688.02	0.41436	0.44074	0.40117	0	1.1364	1.0096	1.2791	1.3902	1.195	1.6172	1.1764	1.0914	1.2679	1.13e-05	0.99586	0.17723	0.040369	11	43772549	-	-	-	1
No					rs34804222	11	43771084	A	G	16584	0.99839	0.99749	2188.1	3006.4	1108.4	0.001	2188.1	3006.4	1108.4	0.001	672.67	1006.6	421.69	1515.5	1999.8	686.73	0.41435	0.44027	0.40139	0	1.1341	1.0076	1.2764	1.3834	1.1889	1.6097	1.1731	1.0884	1.2643	1.82e-05	0.99733	0.17301	0.040372	11	43771084	-	-	-	1
No					rs7115856	11	43769287	A	C	16569	0.99858	0.99766	1832.7	3058.8	1411.6	0.005	1832.7	3058.8	1411.6	0.005	561.4	1013.4	526.18	1271.3	2045.4	885.39	0.4666	0.49162	0.45409	0	1.122	0.99049	1.2709	1.3457	1.1622	1.5583	1.1626	1.0795	1.2521	9.15e-05	0.99778	0.15541	0.039724	11	43769287	67	-	-	1
No					rs4471405	11	43767796	T	C	16556	0.99827	0.99727	2177.2	3006.7	1119.1	0.005	2177.2	3006.7	1119.1	0.005	669.68	1006.7	424.6	1507.5	2000	694.52	0.41607	0.44168	0.40326	0	1.1331	1.0066	1.2756	1.3762	1.1831	1.6009	1.1706	1.0862	1.2616	2.36e-05	0.99712	0.17049	0.040328	11	43767796	-	-	-	1
No					rs56926699	11	43763688	TA	T	16530	0.95185	0.92679	1317.1	3052.3	1933.4	0.204	1317.1	3052.3	1933.4	0.204	489.4	1019.9	591.62	827.73	2032.4	1341.8	0.45111	0.47567	0.43883	0	0.84873	0.74177	0.97113	0.74574	0.64327	0.86453	0.86198	0.80025	0.92848	5.73e-05	0.92492	-0.16625	0.041319	11	43763688	-	-	-	-
No					rs10838159	11	43762210	A	G	16521	0.99828	0.99582	3799.1	2176.3	327.54	0.013	3799.1	2176.3	327.54	0.013	1350.5	664.33	86.195	2448.7	1512	241.35	0.22461	0.19912	0.23735	0	0.79667	0.71165	0.89185	0.64757	0.50193	0.83546	0.79891	0.72951	0.87491	2.52e-06	0.99607	-0.22481	0.047762	11	43762210	29	-	-	1
No					rs4755736	11	43760735	G	T	16508	0.99799	0.99683	2188.6	3007	1107.4	0.009	2188.6	3007	1107.4	0.009	672.71	1006.9	421.42	1515.8	2000.1	686.02	0.41424	0.4402	0.40126	0	1.1343	1.0078	1.2767	1.3842	1.1896	1.6107	1.1734	1.0887	1.2646	1.73e-05	0.99669	0.17358	0.040392	11	43760735	255	-	-	1
No					rs4755735	11	43760607	A	G	16505	0.99799	0.99683	2188.6	3007	1107.4	0.008	2188.6	3007	1107.4	0.008	672.71	1006.9	421.41	1515.9	2000.1	686	0.41424	0.4402	0.40126	0	1.1343	1.0078	1.2767	1.3842	1.1896	1.6107	1.1734	1.0887	1.2646	1.73e-05	0.99668	0.17359	0.040393	11	43760607	306	-	-	1
No					rs9971430	11	43755780	C	T	16470	0.99796	0.9951	3798	2177.5	327.46	0.007	3798	2177.5	327.46	0.007	1350.5	664.27	86.213	2447.5	1513.3	241.25	0.22469	0.19912	0.23748	0	0.79552	0.71063	0.89056	0.64764	0.50199	0.83555	0.79832	0.72898	0.87426	2.31e-06	0.99542	-0.22573	0.047779	11	43755780	-	-	-	1
No					rs9804429	11	43749588	T	A	16405	0.99201	0.98144	3760.1	2203.9	338.88	0.029	3760.1	2203.9	338.88	0.029	1334.7	678.37	87.929	2425.5	1525.6	250.95	0.2286	0.20329	0.24125	0	0.80806	0.72212	0.90422	0.63672	0.49493	0.81913	0.8025	0.73326	0.87827	3.74e-06	0.98236	-0.22116	0.047817	11	43749588	-	-	-	1
No					rs7928422	11	43749199	A	G	16403	0.9934	0.98979	2165.9	3000.6	1136.5	0.023	2165.9	3000.6	1136.5	0.023	665.46	1003.1	432.41	1500.4	1997.5	704.09	0.41834	0.44454	0.40524	0	1.1323	1.0056	1.275	1.3847	1.1912	1.6097	1.1746	1.0899	1.2658	1.18e-05	0.98956	0.17691	0.040377	11	43749199	-	-	-	1
No					rs1878764	11	43746594	A	G	16385	0.99897	0.99826	2126.8	3043.6	1132.6	0.004	2126.8	3043.6	1132.6	0.004	632.86	1027.5	440.65	1493.9	2016.1	691.99	0.42114	0.45426	0.40458	0	1.203	1.0675	1.3558	1.5032	1.292	1.7488	1.225	1.1368	1.3201	1.9e-07	0.99848	0.21079	0.040463	11	43746594	-	-	-	1
No					rs10838157	11	43745564	A	G	16372	0.99959	0.99923	2127.7	3044.8	1130.5	0.002	2127.7	3044.8	1130.5	0.002	633.17	1028.7	439.1	1494.5	2016.1	691.39	0.42089	0.45381	0.40443	0	1.2044	1.0688	1.3573	1.4991	1.2884	1.7443	1.2236	1.1354	1.3185	2.22e-07	0.99938	0.2096	0.040462	11	43745564	37	-	-	1
No					rs7117036	11	43739857	G	A	16323	0.99637	0.99395	2145.4	3038.4	1119.2	0.016	2145.4	3038.4	1119.2	0.016	640.3	1027.1	433.58	1505.1	2011.3	685.62	0.41859	0.4508	0.40249	0	1.2004	1.0656	1.3524	1.4865	1.2773	1.73	1.2186	1.1308	1.3132	2.92e-07	0.99418	0.20821	0.040597	11	43739857	-	-	-	1
No					rs11037575	11	43728330	T	C	16233	1	1	2106	3049	1148	0	2106	3049	1148	0	626	1025	450	1480	2024	698	0.424	0.45812	0.40695	0	1.1973	1.062	1.3498	1.5242	1.3107	1.7725	1.232	1.1434	1.3276	1.67e-07	1	0.21139	0.040401	11	43728330	-	-	-	1
No					rs11037571	11	43722129	C	G	16172	0.99996	0.99991	2105.9	3050.1	1147	0.002	2105.9	3050.1	1147	0.002	625.95	1025	450.01	1479.9	2025.1	697.01	0.42394	0.45813	0.40684	0	1.1968	1.0615	1.3492	1.5265	1.3126	1.7752	1.2327	1.144	1.3282	1.57e-07	0.99992	0.21194	0.040411	11	43722129	-	-	-	1
No					rs7942375	11	43717528	G	A	16136	0.99988	0.99977	2106	3050.1	1146.9	0	2106	3050.1	1146.9	0	625.93	1025.1	449.94	1480	2025	696.95	0.42392	0.45812	0.40682	0	1.197	1.0617	1.3495	1.5265	1.3126	1.7752	1.2327	1.144	1.3283	1.56e-07	0.99979	0.21198	0.040415	11	43717528	-	-	-	1
No					rs2863002	11	43714768	T	C	16119	0.99992	0.99984	2105.8	3050.2	1147	0.002	2105.8	3050.2	1147	0.002	625.91	1025.1	450.01	1479.9	2025.1	697.02	0.42394	0.45814	0.40684	0	1.1968	1.0616	1.3493	1.5265	1.3127	1.7752	1.2327	1.144	1.3283	1.56e-07	0.99986	0.21196	0.040413	11	43714768	53	-	-	1
No					rs4620711	11	43713843	C	T	16110	0.99991	0.99983	2105.8	3050.2	1147	0.002	2105.8	3050.2	1147	0.002	625.91	1025.1	450.01	1479.9	2025.1	697.02	0.42394	0.45814	0.40685	0	1.1968	1.0616	1.3493	1.5265	1.3127	1.7752	1.2327	1.144	1.3283	1.56e-07	0.99985	0.21196	0.040413	11	43713843	-	-	-	1
No					rs10838152	11	43709386	C	T	16083	0.99989	0.99979	2105.8	3050.2	1147	0.007	2105.8	3050.2	1147	0.007	625.91	1025.1	450.02	1479.9	2025.1	697.02	0.42394	0.45814	0.40685	0	1.1968	1.0616	1.3493	1.5265	1.3127	1.7752	1.2327	1.144	1.3283	1.56e-07	0.99981	0.21197	0.040414	11	43709386	34	-	-	1
No					rs58516086	11	43708557	CTTTCAG	C	16076	0.99821	0.99699	2113.8	3049	1140.2	0.016	2113.8	3049	1140.2	0.016	629	1024.9	447.06	1484.8	2024.1	693.15	0.42277	0.4567	0.4058	0	1.1953	1.0604	1.3474	1.5225	1.309	1.7708	1.2309	1.1423	1.3263	1.93e-07	0.99716	0.21079	0.040488	11	43708557	-	-	-	-
No					rs4573669	11	43702581	G	A	16023	0.99626	0.99418	390.35	2330.7	3581.9	0.002	390.35	2330.7	3581.9	0.002	115.99	712.99	1272	274.36	1617.7	2309.9	0.24682	0.22489	0.25779	0	1.0425	0.82474	1.3177	1.3025	1.0374	1.6354	1.1971	1.097	1.3064	3.94e-05	0.99464	0.19008	0.046239	11	43702581	131	-	-	1
No					rs4755733	11	43700529	T	C	16003	0.98183	0.96976	714.06	2847	2741.9	0.064	714.06	2847	2741.9	0.064	219	884.18	997.79	495.06	1962.8	1744.1	0.33914	0.31466	0.35138	0	1.0183	0.85242	1.2164	1.2932	1.0834	1.5438	1.1799	1.0902	1.2769	4.45e-05	0.97032	0.17548	0.042982	11	43700529	-	-	-	1
No					rs7483428	11	43699815	C	T	16001	0.99911	0.9979	390.85	2331.6	3580.5	0	390.85	2331.6	3580.5	0	116.01	713.42	1271.6	274.84	1618.2	2308.9	0.24697	0.22499	0.25796	0	1.0445	0.82642	1.3202	1.3048	1.0392	1.6382	1.1975	1.0973	1.3068	3.86e-05	0.99809	0.18994	0.046154	11	43699815	-	-	-	1
No					rs11037556	11	43698956	G	A	15992	1	1	391	2331	3581	0	391	2331	3581	0	116	713	1272	275	1618	2309	0.24695	0.22489	0.25797	0	1.0447	0.82656	1.3204	1.306	1.0402	1.6397	1.1982	1.098	1.3076	3.8e-05	1	0.18995	0.046109	11	43698956	-	-	-	1
No					rs7928182	11	43698499	A	C	15989	0.99514	0.99266	2032.8	3062.3	1207.9	0.004	2032.8	3062.3	1207.9	0.004	602.06	1028.8	470.13	1430.7	2033.5	737.73	0.43456	0.4686	0.41754	0	1.2023	1.065	1.3572	1.5144	1.3037	1.7591	1.2301	1.1418	1.3253	2.48e-07	0.99266	0.20818	0.040349	11	43698499	-	-	-	-
No					rs4755732	11	43695999	C	T	15970	0.99464	0.9917	2034.3	3066.1	1202.6	0.005	2034.3	3066.1	1202.6	0.005	603.06	1030.6	467.29	1431.3	2035.5	735.27	0.43402	0.46769	0.41718	0	1.2017	1.0646	1.3564	1.5083	1.2982	1.7524	1.2274	1.1393	1.3224	3.29e-07	0.99134	0.20637	0.040417	11	43695999	-	-	-	1
No					rs7944241	11	43695374	A	G	15966	0.9953	0.99274	2021.8	3061.7	1219.4	0.006	2021.8	3061.7	1219.4	0.006	599.16	1028.9	472.91	1422.7	2032.8	746.53	0.43635	0.46995	0.41954	0	1.2019	1.0645	1.357	1.5042	1.2952	1.7469	1.2267	1.1386	1.3215	3.8e-07	0.99283	0.20468	0.040299	11	43695374	-	-	-	1
No					rs10838146	11	43689610	C	T	15908	0.99837	0.99679	413.04	2390.4	3499.6	0.006	413.04	2390.4	3499.6	0.006	122.64	737.29	1241.1	290.4	1653.1	2258.5	0.25515	0.23383	0.26581	0	1.0561	0.8406	1.3269	1.3012	1.042	1.6249	1.1863	1.0882	1.2932	9.83e-05	0.99761	0.17805	0.045714	11	43689610	-	-	-	1
No					rs7948411	11	43689201	A	G	15904	0.99754	0.99608	2032.3	3064.5	1206.2	0.006	2032.3	3064.5	1206.2	0.006	601.51	1032	467.48	1430.8	2032.5	738.74	0.43447	0.4681	0.41765	0	1.2078	1.0699	1.3634	1.5052	1.2956	1.7487	1.2271	1.139	1.322	3.75e-07	0.99647	0.20469	0.040281	11	43689201	-	-	-	1
No					rs7116040	11	43688566	G	A	15896	0.99766	0.99625	2032.3	3064.6	1206.2	0.001	2032.3	3064.6	1206.2	0.001	601.53	1032	467.43	1430.7	2032.5	738.73	0.43447	0.46809	0.41766	0	1.2077	1.0699	1.3633	1.505	1.2954	1.7485	1.227	1.1389	1.3219	3.8e-07	0.99664	0.20457	0.040278	11	43688566	-	-	-	1
No					rs4755731	11	43685168	A	G	15860	1	1	2015	3067	1221	0	2015	3067	1221	0	595	1036	470	1420	2031	751	0.43701	0.47025	0.4204	0	1.2174	1.0781	1.3746	1.4936	1.2857	1.735	1.2239	1.136	1.3185	6.52e-07	1	0.1999	0.04018	11	43685168	-	-	-	1
No					rs7946159	11	43683607	C	T	15845	0.99477	0.98828	3398.3	2446.1	458.57	0.052	3398.3	2446.1	458.57	0.052	1064.2	855.08	181.67	2334.1	1591	276.9	0.26679	0.28996	0.25521	0	1.1788	1.0557	1.3162	1.4389	1.1773	1.7587	1.1918	1.0972	1.2946	3.11e-05	0.98804	0.18892	0.045351	11	43683607	-	-	-	1
No					rs7930330	11	43679707	C	T	15810	0.99549	0.99384	2023.9	3069.6	1209.4	0.008	2023.9	3069.6	1209.4	0.008	599.02	1036.4	465.53	1424.9	2033.2	743.91	0.43539	0.46823	0.41897	0	1.2126	1.0741	1.3689	1.4886	1.2811	1.7296	1.2211	1.1334	1.3156	8.96e-07	0.99508	0.19815	0.04033	11	43679707	-	-	-	1
No					rs7483308	11	43678853	G	A	15800	0.98144	0.97351	2108.4	3051.5	1143	0.028	2108.4	3051.5	1143	0.028	630.46	1029.2	441.3	1478	2022.3	701.69	0.42341	0.45498	0.40763	0	1.1931	1.0585	1.3448	1.4743	1.2674	1.7151	1.2132	1.1258	1.3072	1.32e-06	0.97455	0.19774	0.040881	11	43678853	-	-	-	1
No					rs189498946	11	43676985	A	G	15786	0.99637	0.99483	2022.4	3070.8	1209.8	0.005	2022.4	3070.8	1209.8	0.005	598.63	1036.9	465.51	1423.7	2034	744.29	0.43554	0.46832	0.41915	0	1.2124	1.0739	1.3687	1.4875	1.2802	1.7284	1.2206	1.133	1.315	9.53e-07	0.99594	0.1976	0.040318	11	43676985	-	-	-	1
No					rs10838141	11	43674521	C	T	15777	0.99353	0.99013	2008	3075	1219.9	0.01	2008	3075	1219.9	0.01	594.21	1036.7	470.07	1413.8	2038.3	749.86	0.43748	0.47046	0.421	0	1.2101	1.0717	1.3665	1.4915	1.2839	1.7328	1.2219	1.1342	1.3163	7.72e-07	0.99103	0.19965	0.040397	11	43674521	-	-	-	1
No					rs11037537	11	43671734	T	C	15753	1	1	3395	2451	457	0	3395	2451	457	0	1063	858	180	2332	1593	277	0.26694	0.28986	0.25547	0	1.1816	1.0583	1.3193	1.4256	1.1658	1.7432	1.1895	1.0951	1.2921	4.15e-05	1	0.18496	0.045123	11	43671734	104	-	-	1
No					rs10742683	11	43667625	G	A	15722	0.99353	0.99007	1997.7	3073.4	1231.9	0.01	1997.7	3073.4	1231.9	0.01	591.27	1036.7	473.05	1406.4	2036.7	758.84	0.43925	0.47187	0.42294	0	1.2107	1.0719	1.3675	1.4828	1.2766	1.7223	1.219	1.1316	1.3132	1.1e-06	0.99092	0.19661	0.040348	11	43667625	-	-	-	1
No					rs10742682	11	43665857	C	T	15712	0.98034	0.97098	1914.3	3087.8	1300.8	0.062	1914.3	3087.8	1300.8	0.062	561.34	1033.3	506.38	1353	2054.5	794.43	0.45133	0.48692	0.43354	0	1.2122	1.0713	1.3716	1.5363	1.3241	1.7826	1.24	1.1512	1.3356	1.31e-07	0.97108	0.21437	0.040622	11	43665857	329	-	-	1
No					rs10742681	11	43665856	G	A	15711	0.9917	0.98681	2014.2	3074.6	1214.2	0.023	2014.2	3074.6	1214.2	0.023	596.45	1036.3	468.21	1417.7	2038.3	745.97	0.43654	0.46948	0.42007	0	1.2085	1.0703	1.3645	1.4919	1.2841	1.7334	1.2217	1.134	1.3162	7.39e-07	0.9879	0.20041	0.040479	11	43665856	329	-	-	1
No					rs10768970	11	43664516	G	C	15702	0.99068	0.98531	2010.5	3071.8	1220.6	0.029	2010.5	3071.8	1220.6	0.029	595.63	1035	470.34	1414.9	2036.8	750.3	0.43734	0.47018	0.42092	0	1.2071	1.069	1.3631	1.4891	1.2819	1.7298	1.2209	1.1333	1.3153	8e-07	0.98649	0.19977	0.040476	11	43664516	-	-	-	1
No					rs12275384	11	43660547	C	T	15666	0.9973	0.99576	2018.1	3076.6	1208.3	0.006	2018.1	3076.6	1208.3	0.006	598.8	1037.9	464.33	1419.3	2038.7	743.98	0.43576	0.468	0.41964	0	1.2067	1.0688	1.3622	1.4793	1.273	1.7191	1.2166	1.1293	1.3107	1.59e-06	0.9963	0.19364	0.040343	11	43660547	-	-	-	1
No					rs7932842	11	43653528	T	G	15595	0.99354	0.98976	1997.5	3083.7	1221.8	0.024	1997.5	3083.7	1221.8	0.024	593.81	1038.2	468.96	1403.7	2045.4	752.88	0.43847	0.47029	0.42256	0	1.1998	1.0625	1.355	1.4724	1.2673	1.7107	1.2132	1.1262	1.307	1.87e-06	0.9898	0.19286	0.040453	11	43653528	-	-	-	1
No					rs5791582	11	43653169	CTCTG	C	15592	0.99114	0.98562	2014	3076.1	1212.9	0.041	2014	3076.1	1212.9	0.041	599.74	1035.4	465.86	1414.3	2040.7	747.05	0.43645	0.46814	0.42061	0	1.1965	1.0598	1.3508	1.4705	1.2657	1.7086	1.2125	1.1255	1.3062	1.86e-06	0.98537	0.19329	0.040538	11	43653169	36	-	-	-
No					rs9988903	11	43650983	G	A	15577	0.99351	0.9897	1997.1	3083.9	1222	0.015	1997.1	3083.9	1222	0.015	593.58	1038.4	469.02	1403.5	2045.5	752.99	0.43851	0.47036	0.42259	0	1.2004	1.063	1.3556	1.4728	1.2677	1.7112	1.2134	1.1264	1.3072	1.83e-06	0.98974	0.19303	0.040455	11	43650983	-	-	-	1
No					rs10838139	11	43643624	C	A	15523	0.99661	0.99442	2011.8	3079.8	1211.4	0.007	2011.8	3079.8	1211.4	0.007	598.42	1038.2	464.34	1413.4	2041.5	747.08	0.43651	0.46809	0.42072	0	1.2011	1.0639	1.3561	1.468	1.2633	1.7059	1.2117	1.1247	1.3054	2.39e-06	0.99445	0.1905	0.040382	11	43643624	-	-	-	1
No					rs4755727	11	43643062	C	G	15520	0.99315	0.98902	1997.4	3083.5	1222.1	0.015	1997.4	3083.5	1222.1	0.015	593.75	1038.2	469.08	1403.6	2045.4	753.01	0.4385	0.47033	0.42258	0	1.1999	1.0625	1.355	1.4726	1.2675	1.7109	1.2133	1.1263	1.3071	1.83e-06	0.989	0.19307	0.040469	11	43643062	-	-	-	1
No					rs10768967	11	43641000	C	T	15505	0.98623	0.97844	2023.1	3086.7	1193.2	0.056	2023.1	3086.7	1193.2	0.056	605.65	1039.5	455.83	1417.4	2047.2	737.39	0.43417	0.46435	0.41908	0	1.1884	1.053	1.3411	1.4467	1.2444	1.6819	1.2016	1.1153	1.2946	6.14e-06	0.97871	0.18436	0.040774	11	43641000	-	-	-	1
No					rs11037511	11	43638252	G	T	15477	0.99181	0.98694	1992.2	3085.4	1225.4	0.018	1992.2	3085.4	1225.4	0.018	592.52	1039.3	469.21	1399.7	2046.1	756.14	0.43917	0.47066	0.42342	0	1.1999	1.0624	1.3551	1.4659	1.2617	1.7031	1.2107	1.1239	1.3043	2.59e-06	0.98705	0.19041	0.040506	11	43638252	-	-	-	1
No					rs4755204	11	43638226	A	C	15476	0.99311	0.98914	1885.2	3129.1	1288.6	0.015	1885.2	3129.1	1288.6	0.015	564.36	1047.9	488.75	1320.9	2081.3	799.88	0.45267	0.482	0.43801	0	1.1784	1.0416	1.3331	1.4301	1.2314	1.6608	1.1939	1.1084	1.286	6.3e-06	0.98907	0.18276	0.040469	11	43638226	-	-	-	1
No					rs2862964	11	43637709	G	C	15474	0.99168	0.98671	1991.1	3086.2	1225.6	0.021	1991.1	3086.2	1225.6	0.021	591.58	1040.1	469.29	1399.6	2046.1	756.32	0.43927	0.4709	0.42346	0	1.2026	1.0648	1.3583	1.468	1.2635	1.7055	1.2117	1.1248	1.3054	2.38e-06	0.98683	0.19118	0.040517	11	43637709	-	-	-	1
No					rs4755723	11	43636737	C	T	15467	0.99193	0.98706	2007.7	3079.8	1215.5	0.011	2007.7	3079.8	1215.5	0.011	597.77	1038.2	465.03	1409.9	2041.6	750.42	0.43715	0.46841	0.42152	0	1.1994	1.0623	1.3542	1.4616	1.2579	1.6983	1.2092	1.1224	1.3027	3.19e-06	0.9868	0.18877	0.040527	11	43636737	-	-	-	1
No					rs7936836	11	43633645	C	A	15435	0.98305	0.97786	2044.2	3071.6	1187.2	0.015	2044.2	3071.6	1187.2	0.015	608.36	1038.1	454.5	1435.8	2033.5	732.74	0.43202	0.46338	0.41634	0	1.2049	1.0678	1.3595	1.4639	1.2592	1.7019	1.2106	1.1236	1.3043	3.43e-06	0.97622	0.18941	0.040794	11	43633645	-	-	-	1
No					rs10768965	11	43632164	A	G	15426	0.98764	0.9838	1869.5	3127.8	1305.6	0.01	1869.5	3127.8	1305.6	0.01	564.45	1048.2	488.32	1305.1	2079.6	817.3	0.45527	0.48188	0.44196	0	1.1654	1.03	1.3187	1.3815	1.1898	1.604	1.1744	1.0903	1.2649	6.13e-05	0.98193	0.16264	0.04058	11	43632164	-	-	-	1
No					rs11037504	11	43631737	G	A	15421	0.98839	0.98408	1858.9	3123.5	1320.6	0.01	1858.9	3123.5	1320.6	0.01	561.3	1046.1	493.62	1297.6	2077.4	826.96	0.4573	0.48389	0.444	0	1.1641	1.0285	1.3175	1.3799	1.1888	1.6018	1.1741	1.0901	1.2646	7.14e-05	0.98242	0.16086	0.040502	11	43631737	-	-	-	1
No					rs10838136	11	43629150	C	T	15402	0.99539	0.99192	1875.3	3120.5	1307.1	0.009	1875.3	3120.5	1307.1	0.009	567.94	1044.3	488.74	1307.4	2076.2	818.37	0.45492	0.48115	0.44181	0	1.1579	1.0234	1.31	1.3748	1.1842	1.596	1.1716	1.0878	1.2619	8.83e-05	0.99097	0.15823	0.040358	11	43629150	-	-	-	1
No					rs2625388	11	43611826	A	G	15259	0.99289	0.98923	1850.8	3097.2	1355	0.035	1850.8	3097.2	1355	0.035	559.61	1039.4	501.98	1291.1	2057.8	853.02	0.46067	0.48628	0.44787	0	1.1654	1.0294	1.3194	1.3577	1.1706	1.5748	1.167	1.0835	1.2569	8.32e-05	0.98915	0.15789	0.040123	11	43611826	-	-	-	1
No					rs2679055	11	43610813	T	C	15253	0.99287	0.98901	1850.8	3095.8	1356.4	0.037	1850.8	3095.8	1356.4	0.037	559.8	1038.6	502.62	1291	2057.2	853.76	0.46078	0.48639	0.44797	0	1.1642	1.0283	1.3181	1.3577	1.1706	1.5747	1.167	1.0835	1.2569	8.16e-05	0.98884	0.15806	0.040118	11	43610813	-	-	-	1
No					rs2625391	11	43607507	A	G	15224	0.99379	0.98859	1965.2	3084.5	1253.3	0.062	1965.2	3084.5	1253.3	0.062	597.26	1028.6	475.13	1367.9	2055.9	778.15	0.44353	0.47093	0.42982	0	1.1458	1.0144	1.2943	1.3984	1.2046	1.6234	1.1808	1.0961	1.272	7.32e-05	0.98888	0.16003	0.040355	11	43607507	-	-	-	1
No					rs2679051	11	43604093	A	G	15195	0.99014	0.98208	1951.1	3077.8	1274.1	0.055	1951.1	3077.8	1274.1	0.055	592.04	1028.2	480.75	1359	2049.6	793.3	0.44629	0.47351	0.43268	0	1.1515	1.0191	1.3012	1.3911	1.1988	1.6144	1.1793	1.0947	1.2703	8.95e-05	0.98242	0.1582	0.040383	11	43604093	-	-	-	1
No					rs4755717	11	43602192	C	G	15180	0.98629	0.97559	2083.8	3033.7	1185.5	0.075	2083.8	3033.7	1185.5	0.075	630.29	1017.4	453.25	1453.5	2016.2	732.21	0.42874	0.45787	0.41417	0	1.1637	1.032	1.3122	1.4275	1.2288	1.6583	1.1946	1.1087	1.2871	3.35e-05	0.9761	0.16865	0.040657	11	43602192	26	-	-	1
No					rs200422468	6	23372986	T	TG	29138	0.96586	0.94721	1708.4	3215.4	1379	0.197	1708.4	3215.4	1379	0.197	634.48	1050.8	415.67	1073.9	2164.6	963.37	0.47387	0.44792	0.48684	0	0.82168	0.72678	0.92897	0.73031	0.62783	0.84952	0.85519	0.79392	0.9212	4.7e-05	0.94596	-0.16866	0.041437	6	23372986	-	-	-	1
No					rs76544301	6	22199267	G	A	16435	0.99203	0.52619	6222.9	79.156	0.899	0.009	6222.9	79.156	0.899	0.009	2061.3	39.23	0.488	4161.7	39.926	0.411	0.0064219	0.0095683	0.0048487	0	1.9838	1.2728	3.0918	2.3972	0.037794	152.05	1.9828	1.2805	3.0703	5.72e-06	0.44447	1.7229	0.3798	6	22199267	-	-	-	1
No					rs79878130	6	22199247	T	C	16434	0.9918	0.51974	6222.1	80.049	0.835	0.007	6222.1	80.049	0.835	0.007	2062.1	38.415	0.457	4160	41.634	0.378	0.0064826	0.0093596	0.005044	0	1.8614	1.1968	2.8949	2.4389	0.03278	181.47	1.8637	1.2056	2.8808	4.61e-05	0.44265	1.5417	0.37836	6	22199247	-	-	-	1
No					rs4364475	6	22154201	G	A	15801	0.88546	0.57904	86.484	1278.7	4937.4	0.43	86.484	1278.7	4937.4	0.43	35.174	480.67	1585	51.31	798.04	3352.4	0.11517	0.13114	0.10718	0	0.87862	0.56376	1.3693	0.68969	0.44722	1.0636	0.79533	0.71025	0.8906	1.06e-07	0.56443	-0.44155	0.083049	6	22154201	67	-	-	1
No					rs9460708	6	22154000	C	G	15800	0.91439	0.56495	5322.3	941.28	39.082	0.348	5322.3	941.28	39.082	0.348	1734.5	351.01	15.399	3587.8	590.27	23.683	0.080874	0.090868	0.075877	0	1.2301	1.0651	1.4206	1.345	0.70624	2.5614	1.2173	1.0661	1.3899	6.74e-05	0.54872	0.39461	0.099021	6	22154000	54	-	-	1
No					rs77544887	6	22153605	T	C	15799	0.91689	0.58842	5285.2	974.49	43.01	0.308	5285.2	974.49	43.01	0.308	1720	364.09	16.814	3565.2	610.4	26.196	0.084132	0.094656	0.07887	0	1.2364	1.0728	1.425	1.3305	0.71917	2.4613	1.2211	1.072	1.3909	5.02e-05	0.57181	0.38635	0.095288	6	22153605	-	-	-	1
No					rs11751377	6	22153416	T	C	15795	0.91888	0.59602	5290.5	969.47	42.773	0.304	5290.5	969.47	42.773	0.304	1722.3	361.91	16.657	3568.1	607.56	26.116	0.083696	0.09406	0.078513	0	1.234	1.0704	1.4227	1.3213	0.71273	2.4496	1.2186	1.0694	1.3885	6.47e-05	0.58004	0.3788	0.094818	6	22153416	54	-	-	1
No					rs6916371	6	22152085	A	G	15788	0.97671	0.59903	3.35	278.89	6020.7	0.057	3.35	278.89	6020.7	0.057	1.57	117.45	1982	1.78	161.44	4038.7	0.022655	0.028698	0.019633	0	0.82481	0.09521	7.1454	0.55638	0.065028	4.7603	0.67782	0.53437	0.85978	6.23e-05	0.56555	-0.71171	0.17775	6	22152085	-	-	-	1
No					rs12173816	6	22146341	A	G	15739	0.98529	0.85892	5787.8	505.04	10.129	0.054	5787.8	505.04	10.129	0.054	1885.5	210.4	5.054	3902.3	294.64	5.075	0.041671	0.052477	0.036267	0	1.4779	1.2279	1.7786	2.061	0.60066	7.0719	1.4717	1.2325	1.7573	6.21e-06	0.84414	0.48948	0.10832	6	22146341	260	-	-	1
No					rs4565291	6	22144059	A	G	15726	0.97146	0.95174	1361.8	3175.4	1765.4	0.426	1361.8	3175.4	1765.4	0.426	541.6	1086.2	473.1	820.21	2089.2	1292.3	0.46798	0.5163	0.44383	0	0.78734	0.69069	0.89751	0.55444	0.47662	0.64495	0.7476	0.69411	0.80523	4.51e-13	0.95151	-0.29868	0.041257	6	22144059	-	-	-	1
No					rs9466272	6	22142054	A	G	15717	0.97546	0.95961	1839.7	3169.6	1293.4	0.353	1839.7	3169.6	1293.4	0.353	526.92	1076.3	497.65	1312.8	2093.3	795.71	0.45666	0.49303	0.43847	0	1.281	1.1305	1.4516	1.5582	1.3399	1.8119	1.2455	1.1563	1.3415	1.82e-08	0.95705	0.23208	0.041232	6	22142054	52	-	-	1
No					rs9358492	6	22141596	A	G	15714	0.97683	0.96219	1846.1	3171.7	1284.8	0.344	1846.1	3171.7	1284.8	0.344	530.57	1074	496.27	1315.5	2097.7	788.56	0.45547	0.49184	0.43729	0	1.2695	1.1206	1.4382	1.5604	1.3418	1.8146	1.2455	1.1563	1.3415	1.94e-08	0.95947	0.23148	0.041207	6	22141596	109	-	-	1
No					rs61096259	6	22141030	A	G	15711	0.97693	0.96224	2124.5	3060	1118.1	0.322	2124.5	3060	1118.1	0.322	646.75	1033.8	420.31	1477.8	2026.2	697.8	0.42016	0.44611	0.40719	0	1.1658	1.0351	1.3131	1.3763	1.1819	1.6026	1.1726	1.0881	1.2636	5.91e-06	0.96151	0.18631	0.041132	6	22141030	34	-	-	1
No					rs200903500	6	22140991	TTTTTC	T	15710	0.98944	0.89858	5794.4	498.44	10.141	0.033	5794.4	498.44	10.141	0.033	1888.1	207.92	5.015	3906.3	290.52	5.126	0.041149	0.051868	0.03579	0	1.4807	1.229	1.7839	2.0242	0.59031	6.9408	1.4738	1.233	1.7617	8.48e-06	0.88628	0.47289	0.1062	6	22140991	25	-	-	-
No					rs9466271	6	22140307	G	C	15700	0.98161	0.97175	1912.3	3165.9	1224.5	0.231	1912.3	3165.9	1224.5	0.231	538.6	1088.9	473.39	1373.7	2077	751.16	0.44544	0.48448	0.42592	0	1.3371	1.1815	1.5132	1.6073	1.3804	1.8715	1.2667	1.1759	1.3645	2.77e-09	0.96932	0.24431	0.041098	6	22140307	-	-	-	1
No					rs9358491	6	22140114	A	G	15698	0.99575	0.99349	1586.7	3174.1	1542.1	0.126	1586.7	3174.1	1542.1	0.126	417.67	1073.6	609.71	1169	2100.5	932.37	0.49646	0.5457	0.47184	0	1.4305	1.2514	1.6353	1.8303	1.5732	2.1294	1.3446	1.2483	1.4483	2.17e-13	0.99346	0.29501	0.040205	6	22140114	-	-	-	1
No					rs9466270	6	22140105	C	T	15697	0.98061	0.97041	1936.8	3157.9	1208.1	0.215	1936.8	3157.9	1208.1	0.215	544.69	1090.7	465.54	1392.1	2067.2	742.56	0.44219	0.48116	0.42271	0	1.3485	1.1921	1.5253	1.6023	1.3757	1.8661	1.2665	1.1757	1.3643	2.39e-09	0.96809	0.24552	0.041133	6	22140105	-	-	-	1
No					rs112997679	6	22140104	TC	T	15696	0.98245	0.97333	1948	3153.5	1201.3	0.174	1948	3153.5	1201.3	0.174	545.75	1092	463.19	1402.3	2061.5	738.13	0.44076	0.48035	0.42097	0	1.3611	1.2034	1.5394	1.6124	1.3842	1.8781	1.2715	1.1803	1.3697	1.57e-09	0.97099	0.24796	0.041073	6	22140104	-	-	-	1
No					rs6939340	6	22140004	A	G	15695	1	1	1565	3167	1571	0	1565	3167	1571	0	415	1066	620	1150	2101	951	0.49952	0.45121	0.52368	0	1.406	1.2293	1.608	1.8066	1.5532	2.1013	1.3372	1.2414	1.4403	3.65e-13	1	0.29116	0.04006	6	22140004	-	-	-	1
No					rs6934891	6	22139729	G	A	15692	0.97937	0.96806	1980.1	3140	1182.8	0.085	1980.1	3140	1182.8	0.085	567.05	1077.3	456.62	1413.1	2062.7	726.23	0.43675	0.47372	0.41827	0	1.3015	1.1518	1.4706	1.5668	1.3455	1.8246	1.2519	1.162	1.3487	6.47e-09	0.96571	0.23899	0.041176	6	22139729	-	-	-	1
No					rs12200477	6	22139459	C	T	15682	0.99026	0.90695	5794.8	498.13	10.076	0.023	5794.8	498.13	10.076	0.023	1888.2	207.85	4.947	3906.6	290.28	5.129	0.041114	0.05182	0.035761	0	1.4815	1.2296	1.785	1.9955	0.57959	6.8707	1.4736	1.2327	1.7616	9.63e-06	0.89538	0.46782	0.10571	6	22139459	-	-	-	1
No					rs5874855	6	22138153	GA	G	15670	0.97459	0.96217	2068.8	3091.2	1143	0.129	2068.8	3091.2	1143	0.129	585.41	1060.6	454.97	1483.3	2030.6	687.99	0.42656	0.46896	0.40536	0	1.3234	1.1725	1.4938	1.6756	1.439	1.9512	1.2954	1.2023	1.3958	1.62e-11	0.96024	0.27734	0.041167	6	22138153	-	-	-	-
No					rs201025366	6	22138152	GGA	G	15669	0.97449	0.96188	2087.4	3085.6	1129.8	0.128	2087.4	3085.6	1129.8	0.128	593.12	1058.9	448.97	1494.3	2026.8	680.84	0.42403	0.46569	0.4032	0	1.3162	1.1665	1.4851	1.6614	1.4264	1.935	1.2901	1.1973	1.3901	3.35e-11	0.96002	0.2732	0.041204	6	22138152	-	-	-	-
No					rs9358490	6	22138026	A	T	15667	0.98841	0.90434	5737.4	551.14	14.412	0.034	5737.4	551.14	14.412	0.034	1862.4	232.46	6.08	3875	318.68	8.332	0.046007	0.058215	0.039903	0	1.5176	1.2704	1.8131	1.5182	0.53295	4.3251	1.4873	1.2558	1.7613	1.61e-05	0.89401	0.43184	0.10011	6	22138026	-	-	-	1
No					rs9460707	6	22137648	C	G	15658	0.99347	0.98878	2326.8	2999.3	976.84	0.078	2326.8	2999.3	976.84	0.078	702.15	1026.4	372.4	1624.7	1972.9	604.44	0.39291	0.42152	0.3786	0	1.2038	1.0716	1.3523	1.4256	1.219	1.6671	1.196	1.1091	1.2897	5.91e-07	0.988	0.20454	0.040954	6	22137648	-	-	-	1
No					rs6901879	6	22137547	T	C	15655	0.99603	0.99278	2356.4	2982.8	963.73	0.065	2356.4	2982.8	963.73	0.065	713.21	1016.7	371.04	1643.1	1966.1	592.69	0.38952	0.41857	0.375	0	1.1914	1.0609	1.3379	1.4423	1.2331	1.687	1.1998	1.1125	1.294	4.13e-07	0.99234	0.20698	0.040881	6	22137547	-	-	-	1
No					rs6900792	6	22136938	T	C	15650	0.99831	0.99678	2338.9	2992.4	971.61	0.056	2338.9	2992.4	971.61	0.056	710.66	1017.2	373.07	1628.2	1975.2	598.53	0.39153	0.41966	0.37747	0	1.18	1.0506	1.3253	1.4281	1.2213	1.67	1.1926	1.1059	1.2861	9.08e-07	0.99667	0.20025	0.04078	6	22136938	28	-	-	1
No					rs6921113	6	22136879	G	T	15648	0.99345	0.98854	2489.2	2940.2	873.59	0.073	2489.2	2940.2	873.59	0.073	757.72	1009.4	333.83	1731.5	1930.7	539.76	0.37184	0.39912	0.3582	0	1.1947	1.0656	1.3395	1.4133	1.2032	1.6601	1.1901	1.1029	1.2843	3.29e-06	0.9885	0.19255	0.041394	6	22136879	35	-	-	1
No					rs9466269	6	22136409	T	C	15645	1	1	2336	2994	973	0	2336	2994	973	0	709	1019	373	1627	1975	600	0.39188	0.42004	0.3778	0	1.184	1.0541	1.3298	1.4266	1.22	1.6682	1.1928	1.1061	1.2863	9.04e-07	1	0.19997	0.040716	6	22136409	-	-	-	1
No					rs4712656	6	22136262	G	C	15643	0.99574	0.99339	1724.5	3188.6	1389.9	0.01	1724.5	3188.6	1389.9	0.01	450.04	1093.3	557.66	1274.5	2095.3	832.19	0.47345	0.52561	0.44737	0	1.4777	1.2975	1.6828	1.8977	1.6304	2.2089	1.3687	1.2707	1.4742	8.07e-16	0.99324	0.32513	0.040373	6	22136262	27	-	24.1	1
No					rs6915330	6	22136172	C	G	15641	0.99871	0.99765	2355.6	2987.5	959.85	0.004	2355.6	2987.5	959.85	0.004	712.8	1021.7	366.53	1642.8	1965.9	593.32	0.38928	0.41759	0.37512	0	1.1978	1.0667	1.345	1.4238	1.2168	1.666	1.1944	1.1075	1.2882	7.45e-07	0.99766	0.20201	0.040816	6	22136172	-	-	-	1
No					rs6915322	6	22136160	C	T	15640	0.99208	0.98778	1733.8	3193.4	1375.8	0.027	1733.8	3193.4	1375.8	0.027	458.4	1090.5	552.06	1275.4	2102.9	823.73	0.4716	0.52229	0.44626	0	1.4428	1.2677	1.6421	1.8646	1.6021	2.17	1.3566	1.2595	1.4612	9.24e-15	0.98743	0.31405	0.040527	6	22136160	-	-	-	1
No					rs7746623	6	22134989	A	T	15630	0.99003	0.98511	2252.6	3040.6	1009.8	0.043	2252.6	3040.6	1009.8	0.043	658.45	1045	397.51	1594.2	1995.5	612.27	0.40141	0.4379	0.38316	0	1.2679	1.1271	1.4262	1.5719	1.3455	1.8363	1.2542	1.1634	1.352	2.13e-08	0.98512	0.22974	0.041017	6	22134989	-	-	-	1
No					rs7747035	6	22134959	G	A	15629	0.98981	0.98522	2003.9	3098.7	1200.4	0.029	2003.9	3098.7	1200.4	0.029	563.15	1067.1	470.76	1440.8	2031.6	729.61	0.43626	0.47801	0.41538	0	1.3437	1.189	1.5187	1.6507	1.4188	1.9205	1.2889	1.1964	1.3885	1.93e-11	0.98456	0.27177	0.040494	6	22134959	-	-	-	1
No					rs6939950	6	22133030	C	G	15604	0.99589	0.9931	2492.3	2929.3	881.39	0.023	2492.3	2929.3	881.39	0.023	761.15	1002.6	337.21	1731.1	1926.7	544.18	0.37221	0.39911	0.35877	0	1.1835	1.0556	1.327	1.4093	1.2005	1.6545	1.1871	1.1001	1.2811	3.82e-06	0.99319	0.19048	0.041221	6	22133030	115	-	-	1
No					rs9295536	6	22131929	C	A	15591	1	1	1858	3151	1294	0	1858	3151	1294	0	496	1084	521	1362	2067	773	0.45526	0.50595	0.42991	0	1.4401	1.2691	1.634	1.8508	1.5908	2.1532	1.358	1.2607	1.4627	1.91e-14	1	0.30798	0.040223	6	22131929	-	-	-	1
No					rs9366428	6	22130604	A	C	15577	0.9959	0.99332	2317.1	2987.2	998.65	0.012	2317.1	2987.2	998.65	0.012	706.98	1013.2	380.81	1610.1	1974	617.84	0.39541	0.42238	0.38193	0	1.1689	1.0405	1.3133	1.4037	1.2018	1.6396	1.1834	1.0974	1.276	1.13e-06	0.99401	0.19811	0.040706	6	22130604	-	-	-	1
No					rs6911827	6	22130601	C	T	15576	0.99595	0.99369	1700.1	3167.5	1435.4	0.009	1700.1	3167.5	1435.4	0.009	446.8	1082	572.21	1253.3	2085.5	863.18	0.479	0.52984	0.45358	0	1.4553	1.2771	1.6583	1.8595	1.5987	2.1627	1.3576	1.2605	1.4623	1.94e-15	0.99413	0.31933	0.040192	6	22130601	-	-	-	1
No					rs6904682	6	22128962	C	T	15559	0.99388	0.99253	1804.3	3145	1353.8	0.006	1804.3	3145	1353.8	0.006	481.37	1081.2	538.45	1322.9	2063.8	815.33	0.46426	0.51358	0.4396	0	1.4398	1.2672	1.6358	1.8149	1.5609	2.1102	1.346	1.2496	1.4497	3.48e-14	0.99307	0.30482	0.040219	6	22128962	-	-	-	1
No					rs6904385	6	22128938	A	T	15557	0.99387	0.99252	1804.2	3144.9	1353.8	0.007	1804.2	3144.9	1353.8	0.007	481.36	1081.2	538.46	1322.9	2063.8	815.35	0.46427	0.51359	0.43961	0	1.4397	1.2672	1.6358	1.8149	1.5609	2.1102	1.346	1.2496	1.4497	3.48e-14	0.99307	0.30482	0.040219	6	22128938	-	-	-	1
No					rs6899545	6	22128462	C	A	15553	0.99252	0.98968	1798.8	3143.2	1361	0.021	1798.8	3143.2	1361	0.021	479.38	1081.7	539.95	1319.4	2061.6	821.05	0.46527	0.51441	0.4407	0	1.4441	1.2708	1.641	1.81	1.5567	2.1044	1.3444	1.2482	1.4481	7.63e-14	0.99024	0.30103	0.040262	6	22128462	-	-	-	1
No					rs6899825	6	22128458	G	A	15552	0.98997	0.98542	2003.4	3088.5	1211.1	0.035	2003.4	3088.5	1211.1	0.035	565.42	1060.9	474.67	1438	2027.6	736.42	0.43715	0.4784	0.41652	0	1.3307	1.1774	1.504	1.6393	1.4097	1.9064	1.2849	1.1927	1.3842	1.65e-11	0.98608	0.27193	0.040382	6	22128458	-	-	-	1
No					rs6922033	6	22128438	T	G	15551	0.99472	0.99302	1796.7	3146.4	1359.9	0.005	1796.7	3146.4	1359.9	0.005	478.07	1081.2	541.75	1318.7	2065.2	818.11	0.46534	0.51516	0.44044	0	1.444	1.2706	1.641	1.8265	1.5709	2.1238	1.3499	1.2533	1.4539	2.25e-14	0.99387	0.30697	0.040202	6	22128438	-	-	-	1
No					rs115873209	6	22128060	T	C	15549	0.99744	0.9783	5696.4	591.26	15.335	0.016	5696.4	591.26	15.335	0.016	1850.5	241.35	9.196	3845.9	349.91	6.139	0.049336	0.061813	0.043098	0	1.4335	1.2056	1.7045	3.1133	1.1193	8.6601	1.4629	1.2418	1.7233	3.83e-06	0.97457	0.42878	0.092799	6	22128060	-	-	-	1
No					rs9393232	6	22128013	T	G	15547	0.99347	0.99003	2398.5	2967.7	936.8	0.023	2398.5	2967.7	936.8	0.023	736.48	1009.6	354.9	1662	1958	581.9	0.38405	0.40919	0.37147	0	1.1636	1.0369	1.3058	1.3764	1.1752	1.6119	1.1719	1.0864	1.2641	8.95e-06	0.99124	0.18226	0.041039	6	22128013	-	-	-	1
No					rs9348500	6	22126801	A	G	15534	0.99392	0.95725	5590.5	689.19	23.29	0.025	5590.5	689.19	23.29	0.025	1804.4	285.06	11.488	3786.1	404.13	11.802	0.058367	0.073307	0.050897	0	1.48	1.2591	1.7396	2.0424	0.90468	4.6107	1.4751	1.2679	1.7163	1.49e-06	0.95652	0.41744	0.086731	6	22126801	-	-	-	1
No					rs4712653	6	22125964	T	C	15523	1	1	1670	3170	1463	0	1670	3170	1463	0	440	1080	581	1230	2090	882	0.48358	0.53356	0.45859	0	1.4445	1.2668	1.6473	1.8415	1.5833	2.1417	1.3505	1.2538	1.4546	4.6e-15	1	0.31402	0.040067	6	22125964	-	-	-	1
No					rs11400292	6	22125708	T	TG	15517	0.99467	0.9918	1872.9	3114.1	1316	0.027	1872.9	3114.1	1316	0.027	527.71	1058.8	514.44	1345.2	2055.2	801.56	0.45582	0.49684	0.43531	0	1.3133	1.159	1.4882	1.6361	1.4087	1.9002	1.2809	1.1892	1.3797	6.18e-12	0.9925	0.27565	0.040092	6	22125708	-	-	-	-
No					rs9368402	6	22125157	C	T	15511	0.99671	0.99515	1697.7	3166.2	1439.1	0.014	1697.7	3166.2	1439.1	0.014	447.45	1080.3	573.25	1250.2	2085.9	865.87	0.47949	0.52994	0.45427	0	1.4471	1.2699	1.6489	1.8498	1.5906	2.1513	1.3544	1.2574	1.4588	1.93e-15	0.99589	0.31902	0.040152	6	22125157	52	-	-	1
No					rs10946509	6	22124811	C	G	15503	0.99654	0.97117	5666.1	621.31	15.52	0.021	5666.1	621.31	15.52	0.021	1840.8	250.98	9.237	3825.4	370.33	6.283	0.051749	0.064124	0.045562	0	1.4083	1.1886	1.6687	3.0552	1.1071	8.4311	1.4353	1.2225	1.6851	1.26e-05	0.96985	0.39801	0.091153	6	22124811	-	-	-	1
No					rs9393231	6	22123695	A	C	15494	0.95107	0.92243	1383.1	3164.9	1754.7	0.36	1383.1	3164.9	1754.7	0.36	386.63	1055.1	659.16	996.47	2109.8	1095.5	0.47052	0.43514	0.48822	0	1.2888	1.1219	1.4807	1.5508	1.332	1.8055	1.2384	1.1495	1.3341	8.19e-10	0.92134	0.25627	0.04173	6	22123695	-	-	-	1
No					rs7748819	6	22123002	C	T	15481	0.98516	0.97726	1884.3	3127.9	1290.7	0.052	1884.3	3127.9	1290.7	0.052	517.59	1065.1	518.27	1366.7	2062.8	772.47	0.45291	0.50016	0.42929	0	1.3634	1.2028	1.5454	1.7716	1.5242	2.0591	1.3303	1.235	1.4329	1.51e-13	0.97619	0.30001	0.040618	6	22123002	-	-	-	1
No					rs10670288	6	22122951	A	ATG	15480	0.98631	0.97955	1837.7	3148.6	1316.6	0.047	1837.7	3148.6	1316.6	0.047	492.51	1080.9	527.61	1345.2	2067.7	789.03	0.45866	0.50835	0.43382	0	1.4278	1.2578	1.6207	1.8264	1.5704	2.1241	1.3495	1.2528	1.4535	2.04e-14	0.97918	0.31045	0.040593	6	22122951	-	-	-	-
No					rs7744633	6	22122619	G	A	15475	0.98694	0.97912	2243.8	3042.2	1016.9	0.081	2243.8	3042.2	1016.9	0.081	661.84	1041.4	397.78	1581.9	2000.9	619.14	0.40268	0.43716	0.38544	0	1.244	1.1059	1.3993	1.5356	1.3148	1.7935	1.2384	1.1488	1.3351	5.17e-08	0.97928	0.22411	0.041157	6	22122619	-	-	-	1
No					rs7764461	6	22122568	T	C	15474	0.98602	0.97769	2228.7	3046.5	1027.6	0.081	2228.7	3046.5	1027.6	0.081	658.51	1041.8	400.64	1570.2	2004.7	627	0.40472	0.43863	0.38776	0	1.2392	1.1015	1.3942	1.5236	1.305	1.7789	1.2337	1.1444	1.3299	1.23e-07	0.97783	0.21762	0.041151	6	22122568	-	-	-	1
No					rs7744414	6	22122476	G	A	15473	0.98779	0.97994	2450.1	2951.2	901.62	0.065	2450.1	2951.2	901.62	0.065	754.41	1000.1	346.5	1695.7	1951.1	555.12	0.37716	0.40292	0.36428	0	1.1521	1.0272	1.2922	1.403	1.1965	1.6453	1.1777	1.0915	1.2707	8.49e-06	0.98104	0.18447	0.041432	6	22122476	-	-	-	1
No					rs7743854	6	22122389	A	G	15471	0.98434	0.97499	2193.2	3064.5	1045.2	0.108	2193.2	3064.5	1045.2	0.108	650.48	1042.3	408.16	1542.8	2022.2	637.03	0.40893	0.44233	0.39222	0	1.2225	1.0862	1.3759	1.5196	1.3022	1.7733	1.2291	1.1403	1.3248	1.39e-07	0.97584	0.21688	0.041179	6	22122389	-	-	-	1
No					rs57493115	6	22122161	C	G	15468	0.99753	0.97872	5684.2	603.3	15.505	0.017	5684.2	603.3	15.505	0.017	1846	245.69	9.333	3838.2	357.61	6.172	0.050318	0.062912	0.044021	0	1.4285	1.2032	1.696	3.1441	1.1356	8.7052	1.4579	1.2394	1.715	3.27e-06	0.97725	0.42789	0.091963	6	22122161	-	-	-	1
No					rs59669568	6	22122090	C	G	15467	0.99502	0.96064	5650.9	635.94	16.121	0.037	5650.9	635.94	16.121	0.037	1834.3	257.28	9.442	3816.6	378.66	6.679	0.053006	0.065723	0.046647	0	1.4138	1.1953	1.6721	2.9415	1.0902	7.9365	1.4377	1.2268	1.6849	5.47e-06	0.9575	0.41248	0.090739	6	22122090	-	-	-	1
No					rs12199917	6	22121654	A	C	15463	0.99695	0.97495	5678.7	608.67	15.651	0.015	5678.7	608.67	15.651	0.015	1843.9	247.72	9.416	3834.8	360.95	6.235	0.050768	0.063435	0.044434	0	1.4273	1.203	1.6935	3.1408	1.1399	8.6538	1.4566	1.2391	1.7123	3.3e-06	0.97302	0.42691	0.09179	6	22121654	-	-	-	1
No					rs12211475	6	22120528	G	A	15446	0.99744	0.97982	5683.8	603.52	15.636	0.016	5683.8	603.52	15.636	0.016	1845.5	246	9.541	3838.4	357.52	6.095	0.050356	0.063084	0.043992	0	1.4311	1.2055	1.699	3.2558	1.1766	9.0097	1.4632	1.244	1.721	3.24e-06	0.97873	0.42734	0.091803	6	22120528	-	-	-	1
No					rs7760772	6	22119819	C	G	15437	0.98704	0.98083	2292.5	2975.5	1034.9	0.057	2292.5	2975.5	1034.9	0.057	667.1	1030.2	403.68	1625.4	1945.3	631.23	0.40024	0.43731	0.3817	0	1.2904	1.1472	1.4514	1.5582	1.3358	1.8177	1.2589	1.1677	1.3572	1.37e-09	0.9818	0.24699	0.040761	6	22119819	62	-	-	1
No					rs9356796	6	22119367	G	A	15433	0.99781	0.98187	5681.2	606.05	15.746	0.015	5681.2	606.05	15.746	0.015	1844.3	246.98	9.709	3836.9	359.07	6.037	0.050574	0.063398	0.044162	0	1.431	1.2057	1.6983	3.3458	1.2096	9.2544	1.465	1.246	1.7226	3.09e-06	0.98157	0.4267	0.091478	6	22119367	-	-	-	1
No					rs6912869	6	22117791	G	A	15422	0.9958	0.96951	5590.5	690.18	22.295	0.017	5590.5	690.18	22.295	0.017	1803.4	285.66	11.923	3787.1	404.51	10.372	0.058287	0.073657	0.050602	0	1.483	1.2618	1.7429	2.414	1.0483	5.5588	1.4919	1.2823	1.7357	1.36e-06	0.96816	0.41657	0.086235	6	22117791	-	-	-	1
No					rs77573196	6	22117590	G	C	15420	0.99826	0.98478	5676	611.18	15.852	0.012	5676	611.18	15.852	0.012	1842	249.09	9.912	3834	362.09	5.94	0.050998	0.063996	0.044499	0	1.4318	1.2072	1.6982	3.4732	1.2543	9.6177	1.4681	1.2494	1.725	3.49e-06	0.98481	0.42217	0.09099	6	22117590	-	-	-	1
No					rs9368401	6	22116570	G	A	15413	0.99857	0.98744	5678.3	608.78	15.859	0.013	5678.3	608.78	15.859	0.013	1843	248.08	9.943	3835.4	360.7	5.916	0.050809	0.06377	0.044329	0	1.4313	1.2064	1.6981	3.4977	1.2622	9.6921	1.4685	1.2494	1.726	2.98e-06	0.98733	0.42519	0.091001	6	22116570	-	-	-	1
No					rs9283873	6	22116151	T	C	15407	0.99354	0.98929	2516.1	2905.4	881.4	0.05	2516.1	2905.4	881.4	0.05	770.26	996.04	334.67	1745.9	1909.4	546.73	0.37032	0.39633	0.35731	0	1.1824	1.0547	1.3255	1.3874	1.1819	1.6286	1.1809	1.0942	1.2745	1.01e-05	0.98898	0.18221	0.041277	6	22116151	-	-	-	1
No					rs16885627	6	22115797	C	G	15402	0.99345	0.98973	2150.7	3013.5	1138.8	0.051	2150.7	3013.5	1138.8	0.051	618.28	1041	441.69	1532.4	1972.5	697.06	0.41973	0.45797	0.4006	0	1.3081	1.1604	1.4746	1.5705	1.3498	1.8272	1.2642	1.1732	1.3623	3.24e-10	0.98957	0.25317	0.040269	6	22115797	-	-	21.3	1
No					rs11759745	6	22115130	A	C	15396	1	1	2652	2838	813	0	2652	2838	813	0	818	976	307	1834	1862	506	0.35412	0.37839	0.34198	0	1.1752	1.0495	1.3159	1.3603	1.1545	1.6027	1.1713	1.0846	1.2649	6.78e-05	1	0.16481	0.041367	6	22115130	-	-	21.4	1
No					rs2179071	6	22114325	C	T	15389	0.98485	0.97495	2071	3057.9	1173.9	0.189	2071	3057.9	1173.9	0.189	563.15	1077	460.74	1507.9	1980.9	713.13	0.42883	0.47563	0.40543	0	1.4559	1.2887	1.6447	1.7299	1.486	2.0139	1.3302	1.2346	1.4332	2.12e-12	0.97464	0.28598	0.040702	6	22114325	-	-	-	1
No					rs9295534	6	22113390	T	A	15382	0.98219	0.97025	1925.6	3088.7	1288.5	0.199	1925.6	3088.7	1288.5	0.199	546.14	1047.5	507.26	1379.4	2041.2	781.24	0.44946	0.49075	0.42882	0	1.2962	1.1451	1.4673	1.64	1.4125	1.9042	1.2836	1.1916	1.3826	7.14e-11	0.97031	0.26377	0.04047	6	22113390	630	-	-	1
No					rs12211235	6	22113120	A	G	15380	0.99865	0.98859	5676.3	610.81	15.891	0.01	5676.3	610.81	15.891	0.01	1841.9	249.09	9.999	3834.4	361.72	5.892	0.050975	0.064039	0.044444	0	1.4336	1.2086	1.7004	3.5328	1.2746	9.7919	1.4711	1.2519	1.7286	2.52e-06	0.98712	0.4278	0.090894	6	22113120	56	-	-	1
No					rs6905441	6	22113027	T	C	15378	0.98171	0.96938	1929.9	3086.2	1286.7	0.219	1929.9	3086.2	1286.7	0.219	548.82	1045.9	506.2	1381.1	2040.3	780.48	0.44898	0.48986	0.42853	0	1.2899	1.1397	1.46	1.6321	1.4057	1.8949	1.2805	1.1888	1.3793	1.06e-10	0.96982	0.26137	0.04047	6	22113027	64	-	-	1
No					rs9393230	6	22112950	G	T	15377	0.99864	0.98865	5676.1	610.95	15.892	0.007	5676.1	610.95	15.892	0.007	1841.8	249.17	10	3834.3	361.79	5.892	0.050987	0.064057	0.044452	0	1.4338	1.2088	1.7006	3.5333	1.2748	9.7929	1.4712	1.2521	1.7287	2.49e-06	0.98714	0.42796	0.090886	6	22112950	76	-	-	1
No					rs57503728	6	22112471	GC	G	15374	0.9809	0.96669	2346.1	2951.3	1005.4	0.2	2346.1	2951.3	1005.4	0.2	685.68	1023.3	391.91	1660.4	1928	613.46	0.39364	0.43009	0.37542	0	1.2853	1.1436	1.4447	1.547	1.3251	1.8061	1.2555	1.1644	1.3538	1.7e-09	0.9661	0.24804	0.041176	6	22112471	-	-	-	-
No					rs9393228	6	22112043	G	A	15368	0.97869	0.96433	1996.8	3083.7	1222.3	0.216	1996.8	3083.7	1222.3	0.216	565.42	1052.8	482.7	1431.4	2030.9	739.63	0.43856	0.48031	0.41769	0	1.3123	1.161	1.4834	1.6521	1.4214	1.9203	1.2885	1.1961	1.3881	5.67e-11	0.96456	0.26705	0.040758	6	22112043	-	-	-	1
No					rs10484387	6	22111506	G	C	15362	0.99875	0.98964	5675	612.1	15.897	0.007	5675	612.1	15.897	0.007	1841.2	249.82	10.01	3833.8	362.28	5.887	0.051078	0.064216	0.044509	0	1.4359	1.2108	1.7028	3.5406	1.2773	9.8141	1.4731	1.2539	1.7307	2.26e-06	0.98836	0.4292	0.09077	6	22111506	-	-	-	1
No					rs3736675	6	22111148	G	A	15359	0.99882	0.99001	5674.7	612.39	15.899	0.009	5674.7	612.39	15.899	0.009	1841	249.98	10.011	3833.7	362.41	5.888	0.051102	0.064256	0.044525	0	1.4364	1.2113	1.7033	3.5406	1.2774	9.8133	1.4736	1.2543	1.7312	2.22e-06	0.98892	0.42937	0.090729	6	22111148	-	-	-	1
No					rs1543310	6	22110418	T	C	15349	0.94942	0.91738	1182.4	3106.8	2013.4	0.409	1182.4	3106.8	2013.4	0.409	303.92	1030.4	766.54	878.53	2076.4	1246.8	0.43408	0.3899	0.45617	0	1.4345	1.2343	1.6672	1.7772	1.5167	2.0823	1.3126	1.2172	1.4154	2.57e-12	0.91592	0.2952	0.042175	6	22110418	177	-	-	1
No					rs80038499	6	22110383	T	C	15348	0.99928	0.99385	5673.2	613.99	15.815	0.006	5673.2	613.99	15.815	0.006	1842	249.09	9.945	3831.2	364.9	5.87	0.051215	0.064011	0.044817	0	1.4198	1.1974	1.6836	3.5239	1.2686	9.7888	1.4576	1.2408	1.7123	3.56e-06	0.99277	0.41936	0.090467	6	22110383	105	-	-	1
No					rs12207718	6	22109567	T	G	15343	1	1	5661	626	16	0	5661	626	16	0	1840	251	10	3821	375	6	0.052197	0.064493	0.04605	0	1.39	1.1735	1.6463	3.4611	1.256	9.5376	1.4281	1.2171	1.6757	8.95e-06	1	0.3971	0.089416	6	22109567	-	-	-	-
No					rs78381359	6	22109401	C	CCAAT	15340	0.96259	0.94015	2152.2	3022.2	1128.3	0.319	2152.2	3022.2	1128.3	0.319	625.34	1039.5	436.06	1526.8	1982.7	692.29	0.41878	0.45495	0.40069	0	1.2801	1.1359	1.4427	1.5379	1.3214	1.7899	1.2485	1.1585	1.3454	6.75e-10	0.94088	0.2555	0.041398	6	22109401	-	-	-	1
No					rs7768871	6	22109189	C	T	15334	0.96807	0.95081	1666.7	3156.9	1479.1	0.25	1666.7	3156.9	1479.1	0.25	443.13	1070	587.77	1223.5	2086.9	891.37	0.48512	0.53442	0.46047	0	1.4157	1.2415	1.6143	1.8207	1.5663	2.1165	1.3449	1.2487	1.4486	2.74e-14	0.94988	0.31227	0.041032	6	22109189	-	-	-	1
No					rs6456469	6	22107290	G	A	15316	0.95358	0.93016	1258.7	3086.9	1957.1	0.302	1258.7	3086.9	1957.1	0.302	360.51	1011.3	729.08	898.16	2075.6	1228	0.44459	0.41228	0.46075	0	1.2139	1.0516	1.4011	1.4792	1.2696	1.7233	1.218	1.1301	1.3128	8.92e-08	0.92921	0.22206	0.041525	6	22107290	36	-	-	1
No					rs141121036	6	22106052	AGAT	A	15302	0.96147	0.94069	1211.4	3068.8	2022.5	0.252	1211.4	3068.8	2022.5	0.252	351.22	998.67	751.03	860.22	2070.1	1271.5	0.43566	0.40485	0.45106	0	1.1816	1.0218	1.3663	1.4467	1.2409	1.6865	1.2079	1.1205	1.3021	1.57e-07	0.93959	0.21684	0.041345	6	22106052	-	-	-	-
No					rs2328667	6	22104421	A	G	15281	0.96989	0.95208	1182.2	3063.7	2056.9	0.201	1182.2	3063.7	2056.9	0.201	343.39	994.98	762.59	838.82	2068.7	1294.3	0.43061	0.40023	0.4458	0	1.1749	1.0147	1.3604	1.4393	1.2336	1.6792	1.2054	1.1181	1.2996	1.88e-07	0.95072	0.21468	0.041199	6	22104421	-	-	-	1
No					rs35698597	6	22104058	A	AG	15277	0.97142	0.95394	1183.5	3064.3	2054.9	0.204	1183.5	3064.3	2054.9	0.204	344.06	995.22	761.67	839.49	2069.1	1293.2	0.43088	0.40061	0.44601	0	1.1736	1.0137	1.3587	1.437	1.2318	1.6765	1.2045	1.1172	1.2986	2.08e-07	0.9526	0.21369	0.041158	6	22104058	-	-	-	-
No					rs201445090	6	22104056	C	CA	15276	0.97142	0.95395	1183.6	3064.4	2054.9	0.205	1183.6	3064.4	2054.9	0.205	344.06	995.22	761.66	839.49	2069.1	1293.2	0.43088	0.40062	0.44601	0	1.1736	1.0137	1.3587	1.437	1.2317	1.6765	1.2045	1.1172	1.2986	2.08e-07	0.9526	0.21368	0.041158	6	22104056	-	-	-	-
No					rs145475024	6	22102830	TTATC	T	15262	0.99252	0.93513	5750.8	541.36	10.805	0.011	5750.8	541.36	10.805	0.011	1871.9	223.68	5.416	3878.9	317.68	5.389	0.044659	0.055811	0.039083	0	1.4591	1.219	1.7464	2.0826	0.63115	6.8718	1.4533	1.2239	1.7257	9.2e-06	0.92568	0.44513	0.10036	6	22102830	-	-	-	-
No					rs201146860	6	22102829	TTTA	T	15261	0.99252	0.93513	5750.8	541.36	10.805	0.012	5750.8	541.36	10.805	0.012	1871.9	223.68	5.416	3878.9	317.68	5.389	0.044659	0.05581	0.039083	0	1.4591	1.219	1.7464	2.0826	0.63115	6.8718	1.4533	1.2239	1.7257	9.2e-06	0.92569	0.44512	0.10036	6	22102829	-	-	-	-
No					rs75366415	6	22102617	T	G	15259	0.99021	0.9113	5778.6	513.88	10.461	0.01	5778.6	513.88	10.461	0.01	1884.9	210.78	5.339	3893.8	303.1	5.122	0.042424	0.052704	0.037285	0	1.4366	1.1949	1.7272	2.1533	0.63987	7.2464	1.4365	1.2045	1.7133	2.11e-05	0.90074	0.44287	0.10413	6	22102617	-	-	-	1
No					rs148621070	6	22102593	G	A	15258	0.98986	0.90779	5776.5	515.96	10.543	0.011	5776.5	515.96	10.543	0.011	1884.2	211.42	5.33	3892.2	304.54	5.213	0.042603	0.052851	0.037479	0	1.434	1.1932	1.7235	2.112	0.63069	7.0727	1.433	1.2019	1.7086	2.24e-05	0.89659	0.44157	0.10416	6	22102593	-	-	-	1
No					rs10456251	6	22101853	A	G	15248	0.99214	0.93306	5744.6	547.72	10.669	0.013	5744.6	547.72	10.669	0.013	1870.8	225.11	5.079	3873.8	322.61	5.59	0.045142	0.05599	0.039718	0	1.4449	1.2081	1.728	1.8814	0.56509	6.2637	1.434	1.2085	1.7016	1.69e-05	0.9247	0.43029	0.10001	6	22101853	-	-	-	1
No					rs9393227	6	22100912	G	A	15243	1	1	1209	3067	2027	0	1209	3067	2027	0	354	1001	746	855	2066	1281	0.43511	0.40671	0.44931	0	1.1702	1.0122	1.3529	1.4065	1.2067	1.6395	1.1902	1.1041	1.283	2.16e-06	1	0.19007	0.040119	6	22100912	-	-	-	1
No					rs1207775	6	22100075	G	A	15230	0.99232	0.98788	1226.2	3078.5	1998.3	0.069	1226.2	3078.5	1998.3	0.069	358.35	1001.6	740.98	867.83	2076.8	1257.3	0.43875	0.40894	0.45366	0	1.168	1.011	1.3493	1.4272	1.2248	1.6631	1.2001	1.1134	1.2936	7.88e-07	0.9873	0.1993	0.040359	6	22100075	-	-	-	1
No					rs4711000	6	22099484	C	T	15221	0.99054	0.98571	1214.1	3071.5	2017.3	0.062	1214.1	3071.5	2017.3	0.062	354.79	999.62	746.57	859.35	2071.9	1270.7	0.43629	0.40676	0.45105	0	1.1686	1.011	1.3508	1.423	1.2209	1.6586	1.1983	1.1117	1.2917	1.14e-06	0.98488	0.19665	0.040409	6	22099484	33	-	-	1
No					rs111770457	6	22099418	A	C	15220	0.99538	0.96441	5712.3	579.92	10.738	0.01	5712.3	579.92	10.738	0.01	1857	238.88	5.098	3855.3	341.03	5.64	0.047707	0.059277	0.041922	0	1.4542	1.2215	1.7313	1.8766	0.56574	6.2246	1.4401	1.219	1.7012	5.71e-06	0.96344	0.43428	0.095725	6	22099418	33	-	-	1
No					rs196050	6	22098047	G	C	15206	0.9934	0.9888	820.4	2916.1	2566.4	0.035	820.4	2916.1	2566.4	0.035	234.77	933.25	932.97	585.62	1982.9	1633.5	0.36149	0.33384	0.37532	0	1.174	0.99025	1.3919	1.4247	1.2002	1.6911	1.1989	1.1091	1.2959	3.23e-06	0.98858	0.19499	0.04188	6	22098047	-	-	-	1
No					rs196048	6	22096361	C	T	15195	1	1	861	2929	2513	0	861	2929	2513	0	241	941	919	620	1988	1594	0.36895	0.33865	0.3841	0	1.2177	1.0296	1.4402	1.4832	1.252	1.7572	1.2179	1.127	1.3161	7.12e-07	1	0.20522	0.041392	6	22096361	56	-	-	1
No					rs196047	6	22094941	A	G	15180	0.99711	0.99476	842.11	2915	2545.8	0.014	842.11	2915	2545.8	0.014	235.69	939.12	926.18	606.42	1975.9	1619.6	0.36485	0.33568	0.37943	0	1.2228	1.0324	1.4485	1.4713	1.2404	1.7452	1.2101	1.1196	1.3079	1.24e-06	0.99497	0.20165	0.041587	6	22094941	-	-	-	1
No					rs196046	6	22094624	C	T	15170	0.9947	0.9914	855.46	2920.1	2527.4	0.012	855.46	2920.1	2527.4	0.012	240.57	938.16	922.27	614.89	1982	1605.1	0.36737	0.33777	0.38217	0	1.2099	1.0227	1.4313	1.4686	1.2395	1.7401	1.2128	1.1222	1.3107	1.19e-06	0.99135	0.20187	0.041564	6	22094624	-	-	-	1
No					rs12195463	6	22094446	A	G	15169	0.99585	0.96524	5723.7	568.87	10.398	0.007	5723.7	568.87	10.398	0.007	1861.3	234.58	5.086	3862.4	334.29	5.312	0.046776	0.058247	0.041041	0	1.4562	1.2213	1.7361	1.9868	0.5882	6.7108	1.4452	1.2215	1.7098	5.71e-06	0.96212	0.43848	0.096653	6	22094446	-	-	-	1
No					rs1207776	6	22093021	T	C	15152	0.99284	0.98807	821.79	2913	2568.2	0.02	821.79	2913	2568.2	0.02	234.6	928.84	937.55	587.19	1984.1	1630.7	0.36146	0.33271	0.37584	0	1.1717	0.98826	1.3892	1.4391	1.2124	1.7081	1.2077	1.1172	1.3055	1.7e-06	0.98787	0.20026	0.04184	6	22093021	-	-	-	1
No					rs196045	6	22092507	G	T	15148	0.98948	0.98322	889.23	2935.3	2478.4	0.029	889.23	2935.3	2478.4	0.029	251.63	946.57	902.79	637.6	1988.8	1575.6	0.37393	0.34503	0.38839	0	1.206	1.0224	1.4226	1.4519	1.2282	1.7162	1.2054	1.1158	1.3023	2.38e-06	0.98208	0.19621	0.041585	6	22092507	-	-	-	1
No					rs142326425	6	22090672	ATTTATCAGT	A	15135	0.99614	0.9677	5729.3	563.41	10.257	0.004	5729.3	563.41	10.257	0.004	1864.5	231.46	5.038	3864.8	331.95	5.219	0.046321	0.057482	0.040741	0	1.4453	1.2112	1.7247	2.001	0.58755	6.8145	1.436	1.2126	1.7004	8.81e-06	0.96265	0.43135	0.097056	6	22090672	-	-	-	-
No					rs12197565	6	22089880	A	C	15123	0.9961	0.96741	5729.6	563.18	10.246	0.009	5729.6	563.18	10.246	0.009	1864.7	231.3	5.038	3864.9	331.87	5.208	0.046301	0.057444	0.040729	0	1.4446	1.2106	1.7239	2.0051	0.58838	6.8328	1.4354	1.2121	1.6998	9e-06	0.96221	0.43111	0.097099	6	22089880	57	-	-	1
No					rs12203549	6	22085852	C	T	15081	0.99543	0.96249	5725.2	567.54	10.253	0.01	5725.2	567.54	10.253	0.01	1863.7	232.21	5.068	3861.5	335.33	5.185	0.046648	0.057674	0.041135	0	1.4348	1.203	1.7113	2.0252	0.59458	6.8978	1.4267	1.2054	1.6886	1.15e-05	0.9578	0.42567	0.097028	6	22085852	-	-	-	1
No					rs12208818	6	22085052	T	C	15074	0.99407	0.94991	5715.6	576.82	10.586	0.019	5715.6	576.82	10.586	0.019	1860.1	235.72	5.158	3855.5	341.1	5.428	0.047437	0.058553	0.041879	0	1.4324	1.2024	1.7063	1.9696	0.5894	6.5818	1.4229	1.2037	1.682	1.09e-05	0.9427	0.42676	0.097008	6	22085052	-	-	-	-
No					rs196040	6	22084598	A	G	15073	0.98984	0.98298	813.23	2907.4	2582.3	0.032	813.23	2907.4	2582.3	0.032	230.02	931.44	939.54	583.22	1976	1642.8	0.35966	0.33115	0.37392	0	1.1952	1.007	1.4186	1.4501	1.2205	1.723	1.2063	1.1158	1.3042	1.8e-06	0.98266	0.20063	0.042019	6	22084598	-	-	-	1
No					rs1207778	6	22077277	G	T	14985	0.98097	0.97094	838.5	2935.8	2528.6	0.116	838.5	2935.8	2528.6	0.116	235.6	948.02	917.33	602.89	1987.7	1611.3	0.36592	0.33776	0.38001	0	1.2205	1.0304	1.4456	1.4568	1.2278	1.7286	1.2018	1.112	1.2988	2.15e-06	0.97078	0.20005	0.042213	6	22077277	-	-	-	1
No					rs196023	6	22076031	C	T	14975	0.98047	0.97048	832.9	2926	2544	0.123	832.9	2926	2544	0.123	235.25	945.73	919.98	597.65	1980.2	1624	0.36426	0.33704	0.37787	0	1.2133	1.024	1.4375	1.4391	1.2127	1.7078	1.1947	1.1054	1.2912	3.57e-06	0.9703	0.19578	0.042239	6	22076031	-	-	-	1
No					rs196025	6	22072425	A	G	14937	0.97862	0.96781	842.2	2934.3	2526.3	0.109	842.2	2934.3	2526.3	0.109	237.78	953.28	909.9	604.42	1981.1	1616.4	0.3664	0.34005	0.37958	0	1.2231	1.0332	1.448	1.4308	1.2064	1.697	1.1874	1.0988	1.2831	5.83e-06	0.96707	0.19143	0.042233	6	22072425	60	-	-	1
No					rs111720110	6	22070577	C	T	14920	0.99484	0.95817	5714.4	577.33	11.211	0.015	5714.4	577.33	11.211	0.015	1860.1	235.11	5.766	3854.3	342.22	5.445	0.047577	0.058696	0.042017	0	1.4236	1.195	1.6958	2.1942	0.6793	7.0878	1.4217	1.203	1.6802	8.33e-06	0.9535	0.42917	0.096301	6	22070577	-	-	-	1
No					rs196038	6	22069970	C	A	14913	0.98908	0.98179	817.24	2946.7	2539	0.05	817.24	2946.7	2539	0.05	233.26	947.88	919.85	583.98	1998.8	1619.1	0.36342	0.3366	0.37682	0	1.1872	1.0013	1.4077	1.4223	1.1975	1.6893	1.1917	1.1026	1.2881	8.81e-06	0.98144	0.18717	0.042113	6	22069970	89	-	23.3	1
No					rs2328665	6	22068748	C	A	14900	0.98784	0.9798	810.4	2936.2	2556.3	0.066	810.4	2936.2	2556.3	0.066	230.61	947.72	922.65	579.79	1988.5	1633.6	0.3615	0.33531	0.3746	0	1.1982	1.0098	1.4218	1.4199	1.1948	1.6875	1.1874	1.0985	1.2834	1.27e-05	0.97867	0.1843	0.042217	6	22068748	-	-	-	1
No					rs9647613	6	22068670	T	C	14899	0.99479	0.95702	5713.1	578.58	11.275	0.02	5713.1	578.58	11.275	0.02	1859.4	235.82	5.812	3853.8	342.76	5.463	0.047686	0.058888	0.042085	0	1.426	1.1973	1.6984	2.205	0.68486	7.0996	1.4243	1.2054	1.6828	7.99e-06	0.95328	0.4296	0.096208	6	22068670	-	-	-	1
No					rs169031	6	22066352	A	C	14874	0.99167	0.98492	771.05	2908.6	2623.3	0.065	771.05	2908.6	2623.3	0.065	217.46	941.4	942.11	553.59	1967.2	1681.2	0.35307	0.32754	0.36583	0	1.2182	1.0226	1.4513	1.4266	1.1964	1.7011	1.1843	1.0952	1.2807	1.54e-05	0.98419	0.18294	0.042322	6	22066352	-	-	-	1
No					rs393091	6	22061639	C	T	14824	0.99379	0.99043	818.89	2957.1	2527	0.022	818.89	2957.1	2527	0.022	229.63	953.99	917.36	589.25	2003.1	1609.6	0.3645	0.33633	0.37858	0	1.2221	1.0302	1.4498	1.4624	1.2305	1.7381	1.2022	1.1123	1.2993	3.74e-06	0.99045	0.19391	0.041926	6	22061639	38	-	-	1
No					rs411535	6	22061040	G	A	14818	0.99503	0.99192	879.2	2963.6	2460.2	0.019	879.2	2963.6	2460.2	0.019	255.79	958.75	886.45	623.41	2004.8	1573.7	0.37458	0.34991	0.38692	0	1.1655	0.9886	1.3741	1.3728	1.1614	1.6227	1.1725	1.0855	1.2665	1.72e-05	0.99239	0.17814	0.041442	6	22061040	-	-	-	1
No					rs11367783	6	22060871	AG	A	14815	0.99125	0.98624	934.09	3010.6	2358.3	0.033	934.09	3010.6	2358.3	0.033	275.87	982.43	842.68	658.22	2028.2	1515.6	0.38702	0.36511	0.39798	0	1.1558	0.98497	1.3561	1.3266	1.1261	1.5628	1.1495	1.0649	1.2409	3.3e-05	0.98549	0.17206	0.041446	6	22060871	-	-	-	-
No					rs492044	6	22060799	C	T	14814	0.99276	0.988	901	2976.4	2425.6	0.027	901	2976.4	2425.6	0.027	264.05	965.71	871.23	636.95	2010.6	1554.4	0.37906	0.3555	0.39083	0	1.1586	0.98462	1.3633	1.352	1.1456	1.5957	1.1631	1.0771	1.2561	3.21e-05	0.98751	0.17239	0.041456	6	22060799	-	-	-	1
No					rs885769	6	22060582	T	C	14813	1	1	802	2922	2579	0	802	2922	2579	0	224	944	933	578	1978	1646	0.35904	0.33127	0.37292	0	1.2315	1.0362	1.4635	1.4626	1.2291	1.7405	1.2005	1.1104	1.2978	4.49e-06	1	0.1915	0.041744	6	22060582	29	-	-	1
No					rs1207782	6	22059967	C	T	14807	0.98925	0.9827	934.96	3009.6	2358.3	0.083	934.96	3009.6	2358.3	0.083	275.38	983.36	842.23	659.58	2026.3	1516.1	0.38709	0.3651	0.39808	0	1.1624	0.99059	1.364	1.3306	1.1294	1.5676	1.1501	1.0654	1.2415	3.31e-05	0.98156	0.17235	0.041523	6	22059967	-	-	-	1
No					rs77470901	6	22059569	G	A	14803	0.99389	0.95025	5717.1	573.98	11.877	0.032	5717.1	573.98	11.877	0.032	1861.3	233.77	5.916	3855.8	340.21	5.961	0.047417	0.058449	0.041901	0	1.4234	1.1944	1.6965	2.0559	0.65831	6.4207	1.4195	1.2008	1.678	1.05e-05	0.949	0.42545	0.096539	6	22059569	90	-	21.1	1
No					rs55775505	6	22057566	C	T	14782	0.98658	0.97529	2982.7	2729.8	590.41	0.109	2982.7	2729.8	590.41	0.109	1060.4	880.56	159.97	1922.2	1849.3	430.45	0.31023	0.2857	0.32249	0	0.86314	0.77337	0.96334	0.67364	0.55354	0.81981	0.8403	0.77487	0.91126	2.72e-05	0.97391	-0.1843	0.043923	6	22057566	-	-	-	1
No					rs2294214	6	22056923	A	C	14777	0.9872	0.97613	2975.7	2733.3	593.89	0.121	2975.7	2733.3	593.89	0.121	1056.4	883.16	161.36	1919.2	1850.2	432.53	0.31106	0.28698	0.32309	0	0.86719	0.77699	0.96787	0.67772	0.55722	0.82428	0.84325	0.77766	0.91438	3.85e-05	0.97457	-0.18059	0.043875	6	22056923	78	-	-	1
No					rs6932932	6	22054517	C	T	14754	0.84232	0.73523	2301.6	3020.3	980.25	0.764	2301.6	3020.3	980.25	0.764	813.94	999.92	286.87	1487.7	2020.4	693.38	0.39516	0.37455	0.40547	0.00012121	0.90458	0.80694	1.014	0.7562	0.64312	0.88916	0.87807	0.81369	0.94755	7.75e-05	0.73249	-0.18867	0.047739	6	22054517	-	-	-	1
No					rs116834080	4	8623160	G	A	45415	0.726	0.55316	1433.5	3101.7	1767.2	0.618	1433.5	3101.7	1767.2	0.618	433.91	1025.8	641.09	999.59	2075.9	1126.1	0.47352	0.45069	0.48494	0	1.1383	0.99435	1.3032	1.3114	1.1303	1.5216	1.1475	1.0654	1.2361	2.34e-06	0.5612	0.25068	0.053098	4	8623160	-	-	-	1
No					rs1050465	4	8621392	G	A	45390	0.92402	0.85301	3082.5	2628.5	591.5	0.53667	3082.5	2628.5	591.5	0.53667	945.43	916.36	239.03	2137	1712.1	352.46	0.30238	0.33188	0.28763	0	1.2098	1.0828	1.3517	1.5329	1.2789	1.8375	1.2302	1.136	1.3323	2.17e-08	0.84885	0.26329	0.047036	4	8621392	-	-	-	1
No					rs73213402	4	8620848	G	A	45354	0.90238	0.82475	2763.4	2805.3	733.69	0.604	2763.4	2805.3	733.69	0.604	852.72	958.99	289.08	1910.7	1846.3	444.61	0.33897	0.36585	0.32553	0	1.1639	1.0403	1.3021	1.4569	1.2308	1.7245	1.1953	1.106	1.2918	9.17e-08	0.82159	0.24844	0.046502	4	8620848	-	-	-	1
No					rs7670383	4	8620103	C	T	45327	0.88864	0.81056	2435.7	2961	905.74	0.611	2435.7	2961	905.74	0.611	758.31	995.4	347.09	1677.4	1965.6	558.65	0.37862	0.40213	0.36687	0	1.1202	0.99873	1.2564	1.3743	1.1722	1.6113	1.1607	1.0758	1.2524	1.56e-06	0.80868	0.22018	0.045844	4	8620103	-	-	-	1
No					rs6447885	4	8620023	G	A	45323	0.928	0.86132	3055	2646.9	600.58	0.543	3055	2646.9	600.58	0.543	936.69	920.32	243.81	2118.3	1726.6	356.77	0.30528	0.33509	0.29038	0	1.2054	1.0788	1.3469	1.5454	1.2907	1.8504	1.2316	1.1375	1.3335	1.96e-08	0.85782	0.26218	0.046685	4	8620023	-	-	-	1
No					rs4696868	4	8618920	T	G	45277	0.93342	0.87179	3058.3	2645.7	598.4	0.54533	3058.3	2645.7	598.4	0.54533	938.68	918.67	243.48	2119.7	1727	354.92	0.30484	0.33454	0.28999	0	1.2012	1.075	1.3421	1.5491	1.2935	1.8552	1.2308	1.1367	1.3328	2.75e-08	0.86886	0.25794	0.04642	4	8618920	-	-	-	1
No					rs4696866	4	8618322	A	G	45249	0.94609	0.89605	2988.3	2687.8	626.4	0.54767	2988.3	2687.8	626.4	0.54767	911.48	933.2	256.13	2076.8	1754.6	370.27	0.31262	0.34402	0.29692	0	1.2119	1.0843	1.3544	1.5761	1.32	1.8819	1.2418	1.1475	1.3439	1.32e-08	0.89342	0.25877	0.045535	4	8618322	-	-	-	1
No					rs4696865	4	8618239	C	T	45246	0.94447	0.89298	2978.7	2693.8	629.91	0.56433	2978.7	2693.8	629.91	0.56433	908.33	934.98	257.5	2070.4	1758.8	372.41	0.31366	0.3451	0.29793	0	1.2117	1.0841	1.3543	1.5761	1.3204	1.8812	1.2417	1.1475	1.3437	1.37e-08	0.89045	0.25879	0.04558	4	8618239	-	-	-	1
No					rs3796725	4	8617937	C	T	45240	0.91095	0.83353	2917.6	2720.3	664.5	0.586	2917.6	2720.3	664.5	0.586	894.93	940.26	265.62	2022.7	1780	398.88	0.32125	0.35022	0.30676	0	1.1939	1.0679	1.3347	1.5051	1.2647	1.7912	1.218	1.126	1.3175	5.31e-08	0.83441	0.25382	0.046653	4	8617937	49	-	-	1
No					rs3756162	4	8617329	C	T	45221	0.94193	0.88885	3075.8	2632.8	593.87	0.47367	3075.8	2632.8	593.87	0.47367	941.58	916.05	243.21	2134.2	1716.8	350.67	0.3031	0.33379	0.28776	0	1.2094	1.0824	1.3514	1.572	1.3122	1.8833	1.2401	1.1452	1.3429	1.33e-08	0.88628	0.26143	0.046007	4	8617329	-	-	-	1
No					rs3822198	4	8617255	C	T	45214	0.91217	0.84397	2777.3	2800	725.19	0.572	2777.3	2800	725.19	0.572	857.19	955.29	288.34	1920.1	1844.7	436.85	0.3372	0.36461	0.32349	0	1.16	1.0369	1.2977	1.4785	1.2485	1.7509	1.2001	1.1104	1.297	1.72e-07	0.84167	0.24056	0.04602	4	8617255	-	-	-	1
No					rs3775881	4	8616820	G	C	45203	0.94232	0.88975	3077.8	2631.4	593.31	0.48333	3077.8	2631.4	593.31	0.48333	942.07	915.71	243.06	2135.7	1715.7	350.26	0.3029	0.33363	0.28753	0	1.21	1.0829	1.3519	1.5732	1.3131	1.8847	1.2406	1.1456	1.3435	1.27e-08	0.88731	0.26169	0.045985	4	8616820	-	-	-	1
No					rs4696916	4	8615939	A	G	45165	0.94348	0.89232	3077.8	2631.4	593.32	0.489	3077.8	2631.4	593.32	0.489	942.09	915.57	243.17	2135.7	1715.9	350.15	0.3029	0.33365	0.28752	0	1.2096	1.0826	1.3516	1.5743	1.3141	1.8861	1.2408	1.1458	1.3437	1.3e-08	0.88995	0.26108	0.045917	4	8615939	-	-	-	1
No					rs7700019	4	8615004	G	A	45143	0.94464	0.8949	3076.6	2632.1	593.83	0.46467	3076.6	2632.1	593.83	0.46467	941.7	915.61	243.53	2134.9	1716.5	350.29	0.30303	0.33384	0.28763	0	1.2093	1.0823	1.3512	1.5761	1.3157	1.8881	1.2411	1.1461	1.344	1.33e-08	0.89256	0.26051	0.045845	4	8615004	-	-	-	1
No					rs4696864	4	8614792	C	T	45135	0.94506	0.89582	3077.1	2631.9	593.54	0.447	3077.1	2631.9	593.54	0.447	941.97	915.51	243.36	2135.2	1716.4	350.18	0.30297	0.33373	0.28759	0	1.209	1.0821	1.3509	1.5753	1.3149	1.8871	1.2408	1.1458	1.3437	1.37e-08	0.89346	0.26015	0.045825	4	8614792	-	-	-	1
No					rs4696863	4	8614729	T	C	45132	0.94514	0.896	3077.1	2631.9	593.54	0.46433	3077.1	2631.9	593.54	0.46433	941.97	915.49	243.37	2135.2	1716.4	350.17	0.30297	0.33373	0.28759	0	1.209	1.0821	1.3509	1.5753	1.315	1.8872	1.2408	1.1458	1.3437	1.37e-08	0.89364	0.26011	0.045821	4	8614729	-	-	-	1
No					rs34978619	4	8613908	G	A	45100	0.9548	0.91474	3077.3	2629.9	595.4	0.43067	3077.3	2629.9	595.4	0.43067	941.03	915.49	244.33	2136.3	1714.4	351.08	0.3031	0.33419	0.28756	0	1.2123	1.0849	1.3546	1.5799	1.3191	1.8922	1.2435	1.1483	1.3466	1.11e-08	0.91388	0.25872	0.045292	4	8613908	-	-	-	1
No					rs3796726	4	8613152	G	A	45073	0.96591	0.93602	3042.1	2655.8	604.72	0.376	3042.1	2655.8	604.72	0.376	928.07	923.47	249.33	2114	1732.3	355.39	0.30664	0.33846	0.29073	0	1.2143	1.0867	1.3569	1.5981	1.3357	1.9121	1.2482	1.153	1.3513	8.57e-09	0.93566	0.25748	0.044726	4	8613152	-	-	-	1
No					rs3796727	4	8613026	G	A	45066	0.96112	0.92613	2988	2689.8	624.68	0.447	2988	2689.8	624.68	0.447	909.05	933.21	258.57	2079	1756.6	366.11	0.31251	0.34519	0.29617	0	1.215	1.0871	1.3579	1.6152	1.3529	1.9285	1.2527	1.1576	1.3557	3.09e-09	0.92555	0.26527	0.044756	4	8613026	-	-	-	-
No					rs4696715	4	8611176	A	C	44999	1	1	2889	2745	669	0	2889	2745	669	0	879	946	276	2010	1799	393	0.32389	0.3565	0.30759	0	1.2025	1.0754	1.3446	1.6059	1.3506	1.9095	1.2471	1.1532	1.3487	2.47e-08	1	0.23827	0.042737	4	8611176	-	-	-	1
No					rs6852001	4	8605818	C	T	44854	0.967	0.93578	3306.9	2505.3	490.38	0.341	3306.9	2505.3	490.38	0.341	1035.9	861.67	203.34	2271.1	1643.7	287.04	0.27656	0.30186	0.26391	0	1.1493	1.0292	1.2835	1.5532	1.2791	1.8859	1.206	1.1113	1.3088	1.62e-06	0.93583	0.22151	0.046182	4	8605818	-	-	38	1
No					rs2241068	4	8605406	G	C	44841	0.97451	0.95045	3148.4	2608.9	545.23	0.40033	3148.4	2608.9	545.23	0.40033	983.09	892.28	225.5	2165.3	1716.7	319.73	0.29348	0.31969	0.28037	0	1.1448	1.025	1.2787	1.5534	1.2893	1.8717	1.2061	1.1129	1.3072	1.66e-06	0.95123	0.21613	0.045113	4	8605406	-	-	-	1
No					rs3756168	4	8604863	C	T	44823	0.95461	0.91111	3303.6	2514.5	484.54	0.408	3303.6	2514.5	484.54	0.408	1033.9	864.1	202.82	2269.6	1650.4	281.73	0.27636	0.30219	0.26344	0	1.1493	1.0292	1.2835	1.5803	1.3004	1.9203	1.2108	1.1157	1.314	7.33e-07	0.90829	0.23261	0.04697	4	8604863	-	-	-	1
No					rs3822205	4	8604059	G	C	44795	0.95521	0.91294	539.87	2603.1	3159.6	0.47267	539.87	2603.1	3159.6	0.47267	221.51	892.12	987.21	318.36	1711	2172.4	0.29217	0.31776	0.27937	0	0.74939	0.61994	0.90587	0.65313	0.54159	0.78764	0.83234	0.76793	0.90216	1.29e-06	0.91318	-0.2231	0.046082	4	8604059	-	-	-	1
No					rs4696702	4	8604016	T	C	44794	0.96014	0.92185	528.54	2583.9	3190.1	0.443	528.54	2583.9	3190.1	0.443	218.58	884.07	998.2	309.95	1699.8	2191.9	0.28885	0.31445	0.27604	0	0.73752	0.60914	0.89295	0.64576	0.53477	0.77979	0.83129	0.76676	0.90124	1.24e-06	0.92223	-0.22309	0.046009	4	8604016	-	-	-	1
No					rs3756171	4	8602225	C	T	44747	0.87478	0.75315	3335.6	2500.1	466.82	0.521	3335.6	2500.1	466.82	0.521	1060	849.82	190.99	2275.6	1650.2	275.83	0.27241	0.29317	0.26203	0	1.1055	0.99008	1.2344	1.4864	1.2189	1.8126	1.1681	1.0758	1.2684	2.14e-05	0.74788	0.22087	0.051967	4	8602225	-	-	-	1
No					rs7677259	4	8602037	A	T	44739	0.87805	0.75892	3343.8	2492.2	466.51	0.48367	3343.8	2492.2	466.51	0.48367	1060.3	849.41	191.12	2283.5	1642.8	275.39	0.27174	0.29313	0.26104	0	1.1135	0.99722	1.2434	1.4946	1.2256	1.8225	1.1739	1.0811	1.2747	1.38e-05	0.75383	0.22502	0.051755	4	8602037	-	-	-	1
No					rs7671320	4	8601381	A	G	44725	0.87725	0.75923	3285.3	2529.4	487.8	0.52267	3285.3	2529.4	487.8	0.52267	1041	861.82	197.99	2244.3	1667.5	289.81	0.27806	0.29936	0.26741	0	1.1142	0.99784	1.2441	1.4728	1.2118	1.7901	1.1705	1.0785	1.2703	1.74e-05	0.75415	0.22077	0.05139	4	8601381	-	-	-	1
No					rs7663886	4	8600004	A	G	44700	0.87239	0.74859	471.81	2510.6	3320.1	0.49833	471.81	2510.6	3320.1	0.49833	191.63	853.27	1055.9	280.18	1657.3	2264.2	0.27403	0.29429	0.2639	0	0.75276	0.61542	0.92075	0.68188	0.55955	0.83095	0.85971	0.79188	0.93336	3.23e-05	0.74457	-0.21609	0.051989	4	8600004	26	-	-	1
No					rs76319753	4	8599657	G	A	44687	0.89398	0.78214	3571	2346.4	385.04	0.48233	3571	2346.4	385.04	0.48233	1132.5	808.28	160.08	2438.6	1538.1	224.96	0.24724	0.26857	0.23658	0	1.1316	1.0131	1.2638	1.5323	1.2364	1.899	1.1849	1.0886	1.2897	7.84e-06	0.7744	0.23552	0.052697	4	8599657	-	-	-	1
No					rs10938726	4	8596478	C	A	44609	0.88085	0.7521	3586.9	2333.6	381.94	0.572	3586.9	2333.6	381.94	0.572	1139	802.79	159.04	2447.9	1530.8	222.9	0.24574	0.26677	0.23522	0	1.1271	1.0091	1.2589	1.5335	1.2365	1.9018	1.1829	1.0866	1.2878	8.33e-06	0.74397	0.23973	0.053793	4	8596478	126	-	-	1
No					rs34964084	4	8594577	C	T	44560	0.88355	0.75871	3548.6	2350	403.81	0.606	3548.6	2350	403.81	0.606	1127.5	805.09	168.2	2421.1	1544.9	235.62	0.25051	0.27168	0.23992	0	1.119	1.0018	1.25	1.5329	1.2424	1.8912	1.1817	1.0861	1.2858	5.79e-06	0.75277	0.24052	0.05305	4	8594577	89	-	-	1
No					rs4696699	4	8592058	G	T	44507	0.87067	0.72936	3526.9	2365.6	409.86	0.62567	3526.9	2365.6	409.86	0.62567	1123.6	808.75	168.48	2403.4	1556.9	241.37	0.25271	0.27269	0.24272	0	1.1112	0.99484	1.2412	1.4931	1.2114	1.8404	1.1698	1.0753	1.2726	1.15e-05	0.72275	0.23684	0.053988	4	8592058	321	-	-	1
No					rs204937	11	8280938	C	T	18864	1	1	1294	3162	1847	0	1294	3162	1847	0	490	1041	570	804	2121	1277	0.45613	0.48096	0.44372	0	0.80532	0.7039	0.92136	0.73239	0.63066	0.85054	0.8608	0.79919	0.92715	4.1e-05	1	-0.16547	0.04034	11	8280938	243	-	-	1
No					rs5789571	11	8278238	CATGGCCTGGA	C	18837	0.97368	0.96244	1545.4	3182	1575.5	0.096	1545.4	3182	1575.5	0.096	588.38	1027.5	485.12	957.06	2154.5	1090.3	0.49762	0.52457	0.48414	0	0.77569	0.68335	0.88051	0.72372	0.62399	0.8394	0.85058	0.78981	0.91604	4.07e-05	0.9622	-0.16807	0.040956	11	8278238	-	-	-	-
No					rs204938	11	8278207	C	T	18836	1	1	1323	3150	1830	0	1323	3150	1830	0	510	1027	564	813	2123	1266	0.45978	0.48715	0.4461	0	0.77115	0.67482	0.88124	0.71018	0.61207	0.82401	0.84786	0.78721	0.91319	7.49e-05	1	-0.15924	0.04021	11	8278207	-	-	-	-
No					rs417210	11	8269405	T	G	18703	0.99113	0.98578	2670.9	2841.8	790.24	0.024	2670.9	2841.8	790.24	0.024	823.81	961.52	315.65	1847.1	1880.3	474.58	0.35081	0.37907	0.33668	0	1.1466	1.024	1.2838	1.4913	1.2653	1.7577	1.2028	1.1136	1.299	3.11e-05	0.98552	0.17444	0.041877	11	8269405	-	-	-	-
No					rs404989	11	8269320	A	C	18702	0.99091	0.98557	2670.6	2841.6	790.82	0.019	2670.6	2841.6	790.82	0.019	824.32	960.83	315.85	1846.3	1880.8	474.97	0.35088	0.37899	0.33683	0	1.1442	1.0219	1.2812	1.4894	1.2637	1.7553	1.2016	1.1125	1.2978	3.38e-05	0.985	0.17366	0.041881	11	8269320	-	-	-	1
No					rs78678659	11	8268421	G	C	18690	0.98505	0.97573	2816.5	2781.8	704.67	0.037	2816.5	2781.8	704.67	0.037	868.77	950.96	281.26	1947.7	1830.8	423.41	0.33247	0.36018	0.31862	0	1.1645	1.0412	1.3024	1.4893	1.2556	1.7664	1.2039	1.1136	1.3015	2.26e-05	0.97587	0.1811	0.042736	11	8268421	-	-	-	1
Yes	chr11	8246004	8268018	Lost SE Cluster	rs72474792	11	8247885	TATAAAA	T	18456	0.97732	0.96488	1437.1	3158.1	1707.7	0.132	1437.1	3158.1	1707.7	0.132	577.66	1047.2	476.1	859.41	2110.9	1231.6	0.47853	0.52417	0.45571	0	0.73806	0.64882	0.83958	0.5751	0.49531	0.66774	0.76004	0.70567	0.81859	2.55e-10	0.96395	-0.25839	0.040859	11	8247885	-	-	-	-
No					rs11041816	11	8243798	A	G	18418	0.91975	0.87605	2014.2	3074.5	1213.9	0.362	2014.2	3074.5	1213.9	0.362	762.02	1004.9	334	1252.2	2069.7	879.9	0.43651	0.39813	0.4557	0	0.79782	0.70943	0.89723	0.62375	0.53427	0.72822	0.79011	0.73286	0.85184	2.91e-09	0.87476	-0.25492	0.04294	11	8243798	57	-	32	1
No					rs10840002	11	8243026	A	G	18407	1	1	958	2988	2357	0	958	2988	2357	0	379	1002	720	579	1986	1637	0.38902	0.41885	0.37411	0	0.77078	0.66333	0.89563	0.67193	0.57466	0.78566	0.82933	0.76899	0.89442	1.28e-05	1	-0.17886	0.040986	11	8243026	-	-	-	1
No					.	11	8240950	C	CTT	18388	0.98615	0.97927	1045.1	3133.8	2124.1	0.044	1045.1	3133.8	2124.1	0.044	408.49	1043.5	649.03	636.62	2090.3	1475	0.41441	0.44276	0.40024	0	0.77799	0.67313	0.89918	0.68575	0.5874	0.80056	0.83988	0.77927	0.9052	7.58e-05	0.97843	-0.16481	0.041648	11	8240950	116	-	-	-
No					rs7933766	11	8240464	G	A	18382	0.99134	0.987	1404.5	3152.2	1746.3	0.027	1404.5	3152.2	1746.3	0.027	561.19	1025.1	514.67	843.3	2127.1	1231.6	0.47288	0.51107	0.45379	0	0.72422	0.6358	0.82494	0.62795	0.54141	0.72831	0.79481	0.73799	0.85601	1.99e-07	0.98613	-0.21063	0.040507	11	8240464	-	-	-	1
No					rs10840000	11	8240113	G	C	18377	0.99434	0.99114	1395.3	3130.8	1776.9	0.017	1395.3	3130.8	1776.9	0.017	560.89	1016.5	523.59	834.37	2114.3	1253.3	0.46972	0.50888	0.45015	0	0.7152	0.62766	0.81496	0.62145	0.53604	0.72046	0.7901	0.7336	0.85096	8.58e-08	0.99058	-0.2158	0.040302	11	8240113	-	-	-	1
No					rs4758051	11	8238639	G	A	18356	1	1	1406	3132	1765	0	1406	3132	1765	0	566	1013	522	840	2119	1243	0.47152	0.51047	0.45205	0	0.70948	0.62284	0.80818	0.62325	0.53768	0.72244	0.79113	0.73456	0.85205	1.07e-07	1	-0.21314	0.040108	11	8238639	-	-	-	1
No					rs4758050	11	8238545	G	C	18355	0.9987	0.99794	1403.7	3136.1	1763.2	0.01	1403.7	3136.1	1763.2	0.01	565.54	1015.8	519.64	838.18	2120.3	1243.5	0.47148	0.51092	0.45177	0	0.71008	0.62335	0.80888	0.61932	0.5342	0.718	0.7888	0.7324	0.84955	6.9e-08	0.99769	-0.21672	0.04018	11	8238545	-	-	-	1
No					rs4758049	11	8238428	A	C	18353	0.99841	0.99738	1403.6	3136.3	1763	0.025	1403.6	3136.3	1763	0.025	565.4	1016	519.62	838.21	2120.4	1243.4	0.47149	0.5109	0.45178	0	0.71035	0.62359	0.80919	0.61953	0.53438	0.71825	0.78895	0.73253	0.84971	7.06e-08	0.99712	-0.21662	0.040193	11	8238428	-	-	-	1
No					rs10769885	11	8236262	C	A	18342	0.98937	0.98449	1409.8	3148.9	1744.2	0.051	1409.8	3148.9	1744.2	0.051	568.56	1019	513.42	841.26	2129.9	1230.8	0.47347	0.51312	0.45365	0	0.70789	0.62161	0.80616	0.61722	0.53227	0.71573	0.78786	0.73152	0.84853	5.6e-08	0.98343	-0.21999	0.040505	11	8236262	-	-	-	1
No					rs10839999	11	8236083	G	A	18340	0.98431	0.97846	1227.3	3113.7	1961.9	0.049	1227.3	3113.7	1961.9	0.049	497.79	1019.1	584.09	729.52	2094.6	1377.8	0.44173	0.47946	0.42286	0	0.71301	0.62214	0.81715	0.62128	0.53501	0.72146	0.79545	0.73842	0.8569	5.76e-07	0.97752	-0.20389	0.040786	11	8236083	-	-	-	1
No					rs11041813	11	8235207	T	C	18331	0.98279	0.9758	1215	3105.8	1982.2	0.061	1215	3105.8	1982.2	0.061	494.92	1018.8	587.25	720.12	2086.9	1394.9	0.43915	0.47803	0.41971	0	0.71032	0.61951	0.81443	0.61257	0.52743	0.71144	0.78976	0.73311	0.85079	2.12e-07	0.97537	-0.2118	0.040824	11	8235207	26	-	-	1
No					rs11041812	11	8231684	C	T	18284	0.97373	0.95833	1289.5	3123.3	1890	0.222	1289.5	3123.3	1890	0.222	523.59	1015.6	561.69	765.89	2107.7	1328.3	0.45236	0.49093	0.43308	0	0.70486	0.61646	0.80594	0.61857	0.53315	0.71767	0.79214	0.73542	0.85323	2.93e-07	0.95548	-0.2108	0.041109	11	8231684	-	-	-	1
No					rs11041811	11	8231665	C	T	18282	0.97288	0.95701	1294.1	3124	1884.7	0.237	1294.1	3124	1884.7	0.237	524.8	1016	560.16	769.28	2108	1324.6	0.45314	0.49158	0.43392	0	0.70647	0.61796	0.80765	0.61991	0.53433	0.71921	0.79279	0.73603	0.85393	3.08e-07	0.95405	-0.21051	0.041128	11	8231665	-	-	-	1
No					rs11041810	11	8231618	G	T	18280	0.97576	0.96019	966.35	3076.2	2260.3	0.192	966.35	3076.2	2260.3	0.192	386.17	1020.7	694.1	580.18	2055.5	1566.2	0.39735	0.42671	0.38267	0	0.746	0.64273	0.86587	0.66585	0.56927	0.77881	0.83281	0.77239	0.89796	7.54e-05	0.95681	-0.16702	0.042193	11	8231618	-	-	-	1
No					rs11041809	11	8231605	A	G	18279	0.96332	0.94204	1328.1	3138.2	1836.4	0.295	1328.1	3138.2	1836.4	0.295	534.44	1023	543.49	793.64	2115.3	1292.9	0.45967	0.49785	0.44059	0	0.71816	0.62893	0.82004	0.62424	0.53806	0.72421	0.79441	0.73757	0.85563	3.05e-07	0.93823	-0.21246	0.041496	11	8231605	-	-	-	1
No					rs72850868	11	8230577	T	C	18268	0.94784	0.85608	4409.2	1726.4	167.13	0.215	4409.2	1726.4	167.13	0.215	1414.7	614.51	71.743	2994.6	1111.9	95.388	0.16347	0.1804	0.15501	0	1.1699	1.0407	1.3152	1.5921	1.1645	2.1767	1.1998	1.0874	1.3238	9.98e-05	0.84967	0.22772	0.058522	11	8230577	-	-	-	1
No					rs59812164	11	8228961	C	T	18254	0.96163	0.89362	4547.2	1603.3	152.3	0.109	4547.2	1603.3	152.3	0.109	1456.1	578.81	66.096	3091.2	1024.5	86.205	0.15136	0.16921	0.14243	0	1.1994	1.0644	1.3516	1.6278	1.1744	2.2561	1.2263	1.1083	1.357	6.55e-05	0.88764	0.23399	0.058615	11	8228961	33	-	-	1
No					rs191871553	11	8222464	C	T	18185	0.99043	0.92068	5720.6	566.56	15.829	0.018	5720.6	566.56	15.829	0.018	1954.8	143.41	2.801	3765.8	423.15	13.028	0.047455	0.035462	0.053451	0	0.65289	0.53609	0.79514	0.41419	0.11378	1.5077	0.65107	0.53888	0.7866	2.06e-05	0.9197	-0.41942	0.098488	11	8222464	-	-	-	1
No					rs148263172	11	8195211	C	T	17782	0.98687	0.8901	5723.3	565.4	14.319	0.029	5723.3	565.4	14.319	0.029	1955	143.24	2.766	3768.3	422.16	11.553	0.047123	0.035404	0.052983	0	0.65399	0.53692	0.79659	0.46148	0.12413	1.7157	0.65604	0.54283	0.79286	1.83e-05	0.88986	-0.43094	0.10057	11	8195211	-	-	-	1
No					rs80116671	11	8136531	G	A	17066	0.98858	0.91074	5696.7	591.73	14.593	0.024	5696.7	591.73	14.593	0.024	1944.8	152.87	3.333	3751.9	438.86	11.26	0.049256	0.037967	0.0549	0	0.672	0.55458	0.81428	0.57105	0.16801	1.9409	0.67939	0.56523	0.8166	8.33e-05	0.90603	-0.38489	0.097818	11	8136531	-	-	-	1
No					rs35850753	17	7578671	C	T	15758	0.99772	0.96524	5975.6	322.94	4.413	0.008	5975.6	322.94	4.413	0.008	1941.7	156.22	3.033	4033.9	166.72	1.38	0.026318	0.03862	0.020167	0	1.9466	1.5546	2.4374	4.5659	0.60977	34.189	1.9518	1.5687	2.4285	1.39e-08	0.96511	0.70778	0.12473	17	7578671	-	-	-	1
No					rs78378222	17	7571752	T	G	15702	0.99785	0.95482	6079.8	222.66	0.514	0.004	6079.8	222.66	0.514	0.004	1985.2	115.77	0.009	4094.6	106.89	0.505	0.017745	0.027555	0.01284	0	2.2337	1.708	2.9212	0.036758	3.26e-11	41457000	2.1785	1.6715	2.8393	2.33e-08	0.94418	0.8576	0.15355	17	7571752	27	-	-	1
No					rs143094271	17	7463102	G	A	14822	0.99938	0.99057	5979.7	318.21	5.054	0.003	5979.7	318.21	5.054	0.003	1944	154.94	2.056	4035.7	163.27	2.998	0.026045	0.037852	0.020141	0	1.9701	1.5709	2.4706	1.4237	0.24115	8.4053	1.9139	1.5364	2.3841	1.27e-07	0.98824	0.65227	0.12348	17	7463102	34	-	-	1
No					rs8753	17	7417640	C	T	14316	0.99545	0.92715	6004.1	295.44	3.482	0.007	6004.1	295.44	3.482	0.007	1952.4	147.1	1.529	4051.7	148.34	1.953	0.023989	0.035734	0.018116	0	2.0579	1.6279	2.6014	1.6247	0.19557	13.498	2.0086	1.5982	2.5243	1.44e-08	0.90625	0.76316	0.13464	17	7417640	41	-	-	1
No					rs111324067	17	7378310	G	A	13897	0.99099	0.95933	5286.6	969.77	46.629	0.013	5286.6	969.77	46.629	0.013	1700.5	382.07	18.38	3586	587.7	28.249	0.084327	0.099674	0.076653	0	1.3709	1.1905	1.5788	1.3721	0.76042	2.4757	1.3336	1.1722	1.5172	5.55e-05	0.95726	0.29352	0.072809	17	7378310	127	-	-	1
No					rs111269607	17	7367810	G	A	13819	0.99357	0.97089	5250.3	1001.3	51.4	0.011	5250.3	1001.3	51.4	0.011	1688.1	393.81	19.083	3562.2	607.48	32.317	0.087585	0.1028	0.079975	0	1.368	1.19	1.5726	1.246	0.70552	2.2007	1.3181	1.1609	1.4966	8.53e-05	0.9691	0.27944	0.071123	17	7367810	-	-	-	1
No					esv2667536	17	7336409	GAGACCAGCCTGGCCAACATGGTGAAACCCCGTCTCTATAAAAATACAAAAATTAGCCGGGCATGGTGGTACACGCATGTAATCCCAGCTATTCGGGAGGCTGAGGCAGGGAGAATCACTTGAACCTGGGAGGCGGAAGTTGTGGTGAGCCGAGATCGCACCATTGCACTCCAGCCTCGGTGACACAGCAAGACTCTGTCTCAAAAAAAAAAAAAAAAAAAAAAGTAGATGTTACTGCGGAACACATTTTTAAATTTTGTTTAATTTTAATTTACATTTTCTTTTTTTCTTTTTCTTTTTTTCTTTTTTTTGAGACAGAGTCTCGCTCTGTCACCCAGGCTGGAGTGCAATGGCGCGATCTCGGCTCACTGCAACCTCTGCCTCCCAGGTTCAAGCAAG…	G	13581	0.99942	0.99703	5240.3	1011.8	50.915	0.005	5240.3	1011.8	50.915	0.005	1678.5	404.47	18.015	3561.8	607.32	32.9	0.08834	0.10483	0.080095	0	1.4132	1.2304	1.6232	1.1619	0.65226	2.0698	1.345	1.1854	1.526	2.73e-05	0.99659	0.29343	0.069956	17	7336409	-	-	-	-
No					rs113251489	17	7336393	C	T	13580	0.99943	0.99708	5240.3	1011.8	50.914	0.002	5240.3	1011.8	50.914	0.002	1678.5	404.47	18.014	3561.8	607.32	32.9	0.088341	0.10483	0.080096	0	1.4132	1.2304	1.6232	1.1619	0.65222	2.0697	1.345	1.1854	1.526	2.73e-05	0.99666	0.29342	0.069954	17	7336393	-	-	-	1
No					rs4796305	17	7336055	T	G	13575	1	1	5236	1016	51	0	5236	1016	51	0	1678	405	18	3558	611	33	0.088688	0.10495	0.080557	0	1.4055	1.2239	1.614	1.1566	0.64935	2.06	1.3383	1.1797	1.5182	4.2e-05	1	0.28559	0.069717	17	7336055	-	-	-	1
No					rs112239822	17	7326480	T	G	13495	0.98829	0.94543	5163.7	1079.8	59.472	0.069	5163.7	1079.8	59.472	0.069	1655	425.56	20.392	3508.7	654.22	39.08	0.095093	0.11098	0.087148	0	1.379	1.2045	1.5789	1.1062	0.64554	1.8956	1.3076	1.1568	1.4781	7.34e-05	0.94275	0.27544	0.069468	17	7326480	-	-	-	1
No					rs73977668	17	7323904	G	A	13471	0.97847	0.88874	5412.4	855.63	34.887	0.04	5412.4	855.63	34.887	0.04	1749.4	339	12.537	3663	516.63	22.35	0.07341	0.086644	0.066793	0	1.3739	1.1845	1.5937	1.1745	0.58679	2.3509	1.3254	1.1552	1.5207	5.41e-05	0.87561	0.32837	0.081341	17	7323904	-	-	-	1
[truncated: 1,628 more columns]

## Sheet: McDaniel_GWAS_PG_2017
rsid	Chr	pos	allele_A	allele_B	index	average_maximum_posterior_call	info	cohort_1_AA	cohort_1_AB	cohort_1_BB	cohort_1_NULL	all_AA	all_AB	all_BB	all_NULL	cases_AA	cases_AB	cases_BB	controls_AA	controls_AB	controls_BB	all_maf	cases_maf	controls_maf	missing_data_proportion	het_OR	het_OR_lower	het_OR_upper	hom_OR	hom_OR_lower	hom_OR_upper	all_OR	all_OR_lower	all_OR_upper	Phenotype_frequentist_add_Gender_C1_C2_C3_C4_C5_C6_C7_C8_C9_C10_C11_C12_C13_C14_C15_C16_C17_C18_C19_C20_score_pvalue	Phenotype_frequentist_add_Gender_C1_C2_C3_C4_C5_C6_C7_C8_C9_C10_C11_C12_C13_C14_C15_C16_C17_C18_C19_C20_score_info	Phenotype_frequentist_add_Gender_C1_C2_C3_C4_C5_C6_C7_C8_C9_C10_C11_C12_C13_C14_C15_C16_C17_C18_C19_C20_score_beta_1	Phenotype_frequentist_add_Gender_C1_C2_C3_C4_C5_C6_C7_C8_C9_C10_C11_C12_C13_C14_C15_C16_C17_C18_C19_C20_score_se_1	Chromosome	Position	roadmap_dnase_wig	X4S_combined_pvalue	Evo.Pathogenicity	TFBS_all	DNase....100bp	Cons....5bp	GTEX.50pct.FDR	entropy.1bp	entropy.2bp
rs6435847	2	215577148	A	T	12613	0.94162	0.91536	1927.3	3133.5	1241.8	0.292	1927.3	3133.5	1241.8	0.292	567.97	1057.6	475.28	1359.4	2075.9	766.56	0.44562	0.47794	0.42946	0	1.2194	1.0785	1.3787	1.484	1.2765	1.7252	1.2163	1.1291	1.3101	2.2505e-06	0.91551	0.19886	0.042047	2	215577148	-	-	-	1	4	0.037	-	0.308189	-0.485643
rs186556168	2	215577852	A	C	12623	0.98231	0.69597	6023.4	277.27	2.335	0.035	6023.4	277.27	2.335	0.035	1980.3	119.29	1.434	4043.1	157.98	0.901	0.022366	0.029073	0.019012	0	1.5418	1.2083	1.9673	3.2495	0.23295	45.329	1.545	1.2171	1.9612	6.9585e-05	0.67194	0.64836	0.163	2	215577852	-	-	-	1	2	1.909	-	-0.056616	-0.246589
rs6435848	2	215579102	A	G	12641	0.94828	0.92419	2086.2	3095.7	1120.9	0.252	2086.2	3095.7	1120.9	0.252	622.48	1049.9	428.52	1463.7	2045.8	692.33	0.42342	0.45384	0.40821	0	1.2067	1.0706	1.3602	1.4554	1.2493	1.6954	1.2046	1.1179	1.2981	1.3449e-05	0.92379	0.18337	0.042128	2	215579102	-	-	-	1	1	0.005	-	0.128562	-0.285962
rs7563496	2	215581083	C	T	12670	0.95046	0.90715	3277.4	2548.7	476.53	0.296	3277.4	2548.7	476.53	0.296	1181.5	794.35	125.03	2095.9	1754.4	351.5	0.2778	0.24856	0.29242	0	0.80318	0.71949	0.89662	0.63099	0.50832	0.78328	0.8004	0.7357	0.87079	5.7243e-05	0.90696	-0.19014	0.047252	2	215581083	-	-	-	1	12	0.016	4.9608	0.250653	-0.291725
rs7588888	2	215584193	T	G	12708	0.95969	0.93735	2217.7	3059.6	1025.4	0.227	2217.7	3059.6	1025.4	0.227	667.57	1037.8	395.57	1550.2	2021.8	629.85	0.40541	0.43527	0.39049	0	1.1919	1.0597	1.3407	1.4584	1.2489	1.703	1.2031	1.116	1.2969	1.1535e-05	0.93671	0.18463	0.042093	2	215584193	-	-	-	1	4	0.814	-	0.233211	-0.243223
rs71399147	2	215590505	TAAGAC	T	12782	0.97276	0.94567	3392.9	2479	430.97	0.135	3392.9	2479	430.97	0.135	1034.4	879.07	187.51	2358.5	1599.9	243.46	0.26503	0.29846	0.24832	0	1.2528	1.1222	1.3986	1.7561	1.432	2.1534	1.2878	1.1857	1.3986	9.0311e-08	0.94438	0.24897	0.046578	2	215590505	-	-	-	-	5	0.016	2.0596	0.258705	-0.345636
rs1048171	2	215590609	G	C	12784	0.99653	0.9932	2246.2	3055.3	1001.4	0.066	2246.2	3055.3	1001.4	0.066	674.42	1038.5	388.07	1571.8	2016.8	613.34	0.40125	0.43185	0.38595	0	1.2	1.0673	1.3493	1.4746	1.2617	1.7233	1.2093	1.1217	1.3038	8.906e-06	0.99297	0.18195	0.04096	2	215590609	-	-	-	1	6	0.002	-	0.323324	-0.239243
rs5020511	2	215593233	T	C	12810	0.99687	0.99452	1052.5	3057.3	2193.2	0.037	1052.5	3057.3	2193.2	0.037	411.41	1030.7	658.84	641.06	2026.6	1534.4	0.40951	0.44111	0.3937	0	0.79254	0.68573	0.91598	0.66909	0.57369	0.78036	0.82273	0.76329	0.8868	4.2946e-06	0.99476	-0.18711	0.040706	2	215593233	-	-	-	1	4	0.08	-	0.276147	-0.345386
rs2075623	2	215593851	G	C	12814	0.9973	0.99537	1052.4	3057.1	2193.5	0.045	1052.4	3057.1	2193.5	0.045	411.41	1030.6	658.93	641	2026.4	1534.6	0.40948	0.44109	0.39367	0	0.79244	0.68564	0.91587	0.66903	0.57364	0.78028	0.8227	0.76326	0.88676	4.3196e-06	0.99565	-0.18697	0.040687	2	215593851	-	-	-	1	1	0.026	-	0.319516	-0.337244
rs2075622	2	215593871	T	G	12815	0.99732	0.9954	1052.4	3057.1	2193.5	0.04	1052.4	3057.1	2193.5	0.04	411.41	1030.6	658.94	641	2026.4	1534.6	0.40948	0.44109	0.39367	0	0.79244	0.68564	0.91586	0.66903	0.57364	0.78029	0.8227	0.76326	0.88677	4.3222e-06	0.99568	-0.18697	0.040687	2	215593871	-	-	-	1	1	0.023	-	0.258705	-0.306594
rs3738887	2	215595440	T	A	12834	0.99797	0.99677	2260.1	3047.7	995.23	0.011	2260.1	3047.7	995.23	0.011	679.8	1035.8	385.39	1580.3	2011.9	609.84	0.39966	0.42994	0.38453	0	1.1968	1.0646	1.3454	1.4691	1.2568	1.7172	1.2072	1.1197	1.3015	1.235e-05	0.99667	0.17869	0.040877	2	215595440	-	-	-	1	3	0.004	-	0.238956	-0.393691
rs34066909	2	215599433	A	C	12886	0.97998	0.96159	3367.7	2493.9	441.34	0.07	3367.7	2493.9	441.34	0.07	1024	883.63	193.35	2343.7	1610.3	247.98	0.26786	0.30232	0.25062	0	1.256	1.125	1.4022	1.7846	1.4584	2.1838	1.2957	1.1933	1.4068	5.6139e-08	0.96192	0.24966	0.045973	2	215599433	-	-	-	1	5	0.046	2.2801	0.276147	-0.30974
rs895459	2	215600257	G	A	12895	1	1	2250	3051	1002	0	2250	3051	1002	0	676	1036	389	1574	2015	613	0.401	0.4317	0.38565	0	1.1971	1.0647	1.346	1.4776	1.2644	1.7266	1.2101	1.1224	1.3046	1.0066e-05	1	0.18013	0.040792	2	215600257	-	-	-	1	3	0.13	-	0.308189	-0.256928
rs1867795	2	215601629	C	A	12920	0.99543	0.99271	2198.1	3051	1053.9	0.008	2198.1	3051	1053.9	0.008	658.91	1029.9	412.19	1539.2	2021.1	641.66	0.40923	0.44128	0.3932	0	1.1903	1.0577	1.3396	1.5006	1.2867	1.7499	1.2189	1.1308	1.3138	3.0745e-06	0.99262	0.18997	0.040716	2	215601629	-	-	-	1	5	0.003	-	0.221885	-0.323898
rs10932566	2	215602900	C	A	12933	0.99369	0.99036	2197.7	3050	1055.3	0.008	2197.7	3050	1055.3	0.008	658.13	1031	411.89	1539.6	2019	643.41	0.40937	0.4414	0.39336	0	1.1946	1.0614	1.3444	1.4976	1.2842	1.7464	1.2186	1.1306	1.3135	2.791e-06	0.98964	0.19105	0.040774	2	215602900	-	-	-	1	5	2.766	-	0.192213	-0.368645
rs72942151	2	215604024	G	A	12953	0.99404	0.99022	3161.9	2615.8	525.27	0.015	3161.9	2615.8	525.27	0.015	1144.6	816.88	139.5	2017.3	1798.9	385.77	0.29084	0.2608	0.30586	0	0.80029	0.71694	0.89335	0.63733	0.51827	0.78372	0.80069	0.73689	0.87002	4.8047e-05	0.98887	-0.18099	0.044524	2	215604024	-	-	-	1	8	0.007	4.5457	0.250653	-0.418688
rs201217970	2	215605122	GTAT	G	12969	0.99441	0.99138	3227.3	2574	501.72	0.006	3227.3	2574	501.72	0.006	1162.8	804.45	133.78	2064.5	1769.6	367.95	0.28379	0.25512	0.29813	0	0.80715	0.72303	0.90105	0.64553	0.52298	0.79679	0.80633	0.74163	0.87667	7.9752e-05	0.98976	-0.17675	0.044802	2	215605122	-	-	-	-	2	0.142	3.9407	0.28844	-0.221153
rs10553890	2	215605123	TATTA	T	12970	0.99474	0.99205	3224	2576.7	502.27	0.005	3224	2576.7	502.27	0.005	1162.3	804.55	134.17	2061.7	1772.2	368.1	0.28409	0.25533	0.29847	0	0.80531	0.72139	0.899	0.64655	0.52391	0.79789	0.80588	0.74123	0.87616	7.9196e-05	0.99059	-0.17673	0.044778	2	215605123	-	-	-	-	2	0.212	4.712	0.28844	-0.221153
rs6709391	2	215605321	C	T	12974	0.9938	0.99153	2156.8	3070.5	1075.6	0.005	2156.8	3070.5	1075.6	0.005	646.28	1041.7	413	1510.5	2028.8	662.63	0.41423	0.44448	0.39911	0	1.2001	1.0659	1.3512	1.4567	1.2493	1.6986	1.2047	1.1177	1.2983	1.3639e-05	0.99043	0.17721	0.040741	2	215605321	-	-	-	1	6	0.009	-	0.238956	-0.483027
rs1867796	2	215605716	A	C	12985	0.99285	0.99027	2100.3	3073.8	1128.9	0.003	2100.3	3073.8	1128.9	0.003	627.63	1037.5	435.92	1472.7	2036.4	692.95	0.42294	0.45438	0.40722	0	1.1954	1.0606	1.3474	1.4761	1.268	1.7183	1.2122	1.125	1.3063	6.4027e-06	0.9893	0.18314	0.040583	2	215605716	-	-	-	1	12	0.019	-	0.238956	-0.505898
rs34757725	2	215606650	TA	T	12994	0.99406	0.99232	1604.3	3146.3	1552.3	0.003	1604.3	3146.3	1552.3	0.003	471.73	1036.3	592.97	1132.6	2110	959.34	0.49587	0.52885	0.47938	0	1.1792	1.0348	1.3437	1.4841	1.2794	1.7214	1.219	1.1319	1.3129	2.9355e-06	0.99128	0.18733	0.040069	2	215606650	-	-	-	-	7	0.11	4.9513	0.323324	-0.281735
rs6435853	2	215607458	T	C	12999	0.99534	0.99396	1603.4	3141.7	1557.9	0.001	1603.4	3141.7	1557.9	0.001	470.25	1035.4	595.33	1133.1	2106.3	962.6	0.49639	0.52977	0.47971	0	1.1846	1.0394	1.35	1.4903	1.2848	1.7286	1.2219	1.1346	1.316	2.5089e-06	0.99277	0.18833	0.040008	2	215607458	-	-	-	1	4	0.019	4.2004	0.28844	-0.281159
rs6435854	2	215607460	G	C	13000	0.99534	0.99396	1603.4	3141.7	1557.9	0.001	1603.4	3141.7	1557.9	0.001	470.25	1035.4	595.33	1133.1	2106.3	962.6	0.49639	0.52977	0.47971	0	1.1846	1.0394	1.35	1.4903	1.2848	1.7286	1.2219	1.1346	1.316	2.5099e-06	0.99277	0.18833	0.040008	2	215607460	-	-	-	1	5	0.019	4.2004	0.314901	-0.246013
rs6435855	2	215607599	C	T	13002	0.9954	0.99399	1603.5	3141.6	1557.9	0.004	1603.5	3141.6	1557.9	0.004	470.27	1035.4	595.29	1133.2	2106.2	962.59	0.49638	0.52975	0.4797	0	1.1846	1.0395	1.3501	1.4902	1.2848	1.7285	1.2219	1.1345	1.316	2.5194e-06	0.9928	0.18829	0.040007	2	215607599	-	-	-	1	5	0.007	4.1731	0.258705	-0.228876
rs1446366	2	215607856	T	A	13005	0.99551	0.99406	1603.7	3141.5	1557.8	0.001	1603.7	3141.5	1557.8	0.001	470.31	1035.5	595.23	1133.4	2106.1	962.58	0.49636	0.52973	0.47968	0	1.1848	1.0396	1.3503	1.4901	1.2847	1.7284	1.2219	1.1345	1.3159	2.535e-06	0.99287	0.18823	0.040005	2	215607856	-	-	-	1	4	1.266	4.2135	0.196021	-0.201027
rs1838802	2	215607896	A	G	13006	0.99553	0.99407	1603.7	3141.5	1557.8	0.002	1603.7	3141.5	1557.8	0.002	470.32	1035.5	595.22	1133.4	2106	962.58	0.49636	0.52972	0.47968	0	1.1848	1.0396	1.3503	1.4901	1.2847	1.7284	1.2219	1.1345	1.3159	2.5395e-06	0.99289	0.18822	0.040004	2	215607896	-	-	-	1	5	0.025	4.2154	0.33465	-0.268045
rs1446367	2	215607978	T	A	13007	0.99556	0.99409	1603.8	3141.5	1557.8	0.002	1603.8	3141.5	1557.8	0.002	470.33	1035.5	595.2	1133.4	2106	962.58	0.49635	0.52972	0.47967	0	1.1848	1.0396	1.3503	1.4901	1.2847	1.7283	1.2218	1.1345	1.3159	2.5438e-06	0.99291	0.1882	0.040004	2	215607978	-	-	-	-	7	0.143	4.2179	0.148844	-0.264807
rs57767382	2	215608316	A	AT	13009	0.99571	0.99418	1604	3141.4	1557.6	0.003	1604	3141.4	1557.6	0.003	470.39	1035.5	595.11	1133.6	2105.9	962.53	0.49632	0.52968	0.47964	0	1.185	1.0398	1.3505	1.49	1.2846	1.7282	1.2218	1.1345	1.3159	2.5625e-06	0.99302	0.18813	0.04	2	215608316	-	-	-	-	2	0.022	3.3837	0.28844	-0.25127
rs12476595	2	215608381	C	T	13010	0.99434	0.99198	1613.9	3142.1	1547	0.006	1613.9	3142.1	1547	0.006	474.66	1033.1	593.27	1139.2	2109.1	953.73	0.4947	0.52823	0.47793	0	1.1756	1.0319	1.3394	1.493	1.2873	1.7315	1.2231	1.1356	1.3172	2.1585e-06	0.99098	0.18971	0.040039	2	215608381	-	-	-	1	0	0.407	3.7528	0.308189	-0.185304
rs34985285	2	215608428	CT	C	13012	0.98881	0.98418	1629.8	3138	1535.2	0.027	1629.8	3138	1535.2	0.027	479.98	1036.1	584.88	1149.8	2101.8	950.34	0.4925	0.52496	0.47626	0	1.1809	1.0371	1.3448	1.4743	1.2713	1.7098	1.2153	1.1284	1.3088	4.7193e-06	0.9827	0.18398	0.040197	2	215608428	-	-	-	-	1	0.065	4.2556	0.308189	-0.241029
rs12476653	2	215608492	C	G	13013	0.99578	0.99424	1604.1	3141.3	1557.6	0.003	1604.1	3141.3	1557.6	0.003	470.42	1035.5	595.07	1133.7	2105.8	962.53	0.49631	0.52967	0.47963	0	1.1851	1.0399	1.3506	1.4899	1.2845	1.7282	1.2218	1.1344	1.3159	2.5764e-06	0.99308	0.18807	0.039998	2	215608492	-	-	-	1	3	0.114	3.969	0.258705	-0.225131
rs6740056	2	215608680	T	C	13016	0.99586	0.9943	1604.2	3141.2	1557.5	0.002	1604.2	3141.2	1557.5	0.002	470.45	1035.5	595.03	1133.8	2105.7	962.52	0.4963	0.52965	0.47962	0	1.1852	1.0399	1.3507	1.4898	1.2845	1.7281	1.2218	1.1344	1.3158	2.5904e-06	0.99315	0.18802	0.039996	2	215608680	30	-	-	1	5	0	4.2423	0.286133	-0.1612
rs35411590	2	215609645	A	G	13025	0.99618	0.99449	1605.1	3141	1556.9	0.002	1605.1	3141	1556.9	0.002	470.61	1035.9	594.53	1134.5	2105.1	962.34	0.49617	0.52949	0.47951	0	1.1862	1.0409	1.3519	1.4894	1.284	1.7275	1.2215	1.1342	1.3156	2.6926e-06	0.99343	0.18767	0.039989	2	215609645	-	-	-	1	0	0.077	4.2751	0.33465	-0.17371
rs6730040	2	215610313	G	T	13032	0.99656	0.99494	1605.3	3140.6	1557.1	0.003	1605.3	3140.6	1557.1	0.003	470.71	1035.7	594.63	1134.6	2104.9	962.44	0.49617	0.52949	0.47951	0	1.186	1.0407	1.3516	1.4893	1.284	1.7274	1.2215	1.1342	1.3156	2.7119e-06	0.99392	0.18755	0.039976	2	215610313	-	-	-	1	7	0.215	4.2974	0.0945819	-0.381647
rs1838804	2	215610777	T	C	13038	0.9966	0.99349	3223	2576.7	503.29	0.006	3223	2576.7	503.29	0.006	1162.3	804.67	134.04	2060.7	1772	369.25	0.28425	0.2553	0.29873	0	0.80512	0.72121	0.89878	0.64362	0.52154	0.79427	0.80477	0.74022	0.87495	7.3653e-05	0.99255	-0.17726	0.044715	2	215610777	-	-	-	1	5	0.007	4.7125	0.276147	-0.437337
rs7563978	2	215611488	G	C	13045	0.99712	0.99555	1606.2	3140.2	1556.7	0.003	1606.2	3140.2	1556.7	0.003	470.91	1035.8	594.33	1135.2	2104.4	962.36	0.49608	0.52937	0.47943	0	1.1865	1.0412	1.3522	1.4888	1.2836	1.7269	1.2214	1.134	1.3154	2.8084e-06	0.99465	0.18717	0.039957	2	215611488	-	-	-	1	6	1.713	4.332	0.192213	-0.276977
rs7567069	2	215611875	G	A	13047	0.98855	0.98328	1658.5	3152.2	1492.3	0.019	1658.5	3152.2	1492.3	0.019	487.55	1042.5	570.91	1171	2109.7	921.38	0.48681	0.51984	0.4703	0	1.1869	1.0431	1.3504	1.4881	1.2828	1.7264	1.2194	1.1322	1.3132	2.999e-06	0.98252	0.1881	0.04027	2	215611875	-	-	-	1	0	0.903	-	0.287474	-0.325683
rs6735415	2	215613139	T	C	13058	0.99804	0.99669	1608.3	3138.3	1556.4	0.002	1608.3	3138.3	1556.4	0.002	471.37	1034.7	594.9	1136.9	2103.6	961.54	0.49589	0.5294	0.47913	0	1.1864	1.0411	1.352	1.4922	1.2866	1.7307	1.2229	1.1355	1.3171	2.6307e-06	0.99601	0.18752	0.039916	2	215613139	-	-	-	1	8	0.012	4.4041	0.244538	-0.171644
rs1446365	2	215613442	C	G	13063	0.99613	0.99357	2160.2	3065.5	1077.3	0.002	2160.2	3065.5	1077.3	0.002	646.7	1040.8	413.5	1513.5	2024.7	663.75	0.41409	0.4445	0.39889	0	1.2031	1.0685	1.3546	1.458	1.2505	1.6998	1.2059	1.1189	1.2997	1.4227e-05	0.993	0.17644	0.040651	2	215613442	-	-	-	1	6	0.02	-	0.258705	-0.457608
rs2888294	2	215614228	C	G	13069	0.99861	0.99753	1609	3137.9	1556.1	0.004	1609	3137.9	1556.1	0.004	471.55	1034.8	594.63	1137.5	2103	961.48	0.4958	0.52929	0.47906	0	1.1869	1.0416	1.3526	1.4918	1.2863	1.7302	1.2228	1.1353	1.3169	2.7309e-06	0.99704	0.1871	0.039892	2	215614228	-	-	-	-	7	0.215	4.5198	0.308189	-0.220874
rs4672728	2	215615381	A	T	13076	0.99921	0.99854	1609.8	3137.4	1555.8	0.001	1609.8	3137.4	1555.8	0.001	471.74	1034.9	594.34	1138.1	2102.5	961.42	0.49571	0.52918	0.47898	0	1.1875	1.0421	1.3532	1.4914	1.2859	1.7297	1.2226	1.1352	1.3167	2.8422e-06	0.99828	0.18664	0.039864	2	215615381	-	-	-	1	15	0.04	4.5596	0.250653	-0.178663
rs12463438	2	215615805	G	C	13080	0.99863	0.99773	1612.5	3137.7	1552.8	0.003	1612.5	3137.7	1552.8	0.003	473.46	1034	593.55	1139	2103.7	959.28	0.49527	0.52858	0.47861	0	1.1825	1.0378	1.3473	1.4886	1.2835	1.7263	1.2215	1.1341	1.3155	3.1837e-06	0.99758	0.18578	0.039878	2	215615805	-	-	-	1	3	0.01	2.6042	0.192213	-0.177582
rs13013105	2	215615874	T	C	13082	0.96789	0.94828	2349.1	3014.5	939.26	0.09	2349.1	3014.5	939.26	0.09	710.29	1034	356.65	1638.8	1980.5	582.61	0.38816	0.41584	0.37432	0	1.2046	1.0729	1.3525	1.4124	1.2054	1.655	1.1899	1.1032	1.2833	3.286e-05	0.94375	0.17531	0.042216	2	215615874	-	-	-	1	0	0.272	-	-0.346574	-0.773626
rs2053710	2	215616708	C	T	13093	1	1	1611	3137	1555	0	1611	3137	1555	0	472	1036	593	1139	2101	962	0.49556	0.5288	0.47894	0	1.1899	1.0443	1.3559	1.4875	1.2825	1.7253	1.2209	1.1336	1.3149	3.3826e-06	1	0.18504	0.039827	2	215616708	-	-	-	1	6	0.007	4.5815	0.276147	-0.262032
rs2075621	2	215617500	T	C	13103	0.99895	0.99784	3218.6	2576.9	507.48	0.005	3218.6	2576.9	507.48	0.005	1161	804.81	135.18	2057.6	1772.1	372.29	0.28493	0.25587	0.29946	0	0.80487	0.72097	0.89853	0.64352	0.52186	0.79354	0.80438	0.7399	0.87447	7.3267e-05	0.99815	-0.17654	0.044519	2	215617500	-	-	-	1	7	0.023	4.7178	0.244538	-0.315549
rs56023595	2	215617953	A	G	13107	0.9989	0.99772	3217.1	2576.3	509.59	0.005	3217.1	2576.3	509.59	0.005	1160.9	803.93	136.21	2056.3	1772.4	373.38	0.28522	0.25615	0.29975	0	0.80347	0.7197	0.89699	0.64618	0.52432	0.79636	0.80446	0.74	0.87453	7.5253e-05	0.99801	-0.17613	0.044489	2	215617953	-	-	-	1	9	0.305	4.7469	0.250653	-0.233655
rs7590017	2	215618363	G	A	13113	0.99941	0.99891	1611.5	3136.8	1554.7	0.009	1611.5	3136.8	1554.7	0.009	472.21	1034.9	593.91	1139.2	2102	960.79	0.4955	0.52896	0.47877	0	1.1878	1.0424	1.3535	1.4913	1.2859	1.7296	1.2226	1.1352	1.3167	2.918e-06	0.99892	0.18634	0.039846	2	215618363	-	-	-	1	11	0	4.6358	0.250653	-0.340047
rs12474696	2	215618587	A	G	13115	0.99692	0.99501	2163.2	3062.6	1077.1	0.007	2163.2	3062.6	1077.1	0.007	647.62	1040	413.34	1515.6	2022.6	663.79	0.41384	0.44425	0.39864	0	1.2034	1.0688	1.3549	1.4573	1.25	1.699	1.2058	1.1188	1.2996	1.4777e-05	0.99512	0.17585	0.040594	2	215618587	-	-	-	1	9	0.235	-	0.270999	-0.189985
rs1374230	2	215618779	A	G	13118	0.99873	0.99734	3216.7	2576.5	509.79	0.009	3216.7	2576.5	509.79	0.009	1160.7	804.02	136.27	2056	1772.4	373.52	0.28526	0.2562	0.2998	0	0.80353	0.71976	0.89706	0.64621	0.52437	0.79637	0.80449	0.74003	0.87457	7.5136e-05	0.99762	-0.17617	0.044495	2	215618779	-	-	-	1	6	0.105	4.6306	0.323324	-0.236908
rs16852623	2	215618795	C	T	13119	0.99926	0.99863	1611.7	3136.8	1554.5	0.004	1611.7	3136.8	1554.5	0.004	472.29	1034.8	593.88	1139.4	2102	960.62	0.49546	0.52894	0.47873	0	1.1877	1.0423	1.3533	1.4915	1.286	1.7298	1.2226	1.1352	1.3168	2.9008e-06	0.99862	0.18641	0.039852	2	215618795	-	-	-	1	6	0.012	4.6956	0.28844	-0.3085
rs6744446	2	215619043	G	T	13121	0.99742	0.9958	1641.2	3146.4	1515.4	0.01	1641.2	3146.4	1515.4	0.01	630.18	1019	451.86	1011	2127.5	1063.5	0.49002	0.45756	0.50625	0	0.76836	0.6785	0.87014	0.6816	0.58762	0.7906	0.82269	0.76382	0.88609	1.1082e-05	0.99539	-0.1758	0.040001	2	215619043	-	-	-	1	3	0.05	6.5861	0.279421	-0.566882
rs34136362	2	215619658	T	C	13128	0.99557	0.99344	1617.7	3136.2	1549.1	0.005	1617.7	3136.2	1549.1	0.005	474.35	1033.6	593.03	1143.3	2102.6	956.07	0.49456	0.52824	0.47772	0	1.1849	1.04	1.3499	1.495	1.2891	1.7338	1.2242	1.1367	1.3184	2.4869e-06	0.99322	0.18815	0.039954	2	215619658	-	-	-	1	11	0.002	5.0692	0.270999	-0.222515
rs34553657	2	215620525	C	T	13143	0.99276	0.98985	1625.8	3133.8	1543.4	0.015	1625.8	3133.8	1543.4	0.015	475.95	1034.2	590.87	1149.8	2099.7	952.49	0.49346	0.52735	0.47652	0	1.1899	1.0446	1.3554	1.4987	1.2923	1.738	1.2257	1.1381	1.32	2.1844e-06	0.98906	0.18952	0.040021	2	215620525	-	-	-	1	5	0.016	5.3452	0.279421	-0.290805
rs6759311	2	215620790	A	C	13148	0.99356	0.98964	2850.3	2769.3	683.38	0.029	2850.3	2769.3	683.38	0.029	1045.6	872.62	182.78	1804.7	1896.7	500.59	0.3281	0.29467	0.34482	0	0.79411	0.71097	0.88697	0.63023	0.5234	0.75885	0.79379	0.73266	0.86002	1.1325e-05	0.98947	-0.18792	0.042804	2	215620790	-	-	-	1	7	0.058	5.6537	0.276147	-0.224807
rs6731308	2	215621122	C	T	13153	0.99144	0.98785	1380	3131.2	1791.8	0.022	1380	3131.2	1791.8	0.022	545.41	1020.5	535.11	834.55	2110.7	1256.7	0.46733	0.50245	0.44977	0	0.73978	0.64878	0.84356	0.65153	0.56194	0.7554	0.80943	0.75155	0.87177	1.1061e-06	0.98633	-0.19622	0.040277	2	215621122	-	-	-	1	0	3.165	5.9066	0.28844	-0.224178
rs6746516	2	215621379	T	G	13155	0.9886	0.9839	1360	3120.6	1822.4	0.019	1360	3120.6	1822.4	0.019	537.92	1018.4	544.67	822.05	2102.2	1277.7	0.46332	0.49839	0.44578	0	0.74034	0.64881	0.84478	0.65144	0.56188	0.75528	0.80952	0.75162	0.87188	1.4698e-06	0.98322	-0.19419	0.040327	2	215621379	-	-	-	1	1	0.31	6.0025	0.192213	-0.26761
rs6751049	2	215625745	G	A	13198	0.98549	0.97718	2351.6	3003	948.35	0.054	2351.6	3003	948.35	0.054	860.95	962.46	277.57	1490.6	2040.6	670.78	0.38868	0.36116	0.40244	0	0.81663	0.72891	0.91491	0.71645	0.60862	0.84338	0.83944	0.77756	0.90624	9.964e-05	0.97686	-0.16136	0.041465	2	215625745	-	-	-	1	3	0.011	2.9313	0.196021	-0.211473
rs4673893	2	215628377	A	G	13245	0.99818	0.99718	2981.8	2721.4	599.8	0.001	2981.8	2721.4	599.8	0.001	1082.9	852.68	165.45	1898.9	1868.8	434.35	0.31105	0.28167	0.32573	0	0.80013	0.71668	0.89329	0.66795	0.55016	0.81095	0.81168	0.74835	0.88038	8.8951e-05	0.99784	-0.17036	0.043472	2	215628377	-	-	-	1	5	0.007	6.2485	0.258705	-0.198411
rs723905	2	215628760	T	C	13250	0.99692	0.99533	1422.4	3090.9	1789.7	0.012	1422.4	3090.9	1789.7	0.012	415.2	1015.3	670.49	1007.2	2075.6	1119.2	0.47086	0.43925	0.48666	0	1.1866	1.0349	1.3604	1.4531	1.2519	1.6868	1.2103	1.1235	1.3038	6.3215e-05	0.99449	0.15901	0.039748	2	215628760	-	-	-	1	5	0.01	5.7226	0.276147	-0.193933
rs723904	2	215628906	A	G	13253	0.99745	0.99606	2984.4	2719.6	599	0.004	2984.4	2719.6	599	0.004	1084.8	851.07	165.16	1899.6	1868.6	433.84	0.31078	0.28115	0.32559	0	0.79758	0.71439	0.89045	0.66666	0.54904	0.80948	0.81013	0.74689	0.87872	7.3663e-05	0.99602	-0.17251	0.043519	2	215628906	-	-	-	1	6	0.014	6.2683	0.279421	-0.165708
rs7584646	2	215629322	A	G	13259	1	1	1536	3116	1651	0	1536	3116	1651	0	449	1036	616	1087	2080	1035	0.49088	0.46026	0.50619	0	1.2058	1.0558	1.3771	1.4409	1.2421	1.6715	1.2021	1.1161	1.2947	8.6469e-05	1	0.15569	0.039659	2	215629322	-	-	-	1	9	0.007	3.2503	0.314901	-0.428853
rs7557557	2	215634627	C	T	13346	1	1	1723	3156	1424	0	1723	3156	1424	0	669	1000	432	1054	2156	992	0.47628	0.4436	0.49262	0	0.73074	0.64648	0.82599	0.6861	0.59122	0.79621	0.82114	0.76228	0.88455	4.4237e-05	1	-0.16393	0.040139	2	215634627	-	-	-	1	6	0.064	10.997	0.270999	-0.219951
rs10932573	2	215634835	T	C	13349	0.99982	0.9997	1721.2	3155.7	1426.1	0	1721.2	3155.7	1426.1	0	669	1000	431.98	1052.2	2155.6	994.17	0.47659	0.44359	0.4931	0	0.72962	0.64547	0.82474	0.68339	0.58888	0.79305	0.81957	0.76082	0.88285	3.5454e-05	0.9996	-0.166	0.040143	2	215634835	-	-	-	1	3	0.7	10.93	0.221885	-0.286136
rs3820727	2	215634993	A	C	13352	0.99631	0.99427	1923.6	3144.2	1235.1	0.01	1923.6	3144.2	1235.1	0.01	753.13	979.27	368.59	1170.5	2165	866.54	0.44538	0.40849	0.46383	0	0.703	0.62434	0.79157	0.66108	0.56761	0.76995	0.79828	0.74061	0.86043	1.6341e-06	0.99447	-0.19461	0.040594	2	215634993	-	-	-	1	5	3.919	10.779	0.270999	-0.307517
rs3768716	2	215635794	T	C	13360	1	1	3578	2338	387	0	3578	2338	387	0	1077	840	184	2501	1498	203	0.24687	0.28748	0.22656	0	1.3022	1.1658	1.4545	2.1048	1.7029	2.6017	1.3774	1.2663	1.4982	1.8684e-10	1	0.29313	0.046004	2	215635794	-	-	-	1	4	0.139	4.5583	0.286133	-0.264226
rs3768714	2	215637319	A	G	13386	0.99891	0.99829	1096.4	3058.5	2148	0.003	1096.4	3058.5	2148	0.003	436.05	1009.9	655.08	660.36	2048.7	1493	0.41658	0.44787	0.40093	0	0.74651	0.64736	0.86084	0.66449	0.57087	0.77348	0.82503	0.76554	0.88914	1.3032e-05	0.99845	-0.17638	0.040458	2	215637319	92	-	-	1	7	3.686	2.635	0.276147	-0.36672
rs3768713	2	215637505	G	A	13389	0.99965	0.99933	3577.9	2335.1	389.98	0	3577.9	2335.1	389.98	0	1074.9	839.1	186.98	2503	1496	203	0.24711	0.28868	0.22633	0	1.306	1.1691	1.4589	2.1447	1.7365	2.6489	1.3873	1.2755	1.509	6.1784e-11	0.99947	0.30054	0.045959	2	215637505	52	-	-	1	5	9.999	4.4902	0.270999	-0.245257
rs60594269	2	215638360	T	TA	13407	0.99874	0.99819	1096.2	3057.3	2149.4	0.005	1096.2	3057.3	2149.4	0.005	436.04	1009.8	655.13	660.21	2047.5	1494.3	0.41646	0.44786	0.40075	0	0.74676	0.64757	0.86114	0.66382	0.57029	0.77269	0.82447	0.76502	0.88854	1.2004e-05	0.99841	-0.17708	0.040452	2	215638360	-	-	-	-	2	0.022	2.6477	0.238956	-0.255391
rs11888027	2	215639612	T	G	13425	0.99895	0.99857	1042.3	3006.1	2254.5	0.003	1042.3	3006.1	2254.5	0.003	420.99	991.53	688.48	621.35	2014.6	1566.1	0.40384	0.43634	0.38759	0	0.72642	0.62823	0.83996	0.64886	0.55693	0.75597	0.81756	0.75839	0.88134	9.0511e-06	0.99897	-0.17974	0.040494	2	215639612	-	-	-	1	2	0.008	3.0887	0.279421	-0.207668
rs7593651	2	215640271	T	C	13434	0.99884	0.9982	1199.8	3124.9	1978.3	0.001	1199.8	3124.9	1978.3	0.001	484.04	1018.8	598.19	715.79	2106.1	1380.1	0.43825	0.47283	0.42095	0	0.71532	0.62344	0.82074	0.64095	0.55166	0.74471	0.8105	0.75235	0.87315	9.4047e-07	0.99846	-0.19779	0.040334	2	215640271	-	-	-	1	4	0.839	2.2967	0.0800445	-0.28299
rs7593780	2	215640396	T	C	13438	0.99918	0.99875	776.63	2834.5	2691.9	0	776.63	2834.5	2691.9	0	339.45	953.57	807.99	437.18	1880.9	1883.9	0.34807	0.3885	0.32785	0	0.65294	0.55541	0.76761	0.55238	0.46882	0.65082	0.76776	0.71089	0.82918	1.4796e-08	0.9988	-0.23616	0.041696	2	215640396	-	-	-	1	2	0.01	3.3191	0.221885	-0.408024
rs6749828	2	215641655	C	G	13454	0.99919	0.99866	1199.6	3124.4	1979	0.001	1199.6	3124.4	1979	0.001	484.02	1018.8	598.23	715.57	2105.7	1380.8	0.43817	0.47282	0.42085	0	0.71527	0.62339	0.82068	0.64053	0.55129	0.74421	0.81021	0.75208	0.87283	9.0679e-07	0.99877	-0.19803	0.040325	2	215641655	-	-	-	1	5	0.003	2.2986	0.28844	-0.269126
rs13422288	2	215642918	C	T	13466	0.9979	0.99686	1208.9	3132	1962.1	0.001	1208.9	3132	1962.1	0.001	489.13	1017.9	594.01	719.81	2114.1	1368.1	0.44026	0.47504	0.42286	0	0.70852	0.61778	0.81259	0.63898	0.55003	0.7423	0.80969	0.75162	0.87225	8.1025e-07	0.99657	-0.19915	0.040371	2	215642918	-	-	-	1	2	0.02	6.1495	0.314901	-0.30761
rs9789462	2	215642940	A	C	13467	0.99969	0.99945	2854.8	2766.3	681.9	0	2854.8	2766.3	681.9	0	855.82	946.3	298.89	1998.9	1820	383.01	0.32763	0.36746	0.30772	0	1.2144	1.0856	1.3586	1.8227	1.536	2.1629	1.3069	1.2089	1.4129	8.4444e-09	0.99954	0.24415	0.042391	2	215642940	-	-	-	1	1	0.168	-	0.192213	-0.413817
rs4672729	2	215643483	A	G	13473	0.99953	0.99924	776.13	2834	2692.9	0	776.13	2834	2692.9	0	339.15	953.9	807.95	436.98	1880.1	1884.9	0.34795	0.38843	0.32771	0	0.6537	0.55603	0.76853	0.55227	0.46871	0.65072	0.76745	0.7106	0.82885	1.4322e-08	0.9991	-0.23637	0.041692	2	215643483	-	-	-	1	9	0.053	3.3205	0.33465	-0.150611
rs17487792	2	215643500	C	T	13475	1	1	3590	2328	385	0	3590	2328	385	0	1081	837	183	2509	1491	202	0.24576	0.28629	0.22549	0	1.3029	1.1664	1.4554	2.1027	1.7004	2.6002	1.3778	1.2665	1.4989	1.6201e-10	1	0.29422	0.046018	2	215643500	-	-	-	1	10	0	4.5637	0.314901	-0.195015
rs17487827	2	215644335	C	G	13485	0.99987	0.99969	3580.6	2332.5	389.96	0	3580.6	2332.5	389.96	0	1074.7	839.37	186.94	2505.9	1493.1	203.02	0.2469	0.28873	0.22598	0	1.3108	1.1734	1.4642	2.1471	1.7384	2.6518	1.3904	1.2783	1.5123	4.4102e-11	0.99963	0.30282	0.045954	2	215644335	-	-	-	1	1	0.009	4.5301	0.192213	-0.215671
rs3768708	2	215645046	C	T	13492	0.99964	0.99928	458.14	2456.6	3388.2	0.001	458.14	2456.6	3388.2	0.001	220.15	863.35	1017.5	237.98	1593.3	2370.7	0.26756	0.31025	0.24622	0	0.58575	0.47903	0.71625	0.46395	0.38082	0.56523	0.72622	0.669	0.78834	1.0321e-10	0.99883	-0.28948	0.044797	2	215645046	-	-	-	1	6	0.06	7.2994	0.221885	-0.400863
rs3768707	2	215645135	A	G	13494	0.99974	0.99946	458.1	2453.3	3391.6	0.001	458.1	2453.3	3391.6	0.001	220.13	861.21	1019.7	237.97	1592.1	2371.9	0.26729	0.30973	0.24608	0	0.58478	0.47821	0.71508	0.46473	0.38146	0.56617	0.72743	0.67009	0.78967	1.4126e-10	0.99915	-0.28729	0.044787	2	215645135	-	-	-	1	2	0.004	7.3023	0.28844	-0.281893
rs2229571	2	215645464	C	G	13498	0.99888	0.99807	1094.3	3056.8	2151.9	0.005	1094.3	3056.8	2151.9	0.005	435.13	1010.4	655.45	659.16	2046.4	1496.4	0.4161	0.44757	0.40037	0	0.74796	0.64855	0.8626	0.66351	0.56998	0.77238	0.82413	0.7647	0.88818	1.1324e-05	0.99764	-0.17768	0.040472	2	215645464	-	-	-	1	7	1.344	2.4427	0.319516	-0.151693
rs2070096	2	215645545	C	G	13499	0.9998	0.99952	3580.5	2332.5	390	0.001	3580.5	2332.5	390	0.001	1074.5	839.49	186.96	2505.9	1493	203.04	0.24691	0.28877	0.22598	0	1.3112	1.1738	1.4648	2.1474	1.7387	2.6522	1.3907	1.2786	1.5126	4.2422e-11	0.99937	0.30311	0.045958	2	215645545	-	-	-	1	6	0.014	4.7077	0.323324	-0.150861
rs16852750	2	215646683	A	G	13506	0.99954	0.99903	3578	2334.9	390.04	0.001	3578	2334.9	390.04	0.001	1074	840.04	186.97	2504	1494.9	203.07	0.24711	0.28891	0.22621	0	1.3102	1.1729	1.4635	2.1467	1.7381	2.6514	1.3898	1.2778	1.5116	4.3657e-11	0.99898	0.30297	0.045967	2	215646683	-	-	-	1	1	0.008	4.7905	0.33465	-0.312183
rs147923087	2	215648985	CCAA	C	13532	0.99929	0.9987	3583.6	2331.8	387.62	0.002	3583.6	2331.8	387.62	0.002	1078.3	838.12	184.55	2505.3	1493.7	203.07	0.24647	0.2873	0.22606	0	1.3036	1.167	1.4562	2.1114	1.7085	2.6093	1.3801	1.2687	1.5012	1.2546e-10	0.99824	0.29607	0.046027	2	215648985	-	-	-	-	0	0.466	4.7873	0.323324	-0.315547
rs146137884	2	215649795	TTCTTCCCTCTACC	T	13543	0.99839	0.99745	1096.7	3060.7	2145.5	0.002	1096.7	3060.7	2145.5	0.002	435.79	1011.3	653.95	660.93	2049.5	1491.6	0.4168	0.44808	0.40116	0	0.74835	0.64897	0.86294	0.66492	0.5712	0.774	0.82512	0.76563	0.88923	1.385e-05	0.99724	-0.17598	0.040489	2	215649795	-	-	-	-	2	0.063	2.4802	0.308189	-0.371418
rs17488049	2	215651750	G	A	13568	0.99945	0.99887	3582.4	2332.4	388.23	0.002	3582.4	2332.4	388.23	0.002	1078.1	837.8	185.11	2504.3	1494.6	203.12	0.24662	0.28749	0.22618	0	1.3021	1.1657	1.4545	2.1168	1.7132	2.6156	1.3804	1.269	1.5015	1.1555e-10	0.99838	0.29655	0.046012	2	215651750	-	-	-	1	4	9.477	4.8796	0.343073	-0.23879
rs6747897	2	215653394	A	T	13585	0.99897	0.99821	1198.5	3123.7	1980.7	0.001	1198.5	3123.7	1980.7	0.001	482.9	1019.6	598.48	715.63	2104.1	1382.3	0.43795	0.47249	0.42068	0	0.71812	0.62584	0.824	0.64165	0.55223	0.74554	0.8107	0.75253	0.87337	9.7979e-07	0.99787	-0.19751	0.040343	2	215653394	-	-	-	1	7	0.41	2.4133	0.196021	-0.38249
rs7587476	2	215653887	T	C	13589	1	1	458	2456	3389	0	458	2456	3389	0	219	864	1018	239	1592	2371	0.26749	0.30985	0.24631	0	0.59228	0.48434	0.72426	0.46857	0.38459	0.57088	0.72791	0.67055	0.79018	1.6645e-10	1	-0.28603	0.044766	2	215653887	-	-	-	1	1	0.021	7.5405	0.314901	-0.350997
rs7574061	2	215654302	G	T	13593	0.99365	0.99059	1505.4	3160.7	1636.9	0.025	1505.4	3160.7	1636.9	0.025	593.34	1026.5	481.17	912.09	2134.2	1155.7	0.48957	0.52669	0.47101	0	0.73936	0.65092	0.83981	0.64001	0.5518	0.74233	0.80015	0.74294	0.86176	1.3131e-06	0.98942	-0.19442	0.040189	2	215654302	-	-	-	1	0	4.846	2.8193	0.018362	-0.221782
rs10177334	2	215655287	C	T	13605	0.99832	0.99674	773.31	2840.5	2689.2	0.009	773.31	2840.5	2689.2	0.009	336.98	958.27	805.74	436.33	1882.2	1883.4	0.34802	0.38844	0.32781	0	0.6592	0.5606	0.77515	0.55392	0.46997	0.65287	0.76777	0.7109	0.82919	1.4488e-08	0.99619	-0.23691	0.041801	2	215655287	-	-	-	1	5	0.002	3.5067	0.180886	-0.277147
rs2121285	2	215656168	C	G	13618	0.99776	0.99489	460.38	2459.9	3382.7	0.01	460.38	2459.9	3382.7	0.01	220.11	864.95	1015.9	240.27	1594.9	2366.8	0.26818	0.31061	0.24696	0	0.59196	0.4843	0.72355	0.46854	0.38473	0.57062	0.72789	0.67057	0.79011	1.2267e-10	0.99443	-0.28879	0.044872	2	215656168	-	-	-	1	3	0.42	7.6596	0.258705	-0.22573
rs2121284	2	215656260	T	C	13620	0.99725	0.99446	666.96	2736.9	2899.2	0.012	666.96	2736.9	2899.2	0.012	281.55	937.82	881.62	385.41	1799.1	2017.5	0.32293	0.35719	0.30579	0	0.71358	0.60037	0.84814	0.59818	0.50323	0.71104	0.79271	0.73299	0.8573	6.7589e-07	0.99414	-0.21158	0.042586	2	215656260	-	-	-	1	6	10	7.2082	0.270999	-0.313015
rs1542173	2	215657560	C	T	13632	0.9963	0.99176	454.81	2455.4	3392.8	0.006	454.81	2455.4	3392.8	0.006	218	861.88	1021.1	236.81	1593.5	2371.7	0.26694	0.30887	0.24597	0	0.58753	0.48017	0.71888	0.46769	0.38365	0.57013	0.72991	0.67235	0.7924	1.8227e-10	0.99067	-0.28717	0.045042	2	215657560	-	-	-	1	6	0.265	7.8156	0.308189	-0.154809
rs62201985	2	215658638	A	G	13641	0.9941	0.98711	3579.7	2333.2	390.02	0.013	3579.7	2333.2	390.02	0.013	1076	838.79	186.19	2503.7	1494.4	203.83	0.24697	0.28824	0.22633	0	1.306	1.1691	1.4589	2.1255	1.7209	2.6252	1.3843	1.2727	1.5057	6.5287e-11	0.98526	0.30229	0.046284	2	215658638	-	-	-	1	3	0.385	5.1326	0.233211	-0.347799
rs2734675	2	215658847	T	C	13643	0.99307	0.98606	454.82	2454.6	3393.6	0.013	454.82	2454.6	3393.6	0.013	217.68	860.75	1022.6	237.14	1593.8	2371.1	0.26687	0.30845	0.24608	0	0.58832	0.48081	0.71987	0.46981	0.38539	0.5727	0.73179	0.67407	0.79445	2.7217e-10	0.98424	-0.28531	0.045189	2	215658847	-	-	-	1	1	0.001	7.9645	0.308189	-0.165253
rs2734674	2	215658895	A	G	13644	0.9929	0.9858	454.74	2453.1	3395.1	0.012	454.74	2453.1	3395.1	0.012	217.63	859.33	1024	237.11	1593.8	2371.1	0.26675	0.30809	0.24608	0	0.58745	0.48009	0.71883	0.47056	0.38601	0.57362	0.73302	0.67519	0.7958	3.4772e-10	0.98382	-0.28365	0.045197	2	215658895	-	-	-	1	1	0.095	8.0441	0.258705	-0.188904
rs76931903	2	215659309	A	ATTC	13649	0.98037	0.96335	463.35	2520	3319.6	0.065	463.35	2520	3319.6	0.065	218.38	883.23	999.37	244.97	1636.8	2320.2	0.27342	0.31414	0.25306	0	0.60533	0.49564	0.73929	0.48317	0.39681	0.58832	0.73971	0.68173	0.80261	3.5321e-10	0.95984	-0.28638	0.04565	2	215659309	-	-	-	-	0	0.783	8.3126	0.138484	-0.473113
.	2	215659310	T	TTC	13650	0.97861	0.95949	467.54	2526.7	3308.7	0.081	467.54	2526.7	3308.7	0.081	219.05	885.15	996.77	248.49	1641.5	2311.9	0.27462	0.31491	0.25447	0	0.6117	0.50122	0.74653	0.48909	0.40194	0.59514	0.74254	0.6844	0.80561	5.1931e-10	0.95567	-0.28383	0.045683	2	215659310	-	-	-	1	0	0.635	8.2458	0.138484	-0.488601
.	2	215659311	T	TC	13651	0.97813	0.95867	469.58	2526.6	3306.7	0.082	469.58	2526.6	3306.7	0.082	219.62	884.95	996.4	249.96	1641.6	2310.3	0.27493	0.31514	0.25483	0	0.61352	0.50288	0.74849	0.49085	0.40352	0.59707	0.74318	0.68501	0.80629	5.8439e-10	0.95511	-0.28288	0.045665	2	215659311	-	-	-	1	0	0.478	5.3578	0.117235	-0.503621
rs34358404	2	215659454	C	T	13656	0.98263	0.96407	3663.2	2286.2	353.55	0.054	3663.2	2286.2	353.55	0.054	1110.5	819.38	171.11	2552.7	1466.8	182.44	0.23745	0.27644	0.21796	0	1.2841	1.1494	1.4345	2.1559	1.7299	2.6868	1.3708	1.2589	1.4927	3.2751e-10	0.96031	0.29951	0.047653	2	215659454	-	-	-	1	1	1.131	5.2199	0.195054	-0.185584
rs12473175	2	215659608	C	T	13658	0.96672	0.94038	3031.9	2695	575.91	0.158	3031.9	2695	575.91	0.158	938.24	921.01	241.69	2093.7	1774	334.22	0.30517	0.33423	0.29064	0	1.1585	1.0371	1.2942	1.6137	1.3444	1.9368	1.2253	1.1316	1.3267	2.8257e-06	0.93617	0.21018	0.04488	2	215659608	-	-	-	1	2	0.027	-	0.286133	-0.354015
rs6712055	2	215666904	T	C	13752	0.98695	0.97972	2880.8	2763	659.19	0.005	2880.8	2763	659.19	0.005	856.98	957.04	286.98	2023.8	1806	372.21	0.32377	0.36435	0.30347	0	1.2515	1.119	1.3997	1.8208	1.5309	2.1657	1.3156	1.2167	1.4226	1.5668e-09	0.97783	0.26017	0.043093	2	215666904	45	-	-	1	1	0.31	2.9746	0.0945819	-0.275896
rs34071070	2	215667788	C	CA	13763	0.98669	0.97913	2882	2762.5	658.43	0.022	2882	2762.5	658.43	0.022	857.31	957.28	286.4	2024.7	1805.2	372.03	0.32361	0.36413	0.30334	0	1.2524	1.1198	1.4006	1.8181	1.5284	2.1626	1.3151	1.2162	1.4221	1.6318e-09	0.97726	0.26	0.043113	2	215667788	30	-	-	-	0	2.52	3.6914	0.250653	-0.177832
rs6720708	2	215671317	A	G	13816	0.99675	0.99328	580.82	2654.6	3067.6	0.008	580.82	2654.6	3067.6	0.008	262.16	915.13	923.71	318.66	1739.4	2143.9	0.30273	0.34256	0.28281	0	0.63951	0.53311	0.76714	0.52373	0.43714	0.62747	0.75681	0.699	0.81939	9.5552e-09	0.99229	-0.24952	0.043482	2	215671317	-	-	-	1	3	0.011	15.139	0.279421	-0.241279
rs6749428	2	215671372	C	T	13817	0.99622	0.99283	817.97	2866.2	2618.9	0.009	817.97	2866.2	2618.9	0.009	331.12	966.43	803.44	486.85	1899.7	1815.4	0.35714	0.38759	0.34191	0	0.74799	0.63761	0.87747	0.65071	0.55314	0.76549	0.8209	0.76029	0.88634	4.0378e-05	0.99203	-0.17079	0.041603	2	215671372	-	-	-	1	2	0.011	15.399	0.314901	-0.150861
rs12478173	2	215671476	T	C	13818	0.99378	0.98961	2673.6	2880.3	749.07	0.026	2673.6	2880.3	749.07	0.026	1007.9	877.94	215.16	1665.7	2002.4	533.91	0.34733	0.31134	0.36533	0	0.72462	0.64822	0.81001	0.666	0.55821	0.79459	0.78543	0.72579	0.84996	4.1902e-06	0.98923	-0.19557	0.0425	2	215671476	-	-	-	1	2	3.312	12.595	0.286133	-0.101807
rs6753417	2	215672347	C	T	13833	0.9959	0.99317	2673.7	2879.8	749.39	0.02	2673.7	2879.8	749.39	0.02	1006.9	878.73	215.34	1666.8	2001.1	534.05	0.34735	0.31162	0.36521	0	0.72689	0.65026	0.81256	0.66748	0.55948	0.79633	0.78682	0.72709	0.85146	5.3225e-06	0.99302	-0.19304	0.042411	2	215672347	-	-	-	1	2	0.001	12.632	0.28844	-0.332324
rs11281926	2	215672461	T	TGAGGCTCA	13836	0.99769	0.9959	587.88	2670.2	3044.9	0.007	587.88	2670.2	3044.9	0.007	267.13	917.57	916.29	320.75	1752.6	2128.6	0.30509	0.34551	0.28488	0	0.62863	0.52459	0.75331	0.51686	0.43178	0.61872	0.75461	0.69709	0.81687	7.2925e-09	0.99532	-0.25079	0.043359	2	215672461	32	-	-	-	10	0.07	15.055	0.33465	-0.266419
rs6435862	2	215672546	G	T	13838	1	1	580	2656	3067	0	580	2656	3067	0	262	914	925	318	1742	2142	0.30271	0.34222	0.28296	0	0.63683	0.53082	0.76401	0.52414	0.43745	0.62801	0.75851	0.70057	0.82124	1.5181e-08	1	-0.24519	0.043324	2	215672546	50	-	-	1	14	0.02	15.046	0.343073	-0.204173
rs6757091	2	215672793	G	C	13840	0.99743	0.99583	1099.6	3060.3	2143.1	0.007	1099.6	3060.3	2143.1	0.007	454.75	995.27	650.97	644.84	2065.1	1492.1	0.41722	0.4533	0.39918	0	0.68343	0.59304	0.78759	0.61866	0.53181	0.71969	0.8013	0.74355	0.86353	2.564e-06	0.99566	-0.19065	0.040538	2	215672793	40	-	-	1	7	0.107	18.218	0.0800445	-0.220245
rs6756902	2	215672827	C	T	13842	0.99734	0.99566	1099.7	3060.5	2142.9	0.006	1099.7	3060.5	2142.9	0.006	454.78	995.29	650.93	644.89	2065.2	1491.9	0.41725	0.45332	0.39921	0	0.68341	0.59303	0.78757	0.61868	0.53183	0.71972	0.80132	0.74357	0.86355	2.5636e-06	0.99551	-0.19067	0.040542	2	215672827	29	-	-	1	7	0.497	18.018	0.244538	-0.297428
rs6757242	2	215673069	C	T	13845	0.99665	0.99423	2676.8	2877.8	748.39	0.013	2676.8	2877.8	748.39	0.013	1008.2	878.32	214.5	1668.6	1999.5	533.89	0.34703	0.31112	0.36498	0	0.727	0.65036	0.81266	0.66495	0.55726	0.79345	0.78577	0.7261	0.85035	4.821e-06	0.99429	-0.1938	0.042385	2	215673069	26	-	-	1	1	0.034	12.658	0.250653	-0.180728
rs11463562	2	215673218	G	GA	13848	0.99457	0.99011	665.61	2760.8	2876.6	0.013	665.61	2760.8	2876.6	0.013	302.49	933.02	865.48	363.11	1827.8	2011.1	0.32461	0.36602	0.3039	0	0.61277	0.51607	0.72759	0.51659	0.4349	0.61362	0.7562	0.69938	0.81763	8.5409e-09	0.98911	-0.24656	0.042824	2	215673218	63	-	-	-	10	0.884	20.295	0.286133	-0.363651
rs67056876	2	215673424	CAAG	C	13850	0.99539	0.99279	1101.3	3061.4	2140.3	0.007	1101.3	3061.4	2140.3	0.007	454.68	996.4	649.92	646.63	2065	1490.4	0.41758	0.45354	0.3996	0	0.68622	0.5955	0.79076	0.62018	0.53313	0.72146	0.80194	0.74415	0.86422	2.5951e-06	0.99254	-0.19084	0.040599	2	215673424	60	-	-	-	22	0.001	18.288	0.287474	-0.228626
rs6715570	2	215673440	T	C	13851	0.99805	0.99643	656	2741.7	2905.3	0.008	656	2741.7	2905.3	0.008	296.31	927.36	877.33	359.7	1814.3	2028	0.32157	0.36173	0.30149	0	0.62048	0.52195	0.73762	0.52517	0.44175	0.62434	0.7616	0.70425	0.82363	2.6309e-08	0.99707	-0.23762	0.042704	2	215673440	60	-	-	1	29	0.012	20.011	0.195054	-0.287921
rs12477063	2	215673664	C	T	13852	0.99635	0.99443	1102.1	3061.1	2139.8	0.007	1102.1	3061.1	2139.8	0.007	456.08	995.04	649.87	646.05	2066	1489.9	0.41769	0.45388	0.39959	0	0.68222	0.59207	0.78611	0.61787	0.53117	0.71872	0.80078	0.74307	0.86296	2.1302e-06	0.99453	-0.19225	0.040554	2	215673664	82	-	-	1	72	0.005	18.317	0.196021	-0.219822
rs17489231	2	215673739	T	G	13853	0.99652	0.99399	663.34	2751.8	2887.8	0.009	663.34	2751.8	2887.8	0.009	299.75	929.25	872	363.59	1822.6	2015.8	0.32354	0.36382	0.3034	0	0.61845	0.52067	0.73461	0.52472	0.44166	0.62339	0.76161	0.70434	0.82355	3.014e-08	0.99416	-0.23667	0.042715	2	215673739	187	-	-	1	145	0	19.891	0.195054	-0.117879
rs13021937	2	215673937	C	T	13857	0.99669	0.99408	654.7	2745.2	2903.1	0.012	654.7	2745.2	2903.1	0.012	295.77	929.22	876.01	358.93	1815.9	2027.1	0.32164	0.36191	0.3015	0	0.62098	0.52231	0.73829	0.52443	0.44107	0.62356	0.76102	0.70371	0.823	2.0624e-08	0.99458	-0.23986	0.042781	2	215673937	264	-	-	1	128	0.023	19.854	0.308189	-0.226666
[truncated: 1,115 more rows]
[truncated: 1,623 more columns]

## Sheet: SEs_BED
chr1	2120223	2145872	Second SE Wave Cluster
chr1	12654550	12665236	Second SE Wave Cluster
[truncated: 938 more rows]
