# Supplementary material for: Lineage specific transcription factor waves reprogram neuroblastoma from self-renewal to differentiation
Source: Nat Commun. 2024 Apr 23;15:3432. doi: 10.1038/s41467-024-47166-y (PMC11039666; doi:10.1038/s41467-024-47166-y)
Supplement: Supplementary file 6 — Supplementary Data 3 [file 41467_2024_47166_MOESM6_ESM.xlsx]

## Sheet: Lost
Supplementary Dataset 3: Pearson Correlation between SE signal and gene expression
	H3K27ac Chip signal				Mean expression (RNA seq, 3 replicates)
SE.TF	C_Day2	RA_Day2	RA_Day4	RA_Day8	C_Day2	RA_Day2	RA_Day4	RA_Day8	Pearson
EPAS1	468.943	284.944	113.053	89.8464	80.9585	113.563	106.068	94.3938	-0.489272
FOXO3	437.223	256.354	168.096	133.432	3199.28	3533.43	4577.16	3838.07	-0.760877
GATA3	463.897	375.001	136.455	80.2883	2252.69	1796.71	2043.3	1645.24	0.589492
GATA3	1104.77	380.243	181.61	254.629	2252.69	1796.71	2043.3	1645.24	0.718503
GLIS1	252.314	306.863	135.136	205.691	2.80432	6.45468	22.2566	24.2501	-0.783858
HAND1	1279.95	1447.11	652.775	497.023	982.082	1088.94	1044.23	1096.87	-0.310522
HAND2	3192.49	2953.31	1325.82	922.933	7807.77	7281.38	8854.23	7635.14	-0.456024
HES1	687.014	297.809	232.533	366.65	166.533	178.258	91.5806	46.7405	0.386505
HMBOX1	673.317	806.706	310.814	227.484	757.272	687.805	750.737	607.32	0.373537
ID2	2281.64	1256.99	2058.36	1213.88	4079.16	2801.29	1813.81	1473.73	0.540247
ISL1	483	357.371	107.45	91.7581	5145.66	4236.52	5078.68	5065.44	-0.260991
MEIS2	728.826	390.726	150.792	167.076	2593.2	3892.68	3069.18	2072.8	0.0664899
MYBL2	616.727	846.255	315.593	297.831	6606.59	2566.09	1873.48	1730.73	0.396756
MYCN	3272.15	1327.51	223.469	596.427	88248.8	9336.66	8863.08	14424.2	0.936903
MYCN	19479.3	14061.8	7080.49	13570.6	88248.8	9336.66	8863.08	14424.2	0.798306
MYCN	142383	112437	21822.1	64131.6	88248.8	9336.66	8863.08	14424.2	0.717672
MYT1L	1467.38	1349.43	575.813	526.844	2506.86	2344.76	3354.53	3915.16	-0.944968
MYT1L	1038.45	943.46	373.767	313.889	2506.86	2344.76	3354.53	3915.16	-0.950258
PAX3	1002.05	434.563	623.605	418.264	0	0	0	0	#DIV/0!
PROX1	1166.41	1328.94	547.302	419.028	1997.08	1738.14	2784.94	2896.45	-0.998634
RORB	786.137	407.88	112.559	123.109	1220	391.864	225.582	158.73	0.965874
SATB1	738.198	451.241	103	146.813	3649.19	5234.57	4327.58	2390.98	0.224446
SOX11	681.247	530.815	159.692	140.696	23274.9	18580.8	17324.8	11365.6	0.857644
SOX21	461.373	545.586	243.74	109.345	241.114	265.26	203.565	58.7603	0.914555
TBX2	521.929	698.541	124.589	101.316	652.754	1472.63	976.353	345.534	0.652919
TBX3	524.452	365.471	100.363	81.4353	13297.1	22322.9	22675.6	20757.7	-0.736685
TCF4	680.886	724.749	246.541	224.425	16896.3	18611.9	19307.4	17126	-0.163463
TCF4	777.847	650.892	279.502	245.453	16896.3	18611.9	19307.4	17126	-0.3019
TWIST1	437.944	376.431	203.858	123.491	2238.22	2326.85	1929.61	1347.06	0.911819
TWIST1	656.376	780.975	322.844	206.838	2238.22	2326.85	1929.61	1347.06	0.920735
TWIST1	962.396	896.763	383.326	248.129	2238.22	2326.85	1929.61	1347.06	0.90367

## Sheet: 1st Wave
	H3K27ac Chip signal				Mean expression (RNA seq, 3 replicates)
SE.TF	C_Day2	RA_Day2	RA_Day4	RA_Day8	C_Day2	RA_Day2	RA_Day4	RA_Day8	Pearson
BACH2	364.773	653.751	207.978	151.018	850.038	1475.04	2152.71	1619.63	-0.367875
CUX1	139.133	946.319	318.559	241.63	1864.19	1939.73	2220.03	1765.95	0.11281
ESRRG	315.752	667.093	285.929	162.488	1110.25	3334.91	4578.59	5197.35	-0.306667
ETS1	484.803	928.688	353.991	189.633	3068.08	6150.96	4556.15	2356.66	0.854012
HEY1	300.974	838.154	276.37	201.485	1074.15	4394.16	2412.75	1547.52	0.912165
HIF1A	561.218	1252.7	443.808	232.836	3876.79	6400.46	5109.12	3949.61	0.853111
HIVEP2	311.788	829.101	282.633	99.0222	776.106	1857.99	2000.69	1415.06	0.357756
MXI1	212.304	952.99	420.571	344.857	1396.45	914.013	905.964	845.633	-0.483034
NFIA	259.523	896.287	347.235	146.048	1346.64	2702.05	2562.16	1736.81	0.726448
NFIA	356.123	668.046	213.581	146.813	1346.64	2702.05	2562.16	1736.81	0.435716
PPARG	99.1232	681.387	190.345	68.8185	52.3655	680.672	529.542	370.372	0.741138
SMAD5	447.676	987.774	605.806	329.182	4030.11	4567.75	4675.19	4155.09	0.69906
SMAD9	354.681	712.36	241.103	176.634	4026.4	5197.43	4619.8	4148.99	0.782659
SNAI1	266.732	936.789	316.417	155.989	298.08	1576.02	439.126	209.559	0.997385
SOX4	749.011	1898.36	735.34	439.292	7612.02	18585.9	18743.4	14175.6	0.446042
TBX3	200.409	736.184	258.242	214.102	13297.1	22322.9	22675.6	20757.7	0.458601
TBX3	2288.12	3352.62	1124.76	649.953	13297.1	22322.9	22675.6	20757.7	-0.143447

## Sheet: 2nd Wave
5	H3K27ac Chip signal				Mean expression (RNA seq, 3 replicates)
SE.TF	C_Day2	RA_Day2	RA_Day4	RA_Day8	C_Day2	RA_Day2	RA_Day4	RA_Day8	Pearson
ARID3A	1325.73	1193.62	2797.65	3055.54	232.189	334.08	299.441	257.054	-0.154918
BCL11A	649.888	374.048	706.499	422.087	1266.87	1023.72	888.99	454.025	0.41953
CREB3L2	329.45	246.824	635.306	443.115	812.39	953.611	1243.82	1029.95	0.863169
DEAF1	577.438	549.398	1576.48	807.471	769.524	618.401	673.606	647.476	-0.0937192
EGR3	134.808	206.322	737.647	329.947	8.77527	53.4703	59.3369	32.9145	0.672067
ELF2	523.01	402.162	1275.88	767.327	822.662	823.997	785.317	706.203	-0.363935
ESRRG	317.555	425.51	624.429	347.916	1110.25	3334.91	4578.59	5197.35	0.454937
FOXC1	427.131	406.45	879.87	649.953	1369.98	3932.93	2467.89	1280.34	-0.194872
GATA2	2938.01	2010.81	4592.49	4907.53	5398.58	8139.65	9377	9449.15	0.609994
GATA3	3333.78	2393.91	4634.35	2984.81	2252.69	1796.71	2043.3	1645.24	0.487654
GATA6	484.442	719.031	1211.28	327.653	97.0586	439.11	196.181	50.5265	0.400144
HES1	664.666	418.839	992.923	398.383	166.533	178.258	91.5806	46.7405	-0.0768895
ID3	945.095	916.299	1174.86	640.012	1069.73	1464.95	791.486	577.277	0.258594
ID4	156.074	139.613	425.68	188.104	322.19	352.55	970.121	1714.32	0.270821
KLF12	655.655	905.34	2339.84	1200.5	2062.84	3910.9	3845.75	2914.77	0.589348
KLF16	923.468	787.169	1763.69	1390.9	455.801	242.64	229.702	226.276	-0.482901
MEF2D	575.636	693.3	1534.95	986.399	212.66	308.302	411.96	381.9	0.871315
MTA1	1269.5	733.802	1986.5	1931.89	1299.08	1014.67	930.867	942.526	-0.439073
MTA2	494.535	473.636	1133.83	579.987	2898.47	2579.98	2291.91	1880.44	-0.311259
MZF1	435.421	337.358	1669.59	1044.51	205.571	238.543	279.963	303.407	0.728865
NFIA	167.608	187.739	596.578	490.141	1346.64	2702.05	2562.16	1736.81	0.244939
NFIB	1487.93	1508.58	3105.01	1900.92	4541.42	5253.07	5906.44	5047.27	0.858599
NR2F6	509.674	576.559	1504.3	1005.13	742.958	953.866	941.689	787.021	0.385906
PHOX2A	417.759	364.042	1147.01	903.052	1266.51	3754.68	4528.49	3658.74	0.648013
RARA	938.607	1450.45	2967.56	1781.64	374.642	2032.44	1457.23	906.381	0.393386
RELA	361.169	378.813	983.694	558.577	440.539	490.923	519.221	428.26	0.61995
RFX1	400.818	447.905	938.374	713.801	116.028	139.729	146.641	121.981	0.545179
RXRA	791.904	342.123	1113.23	1200.12	431.842	306.528	417.439	430.546	0.867784
SATB1	822.903	893.428	1389.93	784.149	3649.19	5234.57	4327.58	2390.98	0.389695
SMAD7	1852.34	1787.81	3750.2	2108.14	499.585	644.926	537.72	380.885	-0.00395323
SMAD9	692.421	664.234	883.825	529.52	4026.4	5197.43	4619.8	4148.99	0.259518
SNAI2	614.924	547.969	1180.14	622.426	361.786	291.583	183.224	139.656	-0.429087
SNAI2	1168.93	527.48	971.663	767.709	361.786	291.583	183.224	139.656	0.280337
SOX11	594.739	457.911	1189.36	863.29	23274.9	18580.8	17324.8	11365.6	-0.421025
SOX4	1336.9	1381.36	3871.16	3008.14	7612.02	18585.9	18743.4	14175.6	0.469051
TBX3	5913.51	6099.61	9993.5	5972.3	13297.1	22322.9	22675.6	20757.7	0.471178
TCF12	273.941	258.737	630.691	291.332	3126.58	3544.68	2908.88	2273.15	-0.141757
TFAP4	643.039	469.347	1464.25	955.431	511.741	201.503	193.398	188.154	-0.385286
TSHZ3	484.803	914.393	2405.26	1264.35	578.924	2470.86	2139.72	1195.86	0.517116
TWIST1	962.036	798.605	1669.59	1145.83	2238.22	2326.85	1929.61	1347.06	-0.387073
UBTF	1511.72	1773.51	4724.99	2659.07	3130.39	2779.48	2481.4	1897.32	-0.443142
ZBED5	47.9396	224.429	667.936	219.455	1057.56	2012.06	1607.94	1318.15	0.390677
ZBTB45	363.692	285.42	675.682	449.232	231.311	252.871	245.345	234.362	-0.0262837
ZNF24	176.98	166.773	530.328	335.299	3549.1	3977.64	3577.91	3097.57	-0.360967
ZNF292	526.254	426.463	1543.36	849.144	4031.2	4419.68	4416.09	4170.8	0.395357
ZNF48	595.1	644.697	1133.33	674.039	1020.57	1130.87	1129.78	923.17	0.484304
ZNF536	515.441	364.995	980.233	934.403	1453.15	1864.12	2723.99	2783.67	0.890467
ZNF557	286.196	240.63	695.458	443.115	665.271	722.117	737.904	755.083	0.528906
ZNF92	251.953	202.034	468.033	435.086	837.88	678.035	588.197	551.142	-0.745617

## Sheet: 3rd Wave
	H3K27ac Chip signal				Mean expression (RNA seq, 3 replicates)
SE.TF	C_Day2	RA_Day2	RA_Day4	RA_Day8	C_Day2	RA_Day2	RA_Day4	RA_Day8	Pearson
CEBPG	515.441	1002.54	597.896	1480.36	2323.9	1575.69	1899.54	1753.31	-0.664238
CEBPG	1434.22	1001.12	1118.34	1943.74	2323.9	1575.69	1899.54	1753.31	0.156129
EVX2	215.187	210.134	437.216	594.133	35.0826	102.349	109.177	156.347	0.822019
FOXK2	707.199	661.851	556.037	996.722	3492.34	2572.71	2858.46	2838.36	-0.00221491
GLIS1	506.429	379.29	509.233	1112.18	2.80432	6.45468	22.2566	24.2501	0.671501
KLF13	392.888	210.611	200.233	398.383	2021.21	1801.38	2015.2	1525.15	-0.365208
KLF9	413.794	140.566	383.161	392.648	187.489	78.5067	89.2002	124.536	0.641386
MTA1	356.844	259.213	349.871	765.415	1299.08	1014.67	930.867	942.526	-0.330822
MYT1L	1231.65	1103.09	496.544	1262.06	2506.86	2344.76	3354.53	3915.16	-0.155675
NFATC1	337.019	287.803	188.202	818.558	0	0.498847	0.524813	0.230695	-0.38571
NFATC1	372.343	376.907	189.85	800.207	0	0.498847	0.524813	0.230695	-0.380531
RXRA	1023.67	500.319	844.767	2255.34	939.101	1187.86	1210.88	1034.58	-0.482213
TFDP1	449.479	399.779	219.679	784.914	431.842	306.528	417.439	430.546	0.259075
WHSC1	351.076	304.48	432.107	703.096	2181.65	1182.27	1199.96	1231.19	-0.322511
ZFPM1	488.768	200.128	475.284	557.813	180.076	168.947	153.039	125.075	-0.499932

## Sheet: All_Clusters_Cov
Gene	EtOH (2D)	2D	4D	8D	Cluster
RORB	1.61884	0.265533	-0.791052	-0.753307	Lost
GATA3	1.31511	0.822933	-0.497784	-0.808752	Lost
GATA3	1.75002	-0.19434	-0.727397	-0.531441	Lost
MYCN	1.61664	-0.0362524	-0.974658	-0.657653	Lost
SOX11	1.35237	0.71948	-0.841883	-0.921802	Lost
SOX21	0.832431	1.24802	-0.241582	-0.904817	Lost
TWIST1	1.27464	0.804625	-0.513988	-1.12806	Lost
MYCN	0.596435	-0.246393	-1.33251	-0.322812	Lost
TWIST1	0.799856	1.3084	-0.561444	-1.03492	Lost
MYCN	0.789226	0.246689	-1.395	-0.62847	Lost
TWIST1	1.15227	0.944838	-0.677879	-1.10517	Lost
ID2	1.21043	-0.407017	0.857978	-0.475068	Lost
TBX2	0.736002	1.3877	-0.730185	-0.816063	Lost
NFIA	-0.356414	1.73266	-0.0686509	-0.7287	FW
TBX3	-0.700058	1.70359	-0.440602	-0.638627	FW
PPARG	-0.562943	1.75514	-0.199775	-0.683591	FW
SMAD9	0.0505209	1.70707	-0.475501	-0.774081	FW
HEY1	-0.346662	1.75725	-0.443026	-0.736319	FW
SNAI1	-0.286767	1.74039	-0.136453	-0.621804	FW
ETS1	0.0316166	1.63997	-0.442361	-1.03789	FW
SOX4	-0.263643	1.74581	-0.287544	-0.805138	FW
SMAD5	-0.494384	1.64537	0.132094	-0.963832	FW
HIF1A	-0.0654954	1.70468	-0.366062	-0.906145	FW
CREB3L2	-0.475972	-1.0314	1.58004	0.2881	SW
EGR3	-0.738029	-0.44779	1.70859	0.0539423	SW
PHOX2A	-0.718315	-0.874795	1.40602	0.695361	SW
RFX1	-0.919499	-0.706939	1.50713	0.493364	SW
KLF12	-0.773696	-0.40555	1.70954	0.029646	SW
RELA	-0.67499	-0.607477	1.70703	0.0803686	SW
ZNF557	-0.462718	-0.693194	1.60736	0.33099	SW
MEF2D	-0.786589	-0.488764	1.64157	0.253111	SW
ZNF48	-0.473931	-0.271012	1.72815	-0.150964	SW
TSHZ3	-1.04785	-0.44808	1.63338	0.0405087	SW
RXRA	-0.0170801	-1.24834	0.862537	1.10039	SW
ZNF536	-0.735438	-1.30131	1.01279	0.840408	SW
MZF1	-0.854913	-1.0376	1.44425	0.279773	SW
GATA3	0.300008	-0.542766	1.46622	-0.0129106	SW
TBX3	-0.173146	-0.092502	1.59487	-0.14767	SW
SOX4	-0.722117	-0.684476	1.42349	0.692824	SW
NFIB	-0.541358	-0.512502	1.71834	0.0357509	SW
GATA2	-0.571179	-1.35075	0.819883	1.08476	SW
EVX2	-1.02591	-1.05412	0.213342	1.08917	TW
KLF9	0.502362	-1.76326	0.248352	0.327018	TW

## Sheet: All_Clusters_Log2RNA
Gene	EtOH (2D)	2D	4D	8D	Cluster
GATA3	11.1374	10.8111	10.9967	10.6841	Lost
ID2	11.9941	11.4519	10.8248	10.5253	Lost
MYCN	16.4293	13.1887	13.1136	13.8162	Lost
RORB	10.2527	8.61421	7.81751	7.31043	Lost
SOX11	14.5065	14.1815	14.0806	13.4724	Lost
SOX21	7.91357	8.05126	7.66935	5.87677	Lost
TBX2	9.35039	10.5242	9.93126	8.43268	Lost
TWIST1	11.1281	11.1842	10.9141	10.3956	Lost
ETS1	11.5831	12.5866	12.1536	11.2025	FW
HEY1	10.069	12.1014	11.2365	10.5957	FW
HIF1A	11.9206	12.644	12.3189	11.9475	FW
NFIA	10.3951	11.3998	11.3231	10.7622	FW
PPARG	5.71055	9.41082	9.0486	8.53283	FW
SMAD5	11.9766	12.1573	12.1908	12.0207	FW
SMAD9	11.9753	12.3436	12.1736	12.0185	FW
SNAI1	8.21955	10.6221	8.77849	7.71121	FW
TBX3	13.6988	14.4462	14.4689	14.3414	FW
CREB3L2	9.66603	9.89726	10.2806	10.0084	SW
EGR3	3.13344	5.74066	5.89086	5.04065	SW
GATA2	12.3984	12.9908	13.1949	13.206	SW
GATA3	11.1374	10.8111	10.9967	10.6841	SW
KLF12	11.0104	11.9333	11.9091	11.5092	SW
MEF2D	7.73241	8.2682	8.68636	8.57705	SW
MZF1	7.68349	7.89811	8.12909	8.24511	SW
NFIB	12.1489	12.3589	12.5281	12.3013	SW
PHOX2A	10.3066	11.8745	12.1448	11.8371	SW
RELA	8.78313	8.93935	9.02021	8.74234	SW
RFX1	6.85833	7.12649	7.19614	6.93052	SW
RXRA	8.75436	8.25987	8.70542	8.75002	SW
SOX4	12.8941	14.1819	14.1941	13.7911	SW
TBX3	13.6988	14.4462	14.4689	14.3414	SW
TSHZ3	9.17723	11.2708	11.0632	10.2238	SW
ZNF48	9.99516	10.1432	10.1418	9.85045	SW
ZNF536	10.505	10.8643	11.4115	11.4428	SW
ZNF557	9.3778	9.49609	9.52729	9.56049	SW
EVX2	5.13268	6.67735	6.77053	7.2886	TW
GLIS1	1.48765	2.69034	4.47616	4.59992	TW
KLF9	7.55066	6.29474	6.47898	6.96041	TW
