# Supplementary material for: Lineage specific transcription factor waves reprogram neuroblastoma from self-renewal to differentiation
Source: Nat Commun. 2024 Apr 23;15:3432. doi: 10.1038/s41467-024-47166-y (PMC11039666; doi:10.1038/s41467-024-47166-y)
Supplement: Supplementary file 8 — Supplementary Data 5 [file 41467_2024_47166_MOESM8_ESM.xlsx]

## Sheet: heatmap
Supplementary Dataset 5
#chrom	start	end	name	score	strand	thickStart	thickEnd	itemRGB	blockCount	blockSizes	blockStart	deepTools_group
chr2	29740856	29741056	chr2:29740856-29741056	.	.	29740856	29741056	0	1	200	29740854	SOX4_RA.up.noMYCN.100.bed
chr5	111093174	111093374	chr5:111093174-111093374	.	.	111093174	111093374	0	1	200	111093173	SOX4_RA.up.noMYCN.100.bed
chr2	216979804	216980004	chr2:216979804-216980004	.	.	216979804	216980004	0	1	200	216979802	SOX4_RA.up.noMYCN.100.bed
chr2	136783071	136783271	chr2:136783071-136783271	.	.	136783071	136783271	0	1	200	136783070	SOX4_RA.up.noMYCN.100.bed
chr1	153853902	153854102	chr1:153853902-153854102	.	.	153853902	153854102	0	1	200	153853901	SOX4_RA.up.noMYCN.100.bed
chr19	38494904	38495104	chr19:38494904-38495104	.	.	38494904	38495104	0	1	200	38494901	SOX4_RA.up.noMYCN.100.bed
chr8	54570194	54570394	chr8:54570194-54570394	.	.	54570194	54570394	0	1	200	54570189	SOX4_RA.up.noMYCN.100.bed
chr3	48701249	48701449	chr3:48701249-48701449	.	.	48701249	48701449	0	1	200	48701245	SOX4_RA.up.noMYCN.100.bed
chr3	42084706	42084906	chr3:42084706-42084906	.	.	42084706	42084906	0	1	200	42084702	SOX4_RA.up.noMYCN.100.bed
chr5	124084008	124084208	chr5:124084008-124084208	.	.	124084008	124084208	0	1	200	124084007	SOX4_RA.up.noMYCN.100.bed
chr22	23863742	23863942	chr22:23863742-23863942	.	.	23863742	23863942	0	1	200	23863740	SOX4_RA.up.noMYCN.100.bed
chr5	140419998	140420198	chr5:140419998-140420198	.	.	140419998	140420198	0	1	200	140419997	SOX4_RA.up.noMYCN.100.bed
chr17	75447587	75447787	chr17:75447587-75447787	.	.	75447587	75447787	0	1	200	75447580	SOX4_RA.up.noMYCN.100.bed
chr17	7747091	7747291	chr17:7747091-7747291	.	.	7747091	7747291	0	1	200	7747084	SOX4_RA.up.noMYCN.100.bed
chr6	64527186	64527386	chr6:64527186-64527386	.	.	64527186	64527386	0	1	200	64527180	SOX4_RA.up.noMYCN.100.bed
chr19	47142363	47142563	chr19:47142363-47142563	.	.	47142363	47142563	0	1	200	47142359	SOX4_RA.up.noMYCN.100.bed
chr1	159111891	159112091	chr1:159111891-159112091	.	.	159111891	159112091	0	1	200	159111890	SOX4_RA.up.noMYCN.100.bed
chr19	13958031	13958231	chr19:13958031-13958231	.	.	13958031	13958231	0	1	200	13958030	SOX4_RA.up.noMYCN.100.bed
chr19	17873307	17873507	chr19:17873307-17873507	.	.	17873307	17873507	0	1	200	17873306	SOX4_RA.up.noMYCN.100.bed
chr10	80981164	80981364	chr10:80981164-80981364	.	.	80981164	80981364	0	1	200	80981156	SOX4_RA.up.noMYCN.100.bed
chr13	113656353	113656553	chr13:113656353-113656553	.	.	113656353	113656553	0	1	200	113656352	SOX4_RA.up.noMYCN.100.bed
chr17	46081309	46081509	chr17:46081309-46081509	.	.	46081309	46081509	0	1	200	46081305	SOX4_RA.up.noMYCN.100.bed
chr1	68112194	68112394	chr1:68112194-68112394	.	.	68112194	68112394	0	1	200	68112188	SOX4_RA.up.noMYCN.100.bed
chr16	30406110	30406310	chr16:30406110-30406310	.	.	30406110	30406310	0	1	200	30406107	SOX4_RA.up.noMYCN.100.bed
chr2	62081991	62082191	chr2:62081991-62082191	.	.	62081991	62082191	0	1	200	62081985	SOX4_RA.up.noMYCN.100.bed
chr2	48338809	48339009	chr2:48338809-48339009	.	.	48338809	48339009	0	1	200	48338805	SOX4_RA.up.noMYCN.100.bed
chr17	48229378	48229578	chr17:48229378-48229578	.	.	48229378	48229578	0	1	200	48229374	SOX4_RA.up.noMYCN.100.bed
chr13	45009729	45009929	chr13:45009729-45009929	.	.	45009729	45009929	0	1	200	45009725	SOX4_RA.up.noMYCN.100.bed
chr20	35090014	35090214	chr20:35090014-35090214	.	.	35090014	35090214	0	1	200	35090011	SOX4_RA.up.noMYCN.100.bed
chr8	29210530	29210730	chr8:29210530-29210730	.	.	29210530	29210730	0	1	200	29210528	SOX4_RA.up.noMYCN.100.bed
chr2	12582568	12582768	chr2:12582568-12582768	.	.	12582568	12582768	0	1	200	12582567	SOX4_RA.up.noMYCN.100.bed
chr3	132123699	132123899	chr3:132123699-132123899	.	.	132123699	132123899	0	1	200	132123698	SOX4_RA.up.noMYCN.100.bed
chr2	210526936	210527136	chr2:210526936-210527136	.	.	210526936	210527136	0	1	200	210526934	SOX4_RA.up.noMYCN.100.bed
chr19	49127138	49127338	chr19:49127138-49127338	.	.	49127138	49127338	0	1	200	49127134	SOX4_RA.up.noMYCN.100.bed
chr7	63386263	63386463	chr7:63386263-63386463	.	.	63386263	63386463	0	1	200	63386257	SOX4_RA.up.noMYCN.100.bed
chr17	27375917	27376117	chr17:27375917-27376117	.	.	27375917	27376117	0	1	200	27375915	SOX4_RA.up.noMYCN.100.bed
chr17	49123916	49124116	chr17:49123916-49124116	.	.	49123916	49124116	0	1	200	49123912	SOX4_RA.up.noMYCN.100.bed
chr2	42423821	42424021	chr2:42423821-42424021	.	.	42423821	42424021	0	1	200	42423817	SOX4_RA.up.noMYCN.100.bed
chr19	31182702	31182902	chr19:31182702-31182902	.	.	31182702	31182902	0	1	200	31182699	SOX4_RA.up.noMYCN.100.bed
chr11	57546289	57546489	chr11:57546289-57546489	.	.	57546289	57546489	0	1	200	57546284	SOX4_RA.up.noMYCN.100.bed
chr5	36046102	36046302	chr5:36046102-36046302	.	.	36046102	36046302	0	1	200	36046099	SOX4_RA.up.noMYCN.100.bed
chr11	121593299	121593499	chr11:121593299-121593499	.	.	121593299	121593499	0	1	200	121593298	SOX4_RA.up.noMYCN.100.bed
chr3	11684675	11684875	chr3:11684675-11684875	.	.	11684675	11684875	0	1	200	11684674	SOX4_RA.up.noMYCN.100.bed
chr6	16804087	16804287	chr6:16804087-16804287	.	.	16804087	16804287	0	1	200	16804086	SOX4_RA.up.noMYCN.100.bed
chr13	37489811	37490011	chr13:37489811-37490011	.	.	37489811	37490011	0	1	200	37489808	SOX4_RA.up.noMYCN.100.bed
chr4	174369650	174369850	chr4:174369650-174369850	.	.	174369650	174369850	0	1	200	174369649	SOX4_RA.up.noMYCN.100.bed
chr17	36571576	36571776	chr17:36571576-36571776	.	.	36571576	36571776	0	1	200	36571573	SOX4_RA.up.noMYCN.100.bed
chr17	76713413	76713613	chr17:76713413-76713613	.	.	76713413	76713613	0	1	200	76713406	SOX4_RA.up.noMYCN.100.bed
chr12	119212372	119212572	chr12:119212372-119212572	.	.	119212372	119212572	0	1	200	119212371	SOX4_RA.up.noMYCN.100.bed
chr5	14250145	14250345	chr5:14250145-14250345	.	.	14250145	14250345	0	1	200	14250144	SOX4_RA.up.noMYCN.100.bed
chr2	43572238	43572438	chr2:43572238-43572438	.	.	43572238	43572438	0	1	200	43572234	SOX4_RA.up.noMYCN.100.bed
chr2	29485526	29485726	chr2:29485526-29485726	.	.	29485526	29485726	0	1	200	29485524	SOX4_RA.up.noMYCN.100.bed
chr12	49626843	49627043	chr12:49626843-49627043	.	.	49626843	49627043	0	1	200	49626839	SOX4_RA.up.noMYCN.100.bed
chr12	54753201	54753401	chr12:54753201-54753401	.	.	54753201	54753401	0	1	200	54753196	SOX4_RA.up.noMYCN.100.bed
chr17	27139554	27139754	chr17:27139554-27139754	.	.	27139554	27139754	0	1	200	27139552	SOX4_RA.up.noMYCN.100.bed
chr11	46143800	46144000	chr11:46143800-46144000	.	.	46143800	46144000	0	1	200	46143796	SOX4_RA.up.noMYCN.100.bed
chr7	79240236	79240436	chr7:79240236-79240436	.	.	79240236	79240436	0	1	200	79240229	SOX4_RA.up.noMYCN.100.bed
chr8	29743029	29743229	chr8:29743029-29743229	.	.	29743029	29743229	0	1	200	29743027	SOX4_RA.up.noMYCN.100.bed
chr22	36232369	36232569	chr22:36232369-36232569	.	.	36232369	36232569	0	1	200	36232366	SOX4_RA.up.noMYCN.100.bed
chr5	122786058	122786258	chr5:122786058-122786258	.	.	122786058	122786258	0	1	200	122786057	SOX4_RA.up.noMYCN.100.bed
chr20	31072242	31072442	chr20:31072242-31072442	.	.	31072242	31072442	0	1	200	31072239	SOX4_RA.up.noMYCN.100.bed
chr19	42772799	42772999	chr19:42772799-42772999	.	.	42772799	42772999	0	1	200	42772795	SOX4_RA.up.noMYCN.100.bed
chr4	140925650	140925850	chr4:140925650-140925850	.	.	140925650	140925850	0	1	200	140925649	SOX4_RA.up.noMYCN.100.bed
chr5	124746761	124746961	chr5:124746761-124746961	.	.	124746761	124746961	0	1	200	124746760	SOX4_RA.up.noMYCN.100.bed
chr13	52360683	52360883	chr13:52360683-52360883	.	.	52360683	52360883	0	1	200	52360678	SOX4_RA.up.noMYCN.100.bed
chr19	58609803	58610003	chr19:58609803-58610003	.	.	58609803	58610003	0	1	200	58609798	SOX4_RA.up.noMYCN.100.bed
chr6	12749821	12750021	chr6:12749821-12750021	.	.	12749821	12750021	0	1	200	12749820	SOX4_RA.up.noMYCN.100.bed
chr6	24721317	24721517	chr6:24721317-24721517	.	.	24721317	24721517	0	1	200	24721315	SOX4_RA.up.noMYCN.100.bed
chr13	95512537	95512737	chr13:95512537-95512737	.	.	95512537	95512737	0	1	200	95512528	SOX4_RA.up.noMYCN.100.bed
chr3	115503633	115503833	chr3:115503633-115503833	.	.	115503633	115503833	0	1	200	115503632	SOX4_RA.up.noMYCN.100.bed
chr2	11623325	11623525	chr2:11623325-11623525	.	.	11623325	11623525	0	1	200	11623324	SOX4_RA.up.noMYCN.100.bed
chr20	58179915	58180115	chr20:58179915-58180115	.	.	58179915	58180115	0	1	200	58179910	SOX4_RA.up.noMYCN.100.bed
chr4	141159054	141159254	chr4:141159054-141159254	.	.	141159054	141159254	0	1	200	141159053	SOX4_RA.up.noMYCN.100.bed
chr10	76178798	76178998	chr10:76178798-76178998	.	.	76178798	76178998	0	1	200	76178791	SOX4_RA.up.noMYCN.100.bed
chr17	48238977	48239177	chr17:48238977-48239177	.	.	48238977	48239177	0	1	200	48238973	SOX4_RA.up.noMYCN.100.bed
chr8	10191836	10192036	chr8:10191836-10192036	.	.	10191836	10192036	0	1	200	10191835	SOX4_RA.up.noMYCN.100.bed
chr1	16161119	16161319	chr1:16161119-16161319	.	.	16161119	16161319	0	1	200	16161118	SOX4_RA.up.noMYCN.100.bed
chr22	27044359	27044559	chr22:27044359-27044559	.	.	27044359	27044559	0	1	200	27044357	SOX4_RA.up.noMYCN.100.bed
chr11	121526039	121526239	chr11:121526039-121526239	.	.	121526039	121526239	0	1	200	121526038	SOX4_RA.up.noMYCN.100.bed
chr22	38712639	38712839	chr22:38712639-38712839	.	.	38712639	38712839	0	1	200	38712636	SOX4_RA.up.noMYCN.100.bed
chr7	148680550	148680750	chr7:148680550-148680750	.	.	148680550	148680750	0	1	200	148680549	SOX4_RA.up.noMYCN.100.bed
chr5	51856291	51856491	chr5:51856291-51856491	.	.	51856291	51856491	0	1	200	51856286	SOX4_RA.up.noMYCN.100.bed
chr17	30846475	30846675	chr17:30846475-30846675	.	.	30846475	30846675	0	1	200	30846472	SOX4_RA.up.noMYCN.100.bed
chr6	48078984	48079184	chr6:48078984-48079184	.	.	48078984	48079184	0	1	200	48078980	SOX4_RA.up.noMYCN.100.bed
chr1	66960016	66960216	chr1:66960016-66960216	.	.	66960016	66960216	0	1	200	66960010	SOX4_RA.up.noMYCN.100.bed
chr1	147071767	147071967	chr1:147071767-147071967	.	.	147071767	147071967	0	1	200	147071766	SOX4_RA.up.noMYCN.100.bed
chr2	6664985	6665185	chr2:6664985-6665185	.	.	6664985	6665185	0	1	200	6664979	SOX4_RA.up.noMYCN.100.bed
chr1	70035676	70035876	chr1:70035676-70035876	.	.	70035676	70035876	0	1	200	70035669	SOX4_RA.up.noMYCN.100.bed
chr20	48317286	48317486	chr20:48317286-48317486	.	.	48317286	48317486	0	1	200	48317282	SOX4_RA.up.noMYCN.100.bed
chr3	139259830	139260030	chr3:139259830-139260030	.	.	139259830	139260030	0	1	200	139259829	SOX4_RA.up.noMYCN.100.bed
chr12	94178112	94178312	chr12:94178112-94178312	.	.	94178112	94178312	0	1	200	94178103	SOX4_RA.up.noMYCN.100.bed
chr8	101322497	101322697	chr8:101322497-101322697	.	.	101322497	101322697	0	1	200	101322496	SOX4_RA.up.noMYCN.100.bed
chr17	55740309	55740509	chr17:55740309-55740509	.	.	55740309	55740509	0	1	200	55740304	SOX4_RA.up.noMYCN.100.bed
chr4	2537056	2537256	chr4:2537056-2537256	.	.	2537056	2537256	0	1	200	2537054	SOX4_RA.up.noMYCN.100.bed
chr1	113690051	113690251	chr1:113690051-113690251	.	.	113690051	113690251	0	1	200	113690050	SOX4_RA.up.noMYCN.100.bed
chr10	70360069	70360269	chr10:70360069-70360269	.	.	70360069	70360269	0	1	200	70360062	SOX4_RA.up.noMYCN.100.bed
chr3	115377328	115377528	chr3:115377328-115377528	.	.	115377328	115377528	0	1	200	115377327	SOX4_RA.up.noMYCN.100.bed
chr11	71752007	71752207	chr11:71752007-71752207	.	.	71752007	71752207	0	1	200	71752000	SOX4_RA.up.noMYCN.100.bed
chr7	138620152	138620352	chr7:138620152-138620352	.	.	138620152	138620352	0	1	200	138620151	SOX4_RA.up.noMYCN.100.bed
chr17	66508208	66508408	chr17:66508208-66508408	.	.	66508208	66508408	0	1	200	66508202	SOX4_RA.up.noMYCN.100.bed
chr12	53784630	53784830	chr12:53784630-53784830	.	.	53784630	53784830	0	1	200	53784625	SOX4_RA.up.noMYCN.100.bed
chr1	171868104	171868304	chr1:171868104-171868304	.	.	171868104	171868304	0	1	200	171868103	SOX4_RA.up.noMYCN.100.bed
chr6	42750163	42750363	chr6:42750163-42750363	.	.	42750163	42750363	0	1	200	42750159	SOX4_RA.up.noMYCN.100.bed
chr19	22018705	22018905	chr19:22018705-22018905	.	.	22018705	22018905	0	1	200	22018703	SOX4_RA.up.noMYCN.100.bed
chr2	7471297	7471497	chr2:7471297-7471497	.	.	7471297	7471497	0	1	200	7471290	SOX4_RA.up.noMYCN.100.bed
chr13	51820627	51820827	chr13:51820627-51820827	.	.	51820627	51820827	0	1	200	51820622	SOX4_RA.up.noMYCN.100.bed
chr2	158694165	158694365	chr2:158694165-158694365	.	.	158694165	158694365	0	1	200	158694164	SOX4_RA.up.noMYCN.100.bed
chr2	29496820	29497020	chr2:29496820-29497020	.	.	29496820	29497020	0	1	200	29496818	SOX4_RA.up.noMYCN.100.bed
chr8	66754776	66754976	chr8:66754776-66754976	.	.	66754776	66754976	0	1	200	66754770	SOX4_RA.up.noMYCN.100.bed
chr2	210444149	210444349	chr2:210444149-210444349	.	.	210444149	210444349	0	1	200	210444147	SOX4_RA.up.noMYCN.100.bed
chr12	6722758	6722958	chr12:6722758-6722958	.	.	6722758	6722958	0	1	200	6722752	SOX4_RA.up.noMYCN.100.bed
chr5	141443772	141443972	chr5:141443772-141443972	.	.	141443772	141443972	0	1	200	141443771	SOX4_RA.up.noMYCN.100.bed
chr17	80452197	80452397	chr17:80452197-80452397	.	.	80452197	80452397	0	1	200	80452189	SOX4_RA.up.noMYCN.100.bed
chr6	37533489	37533689	chr6:37533489-37533689	.	.	37533489	37533689	0	1	200	37533486	SOX4_RA.up.noMYCN.100.bed
chr8	135469606	135469806	chr8:135469606-135469806	.	.	135469606	135469806	0	1	200	135469605	SOX4_RA.up.noMYCN.100.bed
chr1	7728434	7728634	chr1:7728434-7728634	.	.	7728434	7728634	0	1	200	7728427	SOX4_RA.up.noMYCN.100.bed
chr1	61401639	61401839	chr1:61401639-61401839	.	.	61401639	61401839	0	1	200	61401633	SOX4_RA.up.noMYCN.100.bed
chr16	72232776	72232976	chr16:72232776-72232976	.	.	72232776	72232976	0	1	200	72232769	SOX4_RA.up.noMYCN.100.bed
chr2	7474047	7474247	chr2:7474047-7474247	.	.	7474047	7474247	0	1	200	7474040	SOX4_RA.up.noMYCN.100.bed
chr2	39348296	39348496	chr2:39348296-39348496	.	.	39348296	39348496	0	1	200	39348293	SOX4_RA.up.noMYCN.100.bed
chr3	139252667	139252867	chr3:139252667-139252867	.	.	139252667	139252867	0	1	200	139252666	SOX4_RA.up.noMYCN.100.bed
chr9	14096382	14096582	chr9:14096382-14096582	.	.	14096382	14096582	0	1	200	14096381	SOX4_RA.up.noMYCN.100.bed
chr10	100068920	100069120	chr10:100068920-100069120	.	.	100068920	100069120	0	1	200	100068919	SOX4_RA.up.noMYCN.100.bed
chr8	27338288	27338488	chr8:27338288-27338488	.	.	27338288	27338488	0	1	200	27338286	SOX4_RA.up.noMYCN.100.bed
chr2	7152141	7152341	chr2:7152141-7152341	.	.	7152141	7152341	0	1	200	7152134	SOX4_RA.up.noMYCN.100.bed
chr5	138629927	138630127	chr5:138629927-138630127	.	.	138629927	138630127	0	1	200	138629926	SOX4_RA.up.noMYCN.100.bed
chr2	38770007	38770207	chr2:38770007-38770207	.	.	38770007	38770207	0	1	200	38770004	SOX4_RA.up.noMYCN.100.bed
chr19	8590815	8591015	chr19:8590815-8591015	.	.	8590815	8591015	0	1	200	8590807	SOX4_RA.up.noMYCN.100.bed
chr8	26435900	26436100	chr8:26435900-26436100	.	.	26435900	26436100	0	1	200	26435898	SOX4_RA.up.noMYCN.100.bed
chr17	57624636	57624836	chr17:57624636-57624836	.	.	57624636	57624836	0	1	200	57624631	SOX4_RA.up.noMYCN.100.bed
chr1	62737331	62737531	chr1:62737331-62737531	.	.	62737331	62737531	0	1	200	62737325	SOX4_RA.up.noMYCN.100.bed
chr5	146862678	146862878	chr5:146862678-146862878	.	.	146862678	146862878	0	1	200	146862677	SOX4_RA.up.noMYCN.100.bed
chr4	140656597	140656797	chr4:140656597-140656797	.	.	140656597	140656797	0	1	200	140656596	SOX4_RA.up.noMYCN.100.bed
chr5	124749005	124749205	chr5:124749005-124749205	.	.	124749005	124749205	0	1	200	124749004	SOX4_RA.up.noMYCN.100.bed
chr6	21523125	21523325	chr6:21523125-21523325	.	.	21523125	21523325	0	1	200	21523123	SOX4_RA.up.noMYCN.100.bed
chr2	218752936	218753136	chr2:218752936-218753136	.	.	218752936	218753136	0	1	200	218752934	SOX4_RA.up.noMYCN.100.bed
chr5	67829961	67830161	chr5:67829961-67830161	.	.	67829961	67830161	0	1	200	67829955	SOX4_RA.up.noMYCN.100.bed
chr1	210424612	210424812	chr1:210424612-210424812	.	.	210424612	210424812	0	1	200	210424610	SOX4_RA.up.noMYCN.100.bed
chrX	40013575	40013775	chrX:40013575-40013775	.	.	40013575	40013775	0	1	200	40013571	SOX4_RA.up.noMYCN.100.bed
chr22	36236315	36236515	chr22:36236315-36236515	.	.	36236315	36236515	0	1	200	36236312	SOX4_RA.up.noMYCN.100.bed
chr7	16980667	16980867	chr7:16980667-16980867	.	.	16980667	16980867	0	1	200	16980666	SOX4_RA.up.noMYCN.100.bed
chr17	73030689	73030889	chr17:73030689-73030889	.	.	73030689	73030889	0	1	200	73030682	SOX4_RA.up.noMYCN.100.bed
chr2	208120753	208120953	chr2:208120753-208120953	.	.	208120753	208120953	0	1	200	208120751	SOX4_RA.up.noMYCN.100.bed
chr1	27049792	27049992	chr1:27049792-27049992	.	.	27049792	27049992	0	1	200	27049790	SOX4_RA.up.noMYCN.100.bed
chr2	23860097	23860297	chr2:23860097-23860297	.	.	23860097	23860297	0	1	200	23860095	SOX4_RA.up.noMYCN.100.bed
chr7	112091175	112091375	chr7:112091175-112091375	.	.	112091175	112091375	0	1	200	112091174	SOX4_RA.up.noMYCN.100.bed
chr8	101859534	101859734	chr8:101859534-101859734	.	.	101859534	101859734	0	1	200	101859533	SOX4_RA.up.noMYCN.100.bed
chr4	174687850	174688050	chr4:174687850-174688050	.	.	174687850	174688050	0	1	200	174687849	SOX4_RA.up.noMYCN.100.bed
chr22	36431925	36432125	chr22:36431925-36432125	.	.	36431925	36432125	0	1	200	36431922	SOX4_RA.up.noMYCN.100.bed
chr16	73104797	73104997	chr16:73104797-73104997	.	.	73104797	73104997	0	1	200	73104790	SOX4_RA.up.noMYCN.100.bed
chr3	33111196	33111396	chr3:33111196-33111396	.	.	33111196	33111396	0	1	200	33111193	SOX4_RA.up.noMYCN.100.bed
chr5	172192342	172192542	chr5:172192342-172192542	.	.	172192342	172192542	0	1	200	172192341	SOX4_RA.up.noMYCN.100.bed
chr1	65005757	65005957	chr1:65005757-65005957	.	.	65005757	65005957	0	1	200	65005751	SOX4_RA.up.noMYCN.100.bed
chr15	74516253	74516453	chr15:74516253-74516453	.	.	74516253	74516453	0	1	200	74516246	SOX4_RA.up.noMYCN.100.bed
chr20	58013281	58013481	chr20:58013281-58013481	.	.	58013281	58013481	0	1	200	58013276	SOX4_RA.up.noMYCN.100.bed
chrX	129065877	129066077	chrX:129065877-129066077	.	.	129065877	129066077	0	1	200	129065876	SOX4_RA.up.noMYCN.100.bed
chr1	204463501	204463701	chr1:204463501-204463701	.	.	204463501	204463701	0	1	200	204463499	SOX4_RA.up.noMYCN.100.bed
chr2	44933758	44933958	chr2:44933758-44933958	.	.	44933758	44933958	0	1	200	44933754	SOX4_RA.up.noMYCN.100.bed
chr17	2041920	2042120	chr17:2041920-2042120	.	.	2041920	2042120	0	1	200	2041918	SOX4_RA.up.noMYCN.100.bed
chr12	91775509	91775709	chr12:91775509-91775709	.	.	91775509	91775709	0	1	200	91775500	SOX4_RA.up.noMYCN.100.bed
chr20	657445	657645	chr20:657445-657645	.	.	657445	657645	0	1	200	657439	SOX4_RA.up.noMYCN.100.bed
chr1	113825652	113825852	chr1:113825652-113825852	.	.	113825652	113825852	0	1	200	113825651	SOX4_RA.up.noMYCN.100.bed
chr19	24270050	24270250	chr19:24270050-24270250	.	.	24270050	24270250	0	1	200	24270048	SOX4_RA.up.noMYCN.100.bed
chr9	91354569	91354769	chr9:91354569-91354769	.	.	91354569	91354769	0	1	200	91354560	SOX4_RA.up.noMYCN.100.bed
chr2	231735688	231735888	chr2:231735688-231735888	.	.	231735688	231735888	0	1	200	231735686	SOX4_RA.up.noMYCN.100.bed
chr17	75475982	75476182	chr17:75475982-75476182	.	.	75475982	75476182	0	1	200	75475975	SOX4_RA.up.noMYCN.100.bed
chr2	122363671	122363871	chr2:122363671-122363871	.	.	122363671	122363871	0	1	200	122363670	SOX4_RA.up.noMYCN.100.bed
chr17	77784174	77784374	chr17:77784174-77784374	.	.	77784174	77784374	0	1	200	77784167	SOX4_RA.up.noMYCN.100.bed
chr22	41777506	41777706	chr22:41777506-41777706	.	.	41777506	41777706	0	1	200	41777502	SOX4_RA.up.noMYCN.100.bed
chrX	110615548	110615748	chrX:110615548-110615748	.	.	110615548	110615748	0	1	200	110615547	SOX4_RA.up.noMYCN.100.bed
chr5	6312147	6312347	chr5:6312147-6312347	.	.	6312147	6312347	0	1	200	6312141	SOX4_RA.up.noMYCN.100.bed
chr2	217657176	217657376	chr2:217657176-217657376	.	.	217657176	217657376	0	1	200	217657174	SOX4_RA.up.noMYCN.100.bed
chr2	6912933	6913133	chr2:6912933-6913133	.	.	6912933	6913133	0	1	200	6912927	SOX4_RA.up.noMYCN.100.bed
chr2	3306962	3307162	chr2:3306962-3307162	.	.	3306962	3307162	0	1	200	3306959	SOX4_RA.up.noMYCN.100.bed
chr2	46566760	46566960	chr2:46566760-46566960	.	.	46566760	46566960	0	1	200	46566756	SOX4_RA.up.noMYCN.100.bed
chr8	94373046	94373246	chr8:94373046-94373246	.	.	94373046	94373246	0	1	200	94373037	SOX4_RA.up.noMYCN.100.bed
chr2	38446077	38446277	chr2:38446077-38446277	.	.	38446077	38446277	0	1	200	38446074	SOX4_RA.up.noMYCN.100.bed
chr12	109085733	109085933	chr12:109085733-109085933	.	.	109085733	109085933	0	1	200	109085732	SOX4_RA.up.noMYCN.100.bed
chr8	103541106	103541306	chr8:103541106-103541306	.	.	103541106	103541306	0	1	200	103541105	SOX4_RA.up.noMYCN.100.bed
chr9	109049554	109049754	chr9:109049554-109049754	.	.	109049554	109049754	0	1	200	109049553	SOX4_RA.up.noMYCN.100.bed
chr4	140970754	140970954	chr4:140970754-140970954	.	.	140970754	140970954	0	1	200	140970753	SOX4_RA.up.noMYCN.100.bed
chr10	80733740	80733940	chr10:80733740-80733940	.	.	80733740	80733940	0	1	200	80733732	SOX4_RA.up.noMYCN.100.bed
chr11	123008495	123008695	chr11:123008495-123008695	.	.	123008495	123008695	0	1	200	123008494	SOX4_RA.up.noMYCN.100.bed
chr7	43687152	43687352	chr7:43687152-43687352	.	.	43687152	43687352	0	1	200	43687148	SOX4_RA.up.noMYCN.100.bed
chr2	170573360	170573560	chr2:170573360-170573560	.	.	170573360	170573560	0	1	200	170573359	SOX4_RA.up.noMYCN.100.bed
chr1	61919133	61919333	chr1:61919133-61919333	.	.	61919133	61919333	0	1	200	61919127	SOX4_RA.up.noMYCN.100.bed
chr3	50297771	50297971	chr3:50297771-50297971	.	.	50297771	50297971	0	1	200	50297766	SOX4_RA.up.noMYCN.100.bed
chr17	55700270	55700470	chr17:55700270-55700470	.	.	55700270	55700470	0	1	200	55700265	SOX4_RA.up.noMYCN.100.bed
chr7	143579707	143579907	chr7:143579707-143579907	.	.	143579707	143579907	0	1	200	143579706	SOX4_RA.up.noMYCN.100.bed
chr5	146852683	146852883	chr5:146852683-146852883	.	.	146852683	146852883	0	1	200	146852682	SOX4_RA.up.noMYCN.100.bed
chr7	37025624	37025824	chr7:37025624-37025824	.	.	37025624	37025824	0	1	200	37025621	SOX4_RA.up.noMYCN.100.bed
chr14	101249721	101249921	chr14:101249721-101249921	.	.	101249721	101249921	0	1	200	101249720	SOX4_RA.up.noMYCN.100.bed
chr2	29490452	29490652	chr2:29490452-29490652	.	.	29490452	29490652	0	1	200	29490450	SOX4_RA.up.noMYCN.100.bed
chr1	117189484	117189684	chr1:117189484-117189684	.	.	117189484	117189684	0	1	200	117189483	SOX4_RA.up.noMYCN.100.bed
chr1	87742420	87742620	chr1:87742420-87742620	.	.	87742420	87742620	0	1	200	87742412	SOX4_RA.up.noMYCN.100.bed
chr17	28054237	28054437	chr17:28054237-28054437	.	.	28054237	28054437	0	1	200	28054235	SOX4_RA.up.noMYCN.100.bed
chr2	27135339	27135539	chr2:27135339-27135539	.	.	27135339	27135539	0	1	200	27135337	SOX4_RA.up.noMYCN.100.bed
chr12	49212103	49212303	chr12:49212103-49212303	.	.	49212103	49212303	0	1	200	49212099	SOX4_RA.up.noMYCN.100.bed
chr5	14446091	14446291	chr5:14446091-14446291	.	.	14446091	14446291	0	1	200	14446090	SOX4_RA.up.noMYCN.100.bed
chr1	219874372	219874572	chr1:219874372-219874572	.	.	219874372	219874572	0	1	200	219874370	SOX4_RA.up.noMYCN.100.bed
chr2	3130830	3131030	chr2:3130830-3131030	.	.	3130830	3131030	0	1	200	3130827	SOX4_RA.up.noMYCN.100.bed
chr15	69366962	69367162	chr15:69366962-69367162	.	.	69366962	69367162	0	1	200	69366956	SOX4_RA.up.noMYCN.100.bed
chr1	208905758	208905958	chr1:208905758-208905958	.	.	208905758	208905958	0	1	200	208905756	SOX4_RA.up.noMYCN.100.bed
chr20	56260256	56260456	chr20:56260256-56260456	.	.	56260256	56260456	0	1	200	56260251	SOX4_RA.up.noMYCN.100.bed
chr19	17190659	17190859	chr19:17190659-17190859	.	.	17190659	17190859	0	1	200	17190658	SOX4_RA.up.noMYCN.100.bed
chr3	114173214	114173414	chr3:114173214-114173414	.	.	114173214	114173414	0	1	200	114173213	SOX4_RA.up.noMYCN.100.bed
chr1	97434935	97435135	chr1:97434935-97435135	.	.	97434935	97435135	0	1	200	97434926	SOX4_RA.up.noMYCN.100.bed
chr1	219966291	219966491	chr1:219966291-219966491	.	.	219966291	219966491	0	1	200	219966289	SOX4_RA.up.noMYCN.100.bed
chr5	146833576	146833776	chr5:146833576-146833776	.	.	146833576	146833776	0	1	200	146833575	SOX4_RA.up.noMYCN.100.bed
chr12	126968091	126968291	chr12:126968091-126968291	.	.	126968091	126968291	0	1	200	126968090	SOX4_RA.up.noMYCN.100.bed
chr1	226190077	226190277	chr1:226190077-226190277	.	.	226190077	226190277	0	1	200	226190075	SOX4_RA.up.noMYCN.100.bed
chr11	2212172	2212372	chr11:2212172-2212372	.	.	2212172	2212372	0	1	200	2212170	SOX4_RA.up.noMYCN.100.bed
chr13	99274559	99274759	chr13:99274559-99274759	.	.	99274559	99274759	0	1	200	99274550	SOX4_RA.up.noMYCN.100.bed
chr10	108863166	108863366	chr10:108863166-108863366	.	.	108863166	108863366	0	1	200	108863165	SOX4_RA.up.noMYCN.100.bed
chr2	44908233	44908433	chr2:44908233-44908433	.	.	44908233	44908433	0	1	200	44908229	SOX4_RA.up.noMYCN.100.bed
chr2	3005810	3006010	chr2:3005810-3006010	.	.	3005810	3006010	0	1	200	3005807	SOX4_RA.up.noMYCN.100.bed
chr18	6729632	6729832	chr18:6729632-6729832	.	.	6729632	6729832	0	1	200	6729626	SOX4_RA.up.noMYCN.100.bed
chr9	37938326	37938526	chr9:37938326-37938526	.	.	37938326	37938526	0	1	200	37938323	SOX4_RA.up.noMYCN.100.bed
chr18	25758053	25758253	chr18:25758053-25758253	.	.	25758053	25758253	0	1	200	25758051	SOX4_RA.up.noMYCN.100.bed
chr6	40599384	40599584	chr6:40599384-40599584	.	.	40599384	40599584	0	1	200	40599380	SOX4_RA.up.noMYCN.100.bed
chr8	73152426	73152626	chr8:73152426-73152626	.	.	73152426	73152626	0	1	200	73152419	SOX4_RA.up.noMYCN.100.bed
chr11	62648869	62649069	chr11:62648869-62649069	.	.	62648869	62649069	0	1	200	62648863	SOX4_RA.up.noMYCN.100.bed
chr6	64516681	64516881	chr6:64516681-64516881	.	.	64516681	64516881	0	1	200	64516675	SOX4_RA.up.noMYCN.100.bed
chr3	8370457	8370657	chr3:8370457-8370657	.	.	8370457	8370657	0	1	200	8370449	SOX4_RA.up.noMYCN.100.bed
chr7	92262753	92262953	chr7:92262753-92262953	.	.	92262753	92262953	0	1	200	92262744	SOX4_RA.up.noMYCN.100.bed
chr1	109941847	109942047	chr1:109941847-109942047	.	.	109941847	109942047	0	1	200	109941846	SOX4_RA.up.noMYCN.100.bed
chr9	117160418	117160618	chr9:117160418-117160618	.	.	117160418	117160618	0	1	200	117160417	SOX4_RA.up.noMYCN.100.bed
chr4	140099428	140099628	chr4:140099428-140099628	.	.	140099428	140099628	0	1	200	140099427	SOX4_RA.up.noMYCN.100.bed
chr15	64927043	64927243	chr15:64927043-64927243	.	.	64927043	64927243	0	1	200	64927037	SOX4_RA.up.noMYCN.100.bed
chr4	108394676	108394876	chr4:108394676-108394876	.	.	108394676	108394876	0	1	200	108394675	SOX4_RA.up.noMYCN.100.bed
chr1	234679804	234680004	chr1:234679804-234680004	.	.	234679804	234680004	0	1	200	234679802	SOX4_RA.up.noMYCN.100.bed
chr5	140381826	140382026	chr5:140381826-140382026	.	.	140381826	140382026	0	1	200	140381825	SOX4_RA.up.noMYCN.100.bed
chrX	103173734	103173934	chrX:103173734-103173934	.	.	103173734	103173934	0	1	200	103173733	SOX4_RA.up.noMYCN.100.bed
chr11	65056461	65056661	chr11:65056461-65056661	.	.	65056461	65056661	0	1	200	65056455	SOX4_RA.up.noMYCN.100.bed
chr2	70369934	70370134	chr2:70369934-70370134	.	.	70369934	70370134	0	1	200	70369927	SOX4_RA.up.noMYCN.100.bed
chr18	45549856	45550056	chr18:45549856-45550056	.	.	45549856	45550056	0	1	200	45549852	SOX4_RA.up.noMYCN.100.bed
chr3	37808256	37808456	chr3:37808256-37808456	.	.	37808256	37808456	0	1	200	37808253	SOX4_RA.up.noMYCN.100.bed
chr1	115794227	115794427	chr1:115794227-115794427	.	.	115794227	115794427	0	1	200	115794226	SOX4_RA.up.noMYCN.100.bed
chr2	136901265	136901465	chr2:136901265-136901465	.	.	136901265	136901465	0	1	200	136901264	SOX4_RA.up.noMYCN.100.bed
chr3	119052923	119053123	chr3:119052923-119053123	.	.	119052923	119053123	0	1	200	119052922	SOX4_RA.up.noMYCN.100.bed
chr7	18535251	18535451	chr7:18535251-18535451	.	.	18535251	18535451	0	1	200	18535250	SOX4_RA.up.noMYCN.100.bed
chr18	46386208	46386408	chr18:46386208-46386408	.	.	46386208	46386408	0	1	200	46386204	SOX4_RA.up.noMYCN.100.bed
chr2	44999664	44999864	chr2:44999664-44999864	.	.	44999664	44999864	0	1	200	44999660	SOX4_RA.up.noMYCN.100.bed
chr16	30669615	30669815	chr16:30669615-30669815	.	.	30669615	30669815	0	1	200	30669612	SOX4_RA.up.noMYCN.100.bed
chr7	11819817	11820017	chr7:11819817-11820017	.	.	11819817	11820017	0	1	200	11819816	SOX4_RA.up.noMYCN.100.bed
chr1	1440616	1440816	chr1:1440616-1440816	.	.	1440616	1440816	0	1	200	1440615	SOX4_RA.up.noMYCN.100.bed
chr14	90958309	90958509	chr14:90958309-90958509	.	.	90958309	90958509	0	1	200	90958300	SOX4_RA.up.noMYCN.100.bed
chr5	124074720	124074920	chr5:124074720-124074920	.	.	124074720	124074920	0	1	200	124074719	SOX4_RA.up.noMYCN.100.bed
chr14	73928838	73929038	chr14:73928838-73929038	.	.	73928838	73929038	0	1	200	73928831	SOX4_RA.up.noMYCN.100.bed
chr17	55675445	55675645	chr17:55675445-55675645	.	.	55675445	55675645	0	1	200	55675440	SOX4_RA.up.noMYCN.100.bed
chr3	183929315	183929515	chr3:183929315-183929515	.	.	183929315	183929515	0	1	200	183929314	SOX4_RA.up.noMYCN.100.bed
chr8	20161663	20161863	chr8:20161663-20161863	.	.	20161663	20161863	0	1	200	20161661	SOX4_RA.up.noMYCN.100.bed
chr1	95415633	95415833	chr1:95415633-95415833	.	.	95415633	95415833	0	1	200	95415624	SOX4_RA.up.noMYCN.100.bed
chr2	54785218	54785418	chr2:54785218-54785418	.	.	54785218	54785418	0	1	200	54785213	SOX4_RA.up.noMYCN.100.bed
chr5	98109331	98109531	chr5:98109331-98109531	.	.	98109331	98109531	0	1	200	98109322	SOX4_RA.up.noMYCN.100.bed
chr7	8268997	8269197	chr7:8268997-8269197	.	.	8268997	8269197	0	1	200	8268989	SOX4_RA.up.noMYCN.100.bed
chr7	130005503	130005703	chr7:130005503-130005703	.	.	130005503	130005703	0	1	200	130005502	SOX4_RA.up.noMYCN.100.bed
chr5	173390845	173391045	chr5:173390845-173391045	.	.	173390845	173391045	0	1	200	173390844	SOX4_RA.up.noMYCN.100.bed
chr6	90688177	90688377	chr6:90688177-90688377	.	.	90688177	90688377	0	1	200	90688168	SOX4_RA.up.noMYCN.100.bed
chr2	28887569	28887769	chr2:28887569-28887769	.	.	28887569	28887769	0	1	200	28887567	SOX4_RA.up.noMYCN.100.bed
chr12	125423920	125424120	chr12:125423920-125424120	.	.	125423920	125424120	0	1	200	125423919	SOX4_RA.up.noMYCN.100.bed
chr2	191334536	191334736	chr2:191334536-191334736	.	.	191334536	191334736	0	1	200	191334535	SOX4_RA.up.noMYCN.100.bed
chr9	135994752	135994952	chr9:135994752-135994952	.	.	135994752	135994952	0	1	200	135994751	SOX4_RA.up.noMYCN.100.bed
chr3	29684470	29684670	chr3:29684470-29684670	.	.	29684470	29684670	0	1	200	29684468	SOX4_RA.up.noMYCN.100.bed
chr1	156426650	156426850	chr1:156426650-156426850	.	.	156426650	156426850	0	1	200	156426649	SOX4_RA.up.noMYCN.100.bed
chr5	94191467	94191667	chr5:94191467-94191667	.	.	94191467	94191667	0	1	200	94191458	SOX4_RA.up.noMYCN.100.bed
chr7	111772414	111772614	chr7:111772414-111772614	.	.	111772414	111772614	0	1	200	111772413	SOX4_RA.up.noMYCN.100.bed
chr11	121543485	121543685	chr11:121543485-121543685	.	.	121543485	121543685	0	1	200	121543484	SOX4_RA.up.noMYCN.100.bed
chr14	35855232	35855432	chr14:35855232-35855432	.	.	35855232	35855432	0	1	200	35855229	SOX4_RA.up.noMYCN.100.bed
chr1	33829983	33830183	chr1:33829983-33830183	.	.	33829983	33830183	0	1	200	33829980	SOX4_RA.up.noMYCN.100.bed
chr1	60747262	60747462	chr1:60747262-60747462	.	.	60747262	60747462	0	1	200	60747256	SOX4_RA.up.noMYCN.100.bed
chr20	9216709	9216909	chr20:9216709-9216909	.	.	9216709	9216909	0	1	200	9216700	SOX4_RA.up.noMYCN.100.bed
chr17	55839990	55840190	chr17:55839990-55840190	.	.	55839990	55840190	0	1	200	55839985	SOX4_RA.up.noMYCN.100.bed
chr4	84751432	84751632	chr4:84751432-84751632	.	.	84751432	84751632	0	1	200	84751424	SOX4_RA.up.noMYCN.100.bed
chr10	133972627	133972827	chr10:133972627-133972827	.	.	133972627	133972827	0	1	200	133972626	SOX4_RA.up.noMYCN.100.bed
chr12	98885019	98885219	chr12:98885019-98885219	.	.	98885019	98885219	0	1	200	98885010	SOX4_RA.up.noMYCN.100.bed
chr18	59549866	59550066	chr18:59549866-59550066	.	.	59549866	59550066	0	1	200	59549861	SOX4_RA.up.noMYCN.100.bed
chr2	80059447	80059647	chr2:80059447-80059647	.	.	80059447	80059647	0	1	200	80059439	SOX4_RA.up.noMYCN.100.bed
chr5	153157613	153157813	chr5:153157613-153157813	.	.	153157613	153157813	0	1	200	153157612	SOX4_RA.up.noMYCN.100.bed
chr2	3699573	3699773	chr2:3699573-3699773	.	.	3699573	3699773	0	1	200	3699570	SOX4_RA.up.noMYCN.100.bed
chr6	90695592	90695792	chr6:90695592-90695792	.	.	90695592	90695792	0	1	200	90695583	SOX4_RA.up.noMYCN.100.bed
chr13	110918940	110919140	chr13:110918940-110919140	.	.	110918940	110919140	0	1	200	110918939	SOX4_RA.up.noMYCN.100.bed
chr1	192458035	192458235	chr1:192458035-192458235	.	.	192458035	192458235	0	1	200	192458034	SOX4_RA.up.noMYCN.100.bed
chr1	185226680	185226880	chr1:185226680-185226880	.	.	185226680	185226880	0	1	200	185226679	SOX4_RA.up.noMYCN.100.bed
chr3	42861234	42861434	chr3:42861234-42861434	.	.	42861234	42861434	0	1	200	42861230	SOX4_RA.up.noMYCN.100.bed
chr9	97628415	97628615	chr9:97628415-97628615	.	.	97628415	97628615	0	1	200	97628406	SOX4_RA.up.noMYCN.100.bed
chr3	120278107	120278307	chr3:120278107-120278307	.	.	120278107	120278307	0	1	200	120278106	SOX4_RA.up.noMYCN.100.bed
chr7	67612416	67612616	chr7:67612416-67612616	.	.	67612416	67612616	0	1	200	67612410	SOX4_RA.up.noMYCN.100.bed
chr20	36036878	36037078	chr20:36036878-36037078	.	.	36036878	36037078	0	1	200	36036875	SOX4_RA.up.noMYCN.100.bed
chr2	6221255	6221455	chr2:6221255-6221455	.	.	6221255	6221455	0	1	200	6221249	SOX4_RA.up.noMYCN.100.bed
chr7	73457646	73457846	chr7:73457646-73457846	.	.	73457646	73457846	0	1	200	73457639	SOX4_RA.up.noMYCN.100.bed
chr6	16712824	16713024	chr6:16712824-16713024	.	.	16712824	16713024	0	1	200	16712823	SOX4_RA.up.noMYCN.100.bed
chr5	124885247	124885447	chr5:124885247-124885447	.	.	124885247	124885447	0	1	200	124885246	SOX4_RA.up.noMYCN.100.bed
chr1	240628632	240628832	chr1:240628632-240628832	.	.	240628632	240628832	0	1	200	240628630	SOX4_RA.up.noMYCN.100.bed
chr19	17941683	17941883	chr19:17941683-17941883	.	.	17941683	17941883	0	1	200	17941682	SOX4_RA.up.noMYCN.100.bed
chr13	33778555	33778755	chr13:33778555-33778755	.	.	33778555	33778755	0	1	200	33778552	SOX4_RA.up.noMYCN.100.bed
chr8	41997901	41998101	chr8:41997901-41998101	.	.	41997901	41998101	0	1	200	41997897	SOX4_RA.up.noMYCN.100.bed
chr16	72276189	72276389	chr16:72276189-72276389	.	.	72276189	72276389	0	1	200	72276182	SOX4_RA.up.noMYCN.100.bed
chr7	106482666	106482866	chr7:106482666-106482866	.	.	106482666	106482866	0	1	200	106482665	SOX4_RA.up.noMYCN.100.bed
chr11	122394878	122395078	chr11:122394878-122395078	.	.	122394878	122395078	0	1	200	122394877	SOX4_RA.up.noMYCN.100.bed
chr11	1976975	1977175	chr11:1976975-1977175	.	.	1976975	1977175	0	1	200	1976974	SOX4_RA.up.noMYCN.100.bed
chr13	80915795	80915995	chr13:80915795-80915995	.	.	80915795	80915995	0	1	200	80915787	SOX4_RA.up.noMYCN.100.bed
chr17	28071691	28071891	chr17:28071691-28071891	.	.	28071691	28071891	0	1	200	28071689	SOX4_RA.up.noMYCN.100.bed
chr12	46777075	46777275	chr12:46777075-46777275	.	.	46777075	46777275	0	1	200	46777071	SOX4_RA.up.noMYCN.100.bed
chr2	69910653	69910853	chr2:69910653-69910853	.	.	69910653	69910853	0	1	200	69910647	SOX4_RA.up.noMYCN.100.bed
chr1	205512581	205512781	chr1:205512581-205512781	.	.	205512581	205512781	0	1	200	205512579	SOX4_RA.up.noMYCN.100.bed
chr5	140904731	140904931	chr5:140904731-140904931	.	.	140904731	140904931	0	1	200	140904730	SOX4_RA.up.noMYCN.100.bed
chr17	56864014	56864214	chr17:56864014-56864214	.	.	56864014	56864214	0	1	200	56864009	SOX4_RA.up.noMYCN.100.bed
chr5	137947262	137947462	chr5:137947262-137947462	.	.	137947262	137947462	0	1	200	137947261	SOX4_RA.up.noMYCN.100.bed
chr5	124820613	124820813	chr5:124820613-124820813	.	.	124820613	124820813	0	1	200	124820612	SOX4_RA.up.noMYCN.100.bed
chr13	67231589	67231789	chr13:67231589-67231789	.	.	67231589	67231789	0	1	200	67231583	SOX4_RA.up.noMYCN.100.bed
chr2	78781218	78781418	chr2:78781218-78781418	.	.	78781218	78781418	0	1	200	78781211	SOX4_RA.up.noMYCN.100.bed
chr20	31084916	31085116	chr20:31084916-31085116	.	.	31084916	31085116	0	1	200	31084913	SOX4_RA.up.noMYCN.100.bed
chr8	41862877	41863077	chr8:41862877-41863077	.	.	41862877	41863077	0	1	200	41862873	SOX4_RA.up.noMYCN.100.bed
chr22	36367727	36367927	chr22:36367727-36367927	.	.	36367727	36367927	0	1	200	36367724	SOX4_RA.up.noMYCN.100.bed
chr13	104947814	104948014	chr13:104947814-104948014	.	.	104947814	104948014	0	1	200	104947813	SOX4_RA.up.noMYCN.100.bed
chr1	56828872	56829072	chr1:56828872-56829072	.	.	56828872	56829072	0	1	200	56828867	SOX4_RA.up.noMYCN.100.bed
chr10	105041737	105041937	chr10:105041737-105041937	.	.	105041737	105041937	0	1	200	105041736	SOX4_RA.up.noMYCN.100.bed
chr8	32504420	32504620	chr8:32504420-32504620	.	.	32504420	32504620	0	1	200	32504417	SOX4_RA.up.noMYCN.100.bed
chr3	33687018	33687218	chr3:33687018-33687218	.	.	33687018	33687218	0	1	200	33687015	SOX4_RA.up.noMYCN.100.bed
chr6	64722643	64722843	chr6:64722643-64722843	.	.	64722643	64722843	0	1	200	64722637	SOX4_RA.up.noMYCN.100.bed
chr1	61330693	61330893	chr1:61330693-61330893	.	.	61330693	61330893	0	1	200	61330687	SOX4_RA.up.noMYCN.100.bed
chr15	93352750	93352950	chr15:93352750-93352950	.	.	93352750	93352950	0	1	200	93352741	SOX4_RA.up.noMYCN.100.bed
chr17	62255633	62255833	chr17:62255633-62255833	.	.	62255633	62255833	0	1	200	62255627	SOX4_RA.up.noMYCN.100.bed
chr14	56524063	56524263	chr14:56524063-56524263	.	.	56524063	56524263	0	1	200	56524058	SOX4_RA.up.noMYCN.100.bed
chr2	7237639	7237839	chr2:7237639-7237839	.	.	7237639	7237839	0	1	200	7237632	SOX4_RA.up.noMYCN.100.bed
chr7	81893932	81894132	chr7:81893932-81894132	.	.	81893932	81894132	0	1	200	81893924	SOX4_RA.up.noMYCN.100.bed
chr9	95963739	95963939	chr9:95963739-95963939	.	.	95963739	95963939	0	1	200	95963730	SOX4_RA.up.noMYCN.100.bed
chr1	226552673	226552873	chr1:226552673-226552873	.	.	226552673	226552873	0	1	200	226552671	SOX4_RA.up.noMYCN.100.bed
chr12	20365893	20366093	chr12:20365893-20366093	.	.	20365893	20366093	0	1	200	20365891	SOX4_RA.up.noMYCN.100.bed
chr11	89224362	89224562	chr11:89224362-89224562	.	.	89224362	89224562	0	1	200	89224354	SOX4_RA.up.noMYCN.100.bed
chr17	5014735	5014935	chr17:5014735-5014935	.	.	5014735	5014935	0	1	200	5014730	SOX4_RA.up.noMYCN.100.bed
chr11	8228079	8228279	chr11:8228079-8228279	.	.	8228079	8228279	0	1	200	8228071	SOX4_RA.up.noMYCN.100.bed
chr10	46009456	46009656	chr10:46009456-46009656	.	.	46009456	46009656	0	1	200	46009452	SOX4_RA.up.noMYCN.100.bed
chr12	105116492	105116692	chr12:105116492-105116692	.	.	105116492	105116692	0	1	200	105116491	SOX4_RA.up.noMYCN.100.bed
chr4	152462325	152462525	chr4:152462325-152462525	.	.	152462325	152462525	0	1	200	152462324	SOX4_RA.up.noMYCN.100.bed
chr2	56355048	56355248	chr2:56355048-56355248	.	.	56355048	56355248	0	1	200	56355043	SOX4_RA.up.noMYCN.100.bed
chr11	132180664	132180864	chr11:132180664-132180864	.	.	132180664	132180864	0	1	200	132180663	SOX4_RA.up.noMYCN.100.bed
chr1	84158875	84159075	chr1:84158875-84159075	.	.	84158875	84159075	0	1	200	84158867	SOX4_RA.up.noMYCN.100.bed
chr15	89943267	89943467	chr15:89943267-89943467	.	.	89943267	89943467	0	1	200	89943259	SOX4_RA.up.noMYCN.100.bed
chr17	75869553	75869753	chr17:75869553-75869753	.	.	75869553	75869753	0	1	200	75869546	SOX4_RA.up.noMYCN.100.bed
chr17	48255601	48255801	chr17:48255601-48255801	.	.	48255601	48255801	0	1	200	48255597	SOX4_RA.up.noMYCN.100.bed
chr1	231717627	231717827	chr1:231717627-231717827	.	.	231717627	231717827	0	1	200	231717625	SOX4_RA.up.noMYCN.100.bed
chr5	51901434	51901634	chr5:51901434-51901634	.	.	51901434	51901634	0	1	200	51901429	SOX4_RA.up.noMYCN.100.bed
chr2	13088998	13089198	chr2:13088998-13089198	.	.	13088998	13089198	0	1	200	13088997	SOX4_RA.up.noMYCN.100.bed
chr18	42322937	42323137	chr18:42322937-42323137	.	.	42322937	42323137	0	1	200	42322933	SOX4_RA.up.noMYCN.100.bed
chr10	80448812	80449012	chr10:80448812-80449012	.	.	80448812	80449012	0	1	200	80448804	SOX4_RA.up.noMYCN.100.bed
chr12	14392801	14393001	chr12:14392801-14393001	.	.	14392801	14393001	0	1	200	14392800	SOX4_RA.up.noMYCN.100.bed
chr9	130331711	130331911	chr9:130331711-130331911	.	.	130331711	130331911	0	1	200	130331710	SOX4_RA.up.noMYCN.100.bed
chr5	123149792	123149992	chr5:123149792-123149992	.	.	123149792	123149992	0	1	200	123149791	SOX4_RA.up.noMYCN.100.bed
chr8	29595179	29595379	chr8:29595179-29595379	.	.	29595179	29595379	0	1	200	29595177	SOX4_RA.up.noMYCN.100.bed
chr13	85960840	85961040	chr13:85960840-85961040	.	.	85960840	85961040	0	1	200	85960832	SOX4_RA.up.noMYCN.100.bed
chr3	127956352	127956552	chr3:127956352-127956552	.	.	127956352	127956552	0	1	200	127956351	SOX4_RA.up.noMYCN.100.bed
chr6	137291131	137291331	chr6:137291131-137291331	.	.	137291131	137291331	0	1	200	137291130	SOX4_RA.up.noMYCN.100.bed
chr7	150949301	150949501	chr7:150949301-150949501	.	.	150949301	150949501	0	1	200	150949300	SOX4_RA.up.noMYCN.100.bed
chr16	24697640	24697840	chr16:24697640-24697840	.	.	24697640	24697840	0	1	200	24697638	SOX4_RA.up.noMYCN.100.bed
chr7	113042472	113042672	chr7:113042472-113042672	.	.	113042472	113042672	0	1	200	113042471	SOX4_RA.up.noMYCN.100.bed
chr1	159756395	159756595	chr1:159756395-159756595	.	.	159756395	159756595	0	1	200	159756394	SOX4_RA.up.noMYCN.100.bed
chr4	4463565	4463765	chr4:4463565-4463765	.	.	4463565	4463765	0	1	200	4463561	SOX4_RA.up.noMYCN.100.bed
chr11	17229703	17229903	chr11:17229703-17229903	.	.	17229703	17229903	0	1	200	17229702	SOX4_RA.up.noMYCN.100.bed
chr2	58655258	58655458	chr2:58655258-58655458	.	.	58655258	58655458	0	1	200	58655253	SOX4_RA.up.noMYCN.100.bed
chr12	119182154	119182354	chr12:119182154-119182354	.	.	119182154	119182354	0	1	200	119182153	SOX4_RA.up.noMYCN.100.bed
chr5	56009474	56009674	chr5:56009474-56009674	.	.	56009474	56009674	0	1	200	56009469	SOX4_RA.up.noMYCN.100.bed
chr9	3824470	3824670	chr9:3824470-3824670	.	.	3824470	3824670	0	1	200	3824467	SOX4_RA.up.noMYCN.100.bed
chr1	164681791	164681991	chr1:164681791-164681991	.	.	164681791	164681991	0	1	200	164681790	SOX4_RA.up.noMYCN.100.bed
chr4	56915830	56916030	chr4:56915830-56916030	.	.	56915830	56916030	0	1	200	56915825	SOX4_RA.up.noMYCN.100.bed
chr11	73490362	73490562	chr11:73490362-73490562	.	.	73490362	73490562	0	1	200	73490355	SOX4_RA.up.noMYCN.100.bed
chr5	68026455	68026655	chr5:68026455-68026655	.	.	68026455	68026655	0	1	200	68026449	SOX4_RA.up.noMYCN.100.bed
chr3	33700850	33701050	chr3:33700850-33701050	.	.	33700850	33701050	0	1	200	33700847	SOX4_RA.up.noMYCN.100.bed
chr14	77423015	77423215	chr14:77423015-77423215	.	.	77423015	77423215	0	1	200	77423008	SOX4_RA.up.noMYCN.100.bed
chr4	154064867	154065067	chr4:154064867-154065067	.	.	154064867	154065067	0	1	200	154064866	SOX4_RA.up.noMYCN.100.bed
chr5	135329480	135329680	chr5:135329480-135329680	.	.	135329480	135329680	0	1	200	135329479	SOX4_RA.up.noMYCN.100.bed
chr7	28725622	28725822	chr7:28725622-28725822	.	.	28725622	28725822	0	1	200	28725620	SOX4_RA.up.noMYCN.100.bed
chr8	54817822	54818022	chr8:54817822-54818022	.	.	54817822	54818022	0	1	200	54817817	SOX4_RA.up.noMYCN.100.bed
chr18	46478757	46478957	chr18:46478757-46478957	.	.	46478757	46478957	0	1	200	46478753	SOX4_RA.up.noMYCN.100.bed
chr2	197852545	197852745	chr2:197852545-197852745	.	.	197852545	197852745	0	1	200	197852544	SOX4_RA.up.noMYCN.100.bed
chr1	54056857	54057057	chr1:54056857-54057057	.	.	54056857	54057057	0	1	200	54056852	SOX4_RA.up.noMYCN.100.bed
chr2	20271915	20272115	chr2:20271915-20272115	.	.	20271915	20272115	0	1	200	20271913	SOX4_RA.up.noMYCN.100.bed
chr10	72454187	72454387	chr10:72454187-72454387	.	.	72454187	72454387	0	1	200	72454180	SOX4_RA.up.noMYCN.100.bed
chr17	17589210	17589410	chr17:17589210-17589410	.	.	17589210	17589410	0	1	200	17589209	SOX4_RA.up.noMYCN.100.bed
chr4	141057029	141057229	chr4:141057029-141057229	.	.	141057029	141057229	0	1	200	141057028	SOX4_RA.up.noMYCN.100.bed
chr14	60096683	60096883	chr14:60096683-60096883	.	.	60096683	60096883	0	1	200	60096677	SOX4_RA.up.noMYCN.100.bed
chr12	104680809	104681009	chr12:104680809-104681009	.	.	104680809	104681009	0	1	200	104680808	SOX4_RA.up.noMYCN.100.bed
chr3	141112259	141112459	chr3:141112259-141112459	.	.	141112259	141112459	0	1	200	141112258	SOX4_RA.up.noMYCN.100.bed
chr3	115412020	115412220	chr3:115412020-115412220	.	.	115412020	115412220	0	1	200	115412019	SOX4_RA.up.noMYCN.100.bed
chr12	130114084	130114284	chr12:130114084-130114284	.	.	130114084	130114284	0	1	200	130114083	SOX4_RA.up.noMYCN.100.bed
chr4	184328537	184328737	chr4:184328537-184328737	.	.	184328537	184328737	0	1	200	184328536	SOX4_RA.up.noMYCN.100.bed
chr5	52721198	52721398	chr5:52721198-52721398	.	.	52721198	52721398	0	1	200	52721193	SOX4_RA.up.noMYCN.100.bed
chr12	6193656	6193856	chr12:6193656-6193856	.	.	6193656	6193856	0	1	200	6193650	SOX4_RA.up.noMYCN.100.bed
chr8	54875574	54875774	chr8:54875574-54875774	.	.	54875574	54875774	0	1	200	54875569	SOX4_RA.up.noMYCN.100.bed
chr2	66298070	66298270	chr2:66298070-66298270	.	.	66298070	66298270	0	1	200	66298064	SOX4_RA.up.noMYCN.100.bed
chr2	21504918	21505118	chr2:21504918-21505118	.	.	21504918	21505118	0	1	200	21504916	SOX4_RA.up.noMYCN.100.bed
chrX	68114711	68114911	chrX:68114711-68114911	.	.	68114711	68114911	0	1	200	68114705	SOX4_RA.up.noMYCN.100.bed
chr1	61352428	61352628	chr1:61352428-61352628	.	.	61352428	61352628	0	1	200	61352422	SOX4_RA.up.noMYCN.100.bed
chr2	13105452	13105652	chr2:13105452-13105652	.	.	13105452	13105652	0	1	200	13105451	SOX4_RA.up.noMYCN.100.bed
chr20	30449674	30449874	chr20:30449674-30449874	.	.	30449674	30449874	0	1	200	30449671	SOX4_RA.up.noMYCN.100.bed
chr7	150668819	150669019	chr7:150668819-150669019	.	.	150668819	150669019	0	1	200	150668818	SOX4_RA.up.noMYCN.100.bed
chrX	16901168	16901368	chrX:16901168-16901368	.	.	16901168	16901368	0	1	200	16901167	SOX4_RA.up.noMYCN.100.bed
chr12	12665636	12665836	chr12:12665636-12665836	.	.	12665636	12665836	0	1	200	12665635	SOX4_RA.up.noMYCN.100.bed
chr18	72688465	72688665	chr18:72688465-72688665	.	.	72688465	72688665	0	1	200	72688458	SOX4_RA.up.noMYCN.100.bed
chr8	28479964	28480164	chr8:28479964-28480164	.	.	28479964	28480164	0	1	200	28479962	SOX4_RA.up.noMYCN.100.bed
chr3	65582944	65583144	chr3:65582944-65583144	.	.	65582944	65583144	0	1	200	65582938	SOX4_RA.up.noMYCN.100.bed
chr7	8396986	8397186	chr7:8396986-8397186	.	.	8396986	8397186	0	1	200	8396978	SOX4_RA.up.noMYCN.100.bed
chr2	49127755	49127955	chr2:49127755-49127955	.	.	49127755	49127955	0	1	200	49127751	SOX4_RA.up.noMYCN.100.bed
chr2	27487781	27487981	chr2:27487781-27487981	.	.	27487781	27487981	0	1	200	27487779	SOX4_RA.up.noMYCN.100.bed
chrX	2812922	2813122	chrX:2812922-2813122	.	.	2812922	2813122	0	1	200	2812920	SOX4_RA.up.noMYCN.100.bed
chr7	19812938	19813138	chr7:19812938-19813138	.	.	19812938	19813138	0	1	200	19812937	SOX4_RA.up.noMYCN.100.bed
chr10	80416546	80416746	chr10:80416546-80416746	.	.	80416546	80416746	0	1	200	80416538	SOX4_RA.up.noMYCN.100.bed
chr2	27511512	27511712	chr2:27511512-27511712	.	.	27511512	27511712	0	1	200	27511510	SOX4_RA.up.noMYCN.100.bed
chr10	91102429	91102629	chr10:91102429-91102629	.	.	91102429	91102629	0	1	200	91102420	SOX4_RA.up.noMYCN.100.bed
chr12	49595434	49595634	chr12:49595434-49595634	.	.	49595434	49595634	0	1	200	49595430	SOX4_RA.up.noMYCN.100.bed
chr10	77403719	77403919	chr10:77403719-77403919	.	.	77403719	77403919	0	1	200	77403712	SOX4_RA.up.noMYCN.100.bed
chr6	11233048	11233248	chr6:11233048-11233248	.	.	11233048	11233248	0	1	200	11233047	SOX4_RA.up.noMYCN.100.bed
chr10	1335405	1335605	chr10:1335405-1335605	.	.	1335405	1335605	0	1	200	1335404	SOX4_RA.up.noMYCN.100.bed
chr2	201076448	201076648	chr2:201076448-201076648	.	.	201076448	201076648	0	1	200	201076446	SOX4_RA.up.noMYCN.100.bed
chr8	21868013	21868213	chr8:21868013-21868213	.	.	21868013	21868213	0	1	200	21868011	SOX4_RA.up.noMYCN.100.bed
chr13	36527705	36527905	chr13:36527705-36527905	.	.	36527705	36527905	0	1	200	36527702	SOX4_RA.up.noMYCN.100.bed
chr4	151510178	151510378	chr4:151510178-151510378	.	.	151510178	151510378	0	1	200	151510177	SOX4_RA.up.noMYCN.100.bed
chr19	12099481	12099681	chr19:12099481-12099681	.	.	12099481	12099681	0	1	200	12099480	SOX4_RA.up.noMYCN.100.bed
chr1	223914515	223914715	chr1:223914515-223914715	.	.	223914515	223914715	0	1	200	223914513	SOX4_RA.up.noMYCN.100.bed
chr18	38951809	38952009	chr18:38951809-38952009	.	.	38951809	38952009	0	1	200	38951806	SOX4_RA.up.noMYCN.100.bed
chr6	162953556	162953756	chr6:162953556-162953756	.	.	162953556	162953756	0	1	200	162953555	SOX4_RA.up.noMYCN.100.bed
chr1	208256619	208256819	chr1:208256619-208256819	.	.	208256619	208256819	0	1	200	208256617	SOX4_RA.up.noMYCN.100.bed
chr5	16855540	16855740	chr5:16855540-16855740	.	.	16855540	16855740	0	1	200	16855539	SOX4_RA.up.noMYCN.100.bed
chr9	87508628	87508828	chr9:87508628-87508828	.	.	87508628	87508828	0	1	200	87508620	SOX4_RA.up.noMYCN.100.bed
chr1	7740974	7741174	chr1:7740974-7741174	.	.	7740974	7741174	0	1	200	7740967	SOX4_RA.up.noMYCN.100.bed
chr12	91972791	91972991	chr12:91972791-91972991	.	.	91972791	91972991	0	1	200	91972782	SOX4_RA.up.noMYCN.100.bed
chr12	2393876	2394076	chr12:2393876-2394076	.	.	2393876	2394076	0	1	200	2393874	SOX4_RA.up.noMYCN.100.bed
chr1	61162836	61163036	chr1:61162836-61163036	.	.	61162836	61163036	0	1	200	61162830	SOX4_RA.up.noMYCN.100.bed
chr12	42326648	42326848	chr12:42326648-42326848	.	.	42326648	42326848	0	1	200	42326644	SOX4_RA.up.noMYCN.100.bed
chr11	75351103	75351303	chr11:75351103-75351303	.	.	75351103	75351303	0	1	200	75351096	SOX4_RA.up.noMYCN.100.bed
chr9	100267357	100267557	chr9:100267357-100267557	.	.	100267357	100267557	0	1	200	100267356	SOX4_RA.up.noMYCN.100.bed
chr2	20835397	20835597	chr2:20835397-20835597	.	.	20835397	20835597	0	1	200	20835395	SOX4_RA.up.noMYCN.100.bed
chr16	73338249	73338449	chr16:73338249-73338449	.	.	73338249	73338449	0	1	200	73338242	SOX4_RA.up.noMYCN.100.bed
chr10	103052740	103052940	chr10:103052740-103052940	.	.	103052740	103052940	0	1	200	103052739	SOX4_RA.up.noMYCN.100.bed
chr2	3126565	3126765	chr2:3126565-3126765	.	.	3126565	3126765	0	1	200	3126562	SOX4_RA.up.noMYCN.100.bed
chr3	128400013	128400213	chr3:128400013-128400213	.	.	128400013	128400213	0	1	200	128400012	SOX4_RA.up.noMYCN.100.bed
chr2	218063769	218063969	chr2:218063769-218063969	.	.	218063769	218063969	0	1	200	218063767	SOX4_RA.up.noMYCN.100.bed
chr2	50085428	50085628	chr2:50085428-50085628	.	.	50085428	50085628	0	1	200	50085423	SOX4_RA.up.noMYCN.100.bed
chr3	65067658	65067858	chr3:65067658-65067858	.	.	65067658	65067858	0	1	200	65067652	SOX4_RA.up.noMYCN.100.bed
chr12	90221222	90221422	chr12:90221222-90221422	.	.	90221222	90221422	0	1	200	90221213	SOX4_RA.up.noMYCN.100.bed
chr8	23220617	23220817	chr8:23220617-23220817	.	.	23220617	23220817	0	1	200	23220615	SOX4_RA.up.noMYCN.100.bed
chr5	135354972	135355172	chr5:135354972-135355172	.	.	135354972	135355172	0	1	200	135354971	SOX4_RA.up.noMYCN.100.bed
chr11	118493363	118493563	chr11:118493363-118493563	.	.	118493363	118493563	0	1	200	118493362	SOX4_RA.up.noMYCN.100.bed
chr1	205426079	205426279	chr1:205426079-205426279	.	.	205426079	205426279	0	1	200	205426077	SOX4_RA.up.noMYCN.100.bed
chr22	40573975	40574175	chr22:40573975-40574175	.	.	40573975	40574175	0	1	200	40573971	SOX4_RA.up.noMYCN.100.bed
chr2	223185517	223185717	chr2:223185517-223185717	.	.	223185517	223185717	0	1	200	223185515	SOX4_RA.up.noMYCN.100.bed
chr6	167040960	167041160	chr6:167040960-167041160	.	.	167040960	167041160	0	1	200	167040959	SOX4_RA.up.noMYCN.100.bed
chr7	150485293	150485493	chr7:150485293-150485493	.	.	150485293	150485493	0	1	200	150485292	SOX4_RA.up.noMYCN.100.bed
chr20	40321969	40322169	chr20:40321969-40322169	.	.	40321969	40322169	0	1	200	40321965	SOX4_RA.up.noMYCN.100.bed
chr6	98462931	98463131	chr6:98462931-98463131	.	.	98462931	98463131	0	1	200	98462922	SOX4_RA.up.noMYCN.100.bed
chr11	95258173	95258373	chr11:95258173-95258373	.	.	95258173	95258373	0	1	200	95258164	SOX4_RA.up.noMYCN.100.bed
chr17	18967287	18967487	chr17:18967287-18967487	.	.	18967287	18967487	0	1	200	18967286	SOX4_RA.up.noMYCN.100.bed
chr3	128189270	128189470	chr3:128189270-128189470	.	.	128189270	128189470	0	1	200	128189269	SOX4_RA.up.noMYCN.100.bed
chr21	29629927	29630127	chr21:29629927-29630127	.	.	29629927	29630127	0	1	200	29629925	SOX4_RA.up.noMYCN.100.bed
chr6	90869408	90869608	chr6:90869408-90869608	.	.	90869408	90869608	0	1	200	90869399	SOX4_RA.up.noMYCN.100.bed
chr6	52477424	52477624	chr6:52477424-52477624	.	.	52477424	52477624	0	1	200	52477419	SOX4_RA.up.noMYCN.100.bed
chr16	69924531	69924731	chr16:69924531-69924731	.	.	69924531	69924731	0	1	200	69924525	SOX4_RA.up.noMYCN.100.bed
chr4	53916843	53917043	chr4:53916843-53917043	.	.	53916843	53917043	0	1	200	53916838	SOX4_RA.up.noMYCN.100.bed
chr17	73389781	73389981	chr17:73389781-73389981	.	.	73389781	73389981	0	1	200	73389774	SOX4_RA.up.noMYCN.100.bed
chr7	40592235	40592435	chr7:40592235-40592435	.	.	40592235	40592435	0	1	200	40592231	SOX4_RA.up.noMYCN.100.bed
chr12	12251897	12252097	chr12:12251897-12252097	.	.	12251897	12252097	0	1	200	12251896	SOX4_RA.up.noMYCN.100.bed
chr11	78831266	78831466	chr11:78831266-78831466	.	.	78831266	78831466	0	1	200	78831259	SOX4_RA.up.noMYCN.100.bed
chr3	106059772	106059972	chr3:106059772-106059972	.	.	106059772	106059972	0	1	200	106059771	SOX4_RA.up.noMYCN.100.bed
chr15	52274093	52274293	chr15:52274093-52274293	.	.	52274093	52274293	0	1	200	52274088	SOX4_RA.up.noMYCN.100.bed
chr5	123121426	123121626	chr5:123121426-123121626	.	.	123121426	123121626	0	1	200	123121425	SOX4_RA.up.noMYCN.100.bed
chr20	57467268	57467468	chr20:57467268-57467468	.	.	57467268	57467468	0	1	200	57467263	SOX4_RA.up.noMYCN.100.bed
chr2	50313762	50313962	chr2:50313762-50313962	.	.	50313762	50313962	0	1	200	50313757	SOX4_RA.up.noMYCN.100.bed
chr3	123751925	123752125	chr3:123751925-123752125	.	.	123751925	123752125	0	1	200	123751924	SOX4_RA.up.noMYCN.100.bed
chr3	49827485	49827685	chr3:49827485-49827685	.	.	49827485	49827685	0	1	200	49827481	SOX4_RA.up.noMYCN.100.bed
chr17	49879738	49879938	chr17:49879738-49879938	.	.	49879738	49879938	0	1	200	49879734	SOX4_RA.up.noMYCN.100.bed
chr13	98824648	98824848	chr13:98824648-98824848	.	.	98824648	98824848	0	1	200	98824639	SOX4_RA.up.noMYCN.100.bed
chr3	2043332	2043532	chr3:2043332-2043532	.	.	2043332	2043532	0	1	200	2043330	SOX4_RA.up.noMYCN.100.bed
chr12	120755522	120755722	chr12:120755522-120755722	.	.	120755522	120755722	0	1	200	120755521	SOX4_RA.up.noMYCN.100.bed
chr12	19728548	19728748	chr12:19728548-19728748	.	.	19728548	19728748	0	1	200	19728547	SOX4_RA.up.noMYCN.100.bed
chr2	26199999	26200199	chr2:26199999-26200199	.	.	26199999	26200199	0	1	200	26199997	SOX4_RA.up.noMYCN.100.bed
chr2	64995196	64995396	chr2:64995196-64995396	.	.	64995196	64995396	0	1	200	64995190	SOX4_RA.up.noMYCN.100.bed
chr17	76931971	76932171	chr17:76931971-76932171	.	.	76931971	76932171	0	1	200	76931964	SOX4_RA.up.noMYCN.100.bed
chr2	2196072	2196272	chr2:2196072-2196272	.	.	2196072	2196272	0	1	200	2196070	SOX4_RA.up.noMYCN.100.bed
chr1	167684381	167684581	chr1:167684381-167684581	.	.	167684381	167684581	0	1	200	167684380	SOX4_RA.up.noMYCN.100.bed
chr3	9464699	9464899	chr3:9464699-9464899	.	.	9464699	9464899	0	1	200	9464690	SOX4_RA.up.noMYCN.100.bed
chr5	164685648	164685848	chr5:164685648-164685848	.	.	164685648	164685848	0	1	200	164685647	SOX4_RA.up.noMYCN.100.bed
chr3	72819301	72819501	chr3:72819301-72819501	.	.	72819301	72819501	0	1	200	72819294	SOX4_RA.up.noMYCN.100.bed
chr3	93858617	93858817	chr3:93858617-93858817	.	.	93858617	93858817	0	1	200	93858608	SOX4_RA.up.noMYCN.100.bed
chr11	66080609	66080809	chr11:66080609-66080809	.	.	66080609	66080809	0	1	200	66080603	SOX4_RA.up.noMYCN.100.bed
chr17	53443448	53443648	chr17:53443448-53443648	.	.	53443448	53443648	0	1	200	53443443	SOX4_RA.up.noMYCN.100.bed
chr4	141174557	141174757	chr4:141174557-141174757	.	.	141174557	141174757	0	1	200	141174556	SOX4_RA.up.noMYCN.100.bed
chr21	41625359	41625559	chr21:41625359-41625559	.	.	41625359	41625559	0	1	200	41625355	SOX4_RA.up.noMYCN.100.bed
chr19	14359787	14359987	chr19:14359787-14359987	.	.	14359787	14359987	0	1	200	14359786	SOX4_RA.up.noMYCN.100.bed
chr17	65121081	65121281	chr17:65121081-65121281	.	.	65121081	65121281	0	1	200	65121075	SOX4_RA.up.noMYCN.100.bed
chr12	121905237	121905437	chr12:121905237-121905437	.	.	121905237	121905437	0	1	200	121905236	SOX4_RA.up.noMYCN.100.bed
chr3	15727324	15727524	chr3:15727324-15727524	.	.	15727324	15727524	0	1	200	15727323	SOX4_RA.up.noMYCN.100.bed
chr11	20631510	20631710	chr11:20631510-20631710	.	.	20631510	20631710	0	1	200	20631508	SOX4_RA.up.noMYCN.100.bed
chrX	119694809	119695009	chrX:119694809-119695009	.	.	119694809	119695009	0	1	200	119694808	SOX4_RA.up.noMYCN.100.bed
chr7	142353784	142353984	chr7:142353784-142353984	.	.	142353784	142353984	0	1	200	142353783	SOX4_RA.up.noMYCN.100.bed
chr13	104191929	104192129	chr13:104191929-104192129	.	.	104191929	104192129	0	1	200	104191928	SOX4_RA.up.noMYCN.100.bed
chr9	129038349	129038549	chr9:129038349-129038549	.	.	129038349	129038549	0	1	200	129038348	SOX4_RA.up.noMYCN.100.bed
chr17	17596742	17596942	chr17:17596742-17596942	.	.	17596742	17596942	0	1	200	17596741	SOX4_RA.up.noMYCN.100.bed
chr20	825310	825510	chr20:825310-825510	.	.	825310	825510	0	1	200	825302	SOX4_RA.up.noMYCN.100.bed
chr4	181882158	181882358	chr4:181882158-181882358	.	.	181882158	181882358	0	1	200	181882157	SOX4_RA.up.noMYCN.100.bed
chr4	77119212	77119412	chr4:77119212-77119412	.	.	77119212	77119412	0	1	200	77119205	SOX4_RA.up.noMYCN.100.bed
chr21	32546438	32546638	chr21:32546438-32546638	.	.	32546438	32546638	0	1	200	32546435	SOX4_RA.up.noMYCN.100.bed
chr11	18743085	18743285	chr11:18743085-18743285	.	.	18743085	18743285	0	1	200	18743084	SOX4_RA.up.noMYCN.100.bed
chr18	21595097	21595297	chr18:21595097-21595297	.	.	21595097	21595297	0	1	200	21595095	SOX4_RA.up.noMYCN.100.bed
chr2	155162758	155162958	chr2:155162758-155162958	.	.	155162758	155162958	0	1	200	155162757	SOX4_RA.up.noMYCN.100.bed
chr11	356124	356324	chr11:356124-356324	.	.	356124	356324	0	1	200	356121	SOX4_RA.up.noMYCN.100.bed
chr12	128576184	128576384	chr12:128576184-128576384	.	.	128576184	128576384	0	1	200	128576183	SOX4_RA.up.noMYCN.100.bed
chr2	13155318	13155518	chr2:13155318-13155518	.	.	13155318	13155518	0	1	200	13155317	SOX4_RA.up.noMYCN.100.bed
chr6	157007733	157007933	chr6:157007733-157007933	.	.	157007733	157007933	0	1	200	157007732	SOX4_RA.up.noMYCN.100.bed
chr2	181848432	181848632	chr2:181848432-181848632	.	.	181848432	181848632	0	1	200	181848431	SOX4_RA.up.noMYCN.100.bed
chr11	104199164	104199364	chr11:104199164-104199364	.	.	104199164	104199364	0	1	200	104199163	SOX4_RA.up.noMYCN.100.bed
chr4	111086834	111087034	chr4:111086834-111087034	.	.	111086834	111087034	0	1	200	111086833	SOX4_RA.up.noMYCN.100.bed
chr5	112073699	112073899	chr5:112073699-112073899	.	.	112073699	112073899	0	1	200	112073698	SOX4_RA.up.noMYCN.100.bed
chr8	53601302	53601502	chr8:53601302-53601502	.	.	53601302	53601502	0	1	200	53601297	SOX4_RA.up.noMYCN.100.bed
chr6	43910242	43910442	chr6:43910242-43910442	.	.	43910242	43910442	0	1	200	43910238	SOX4_RA.up.noMYCN.100.bed
chrX	117354939	117355139	chrX:117354939-117355139	.	.	117354939	117355139	0	1	200	117354938	SOX4_RA.up.noMYCN.100.bed
chr22	24718963	24719163	chr22:24718963-24719163	.	.	24718963	24719163	0	1	200	24718961	SOX4_RA.up.noMYCN.100.bed
chr5	93806225	93806425	chr5:93806225-93806425	.	.	93806225	93806425	0	1	200	93806216	SOX4_RA.up.noMYCN.100.bed
chr11	105694766	105694966	chr11:105694766-105694966	.	.	105694766	105694966	0	1	200	105694765	SOX4_RA.up.noMYCN.100.bed
chr15	35919048	35919248	chr15:35919048-35919248	.	.	35919048	35919248	0	1	200	35919045	SOX4_RA.up.noMYCN.100.bed
chr7	63361114	63361314	chr7:63361114-63361314	.	.	63361114	63361314	0	1	200	63361108	SOX4_RA.up.noMYCN.100.bed
chr9	133710657	133710857	chr9:133710657-133710857	.	.	133710657	133710857	0	1	200	133710656	SOX4_RA.up.noMYCN.100.bed
chr2	12391840	12392040	chr2:12391840-12392040	.	.	12391840	12392040	0	1	200	12391839	SOX4_RA.up.noMYCN.100.bed
chr2	107573185	107573385	chr2:107573185-107573385	.	.	107573185	107573385	0	1	200	107573184	SOX4_RA.up.noMYCN.100.bed
chr11	1660284	1660484	chr11:1660284-1660484	.	.	1660284	1660484	0	1	200	1660283	SOX4_RA.up.noMYCN.100.bed
chr2	15310120	15310320	chr2:15310120-15310320	.	.	15310120	15310320	0	1	200	15310119	SOX4_RA.up.noMYCN.100.bed
chr13	104660774	104660974	chr13:104660774-104660974	.	.	104660774	104660974	0	1	200	104660773	SOX4_RA.up.noMYCN.100.bed
chr5	36055967	36056167	chr5:36055967-36056167	.	.	36055967	36056167	0	1	200	36055964	SOX4_RA.up.noMYCN.100.bed
chr1	175682986	175683186	chr1:175682986-175683186	.	.	175682986	175683186	0	1	200	175682985	SOX4_RA.up.noMYCN.100.bed
chr2	75792995	75793195	chr2:75792995-75793195	.	.	75792995	75793195	0	1	200	75792988	SOX4_RA.up.noMYCN.100.bed
chr22	46105274	46105474	chr22:46105274-46105474	.	.	46105274	46105474	0	1	200	46105270	SOX4_RA.up.noMYCN.100.bed
chr6	15444796	15444996	chr6:15444796-15444996	.	.	15444796	15444996	0	1	200	15444795	SOX4_RA.up.noMYCN.100.bed
chr18	53405278	53405478	chr18:53405278-53405478	.	.	53405278	53405478	0	1	200	53405273	SOX4_RA.up.noMYCN.100.bed
chr16	28289355	28289555	chr16:28289355-28289555	.	.	28289355	28289555	0	1	200	28289353	SOX4_RA.up.noMYCN.100.bed
chr2	27516048	27516248	chr2:27516048-27516248	.	.	27516048	27516248	0	1	200	27516046	SOX4_RA.up.noMYCN.100.bed
chr1	33815787	33815987	chr1:33815787-33815987	.	.	33815787	33815987	0	1	200	33815784	SOX4_RA.up.noMYCN.100.bed
chr1	184431040	184431240	chr1:184431040-184431240	.	.	184431040	184431240	0	1	200	184431039	SOX4_RA.up.noMYCN.100.bed
chrX	54666036	54666236	chrX:54666036-54666236	.	.	54666036	54666236	0	1	200	54666031	SOX4_RA.up.noMYCN.100.bed
chr6	17043137	17043337	chr6:17043137-17043337	.	.	17043137	17043337	0	1	200	17043136	SOX4_RA.up.noMYCN.100.bed
chr14	85891656	85891856	chr14:85891656-85891856	.	.	85891656	85891856	0	1	200	85891648	SOX4_RA.up.noMYCN.100.bed
chr4	47388794	47388994	chr4:47388794-47388994	.	.	47388794	47388994	0	1	200	47388790	SOX4_RA.up.noMYCN.100.bed
chr2	189281501	189281701	chr2:189281501-189281701	.	.	189281501	189281701	0	1	200	189281500	SOX4_RA.up.noMYCN.100.bed
chr11	45433098	45433298	chr11:45433098-45433298	.	.	45433098	45433298	0	1	200	45433094	SOX4_RA.up.noMYCN.100.bed
chr20	44849625	44849825	chr20:44849625-44849825	.	.	44849625	44849825	0	1	200	44849621	SOX4_RA.up.noMYCN.100.bed
chr14	39461952	39462152	chr14:39461952-39462152	.	.	39461952	39462152	0	1	200	39461949	SOX4_RA.up.noMYCN.100.bed
chr6	13860752	13860952	chr6:13860752-13860952	.	.	13860752	13860952	0	1	200	13860751	SOX4_RA.up.noMYCN.100.bed
chr9	130427414	130427614	chr9:130427414-130427614	.	.	130427414	130427614	0	1	200	130427413	SOX4_RA.up.noMYCN.100.bed
chr1	145382677	145382877	chr1:145382677-145382877	.	.	145382677	145382877	0	1	200	145382676	SOX4_RA.up.noMYCN.100.bed
chr17	25659999	25660199	chr17:25659999-25660199	.	.	25659999	25660199	0	1	200	25659997	SOX4_RA.up.noMYCN.100.bed
chr1	95847880	95848080	chr1:95847880-95848080	.	.	95847880	95848080	0	1	200	95847871	SOX4_RA.up.noMYCN.100.bed
chr5	54023902	54024102	chr5:54023902-54024102	.	.	54023902	54024102	0	1	200	54023897	SOX4_RA.up.noMYCN.100.bed
chr7	148638735	148638935	chr7:148638735-148638935	.	.	148638735	148638935	0	1	200	148638734	SOX4_RA.up.noMYCN.100.bed
chr3	196889532	196889732	chr3:196889532-196889732	.	.	196889532	196889732	0	1	200	196889531	SOX4_RA.up.noMYCN.100.bed
chr6	17473216	17473416	chr6:17473216-17473416	.	.	17473216	17473416	0	1	200	17473215	SOX4_RA.up.noMYCN.100.bed
chr5	141736587	141736787	chr5:141736587-141736787	.	.	141736587	141736787	0	1	200	141736586	SOX4_RA.up.noMYCN.100.bed
chr11	78227483	78227683	chr11:78227483-78227683	.	.	78227483	78227683	0	1	200	78227476	SOX4_RA.up.noMYCN.100.bed
chr15	46372273	46372473	chr15:46372273-46372473	.	.	46372273	46372473	0	1	200	46372269	SOX4_RA.up.noMYCN.100.bed
chr6	3248029	3248229	chr6:3248029-3248229	.	.	3248029	3248229	0	1	200	3248026	SOX4_RA.up.noMYCN.100.bed
chr10	126712203	126712403	chr10:126712203-126712403	.	.	126712203	126712403	0	1	200	126712202	SOX4_RA.up.noMYCN.100.bed
chr1	59521891	59522091	chr1:59521891-59522091	.	.	59521891	59522091	0	1	200	59521886	SOX4_RA.up.noMYCN.100.bed
chr12	115450756	115450956	chr12:115450756-115450956	.	.	115450756	115450956	0	1	200	115450755	SOX4_RA.up.noMYCN.100.bed
chr4	184881091	184881291	chr4:184881091-184881291	.	.	184881091	184881291	0	1	200	184881090	SOX4_RA.up.noMYCN.100.bed
chr15	31528422	31528622	chr15:31528422-31528622	.	.	31528422	31528622	0	1	200	31528419	SOX4_RA.up.noMYCN.100.bed
chr1	201700493	201700693	chr1:201700493-201700693	.	.	201700493	201700693	0	1	200	201700491	SOX4_RA.up.noMYCN.100.bed
chr10	10666324	10666524	chr10:10666324-10666524	.	.	10666324	10666524	0	1	200	10666323	SOX4_RA.up.noMYCN.100.bed
chr11	12836435	12836635	chr11:12836435-12836635	.	.	12836435	12836635	0	1	200	12836434	SOX4_RA.up.noMYCN.100.bed
chr4	55063836	55064036	chr4:55063836-55064036	.	.	55063836	55064036	0	1	200	55063831	SOX4_RA.up.noMYCN.100.bed
chr12	92137605	92137805	chr12:92137605-92137805	.	.	92137605	92137805	0	1	200	92137596	SOX4_RA.up.noMYCN.100.bed
chr13	113664359	113664559	chr13:113664359-113664559	.	.	113664359	113664559	0	1	200	113664358	SOX4_RA.up.noMYCN.100.bed
chr4	171643363	171643563	chr4:171643363-171643563	.	.	171643363	171643563	0	1	200	171643362	SOX4_RA.up.noMYCN.100.bed
chr4	62065711	62065911	chr4:62065711-62065911	.	.	62065711	62065911	0	1	200	62065705	SOX4_RA.up.noMYCN.100.bed
chr2	178623615	178623815	chr2:178623615-178623815	.	.	178623615	178623815	0	1	200	178623614	SOX4_RA.up.noMYCN.100.bed
chr1	50731919	50732119	chr1:50731919-50732119	.	.	50731919	50732119	0	1	200	50731914	SOX4_RA.up.noMYCN.100.bed
chr2	85944723	85944923	chr2:85944723-85944923	.	.	85944723	85944923	0	1	200	85944715	SOX4_RA.up.noMYCN.100.bed
chr1	214182938	214183138	chr1:214182938-214183138	.	.	214182938	214183138	0	1	200	214182936	SOX4_RA.up.noMYCN.100.bed
chr2	18304444	18304644	chr2:18304444-18304644	.	.	18304444	18304644	0	1	200	18304443	SOX4_RA.up.noMYCN.100.bed
chr17	38498021	38498221	chr17:38498021-38498221	.	.	38498021	38498221	0	1	200	38498018	SOX4_RA.up.noMYCN.100.bed
chr11	117642878	117643078	chr11:117642878-117643078	.	.	117642878	117643078	0	1	200	117642877	SOX4_RA.up.noMYCN.100.bed
chr3	29536092	29536292	chr3:29536092-29536292	.	.	29536092	29536292	0	1	200	29536090	SOX4_RA.up.noMYCN.100.bed
chr11	44753466	44753666	chr11:44753466-44753666	.	.	44753466	44753666	0	1	200	44753462	SOX4_RA.up.noMYCN.100.bed
chr6	51882036	51882236	chr6:51882036-51882236	.	.	51882036	51882236	0	1	200	51882031	SOX4_RA.up.noMYCN.100.bed
chr4	170585448	170585648	chr4:170585448-170585648	.	.	170585448	170585648	0	1	200	170585447	SOX4_RA.up.noMYCN.100.bed
chr9	131902591	131902791	chr9:131902591-131902791	.	.	131902591	131902791	0	1	200	131902590	SOX4_RA.up.noMYCN.100.bed
chr14	51027480	51027680	chr14:51027480-51027680	.	.	51027480	51027680	0	1	200	51027475	SOX4_RA.up.noMYCN.100.bed
chr2	54799856	54800056	chr2:54799856-54800056	.	.	54799856	54800056	0	1	200	54799851	SOX4_RA.up.noMYCN.100.bed
chr12	111431108	111431308	chr12:111431108-111431308	.	.	111431108	111431308	0	1	200	111431107	SOX4_RA.up.noMYCN.100.bed
chr2	192343852	192344052	chr2:192343852-192344052	.	.	192343852	192344052	0	1	200	192343851	SOX4_RA.up.noMYCN.100.bed
chr18	44011850	44012050	chr18:44011850-44012050	.	.	44011850	44012050	0	1	200	44011846	SOX4_RA.up.noMYCN.100.bed
chr8	140821225	140821425	chr8:140821225-140821425	.	.	140821225	140821425	0	1	200	140821224	SOX4_RA.up.noMYCN.100.bed
chr1	54873087	54873287	chr1:54873087-54873287	.	.	54873087	54873287	0	1	200	54873082	SOX4_RA.up.noMYCN.100.bed
chr21	22663759	22663959	chr21:22663759-22663959	.	.	22663759	22663959	0	1	200	22663757	SOX4_RA.up.noMYCN.100.bed
chr6	26474231	26474431	chr6:26474231-26474431	.	.	26474231	26474431	0	1	200	26474229	SOX4_RA.up.noMYCN.100.bed
chr6	90240993	90241193	chr6:90240993-90241193	.	.	90240993	90241193	0	1	200	90240984	SOX4_RA.up.noMYCN.100.bed
chr11	120256094	120256294	chr11:120256094-120256294	.	.	120256094	120256294	0	1	200	120256093	SOX4_RA.up.noMYCN.100.bed
chr2	240161786	240161986	chr2:240161786-240161986	.	.	240161786	240161986	0	1	200	240161784	SOX4_RA.up.noMYCN.100.bed
chr19	50372753	50372953	chr19:50372753-50372953	.	.	50372753	50372953	0	1	200	50372748	SOX4_RA.up.noMYCN.100.bed
chr5	175288653	175288853	chr5:175288653-175288853	.	.	175288653	175288853	0	1	200	175288652	SOX4_RA.up.noMYCN.100.bed
chr2	161339115	161339315	chr2:161339115-161339315	.	.	161339115	161339315	0	1	200	161339114	SOX4_RA.up.noMYCN.100.bed
chr9	8179411	8179611	chr9:8179411-8179611	.	.	8179411	8179611	0	1	200	8179403	SOX4_RA.up.noMYCN.100.bed
chr7	86669239	86669439	chr7:86669239-86669439	.	.	86669239	86669439	0	1	200	86669231	SOX4_RA.up.noMYCN.100.bed
chr3	178102782	178102982	chr3:178102782-178102982	.	.	178102782	178102982	0	1	200	178102781	SOX4_RA.up.noMYCN.100.bed
chr12	54653201	54653401	chr12:54653201-54653401	.	.	54653201	54653401	0	1	200	54653196	SOX4_RA.up.noMYCN.100.bed
chr10	102119074	102119274	chr10:102119074-102119274	.	.	102119074	102119274	0	1	200	102119073	SOX4_RA.up.noMYCN.100.bed
chr6	151366668	151366868	chr6:151366668-151366868	.	.	151366668	151366868	0	1	200	151366667	SOX4_RA.up.noMYCN.100.bed
chr9	132175804	132176004	chr9:132175804-132176004	.	.	132175804	132176004	0	1	200	132175803	SOX4_RA.up.noMYCN.100.bed
chr19	12895502	12895702	chr19:12895502-12895702	.	.	12895502	12895702	0	1	200	12895501	SOX4_RA.up.noMYCN.100.bed
chr1	234417460	234417660	chr1:234417460-234417660	.	.	234417460	234417660	0	1	200	234417458	SOX4_RA.up.noMYCN.100.bed
chr12	17564495	17564695	chr12:17564495-17564695	.	.	17564495	17564695	0	1	200	17564494	SOX4_RA.up.noMYCN.100.bed
chr1	180485234	180485434	chr1:180485234-180485434	.	.	180485234	180485434	0	1	200	180485233	SOX4_RA.up.noMYCN.100.bed
chr7	157361684	157361884	chr7:157361684-157361884	.	.	157361684	157361884	0	1	200	157361683	SOX4_RA.up.noMYCN.100.bed
chr21	41047936	41048136	chr21:41047936-41048136	.	.	41047936	41048136	0	1	200	41047932	SOX4_RA.up.noMYCN.100.bed
chr19	7548357	7548557	chr19:7548357-7548557	.	.	7548357	7548557	0	1	200	7548350	SOX4_RA.up.noMYCN.100.bed
chr8	49586899	49587099	chr8:49586899-49587099	.	.	49586899	49587099	0	1	200	49586895	SOX4_RA.up.noMYCN.100.bed
chr5	112394924	112395124	chr5:112394924-112395124	.	.	112394924	112395124	0	1	200	112394923	SOX4_RA.up.noMYCN.100.bed
chr4	184909046	184909246	chr4:184909046-184909246	.	.	184909046	184909246	0	1	200	184909045	SOX4_RA.up.noMYCN.100.bed
chr11	125950130	125950330	chr11:125950130-125950330	.	.	125950130	125950330	0	1	200	125950129	SOX4_RA.up.noMYCN.100.bed
chr7	129469695	129469895	chr7:129469695-129469895	.	.	129469695	129469895	0	1	200	129469694	SOX4_RA.up.noMYCN.100.bed
chr6	50238497	50238697	chr6:50238497-50238697	.	.	50238497	50238697	0	1	200	50238492	SOX4_RA.up.noMYCN.100.bed
chr15	45076732	45076932	chr15:45076732-45076932	.	.	45076732	45076932	0	1	200	45076728	SOX4_RA.up.noMYCN.100.bed
chr6	77586462	77586662	chr6:77586462-77586662	.	.	77586462	77586662	0	1	200	77586455	SOX4_RA.up.noMYCN.100.bed
chr12	20098811	20099011	chr12:20098811-20099011	.	.	20098811	20099011	0	1	200	20098809	SOX4_RA.up.noMYCN.100.bed
chr1	210758044	210758244	chr1:210758044-210758244	.	.	210758044	210758244	0	1	200	210758042	SOX4_RA.up.noMYCN.100.bed
chr11	115451748	115451948	chr11:115451748-115451948	.	.	115451748	115451948	0	1	200	115451747	SOX4_RA.up.noMYCN.100.bed
chrX	20460759	20460959	chrX:20460759-20460959	.	.	20460759	20460959	0	1	200	20460757	SOX4_RA.up.noMYCN.100.bed
chr17	62159517	62159717	chr17:62159517-62159717	.	.	62159517	62159717	0	1	200	62159511	SOX4_RA.up.noMYCN.100.bed
chr1	53128544	53128744	chr1:53128544-53128744	.	.	53128544	53128744	0	1	200	53128539	SOX4_RA.up.noMYCN.100.bed
chr20	48003616	48003816	chr20:48003616-48003816	.	.	48003616	48003816	0	1	200	48003612	SOX4_RA.up.noMYCN.100.bed
chr16	2955712	2955912	chr16:2955712-2955912	.	.	2955712	2955912	0	1	200	2955710	SOX4_RA.up.noMYCN.100.bed
chr13	104084616	104084816	chr13:104084616-104084816	.	.	104084616	104084816	0	1	200	104084615	SOX4_RA.up.noMYCN.100.bed
chr7	55260761	55260961	chr7:55260761-55260961	.	.	55260761	55260961	0	1	200	55260756	SOX4_RA.up.noMYCN.100.bed
chr2	79985613	79985813	chr2:79985613-79985813	.	.	79985613	79985813	0	1	200	79985606	SOX4_RA.up.noMYCN.100.bed
chr2	198145007	198145207	chr2:198145007-198145207	.	.	198145007	198145207	0	1	200	198145006	SOX4_RA.up.noMYCN.100.bed
chr2	12694858	12695058	chr2:12694858-12695058	.	.	12694858	12695058	0	1	200	12694857	SOX4_RA.up.noMYCN.100.bed
chr18	42518524	42518724	chr18:42518524-42518724	.	.	42518524	42518724	0	1	200	42518520	SOX4_RA.up.noMYCN.100.bed
chr10	79637377	79637577	chr10:79637377-79637577	.	.	79637377	79637577	0	1	200	79637370	SOX4_RA.up.noMYCN.100.bed
chr12	83256709	83256909	chr12:83256709-83256909	.	.	83256709	83256909	0	1	200	83256701	SOX4_RA.up.noMYCN.100.bed
chr15	82045257	82045457	chr15:82045257-82045457	.	.	82045257	82045457	0	1	200	82045249	SOX4_RA.up.noMYCN.100.bed
chr2	8133222	8133422	chr2:8133222-8133422	.	.	8133222	8133422	0	1	200	8133214	SOX4_RA.up.noMYCN.100.bed
chr7	45200410	45200610	chr7:45200410-45200610	.	.	45200410	45200610	0	1	200	45200406	SOX4_RA.up.noMYCN.100.bed
chr5	168304660	168304860	chr5:168304660-168304860	.	.	168304660	168304860	0	1	200	168304659	SOX4_RA.up.noMYCN.100.bed
chr12	30074475	30074675	chr12:30074475-30074675	.	.	30074475	30074675	0	1	200	30074472	SOX4_RA.up.noMYCN.100.bed
chr8	27132060	27132260	chr8:27132060-27132260	.	.	27132060	27132260	0	1	200	27132058	SOX4_RA.up.noMYCN.100.bed
chr20	34787517	34787717	chr20:34787517-34787717	.	.	34787517	34787717	0	1	200	34787514	SOX4_RA.up.noMYCN.100.bed
chr7	104624272	104624472	chr7:104624272-104624472	.	.	104624272	104624472	0	1	200	104624271	SOX4_RA.up.noMYCN.100.bed
chr4	141942435	141942635	chr4:141942435-141942635	.	.	141942435	141942635	0	1	200	141942434	SOX4_RA.up.noMYCN.100.bed
chr6	146972399	146972599	chr6:146972399-146972599	.	.	146972399	146972599	0	1	200	146972398	SOX4_RA.up.noMYCN.100.bed
chr5	58145716	58145916	chr5:58145716-58145916	.	.	58145716	58145916	0	1	200	58145711	SOX4_RA.up.noMYCN.100.bed
chr5	170173011	170173211	chr5:170173011-170173211	.	.	170173011	170173211	0	1	200	170173010	SOX4_RA.up.noMYCN.100.bed
chr1	99646216	99646416	chr1:99646216-99646416	.	.	99646216	99646416	0	1	200	99646207	SOX4_RA.up.noMYCN.100.bed
chr3	119084336	119084536	chr3:119084336-119084536	.	.	119084336	119084536	0	1	200	119084335	SOX4_RA.up.noMYCN.100.bed
chr5	52023640	52023840	chr5:52023640-52023840	.	.	52023640	52023840	0	1	200	52023635	SOX4_RA.up.noMYCN.100.bed
chr12	92963975	92964175	chr12:92963975-92964175	.	.	92963975	92964175	0	1	200	92963966	SOX4_RA.up.noMYCN.100.bed
chr19	9420581	9420781	chr19:9420581-9420781	.	.	9420581	9420781	0	1	200	9420572	SOX4_RA.up.noMYCN.100.bed
chr7	8330850	8331050	chr7:8330850-8331050	.	.	8330850	8331050	0	1	200	8330842	SOX4_RA.up.noMYCN.100.bed
chr13	57345326	57345526	chr13:57345326-57345526	.	.	57345326	57345526	0	1	200	57345321	SOX4_RA.up.noMYCN.100.bed
chr13	62894641	62894841	chr13:62894641-62894841	.	.	62894641	62894841	0	1	200	62894635	SOX4_RA.up.noMYCN.100.bed
chr6	154414233	154414433	chr6:154414233-154414433	.	.	154414233	154414433	0	1	200	154414232	SOX4_RA.up.noMYCN.100.bed
chr6	15400570	15400770	chr6:15400570-15400770	.	.	15400570	15400770	0	1	200	15400569	SOX4_RA.up.noMYCN.100.bed
chr22	22292742	22292942	chr22:22292742-22292942	.	.	22292742	22292942	0	1	200	22292740	SOX4_RA.up.noMYCN.100.bed
chr2	78644348	78644548	chr2:78644348-78644548	.	.	78644348	78644548	0	1	200	78644341	SOX4_RA.up.noMYCN.100.bed
chrX	51636405	51636605	chrX:51636405-51636605	.	.	51636405	51636605	0	1	200	51636400	SOX4_RA.up.noMYCN.100.bed
chr10	93141117	93141317	chr10:93141117-93141317	.	.	93141117	93141317	0	1	200	93141108	SOX4_RA.up.noMYCN.100.bed
chr14	89450343	89450543	chr14:89450343-89450543	.	.	89450343	89450543	0	1	200	89450335	SOX4_RA.up.noMYCN.100.bed
chr10	123996797	123996997	chr10:123996797-123996997	.	.	123996797	123996997	0	1	200	123996796	SOX4_RA.up.noMYCN.100.bed
chr2	74962804	74963004	chr2:74962804-74963004	.	.	74962804	74963004	0	1	200	74962797	SOX4_RA.up.noMYCN.100.bed
chr12	117146716	117146916	chr12:117146716-117146916	.	.	117146716	117146916	0	1	200	117146715	SOX4_RA.up.noMYCN.100.bed
chr16	73826918	73827118	chr16:73826918-73827118	.	.	73826918	73827118	0	1	200	73826911	SOX4_RA.up.noMYCN.100.bed
chr2	29653693	29653893	chr2:29653693-29653893	.	.	29653693	29653893	0	1	200	29653691	SOX4_RA.up.noMYCN.100.bed
chr7	55955087	55955287	chr7:55955087-55955287	.	.	55955087	55955287	0	1	200	55955082	SOX4_RA.up.noMYCN.100.bed
chr4	159969081	159969281	chr4:159969081-159969281	.	.	159969081	159969281	0	1	200	159969080	SOX4_RA.up.noMYCN.100.bed
chr5	147699947	147700147	chr5:147699947-147700147	.	.	147699947	147700147	0	1	200	147699946	SOX4_RA.up.noMYCN.100.bed
chr12	6888285	6888485	chr12:6888285-6888485	.	.	6888285	6888485	0	1	200	6888279	SOX4_RA.up.noMYCN.100.bed
chr1	210821177	210821377	chr1:210821177-210821377	.	.	210821177	210821377	0	1	200	210821175	SOX4_RA.up.noMYCN.100.bed
chr12	68672941	68673141	chr12:68672941-68673141	.	.	68672941	68673141	0	1	200	68672935	SOX4_RA.up.noMYCN.100.bed
chr6	82854362	82854562	chr6:82854362-82854562	.	.	82854362	82854562	0	1	200	82854354	SOX4_RA.up.noMYCN.100.bed
chr1	225949920	225950120	chr1:225949920-225950120	.	.	225949920	225950120	0	1	200	225949918	SOX4_RA.up.noMYCN.100.bed
chr13	107001739	107001939	chr13:107001739-107001939	.	.	107001739	107001939	0	1	200	107001738	SOX4_RA.up.noMYCN.100.bed
chr19	20959099	20959299	chr19:20959099-20959299	.	.	20959099	20959299	0	1	200	20959097	SOX4_RA.up.noMYCN.100.bed
chr7	37481208	37481408	chr7:37481208-37481408	.	.	37481208	37481408	0	1	200	37481205	SOX4_RA.up.noMYCN.100.bed
chr7	138565389	138565589	chr7:138565389-138565589	.	.	138565389	138565589	0	1	200	138565388	SOX4_RA.up.noMYCN.100.bed
chr8	59942025	59942225	chr8:59942025-59942225	.	.	59942025	59942225	0	1	200	59942020	SOX4_RA.up.noMYCN.100.bed
chr10	78539514	78539714	chr10:78539514-78539714	.	.	78539514	78539714	0	1	200	78539507	SOX4_RA.up.noMYCN.100.bed
chr13	74719342	74719542	chr13:74719342-74719542	.	.	74719342	74719542	0	1	200	74719335	SOX4_RA.up.noMYCN.100.bed
chr8	22255092	22255292	chr8:22255092-22255292	.	.	22255092	22255292	0	1	200	22255090	SOX4_RA.up.noMYCN.100.bed
chr19	49217451	49217651	chr19:49217451-49217651	.	.	49217451	49217651	0	1	200	49217447	SOX4_RA.up.noMYCN.100.bed
chr11	64463362	64463562	chr11:64463362-64463562	.	.	64463362	64463562	0	1	200	64463356	SOX4_RA.up.noMYCN.100.bed
chr18	57169856	57170056	chr18:57169856-57170056	.	.	57169856	57170056	0	1	200	57169851	SOX4_RA.up.noMYCN.100.bed
chr2	2116427	2116627	chr2:2116427-2116627	.	.	2116427	2116627	0	1	200	2116425	SOX4_RA.up.noMYCN.100.bed
chr10	14709205	14709405	chr10:14709205-14709405	.	.	14709205	14709405	0	1	200	14709204	SOX4_RA.up.noMYCN.100.bed
chrX	64196048	64196248	chrX:64196048-64196248	.	.	64196048	64196248	0	1	200	64196042	SOX4_RA.up.noMYCN.100.bed
chr5	31702130	31702330	chr5:31702130-31702330	.	.	31702130	31702330	0	1	200	31702127	SOX4_RA.up.noMYCN.100.bed
chr21	15399724	15399924	chr21:15399724-15399924	.	.	15399724	15399924	0	1	200	15399723	SOX4_RA.up.noMYCN.100.bed
chr11	65887156	65887356	chr11:65887156-65887356	.	.	65887156	65887356	0	1	200	65887150	SOX4_RA.up.noMYCN.100.bed
chr1	201278516	201278716	chr1:201278516-201278716	.	.	201278516	201278716	0	1	200	201278514	SOX4_RA.up.noMYCN.100.bed
chr17	36898759	36898959	chr17:36898759-36898959	.	.	36898759	36898959	0	1	200	36898756	SOX4_RA.up.noMYCN.100.bed
chr1	113683470	113683670	chr1:113683470-113683670	.	.	113683470	113683670	0	1	200	113683469	SOX4_RA.up.noMYCN.100.bed
chr10	106088477	106088677	chr10:106088477-106088677	.	.	106088477	106088677	0	1	200	106088476	SOX4_RA.up.noMYCN.100.bed
chr10	62282034	62282234	chr10:62282034-62282234	.	.	62282034	62282234	0	1	200	62282028	SOX4_RA.up.noMYCN.100.bed
chr19	8657304	8657504	chr19:8657304-8657504	.	.	8657304	8657504	0	1	200	8657296	SOX4_RA.up.noMYCN.100.bed
chr7	137846082	137846282	chr7:137846082-137846282	.	.	137846082	137846282	0	1	200	137846081	SOX4_RA.up.noMYCN.100.bed
chr3	114819138	114819338	chr3:114819138-114819338	.	.	114819138	114819338	0	1	200	114819137	SOX4_RA.up.noMYCN.100.bed
chr1	87771184	87771384	chr1:87771184-87771384	.	.	87771184	87771384	0	1	200	87771176	SOX4_RA.up.noMYCN.100.bed
chr2	169203477	169203677	chr2:169203477-169203677	.	.	169203477	169203677	0	1	200	169203476	SOX4_RA.up.noMYCN.100.bed
chr17	30411024	30411224	chr17:30411024-30411224	.	.	30411024	30411224	0	1	200	30411021	SOX4_RA.up.noMYCN.100.bed
chr7	75947336	75947536	chr7:75947336-75947536	.	.	75947336	75947536	0	1	200	75947329	SOX4_RA.up.noMYCN.100.bed
chr7	132825534	132825734	chr7:132825534-132825734	.	.	132825534	132825734	0	1	200	132825533	SOX4_RA.up.noMYCN.100.bed
chr11	121829299	121829499	chr11:121829299-121829499	.	.	121829299	121829499	0	1	200	121829298	SOX4_RA.up.noMYCN.100.bed
chr5	173344987	173345187	chr5:173344987-173345187	.	.	173344987	173345187	0	1	200	173344986	SOX4_RA.up.noMYCN.100.bed
chr6	23180845	23181045	chr6:23180845-23181045	.	.	23180845	23181045	0	1	200	23180843	SOX4_RA.up.noMYCN.100.bed
chr13	73078676	73078876	chr13:73078676-73078876	.	.	73078676	73078876	0	1	200	73078669	SOX4_RA.up.noMYCN.100.bed
chr10	100220728	100220928	chr10:100220728-100220928	.	.	100220728	100220928	0	1	200	100220727	SOX4_RA.up.noMYCN.100.bed
chr18	45120823	45121023	chr18:45120823-45121023	.	.	45120823	45121023	0	1	200	45120819	SOX4_RA.up.noMYCN.100.bed
chr8	112753056	112753256	chr8:112753056-112753256	.	.	112753056	112753256	0	1	200	112753055	SOX4_RA.up.noMYCN.100.bed
chr9	2242202	2242402	chr9:2242202-2242402	.	.	2242202	2242402	0	1	200	2242200	SOX4_RA.up.noMYCN.100.bed
chr9	124369986	124370186	chr9:124369986-124370186	.	.	124369986	124370186	0	1	200	124369985	SOX4_RA.up.noMYCN.100.bed
chr8	141007446	141007646	chr8:141007446-141007646	.	.	141007446	141007646	0	1	200	141007445	SOX4_RA.up.noMYCN.100.bed
chr12	79331854	79332054	chr12:79331854-79332054	.	.	79331854	79332054	0	1	200	79331847	SOX4_RA.up.noMYCN.100.bed
chr2	177850977	177851177	chr2:177850977-177851177	.	.	177850977	177851177	0	1	200	177850976	SOX4_RA.up.noMYCN.100.bed
chr4	154049020	154049220	chr4:154049020-154049220	.	.	154049020	154049220	0	1	200	154049019	SOX4_RA.up.noMYCN.100.bed
chrX	39548585	39548785	chrX:39548585-39548785	.	.	39548585	39548785	0	1	200	39548582	SOX4_RA.up.noMYCN.100.bed
chr1	103255481	103255681	chr1:103255481-103255681	.	.	103255481	103255681	0	1	200	103255480	SOX4_RA.up.noMYCN.100.bed
chrX	118821507	118821707	chrX:118821507-118821707	.	.	118821507	118821707	0	1	200	118821506	SOX4_RA.up.noMYCN.100.bed
chr4	41837196	41837396	chr4:41837196-41837396	.	.	41837196	41837396	0	1	200	41837192	SOX4_RA.up.noMYCN.100.bed
chr2	198593833	198594033	chr2:198593833-198594033	.	.	198593833	198594033	0	1	200	198593832	SOX4_RA.up.noMYCN.100.bed
chr6	13455050	13455250	chr6:13455050-13455250	.	.	13455050	13455250	0	1	200	13455049	SOX4_RA.up.noMYCN.100.bed
chr2	189304640	189304840	chr2:189304640-189304840	.	.	189304640	189304840	0	1	200	189304639	SOX4_RA.up.noMYCN.100.bed
chr10	18916523	18916723	chr10:18916523-18916723	.	.	18916523	18916723	0	1	200	18916522	SOX4_RA.up.noMYCN.100.bed
chr8	18124961	18125161	chr8:18124961-18125161	.	.	18124961	18125161	0	1	200	18124960	SOX4_RA.up.noMYCN.100.bed
chr21	19617923	19618123	chr21:19617923-19618123	.	.	19617923	19618123	0	1	200	19617922	SOX4_RA.up.noMYCN.100.bed
chr6	21948314	21948514	chr6:21948314-21948514	.	.	21948314	21948514	0	1	200	21948312	SOX4_RA.up.noMYCN.100.bed
chr8	129806668	129806868	chr8:129806668-129806868	.	.	129806668	129806868	0	1	200	129806667	SOX4_RA.up.noMYCN.100.bed
chr16	53242028	53242228	chr16:53242028-53242228	.	.	53242028	53242228	0	1	200	53242023	SOX4_RA.up.noMYCN.100.bed
chr1	64748361	64748561	chr1:64748361-64748561	.	.	64748361	64748561	0	1	200	64748355	SOX4_RA.up.noMYCN.100.bed
chr1	218731499	218731699	chr1:218731499-218731699	.	.	218731499	218731699	0	1	200	218731497	SOX4_RA.up.noMYCN.100.bed
chr2	21675446	21675646	chr2:21675446-21675646	.	.	21675446	21675646	0	1	200	21675444	SOX4_RA.up.noMYCN.100.bed
chr9	84764308	84764508	chr9:84764308-84764508	.	.	84764308	84764508	0	1	200	84764300	SOX4_RA.up.noMYCN.100.bed
chr2	205271823	205272023	chr2:205271823-205272023	.	.	205271823	205272023	0	1	200	205271821	SOX4_RA.up.noMYCN.100.bed
chr1	8761249	8761449	chr1:8761249-8761449	.	.	8761249	8761449	0	1	200	8761241	SOX4_RA.up.noMYCN.100.bed
chr2	235959499	235959699	chr2:235959499-235959699	.	.	235959499	235959699	0	1	200	235959497	SOX4_RA.up.noMYCN.100.bed
chr9	132262485	132262685	chr9:132262485-132262685	.	.	132262485	132262685	0	1	200	132262484	SOX4_RA.up.noMYCN.100.bed
chr10	72344639	72344839	chr10:72344639-72344839	.	.	72344639	72344839	0	1	200	72344632	SOX4_RA.up.noMYCN.100.bed
chr13	107222960	107223160	chr13:107222960-107223160	.	.	107222960	107223160	0	1	200	107222959	SOX4_RA.up.noMYCN.100.bed
chr3	111287567	111287767	chr3:111287567-111287767	.	.	111287567	111287767	0	1	200	111287566	SOX4_RA.up.noMYCN.100.bed
chr6	90947545	90947745	chr6:90947545-90947745	.	.	90947545	90947745	0	1	200	90947536	SOX4_RA.up.noMYCN.100.bed
chr3	119041522	119041722	chr3:119041522-119041722	.	.	119041522	119041722	0	1	200	119041521	SOX4_RA.up.noMYCN.100.bed
chr6	82876382	82876582	chr6:82876382-82876582	.	.	82876382	82876582	0	1	200	82876374	SOX4_RA.up.noMYCN.100.bed
chr14	77413767	77413967	chr14:77413767-77413967	.	.	77413767	77413967	0	1	200	77413760	SOX4_RA.up.noMYCN.100.bed
chr20	36040340	36040540	chr20:36040340-36040540	.	.	36040340	36040540	0	1	200	36040337	SOX4_RA.up.noMYCN.100.bed
chr1	41174670	41174870	chr1:41174670-41174870	.	.	41174670	41174870	0	1	200	41174666	SOX4_RA.up.noMYCN.100.bed
chr5	76086554	76086754	chr5:76086554-76086754	.	.	76086554	76086754	0	1	200	76086547	SOX4_RA.up.noMYCN.100.bed
chr8	68178067	68178267	chr8:68178067-68178267	.	.	68178067	68178267	0	1	200	68178061	SOX4_RA.up.noMYCN.100.bed
chr5	41794828	41795028	chr5:41794828-41795028	.	.	41794828	41795028	0	1	200	41794824	SOX4_RA.up.noMYCN.100.bed
chr7	140898301	140898501	chr7:140898301-140898501	.	.	140898301	140898501	0	1	200	140898300	SOX4_RA.up.noMYCN.100.bed
chr2	13583932	13584132	chr2:13583932-13584132	.	.	13583932	13584132	0	1	200	13583931	SOX4_RA.up.noMYCN.100.bed
chr10	79165331	79165531	chr10:79165331-79165531	.	.	79165331	79165531	0	1	200	79165324	SOX4_RA.up.noMYCN.100.bed
chr3	16592210	16592410	chr3:16592210-16592410	.	.	16592210	16592410	0	1	200	16592209	SOX4_RA.up.noMYCN.100.bed
chr5	146047198	146047398	chr5:146047198-146047398	.	.	146047198	146047398	0	1	200	146047197	SOX4_RA.up.noMYCN.100.bed
chr10	65601979	65602179	chr10:65601979-65602179	.	.	65601979	65602179	0	1	200	65601973	SOX4_RA.up.noMYCN.100.bed
chr13	75150195	75150395	chr13:75150195-75150395	.	.	75150195	75150395	0	1	200	75150188	SOX4_RA.up.noMYCN.100.bed
chr1	148240897	148241097	chr1:148240897-148241097	.	.	148240897	148241097	0	1	200	148240896	SOX4_RA.up.noMYCN.100.bed
chr18	32545407	32545607	chr18:32545407-32545607	.	.	32545407	32545607	0	1	200	32545404	SOX4_RA.up.noMYCN.100.bed
chr5	10284404	10284604	chr5:10284404-10284604	.	.	10284404	10284604	0	1	200	10284403	SOX4_RA.up.noMYCN.100.bed
chr1	36173652	36173852	chr1:36173652-36173852	.	.	36173652	36173852	0	1	200	36173649	SOX4_RA.up.noMYCN.100.bed
chr4	20861161	20861361	chr4:20861161-20861361	.	.	20861161	20861361	0	1	200	20861159	SOX4_RA.up.noMYCN.100.bed
chrX	49832298	49832498	chrX:49832298-49832498	.	.	49832298	49832498	0	1	200	49832294	SOX4_RA.up.noMYCN.100.bed
chrX	129884087	129884287	chrX:129884087-129884287	.	.	129884087	129884287	0	1	200	129884086	SOX4_RA.up.noMYCN.100.bed
chr11	96159748	96159948	chr11:96159748-96159948	.	.	96159748	96159948	0	1	200	96159739	SOX4_RA.up.noMYCN.100.bed
chr1	95875883	95876083	chr1:95875883-95876083	.	.	95875883	95876083	0	1	200	95875874	SOX4_RA.up.noMYCN.100.bed
chr16	12851725	12851925	chr16:12851725-12851925	.	.	12851725	12851925	0	1	200	12851724	SOX4_RA.up.noMYCN.100.bed
chr15	63034495	63034695	chr15:63034495-63034695	.	.	63034495	63034695	0	1	200	63034489	SOX4_RA.up.noMYCN.100.bed
chr3	85037249	85037449	chr3:85037249-85037449	.	.	85037249	85037449	0	1	200	85037241	SOX4_RA.up.noMYCN.100.bed
chr4	11456995	11457195	chr4:11456995-11457195	.	.	11456995	11457195	0	1	200	11456994	SOX4_RA.up.noMYCN.100.bed
chr7	22390690	22390890	chr7:22390690-22390890	.	.	22390690	22390890	0	1	200	22390688	SOX4_RA.up.noMYCN.100.bed
chr15	74907642	74907842	chr15:74907642-74907842	.	.	74907642	74907842	0	1	200	74907635	SOX4_RA.up.noMYCN.100.bed
chr19	17952833	17953033	chr19:17952833-17953033	.	.	17952833	17953033	0	1	200	17952832	SOX4_RA.up.noMYCN.100.bed
chr6	21241480	21241680	chr6:21241480-21241680	.	.	21241480	21241680	0	1	200	21241478	SOX4_RA.up.noMYCN.100.bed
chr5	81834434	81834634	chr5:81834434-81834634	.	.	81834434	81834634	0	1	200	81834426	SOX4_RA.up.noMYCN.100.bed
chr8	138231379	138231579	chr8:138231379-138231579	.	.	138231379	138231579	0	1	200	138231378	SOX4_RA.up.noMYCN.100.bed
chr6	11393054	11393254	chr6:11393054-11393254	.	.	11393054	11393254	0	1	200	11393053	SOX4_RA.up.noMYCN.100.bed
chr17	64659246	64659446	chr17:64659246-64659446	.	.	64659246	64659446	0	1	200	64659240	SOX4_RA.up.noMYCN.100.bed
chr11	119745427	119745627	chr11:119745427-119745627	.	.	119745427	119745627	0	1	200	119745426	SOX4_RA.up.noMYCN.100.bed
chr5	59064510	59064710	chr5:59064510-59064710	.	.	59064510	59064710	0	1	200	59064505	SOX4_RA.up.noMYCN.100.bed
chr16	73989598	73989798	chr16:73989598-73989798	.	.	73989598	73989798	0	1	200	73989591	SOX4_RA.up.noMYCN.100.bed
chr11	80381094	80381294	chr11:80381094-80381294	.	.	80381094	80381294	0	1	200	80381086	SOX4_RA.up.noMYCN.100.bed
chr11	103408161	103408361	chr11:103408161-103408361	.	.	103408161	103408361	0	1	200	103408160	SOX4_RA.up.noMYCN.100.bed
chr10	29402284	29402484	chr10:29402284-29402484	.	.	29402284	29402484	0	1	200	29402282	SOX4_RA.up.noMYCN.100.bed
chr8	80696090	80696290	chr8:80696090-80696290	.	.	80696090	80696290	0	1	200	80696082	SOX4_RA.up.noMYCN.100.bed
chr6	105730917	105731117	chr6:105730917-105731117	.	.	105730917	105731117	0	1	200	105730916	SOX4_RA.up.noMYCN.100.bed
chr5	102788080	102788280	chr5:102788080-102788280	.	.	102788080	102788280	0	1	200	102788079	SOX4_RA.up.noMYCN.100.bed
chr14	72062489	72062689	chr14:72062489-72062689	.	.	72062489	72062689	0	1	200	72062482	SOX4_RA.up.noMYCN.100.bed
chr4	40858843	40859043	chr4:40858843-40859043	.	.	40858843	40859043	0	1	200	40858839	SOX4_RA.up.noMYCN.100.bed
chr10	100768231	100768431	chr10:100768231-100768431	.	.	100768231	100768431	0	1	200	100768230	SOX4_RA.up.noMYCN.100.bed
chr16	55407164	55407364	chr16:55407164-55407364	.	.	55407164	55407364	0	1	200	55407159	SOX4_RA.up.noMYCN.100.bed
chr18	43930391	43930591	chr18:43930391-43930591	.	.	43930391	43930591	0	1	200	43930387	SOX4_RA.up.noMYCN.100.bed
chr1	158969314	158969514	chr1:158969314-158969514	.	.	158969314	158969514	0	1	200	158969313	SOX4_RA.up.noMYCN.100.bed
chr15	79272023	79272223	chr15:79272023-79272223	.	.	79272023	79272223	0	1	200	79272016	SOX4_RA.up.noMYCN.100.bed
chrX	135992211	135992411	chrX:135992211-135992411	.	.	135992211	135992411	0	1	200	135992210	SOX4_RA.up.noMYCN.100.bed
chr10	22625787	22625987	chr10:22625787-22625987	.	.	22625787	22625987	0	1	200	22625785	SOX4_RA.up.noMYCN.100.bed
chr10	93351020	93351220	chr10:93351020-93351220	.	.	93351020	93351220	0	1	200	93351011	SOX4_RA.up.noMYCN.100.bed
chr5	173572704	173572904	chr5:173572704-173572904	.	.	173572704	173572904	0	1	200	173572703	SOX4_RA.up.noMYCN.100.bed
chr7	30588642	30588842	chr7:30588642-30588842	.	.	30588642	30588842	0	1	200	30588639	SOX4_RA.up.noMYCN.100.bed
chr15	57789565	57789765	chr15:57789565-57789765	.	.	57789565	57789765	0	1	200	57789560	SOX4_RA.up.noMYCN.100.bed
chr14	78389766	78389966	chr14:78389766-78389966	.	.	78389766	78389966	0	1	200	78389759	SOX4_RA.up.noMYCN.100.bed
chr4	86653287	86653487	chr4:86653287-86653487	.	.	86653287	86653487	0	1	200	86653279	SOX4_RA.up.noMYCN.100.bed
chr13	102904007	102904207	chr13:102904007-102904207	.	.	102904007	102904207	0	1	200	102904006	SOX4_RA.up.noMYCN.100.bed
chr19	7197611	7197811	chr19:7197611-7197811	.	.	7197611	7197811	0	1	200	7197604	SOX4_RA.up.noMYCN.100.bed
chr17	74236983	74237183	chr17:74236983-74237183	.	.	74236983	74237183	0	1	200	74236976	SOX4_RA.up.noMYCN.100.bed
chr7	111658704	111658904	chr7:111658704-111658904	.	.	111658704	111658904	0	1	200	111658703	SOX4_RA.up.noMYCN.100.bed
chr9	92276655	92276855	chr9:92276655-92276855	.	.	92276655	92276855	0	1	200	92276646	SOX4_RA.up.noMYCN.100.bed
chr7	50565064	50565264	chr7:50565064-50565264	.	.	50565064	50565264	0	1	200	50565059	SOX4_RA.up.noMYCN.100.bed
chr1	204859084	204859284	chr1:204859084-204859284	.	.	204859084	204859284	0	1	200	204859082	SOX4_RA.up.noMYCN.100.bed
chr19	56826178	56826378	chr19:56826178-56826378	.	.	56826178	56826378	0	1	200	56826173	SOX4_RA.up.noMYCN.100.bed
chr8	27041541	27041741	chr8:27041541-27041741	.	.	27041541	27041741	0	1	200	27041539	SOX4_RA.up.noMYCN.100.bed
chr18	38676427	38676627	chr18:38676427-38676627	.	.	38676427	38676627	0	1	200	38676424	SOX4_RA.up.noMYCN.100.bed
chr14	90989027	90989227	chr14:90989027-90989227	.	.	90989027	90989227	0	1	200	90989018	SOX4_RA.up.noMYCN.100.bed
chr6	26533302	26533502	chr6:26533302-26533502	.	.	26533302	26533502	0	1	200	26533300	SOX4_RA.up.noMYCN.100.bed
chr18	74975009	74975209	chr18:74975009-74975209	.	.	74975009	74975209	0	1	200	74975002	SOX4_RA.up.noMYCN.100.bed
chr15	70818833	70819033	chr15:70818833-70819033	.	.	70818833	70819033	0	1	200	70818826	SOX4_RA.up.noMYCN.100.bed
chr17	49008565	49008765	chr17:49008565-49008765	.	.	49008565	49008765	0	1	200	49008561	SOX4_RA.up.noMYCN.100.bed
chr10	33269764	33269964	chr10:33269764-33269964	.	.	33269764	33269964	0	1	200	33269761	SOX4_RA.up.noMYCN.100.bed
chr1	156221432	156221632	chr1:156221432-156221632	.	.	156221432	156221632	0	1	200	156221431	SOX4_RA.up.noMYCN.100.bed
chr20	18394106	18394306	chr20:18394106-18394306	.	.	18394106	18394306	0	1	200	18394105	SOX4_RA.up.noMYCN.100.bed
chr17	74667651	74667851	chr17:74667651-74667851	.	.	74667651	74667851	0	1	200	74667644	SOX4_RA.up.noMYCN.100.bed
chr13	49431910	49432110	chr13:49431910-49432110	.	.	49431910	49432110	0	1	200	49431906	SOX4_RA.up.noMYCN.100.bed
chr13	104346769	104346969	chr13:104346769-104346969	.	.	104346769	104346969	0	1	200	104346768	SOX4_RA.up.noMYCN.100.bed
chr16	85268555	85268755	chr16:85268555-85268755	.	.	85268555	85268755	0	1	200	85268547	SOX4_RA.up.noMYCN.100.bed
chr4	8223608	8223808	chr4:8223608-8223808	.	.	8223608	8223808	0	1	200	8223600	SOX4_RA.up.noMYCN.100.bed
chr12	89672690	89672890	chr12:89672690-89672890	.	.	89672690	89672890	0	1	200	89672682	SOX4_RA.up.noMYCN.100.bed
chr5	102544556	102544756	chr5:102544556-102544756	.	.	102544556	102544756	0	1	200	102544555	SOX4_RA.up.noMYCN.100.bed
chr6	26328028	26328228	chr6:26328028-26328228	.	.	26328028	26328228	0	1	200	26328026	SOX4_RA.up.noMYCN.100.bed
chr11	94665591	94665791	chr11:94665591-94665791	.	.	94665591	94665791	0	1	200	94665582	SOX4_RA.up.noMYCN.100.bed
chr1	163156939	163157139	chr1:163156939-163157139	.	.	163156939	163157139	0	1	200	163156938	SOX4_RA.up.noMYCN.100.bed
chr9	95121927	95122127	chr9:95121927-95122127	.	.	95121927	95122127	0	1	200	95121918	SOX4_RA.up.noMYCN.100.bed
chr8	31958024	31958224	chr8:31958024-31958224	.	.	31958024	31958224	0	1	200	31958021	SOX4_RA.up.noMYCN.100.bed
chr16	48999222	48999422	chr16:48999222-48999422	.	.	48999222	48999422	0	1	200	48999218	SOX4_RA.up.noMYCN.100.bed
chr17	19015377	19015577	chr17:19015377-19015577	.	.	19015377	19015577	0	1	200	19015376	SOX4_RA.up.noMYCN.100.bed
chr13	34852466	34852666	chr13:34852466-34852666	.	.	34852466	34852666	0	1	200	34852463	SOX4_RA.up.noMYCN.100.bed
chr9	28808375	28808575	chr9:28808375-28808575	.	.	28808375	28808575	0	1	200	28808373	SOX4_RA.up.noMYCN.100.bed
chr11	56923738	56923938	chr11:56923738-56923938	.	.	56923738	56923938	0	1	200	56923733	SOX4_RA.up.noMYCN.100.bed
chr7	2797723	2797923	chr7:2797723-2797923	.	.	2797723	2797923	0	1	200	2797721	SOX4_RA.up.noMYCN.100.bed
chr22	35847484	35847684	chr22:35847484-35847684	.	.	35847484	35847684	0	1	200	35847481	SOX4_RA.up.noMYCN.100.bed
chr1	235468240	235468440	chr1:235468240-235468440	.	.	235468240	235468440	0	1	200	235468238	SOX4_RA.up.noMYCN.100.bed
chr11	79255273	79255473	chr11:79255273-79255473	.	.	79255273	79255473	0	1	200	79255266	SOX4_RA.up.noMYCN.100.bed
chr2	224428426	224428626	chr2:224428426-224428626	.	.	224428426	224428626	0	1	200	224428424	SOX4_RA.up.noMYCN.100.bed
chr11	95976229	95976429	chr11:95976229-95976429	.	.	95976229	95976429	0	1	200	95976220	SOX4_RA.up.noMYCN.100.bed
chr1	117230235	117230435	chr1:117230235-117230435	.	.	117230235	117230435	0	1	200	117230234	SOX4_RA.up.noMYCN.100.bed
chr11	10806137	10806337	chr11:10806137-10806337	.	.	10806137	10806337	0	1	200	10806136	SOX4_RA.up.noMYCN.100.bed
chr17	13200898	13201098	chr17:13200898-13201098	.	.	13200898	13201098	0	1	200	13200897	SOX4_RA.up.noMYCN.100.bed
chr1	156195128	156195328	chr1:156195128-156195328	.	.	156195128	156195328	0	1	200	156195127	SOX4_RA.up.noMYCN.100.bed
chr6	12528680	12528880	chr6:12528680-12528880	.	.	12528680	12528880	0	1	200	12528679	SOX4_RA.up.noMYCN.100.bed
chr14	88712030	88712230	chr14:88712030-88712230	.	.	88712030	88712230	0	1	200	88712022	SOX4_RA.up.noMYCN.100.bed
chr2	23790461	23790661	chr2:23790461-23790661	.	.	23790461	23790661	0	1	200	23790459	SOX4_RA.up.noMYCN.100.bed
chr1	219985798	219985998	chr1:219985798-219985998	.	.	219985798	219985998	0	1	200	219985796	SOX4_RA.up.noMYCN.100.bed
chr2	68107339	68107539	chr2:68107339-68107539	.	.	68107339	68107539	0	1	200	68107333	SOX4_RA.up.noMYCN.100.bed
chr18	22124337	22124537	chr18:22124337-22124537	.	.	22124337	22124537	0	1	200	22124335	SOX4_RA.up.noMYCN.100.bed
chr16	73363668	73363868	chr16:73363668-73363868	.	.	73363668	73363868	0	1	200	73363661	SOX4_RA.up.noMYCN.100.bed
chr19	38997765	38997965	chr19:38997765-38997965	.	.	38997765	38997965	0	1	200	38997762	SOX4_RA.up.noMYCN.100.bed
chr17	65318197	65318397	chr17:65318197-65318397	.	.	65318197	65318397	0	1	200	65318191	SOX4_RA.up.noMYCN.100.bed
chr18	40194973	40195173	chr18:40194973-40195173	.	.	40194973	40195173	0	1	200	40194969	SOX4_RA.up.noMYCN.100.bed
chr14	89464342	89464542	chr14:89464342-89464542	.	.	89464342	89464542	0	1	200	89464334	SOX4_RA.up.noMYCN.100.bed
chr2	54760210	54760410	chr2:54760210-54760410	.	.	54760210	54760410	0	1	200	54760205	SOX4_RA.up.noMYCN.100.bed
chr7	5367236	5367436	chr7:5367236-5367436	.	.	5367236	5367436	0	1	200	5367231	SOX4_RA.up.noMYCN.100.bed
chr10	13876708	13876908	chr10:13876708-13876908	.	.	13876708	13876908	0	1	200	13876707	SOX4_RA.up.noMYCN.100.bed
chr7	141109677	141109877	chr7:141109677-141109877	.	.	141109677	141109877	0	1	200	141109676	SOX4_RA.up.noMYCN.100.bed
chr8	11312179	11312379	chr8:11312179-11312379	.	.	11312179	11312379	0	1	200	11312178	SOX4_RA.up.noMYCN.100.bed
chr5	65658812	65659012	chr5:65658812-65659012	.	.	65658812	65659012	0	1	200	65658806	SOX4_RA.up.noMYCN.100.bed
chr6	65801797	65801997	chr6:65801797-65801997	.	.	65801797	65801997	0	1	200	65801791	SOX4_RA.up.noMYCN.100.bed
chr3	15373309	15373509	chr3:15373309-15373509	.	.	15373309	15373509	0	1	200	15373308	SOX4_RA.up.noMYCN.100.bed
chr10	25782152	25782352	chr10:25782152-25782352	.	.	25782152	25782352	0	1	200	25782150	SOX4_RA.up.noMYCN.100.bed
chr8	98072913	98073113	chr8:98072913-98073113	.	.	98072913	98073113	0	1	200	98072904	SOX4_RA.up.noMYCN.100.bed
chr5	176927894	176928094	chr5:176927894-176928094	.	.	176927894	176928094	0	1	200	176927893	SOX4_RA.up.noMYCN.100.bed
chr5	145438816	145439016	chr5:145438816-145439016	.	.	145438816	145439016	0	1	200	145438815	SOX4_RA.up.noMYCN.100.bed
chr2	67855883	67856083	chr2:67855883-67856083	.	.	67855883	67856083	0	1	200	67855877	SOX4_RA.up.noMYCN.100.bed
chr4	115256357	115256557	chr4:115256357-115256557	.	.	115256357	115256557	0	1	200	115256356	SOX4_RA.up.noMYCN.100.bed
chr1	211854332	211854532	chr1:211854332-211854532	.	.	211854332	211854532	0	1	200	211854330	SOX4_RA.up.noMYCN.100.bed
chr7	29229569	29229769	chr7:29229569-29229769	.	.	29229569	29229769	0	1	200	29229567	SOX4_RA.up.noMYCN.100.bed
chr9	19202125	19202325	chr9:19202125-19202325	.	.	19202125	19202325	0	1	200	19202124	SOX4_RA.up.noMYCN.100.bed
chr14	70014400	70014600	chr14:70014400-70014600	.	.	70014400	70014600	0	1	200	70014393	SOX4_RA.up.noMYCN.100.bed
chr18	23034620	23034820	chr18:23034620-23034820	.	.	23034620	23034820	0	1	200	23034618	SOX4_RA.up.noMYCN.100.bed
chr21	29642003	29642203	chr21:29642003-29642203	.	.	29642003	29642203	0	1	200	29642001	SOX4_RA.up.noMYCN.100.bed
chr13	85477383	85477583	chr13:85477383-85477583	.	.	85477383	85477583	0	1	200	85477375	SOX4_RA.up.noMYCN.100.bed
chr7	41043231	41043431	chr7:41043231-41043431	.	.	41043231	41043431	0	1	200	41043227	SOX4_RA.up.noMYCN.100.bed
chr16	27246582	27246782	chr16:27246582-27246782	.	.	27246582	27246782	0	1	200	27246580	SOX4_RA.up.noMYCN.100.bed
chrX	11705625	11705825	chrX:11705625-11705825	.	.	11705625	11705825	0	1	200	11705624	SOX4_RA.up.noMYCN.100.bed
chr12	12658899	12659099	chr12:12658899-12659099	.	.	12658899	12659099	0	1	200	12658898	SOX4_RA.up.noMYCN.100.bed
chr19	1351577	1351777	chr19:1351577-1351777	.	.	1351577	1351777	0	1	200	1351576	SOX4_RA.up.noMYCN.100.bed
chr8	125699967	125700167	chr8:125699967-125700167	.	.	125699967	125700167	0	1	200	125699966	SOX4_RA.up.noMYCN.100.bed
chr12	42313556	42313756	chr12:42313556-42313756	.	.	42313556	42313756	0	1	200	42313552	SOX4_RA.up.noMYCN.100.bed
chr14	102276357	102276557	chr14:102276357-102276557	.	.	102276357	102276557	0	1	200	102276356	SOX4_RA.up.noMYCN.100.bed
chr4	40318784	40318984	chr4:40318784-40318984	.	.	40318784	40318984	0	1	200	40318780	SOX4_RA.up.noMYCN.100.bed
chr8	35040557	35040757	chr8:35040557-35040757	.	.	35040557	35040757	0	1	200	35040554	SOX4_RA.up.noMYCN.100.bed
chr12	96709899	96710099	chr12:96709899-96710099	.	.	96709899	96710099	0	1	200	96709890	SOX4_RA.up.noMYCN.100.bed
chr5	16568831	16569031	chr5:16568831-16569031	.	.	16568831	16569031	0	1	200	16568830	SOX4_RA.up.noMYCN.100.bed
chr7	48008695	48008895	chr7:48008695-48008895	.	.	48008695	48008895	0	1	200	48008691	SOX4_RA.up.noMYCN.100.bed
chr6	88978518	88978718	chr6:88978518-88978718	.	.	88978518	88978718	0	1	200	88978510	SOX4_RA.up.noMYCN.100.bed
chr15	93257604	93257804	chr15:93257604-93257804	.	.	93257604	93257804	0	1	200	93257595	SOX4_RA.up.noMYCN.100.bed
chr19	13842252	13842452	chr19:13842252-13842452	.	.	13842252	13842452	0	1	200	13842251	SOX4_RA.up.noMYCN.100.bed
chr18	46579405	46579605	chr18:46579405-46579605	.	.	46579405	46579605	0	1	200	46579401	SOX4_RA.up.noMYCN.100.bed
chr11	57045367	57045567	chr11:57045367-57045567	.	.	57045367	57045567	0	1	200	57045362	SOX4_RA.up.noMYCN.100.bed
chr7	127672226	127672426	chr7:127672226-127672426	.	.	127672226	127672426	0	1	200	127672225	SOX4_RA.up.noMYCN.100.bed
chr7	72843430	72843630	chr7:72843430-72843630	.	.	72843430	72843630	0	1	200	72843423	SOX4_RA.up.noMYCN.100.bed
chr2	77974152	77974352	chr2:77974152-77974352	.	.	77974152	77974352	0	1	200	77974145	SOX4_RA.up.noMYCN.100.bed
chr22	42761303	42761503	chr22:42761303-42761503	.	.	42761303	42761503	0	1	200	42761299	SOX4_RA.up.noMYCN.100.bed
chr2	223478737	223478937	chr2:223478737-223478937	.	.	223478737	223478937	0	1	200	223478735	SOX4_RA.up.noMYCN.100.bed
chr1	73246580	73246780	chr1:73246580-73246780	.	.	73246580	73246780	0	1	200	73246573	SOX4_RA.up.noMYCN.100.bed
chr17	15302042	15302242	chr17:15302042-15302242	.	.	15302042	15302242	0	1	200	15302041	SOX4_RA.up.noMYCN.100.bed
chr12	68603097	68603297	chr12:68603097-68603297	.	.	68603097	68603297	0	1	200	68603091	SOX4_RA.up.noMYCN.100.bed
chr12	32222349	32222549	chr12:32222349-32222549	.	.	32222349	32222549	0	1	200	32222346	SOX4_RA.up.noMYCN.100.bed
chr2	21579290	21579490	chr2:21579290-21579490	.	.	21579290	21579490	0	1	200	21579288	SOX4_RA.up.noMYCN.100.bed
chr9	35538796	35538996	chr9:35538796-35538996	.	.	35538796	35538996	0	1	200	35538793	SOX4_RA.up.noMYCN.100.bed
chr15	68992966	68993166	chr15:68992966-68993166	.	.	68992966	68993166	0	1	200	68992960	SOX4_RA.up.noMYCN.100.bed
chr21	25577412	25577612	chr21:25577412-25577612	.	.	25577412	25577612	0	1	200	25577410	SOX4_RA.up.noMYCN.100.bed
chr17	80752009	80752209	chr17:80752009-80752209	.	.	80752009	80752209	0	1	200	80752001	SOX4_RA.up.noMYCN.100.bed
chr11	56868499	56868699	chr11:56868499-56868699	.	.	56868499	56868699	0	1	200	56868494	SOX4_RA.up.noMYCN.100.bed
chr9	91443302	91443502	chr9:91443302-91443502	.	.	91443302	91443502	0	1	200	91443293	SOX4_RA.up.noMYCN.100.bed
chr9	15182338	15182538	chr9:15182338-15182538	.	.	15182338	15182538	0	1	200	15182337	SOX4_RA.up.noMYCN.100.bed
chr18	71322287	71322487	chr18:71322287-71322487	.	.	71322287	71322487	0	1	200	71322280	SOX4_RA.up.noMYCN.100.bed
chr2	227849933	227850133	chr2:227849933-227850133	.	.	227849933	227850133	0	1	200	227849931	SOX4_RA.up.noMYCN.100.bed
chr20	37321704	37321904	chr20:37321704-37321904	.	.	37321704	37321904	0	1	200	37321701	SOX4_RA.up.noMYCN.100.bed
chr2	205280916	205281116	chr2:205280916-205281116	.	.	205280916	205281116	0	1	200	205280914	SOX4_RA.up.noMYCN.100.bed
chr5	102096795	102096995	chr5:102096795-102096995	.	.	102096795	102096995	0	1	200	102096794	SOX4_RA.up.noMYCN.100.bed
chr5	165426564	165426764	chr5:165426564-165426764	.	.	165426564	165426764	0	1	200	165426563	SOX4_RA.up.noMYCN.100.bed
chr2	128498755	128498955	chr2:128498755-128498955	.	.	128498755	128498955	0	1	200	128498754	SOX4_RA.up.noMYCN.100.bed
chr3	188841234	188841434	chr3:188841234-188841434	.	.	188841234	188841434	0	1	200	188841233	SOX4_RA.up.noMYCN.100.bed
chr3	187397252	187397452	chr3:187397252-187397452	.	.	187397252	187397452	0	1	200	187397251	SOX4_RA.up.noMYCN.100.bed
chr2	99265797	99265997	chr2:99265797-99265997	.	.	99265797	99265997	0	1	200	99265788	SOX4_RA.up.noMYCN.100.bed
chr2	58365213	58365413	chr2:58365213-58365413	.	.	58365213	58365413	0	1	200	58365208	SOX4_RA.up.noMYCN.100.bed
chr2	68936982	68937182	chr2:68936982-68937182	.	.	68936982	68937182	0	1	200	68936976	SOX4_RA.up.noMYCN.100.bed
chr3	102441438	102441638	chr3:102441438-102441638	.	.	102441438	102441638	0	1	200	102441437	SOX4_RA.up.noMYCN.100.bed
chr13	75793787	75793987	chr13:75793787-75793987	.	.	75793787	75793987	0	1	200	75793780	SOX4_RA.up.noMYCN.100.bed
chr12	78796835	78797035	chr12:78796835-78797035	.	.	78796835	78797035	0	1	200	78796828	SOX4_RA.up.noMYCN.100.bed
chr9	38154771	38154971	chr9:38154771-38154971	.	.	38154771	38154971	0	1	200	38154768	SOX4_RA.up.noMYCN.100.bed
chr17	44811711	44811911	chr17:44811711-44811911	.	.	44811711	44811911	0	1	200	44811707	SOX4_RA.up.noMYCN.100.bed
chrX	39677117	39677317	chrX:39677117-39677317	.	.	39677117	39677317	0	1	200	39677114	SOX4_RA.up.noMYCN.100.bed
chr9	134293716	134293916	chr9:134293716-134293916	.	.	134293716	134293916	0	1	200	134293715	SOX4_RA.up.noMYCN.100.bed
chr1	54691388	54691588	chr1:54691388-54691588	.	.	54691388	54691588	0	1	200	54691383	SOX4_RA.up.noMYCN.100.bed
chr17	42052071	42052271	chr17:42052071-42052271	.	.	42052071	42052271	0	1	200	42052067	SOX4_RA.up.noMYCN.100.bed
chr20	24363229	24363429	chr20:24363229-24363429	.	.	24363229	24363429	0	1	200	24363227	SOX4_RA.up.noMYCN.100.bed
chr1	79043425	79043625	chr1:79043425-79043625	.	.	79043425	79043625	0	1	200	79043418	SOX4_RA.up.noMYCN.100.bed
chr13	110052919	110053119	chr13:110052919-110053119	.	.	110052919	110053119	0	1	200	110052918	SOX4_RA.up.noMYCN.100.bed
chr5	121682823	121683023	chr5:121682823-121683023	.	.	121682823	121683023	0	1	200	121682822	SOX4_RA.up.noMYCN.100.bed
chr6	41288102	41288302	chr6:41288102-41288302	.	.	41288102	41288302	0	1	200	41288098	SOX4_RA.up.noMYCN.100.bed
chrX	127833763	127833963	chrX:127833763-127833963	.	.	127833763	127833963	0	1	200	127833762	SOX4_RA.up.noMYCN.100.bed
chr8	81639634	81639834	chr8:81639634-81639834	.	.	81639634	81639834	0	1	200	81639626	SOX4_RA.up.noMYCN.100.bed
chr2	75836073	75836273	chr2:75836073-75836273	.	.	75836073	75836273	0	1	200	75836066	SOX4_RA.up.noMYCN.100.bed
chr2	55031520	55031720	chr2:55031520-55031720	.	.	55031520	55031720	0	1	200	55031515	SOX4_RA.up.noMYCN.100.bed
chr11	116298780	116298980	chr11:116298780-116298980	.	.	116298780	116298980	0	1	200	116298779	SOX4_RA.up.noMYCN.100.bed
chr5	154224493	154224693	chr5:154224493-154224693	.	.	154224493	154224693	0	1	200	154224492	SOX4_RA.up.noMYCN.100.bed
chr17	35922377	35922577	chr17:35922377-35922577	.	.	35922377	35922577	0	1	200	35922374	SOX4_RA.up.noMYCN.100.bed
chr4	174407893	174408093	chr4:174407893-174408093	.	.	174407893	174408093	0	1	200	174407892	SOX4_RA.up.noMYCN.100.bed
chr4	25714296	25714496	chr4:25714296-25714496	.	.	25714296	25714496	0	1	200	25714294	SOX4_RA.up.noMYCN.100.bed
chr1	241372095	241372295	chr1:241372095-241372295	.	.	241372095	241372295	0	1	200	241372093	SOX4_RA.up.noMYCN.100.bed
chr7	112135730	112135930	chr7:112135730-112135930	.	.	112135730	112135930	0	1	200	112135729	SOX4_RA.up.noMYCN.100.bed
chr6	70294092	70294292	chr6:70294092-70294292	.	.	70294092	70294292	0	1	200	70294085	SOX4_RA.up.noMYCN.100.bed
chr7	4019790	4019990	chr7:4019790-4019990	.	.	4019790	4019990	0	1	200	4019786	SOX4_RA.up.noMYCN.100.bed
chr11	40315438	40315638	chr11:40315438-40315638	.	.	40315438	40315638	0	1	200	40315434	SOX4_RA.up.noMYCN.100.bed
chr1	247095324	247095524	chr1:247095324-247095524	.	.	247095324	247095524	0	1	200	247095322	SOX4_RA.up.noMYCN.100.bed
chr2	65556636	65556836	chr2:65556636-65556836	.	.	65556636	65556836	0	1	200	65556630	SOX4_RA.up.noMYCN.100.bed
chr4	10591264	10591464	chr4:10591264-10591464	.	.	10591264	10591464	0	1	200	10591263	SOX4_RA.up.noMYCN.100.bed
chr5	61519601	61519801	chr5:61519601-61519801	.	.	61519601	61519801	0	1	200	61519595	SOX4_RA.up.noMYCN.100.bed
chr12	102799974	102800174	chr12:102799974-102800174	.	.	102799974	102800174	0	1	200	102799973	SOX4_RA.up.noMYCN.100.bed
chrX	42574925	42575125	chrX:42574925-42575125	.	.	42574925	42575125	0	1	200	42574921	SOX4_RA.up.noMYCN.100.bed
chr17	17781171	17781371	chr17:17781171-17781371	.	.	17781171	17781371	0	1	200	17781170	SOX4_RA.up.noMYCN.100.bed
chr20	25731566	25731766	chr20:25731566-25731766	.	.	25731566	25731766	0	1	200	25731564	SOX4_RA.up.noMYCN.100.bed
chr1	172903262	172903462	chr1:172903262-172903462	.	.	172903262	172903462	0	1	200	172903261	SOX4_RA.up.noMYCN.100.bed
chr19	20163079	20163279	chr19:20163079-20163279	.	.	20163079	20163279	0	1	200	20163077	SOX4_RA.up.noMYCN.100.bed
chr8	18605198	18605398	chr8:18605198-18605398	.	.	18605198	18605398	0	1	200	18605197	SOX4_RA.up.noMYCN.100.bed
chr14	52313439	52313639	chr14:52313439-52313639	.	.	52313439	52313639	0	1	200	52313434	SOX4_RA.up.noMYCN.100.bed
chr5	79500743	79500943	chr5:79500743-79500943	.	.	79500743	79500943	0	1	200	79500736	SOX4_RA.up.noMYCN.100.bed
chr10	3115082	3115282	chr10:3115082-3115282	.	.	3115082	3115282	0	1	200	3115079	SOX4_RA.up.noMYCN.100.bed
chr1	87258647	87258847	chr1:87258647-87258847	.	.	87258647	87258847	0	1	200	87258639	SOX4_RA.up.noMYCN.100.bed
chr9	136019689	136019889	chr9:136019689-136019889	.	.	136019689	136019889	0	1	200	136019688	SOX4_RA.up.noMYCN.100.bed
chr3	106831048	106831248	chr3:106831048-106831248	.	.	106831048	106831248	0	1	200	106831047	SOX4_RA.up.noMYCN.100.bed
chr19	11248295	11248495	chr19:11248295-11248495	.	.	11248295	11248495	0	1	200	11248294	SOX4_RA.up.noMYCN.100.bed
chr10	57278352	57278552	chr10:57278352-57278552	.	.	57278352	57278552	0	1	200	57278347	SOX4_RA.up.noMYCN.100.bed
chr18	20184638	20184838	chr18:20184638-20184838	.	.	20184638	20184838	0	1	200	20184636	SOX4_RA.up.noMYCN.100.bed
chr15	45321268	45321468	chr15:45321268-45321468	.	.	45321268	45321468	0	1	200	45321264	SOX4_RA.up.noMYCN.100.bed
chr1	36831842	36832042	chr1:36831842-36832042	.	.	36831842	36832042	0	1	200	36831839	SOX4_RA.up.noMYCN.100.bed
chr3	47830451	47830651	chr3:47830451-47830651	.	.	47830451	47830651	0	1	200	47830447	SOX4_RA.up.noMYCN.100.bed
chr5	82151967	82152167	chr5:82151967-82152167	.	.	82151967	82152167	0	1	200	82151959	SOX4_RA.up.noMYCN.100.bed
chr5	43105601	43105801	chr5:43105601-43105801	.	.	43105601	43105801	0	1	200	43105597	SOX4_RA.up.noMYCN.100.bed
chr2	23768582	23768782	chr2:23768582-23768782	.	.	23768582	23768782	0	1	200	23768580	SOX4_RA.up.noMYCN.100.bed
chr9	12708816	12709016	chr9:12708816-12709016	.	.	12708816	12709016	0	1	200	12708815	SOX4_RA.up.noMYCN.100.bed
chr13	76958104	76958304	chr13:76958104-76958304	.	.	76958104	76958304	0	1	200	76958097	SOX4_RA.up.noMYCN.100.bed
chr15	70116438	70116638	chr15:70116438-70116638	.	.	70116438	70116638	0	1	200	70116431	SOX4_RA.up.noMYCN.100.bed
chr10	14690164	14690364	chr10:14690164-14690364	.	.	14690164	14690364	0	1	200	14690163	SOX4_RA.up.noMYCN.100.bed
chr20	59945948	59946148	chr20:59945948-59946148	.	.	59945948	59946148	0	1	200	59945943	SOX4_RA.up.noMYCN.100.bed
chrX	48595816	48596016	chrX:48595816-48596016	.	.	48595816	48596016	0	1	200	48595812	SOX4_RA.up.noMYCN.100.bed
chr10	113014871	113015071	chr10:113014871-113015071	.	.	113014871	113015071	0	1	200	113014870	SOX4_RA.up.noMYCN.100.bed
chr11	8892695	8892895	chr11:8892695-8892895	.	.	8892695	8892895	0	1	200	8892687	SOX4_RA.up.noMYCN.100.bed
chr3	35941027	35941227	chr3:35941027-35941227	.	.	35941027	35941227	0	1	200	35941024	SOX4_RA.up.noMYCN.100.bed
chr1	153756003	153756203	chr1:153756003-153756203	.	.	153756003	153756203	0	1	200	153756002	SOX4_RA.up.noMYCN.100.bed
chr3	16288694	16288894	chr3:16288694-16288894	.	.	16288694	16288894	0	1	200	16288693	SOX4_RA.up.noMYCN.100.bed
chr16	78156930	78157130	chr16:78156930-78157130	.	.	78156930	78157130	0	1	200	78156923	SOX4_RA.up.noMYCN.100.bed
chr4	14102229	14102429	chr4:14102229-14102429	.	.	14102229	14102429	0	1	200	14102228	SOX4_RA.up.noMYCN.100.bed
chr1	223254540	223254740	chr1:223254540-223254740	.	.	223254540	223254740	0	1	200	223254538	SOX4_RA.up.noMYCN.100.bed
chr9	140746240	140746440	chr9:140746240-140746440	.	.	140746240	140746440	0	1	200	140746239	SOX4_RA.up.noMYCN.100.bed
chr21	43648490	43648690	chr21:43648490-43648690	.	.	43648490	43648690	0	1	200	43648486	SOX4_RA.up.noMYCN.100.bed
chr12	108841186	108841386	chr12:108841186-108841386	.	.	108841186	108841386	0	1	200	108841185	SOX4_RA.up.noMYCN.100.bed
chr1	27915901	27916101	chr1:27915901-27916101	.	.	27915901	27916101	0	1	200	27915899	SOX4_RA.up.noMYCN.100.bed
chr8	111906828	111907028	chr8:111906828-111907028	.	.	111906828	111907028	0	1	200	111906827	SOX4_RA.up.noMYCN.100.bed
chr14	64377635	64377835	chr14:64377635-64377835	.	.	64377635	64377835	0	1	200	64377629	SOX4_RA.up.noMYCN.100.bed
chr3	102392620	102392820	chr3:102392620-102392820	.	.	102392620	102392820	0	1	200	102392619	SOX4_RA.up.noMYCN.100.bed
chr2	112696263	112696463	chr2:112696263-112696463	.	.	112696263	112696463	0	1	200	112696262	SOX4_RA.up.noMYCN.100.bed
chr1	31887156	31887356	chr1:31887156-31887356	.	.	31887156	31887356	0	1	200	31887153	SOX4_RA.up.noMYCN.100.bed
chr9	82020045	82020245	chr9:82020045-82020245	.	.	82020045	82020245	0	1	200	82020037	SOX4_RA.up.noMYCN.100.bed
chr20	15007737	15007937	chr20:15007737-15007937	.	.	15007737	15007937	0	1	200	15007736	SOX4_RA.up.noMYCN.100.bed
chr22	40934578	40934778	chr22:40934578-40934778	.	.	40934578	40934778	0	1	200	40934574	SOX4_RA.up.noMYCN.100.bed
chr15	36297463	36297663	chr15:36297463-36297663	.	.	36297463	36297663	0	1	200	36297460	SOX4_RA.up.noMYCN.100.bed
chr20	30440729	30440929	chr20:30440729-30440929	.	.	30440729	30440929	0	1	200	30440726	SOX4_RA.up.noMYCN.100.bed
chrX	49047514	49047714	chrX:49047514-49047714	.	.	49047514	49047714	0	1	200	49047510	SOX4_RA.up.noMYCN.100.bed
chr6	85836545	85836745	chr6:85836545-85836745	.	.	85836545	85836745	0	1	200	85836537	SOX4_RA.up.noMYCN.100.bed
chrX	147210656	147210856	chrX:147210656-147210856	.	.	147210656	147210856	0	1	200	147210655	SOX4_RA.up.noMYCN.100.bed
chr12	125322740	125322940	chr12:125322740-125322940	.	.	125322740	125322940	0	1	200	125322739	SOX4_RA.up.noMYCN.100.bed

## Sheet: SOX4_ATRA_gained genelist
WSB1
VLDLR
VGLL4
SLC35C1
MYO1B
STMN4
GATA2
ST13
SCOC
WARS
OST4
CLCN5
PCDH9
SYP
MSRA
NFU1
GAP43
MPDZ
RFTN1
TNS1
CDKN1B
WDR1
ATXN1
LAPTM4A
TBX3
ATP2B1
EYS
PDE4D
IRF2BPL
KCNIP4
GNAI2
MAP6
NAALAD2
PPP1R16B
TRIM24
AKAP12
KLF12
JAK1
BAMBI
ITGA9
ATP10D
APC
C15orf41
MAPK8IP1
SNX7
C1orf21
NBEA
GADD45A
JARID2
ARHGAP28
UBE2H
CHODL
KALRN
SEL1L3
CADM1
RGS4
CPNE4
BCOR
NFIA
TLE3
ADAMTS9
SOX4
STOX2
STON1
ITM2C
TRAK1
DPYSL3
CA10
PCSK1N
KAT6B
PHOX2A
STMN2
NTM
MAGED2
NREP
PBX1
AHR
XPR1
CADM3
SCG2
PRKAR2B
GATA6
RARA
ITGA1
TSHZ3
DUSP6
FBLIM1
SNCAIP
NRXN1
EFNB2
GNG2
INHBA
KLHDC8A
RBP1
GREM2
PLEKHA6
CTSB
UGT3A2
DKK2
NCAM2
TNR
FNDC5
SST
NTRK2
CNR1
