# Supplementary material for: Lineage specific transcription factor waves reprogram neuroblastoma from self-renewal to differentiation
Source: Nat Commun. 2024 Apr 23;15:3432. doi: 10.1038/s41467-024-47166-y (PMC11039666; doi:10.1038/s41467-024-47166-y)
Supplement: Supplementary file 9 — Supplementary Data 6 [file 41467_2024_47166_MOESM9_ESM.xlsx]

## Sheet: ATRA_down_SOX11-proximal geneli
Supplementary Dataset 6
Column1
ZNF804A
ZNF521
WDR3
VIM
UTP15
USP1
UNG
UHRF1
TYMS
TRNT1
TRAP1
TOMM5
TMEM97
TFRC
SV2C
SULF2
SRSF7
SPOCK1
SPDL1
SPAG5
SNRPD1
SLITRK1
SLCO5A1
SLC7A5
SLC7A1
SLC6A15
SLC10A4
SEMA5A
SEH1L
SCML1
SCFD2
RTKN2
RRP1B
RPL22L1
RNF138
RNASEH2B
RIMS3
RHOBTB1
RFC3
RCL1
RAD51AP1
RAD18
PUS7
PSD3
PSAT1
PRR16
PPARGC1A
POLE3
PNPT1
PLXNA1
PINX1
PEG10
PDE3A
PCNA
PBK
PARP1
OSBPL1A
ODC1
NXPH1
NUP35
NUP155
NT5DC3
NRSN1
NPM1
NOLC1
NMU
NLN
NETO1
NDC1
MZT1
MYCN
MYBL2
MTHFD2
MTHFD1
MRPS34
MMS22L
MKI67
MFAP4
MELK
MCM3
11-Mar
MAD2L1
LRRN3
LRFN2
LMO3
LMNB1
LINGO2
LBR
LARS
KLHL8
KHDRBS3
KCNN2
JADE1
ITGBL1
ISL1
IRF2BP2
INSM2
ICA1
IARS
HSPD1
HSP90AA1
HS3ST1
HNRNPA3
HIST3H2BB
HIST2H4A
HIST2H2BF
HELLS
HDAC9
H2AFX
GUF1
GUCY1A3
GTF2H2C
GRID1
GPATCH4
GINS2
GFRA2
GATA3
FLRT3
FKBP5
FKBP4
FIGN
FGF14
FAT1
FARSB
FANCI
FAM98B
FAM19A5
FAM107B
FABP6
FABP5
ENOSF1
ELMO1
EIF4EBP1
EFNA5
EDNRA
E2F1
DUT
DSCC1
DRGX
DIAPH3
DHX37
DHFR
DEPDC1
DDX39A
DCAF4
DCAF13
DBH
CYB5A
CXCR4
COL4A2
CKS1B
CKAP2
CHRM2
CHORDC1
CENPW
CENPU
CENPF
CELF2
CDT1
CDK6
CDK1
CDCA7
CDC45
CD320
CCNA2
CBLN1
CALN1
C4orf46
C3orf58
ATP5G1
ATIC
ATAD2
ASCL1
ARHGAP36
APBB2
ANLN
ANKRD18B
ADCYAP1R1
ADCK3
ADAMTS17
ACVR2B
