# Supplementary material for: Lineage specific transcription factor waves reprogram neuroblastoma from self-renewal to differentiation
Source: Nat Commun. 2024 Apr 23;15:3432. doi: 10.1038/s41467-024-47166-y (PMC11039666; doi:10.1038/s41467-024-47166-y)
Supplement: Supplementary file 10 — Supplementary Data 7 [file 41467_2024_47166_MOESM10_ESM.xlsx]

## Sheet: SOX11 log2(TPM+1) Expression 21
Supplementary Dataset 7
DepMap ID	SOX11 Gene Effect (Chronos) CRISPR (DepMap 21Q3 Public+Score, Chronos)	SOX11 log2(TPM+1) Expression 21Q3 Public	filter	Cell Line Name	Primary Disease	Lineage	MYCN_amp Context
ACH-000099	-0.581053	4.73335	neuroblastoma	SIMA	Neuroblastoma	Peripheral Nervous System	other
ACH-000149	-0.130437	4.04789	neuroblastoma	SKNSH	Neuroblastoma	Peripheral Nervous System	other
ACH-000260	-0.159791	3.40463	neuroblastoma	SKNAS	Neuroblastoma	Peripheral Nervous System	other
ACH-000341	-0.0181406	4.22033	neuroblastoma	SKNFI	Neuroblastoma	Peripheral Nervous System	other
ACH-001300	-0.264947	4.30743	neuroblastoma	CHLA15	Neuroblastoma	Peripheral Nervous System	other
ACH-001344	0.0896177	1.70044	neuroblastoma	GIMEN	Neuroblastoma	Peripheral Nervous System	other
ACH-001548	-0.26301	5.00988	neuroblastoma	LS	Neuroblastoma	Peripheral Nervous System	other
ACH-001603	-0.202967	4.14405	neuroblastoma	NH12	Neuroblastoma	Peripheral Nervous System	other
ACH-001674	-1.19346	5.95629	neuroblastoma	TGW	Neuroblastoma	Peripheral Nervous System	other
ACH-000078	-0.780708	3.7126	neuroblastoma	MHHNB11	Neuroblastoma	Peripheral Nervous System	MYCN Amp
ACH-000120	-0.0897176	3.55459	neuroblastoma	CHP212	Neuroblastoma	Peripheral Nervous System	MYCN Amp
ACH-000227	-0.061837	5.76341	neuroblastoma	KPNYN	Neuroblastoma	Peripheral Nervous System	MYCN Amp
ACH-000259	-0.623961	4.60407	neuroblastoma	KELLY	Neuroblastoma	Peripheral Nervous System	MYCN Amp
ACH-000310	-0.358072	5.33235	neuroblastoma	IMR32	Neuroblastoma	Peripheral Nervous System	MYCN Amp
ACH-000312	-0.377758	5.23879	neuroblastoma	SKNBE2	Neuroblastoma	Peripheral Nervous System	MYCN Amp
ACH-000366	-0.790722	5.50048	neuroblastoma	SKNDZ	Neuroblastoma	Peripheral Nervous System	MYCN Amp
ACH-000804	-0.353423	5.59186	neuroblastoma	NB1	Neuroblastoma	Peripheral Nervous System	MYCN Amp
ACH-001301	-0.0733286	3.56925	neuroblastoma	COGN278	Neuroblastoma	Peripheral Nervous System	MYCN Amp
ACH-001302	0.421018	5.1177	neuroblastoma	COGN305	Neuroblastoma	Peripheral Nervous System	MYCN Amp
ACH-001303	-0.958023	4.75328	neuroblastoma	NB1643	Neuroblastoma	Peripheral Nervous System	MYCN Amp
ACH-001354	-0.714412	4.61058	neuroblastoma	LAN2	Neuroblastoma	Peripheral Nervous System	MYCN Amp
ACH-001366	-1.13538	6.61265	neuroblastoma	NGP	Neuroblastoma	Peripheral Nervous System	MYCN Amp
