# Supplementary material for: Lineage specific transcription factor waves reprogram neuroblastoma from self-renewal to differentiation
Source: Nat Commun. 2024 Apr 23;15:3432. doi: 10.1038/s41467-024-47166-y (PMC11039666; doi:10.1038/s41467-024-47166-y)
Supplement: Supplementary file 11 — Supplementary Data 8 [file 41467_2024_47166_MOESM11_ESM.xlsx]

## Sheet: Sheet1
Supplementary Dataset 8: Ingenuity Pathway Analysis of siSOX11 RNA seq data
Categories	Diseases or Functions Annotation	p-Value	Predicted Activation State	Activation z-score	Molecules	# Molecules
Organismal Survival	Organismal death	4.06e-28	Increased	8.838	ABCA1,ABCA12,ABCB6,ABL1,ABR,ACACA,ACADVL,ACE,ACTG1,ACVR2B,ACVRL1,ADAM10,ADAM12,ADAM15,ADGRG1,AHR,AKAP12,AKT1,ALK,AMOT,APBA2,APBB2,APC,APH1A,APRT,AQP1,ARF1,ARHGAP1,ARHGAP5,ARHGDIB,ARRB1,ASCL1,ASL,ASS1,ATP1B1,B2M,B3GNT5,B9D1,BAG6,BBC3,BCL11A,BCL11B,BCLAF1,BCR,BGN,BICC1,BIRC5,BLM,BNIP3L,BRD1,BRSK1,BRSK2,CALR,CAMK4,CAPZA2,CARM1,CASP2,CASP7,CBLB,CBX2,CCNC,CCND1,CD200,CD276,CD47,CDH2,CDK2AP1,CDK5R1,CDK…	378
Organismal Survival	Morbidity or mortality	2.7e-27	Increased	8.755	ABCA1,ABCA12,ABCB6,ABL1,ABR,ACACA,ACADVL,ACE,ACTG1,ACVR2B,ACVRL1,ADAM10,ADAM12,ADAM15,ADGRG1,AHR,AKAP12,AKT1,ALK,AMOT,APBA2,APBB2,APC,APH1A,APRT,AQP1,ARF1,ARHGAP1,ARHGAP5,ARHGDIB,ARRB1,ASCL1,ASL,ASS1,ATP1B1,B2M,B3GNT5,B9D1,BAG6,BBC3,BCL11A,BCL11B,BCLAF1,BCR,BGN,BICC1,BIRC5,BLM,BNIP3L,BRD1,BRSK1,BRSK2,CALR,CAMK4,CAPZA2,CARM1,CASP2,CASP7,CBLB,CBX2,CCNC,CCND1,CD200,CD276,CD47,CDH2,CDK2AP1,CDK5R1,CDK…	379
Organismal Survival	Perinatal death	3.36e-12	Increased	6.035	ABCA1,ABCA12,ABL1,ABR,ACTG1,ACVR2B,ADAM12,ADAM15,AKT1,APBA2,ARHGAP1,ARHGAP5,ARRB1,ASCL1,ASS1,B3GNT5,BAG6,BCL11A,BCL11B,BCR,BGN,BRSK1,BRSK2,CARM1,CASP2,CASP7,CBX2,CCND1,CDK5R1,CHUK,CLUH,CNTFR,DACT1,DBH,DCHS1,DGAT2,DGKD,DLK1,E2F1,E2F2,EHD1,ELAVL3,FBLN1,FLNC,FUBP1,GBA,GBE1,GRIN1,H2AFY2,HDAC2,HLTF,IGF1R,ILF3,ITGAV,JAK1,KCNQ2,KHDRBS1,LLGL1,LPL,LTBP1,MBTD1,MEX3B,MNT,MYCN,MYH10,MYT1,NDST1,NEDD4L,NEK7,NR…	100
Organismal Survival	Neonatal death	4.57e-10	Increased	5.349	ABCA12,ABL1,ABR,ADAM12,ADAM15,APBA2,ARHGAP1,ARRB1,ASCL1,ASS1,B3GNT5,BAG6,BCL11A,BCL11B,BCR,BRSK1,BRSK2,CARM1,CASP7,CBX2,CCND1,CHUK,CLUH,CNTFR,DACT1,DBH,DGAT2,DGKD,DLK1,ELAVL3,FLNC,FUBP1,GBA,GRIN1,HDAC2,HLTF,IGF1R,ILF3,ITGAV,JAK1,KCNQ2,LLGL1,LPL,LTBP1,MBTD1,MEX3B,MNT,MYCN,MYH10,MYT1,NDST1,NEDD4L,NR3C1,PBX1,POU3F2,POU4F1,PTPRS,RAB3A,RET,ROBO1,SAFB,SH3GL1,SIX2,SNAPIN,SOX11,SOX5,SUN2,SYNE2,TCF3,TCOF1…	75
Developmental Disorder	Midline defect	1.11e-08	Increased	4.602	ACVR2B,AHR,BAG6,CALR,CASP7,CFL1,CHUK,CRKL,CTNND1,DACT1,F2R,FBLN1,FGFR1,FLNA,GADD45A,GPR161,HIPK2,IRF6,ITGAV,ITGB8,JAG1,JUN,KDM1A,LTBP1,MARCKSL1,MNT,MYO10,NDST1,NOTCH1,NRP1,PARP1,PBX1,PHC1,PIGA,PLXNB2,PTPRS,RDH10,SCRIB,SMARCA4,SMARCC1,SMO,SNX1,SOX11,SOX5,SPHK2,TCOF1,TP53,TRAF4,TRIM36,VANGL2	50
Developmental Disorder	Growth Failure	1.07e-07	Increased	4.304	ABCA1,ACACA,ACVRL1,AHR,AMOT,AQP1,ARHGAP1,BLM,BNIP3L,BRD1,CCNC,CCND1,CDH2,CDT1,CENPJ,CHGA,CKB,CNPY3,DBH,DCHS1,DLK1,DNAJC5,DOT1L,EHMT1,EHMT2,ELAVL1,EZH2,F2R,FBXL5,FGFR1,FUBP1,FUT8,GADD45A,GNAI2,GRK2,H2AFY2,H3F3A/H3F3B,HAX1,HEXA,HIPK2,HS3ST1,IARS,IGF1R,ITGAV,JUP,LAMA1,LAMB2,LRRC8A,MAP4K4,MCM5,MMP15,MYCN,NEK7,NOTCH1,ORC1,PAX5,PHC1,PHC2,PIM1,PLCG1,PLK2,PLPP3,POU3F2,PROCR,PTPRS,RASSF2,RDH10,SH3GL1,SHIS…	90
Developmental Disorder	Aplasia or hypoplasia	1.74e-07	Increased	4.266	ABL1,ACE,ACVR2B,ACVRL1,AHR,AKT1,ALK,APBB2,ARHGAP1,ARHGDIB,ARRB1,BACH2,BAG6,BCL11A,BCL11B,CALR,CCNC,CCND1,CD47,CDH11,CDT1,CHST3,COL4A1,DACT1,DCLK1,DLK1,DRAXIN,E2F1,ELAVL1,EMG1,ETV4,FADS2,FBLN1,FGFR1,FUBP1,GPR161,GRK2,HAX1,HOXD13,IGF1R,ITGAV,JUN,JUP,KLF7,LAMA1,LBH,LRRC8A,LYN,MAFF,MARCKSL1,MBTD1,MCM5,MRPS16,MYCN,MYH10,NDST1,NOTCH1,ORC1,PBRM1,PBX1,PHC1,POLD1,POU4F1,PTPRS,PUM1,RASSF2,RDH10,RET,SHC1,SI…	83
Developmental Disorder	Dysgenesis	5.67e-07	Increased	4.266	ABL1,ACE,ACVR2B,ACVRL1,AHR,AKT1,ALK,APBB2,ARHGAP1,ARHGDIB,ARRB1,BACH2,BAG6,BCL11A,BCL11B,CALR,CBX2,CCNC,CCND1,CD47,CDH11,CDT1,CHST3,COL4A1,DACT1,DCLK1,DLK1,DRAXIN,E2F1,ELAVL1,EMG1,ETV4,FADS2,FBLN1,FGFR1,FUBP1,GPR161,GRK2,HAX1,HOXD13,IGF1R,ITGAV,JUN,JUP,KLF7,LAMA1,LBH,LRRC8A,LYN,MAFF,MARCKSL1,MBTD1,MCM5,MRPS16,MYCN,MYH10,NDST1,NOTCH1,ORC1,PBRM1,PBX1,PHC1,POLD1,POU4F1,PTPRS,PUM1,RASSF2,RDH10,RET,SH…	84
Developmental Disorder	Hypoplasia	1.53e-06	Increased	4.237	ABL1,ACE,ACVR2B,ACVRL1,AHR,AKT1,ALK,ARHGAP1,ARHGDIB,ARRB1,BACH2,BAG6,BCL11A,BCL11B,CALR,CCNC,CCND1,CDH11,CDT1,CHST3,COL4A1,DACT1,DLK1,E2F1,ELAVL1,EMG1,ETV4,FADS2,FBLN1,FGFR1,FUBP1,GPR161,GRK2,HAX1,HOXD13,IGF1R,ITGAV,JUN,JUP,LAMA1,LBH,LRRC8A,LYN,MAFF,MBTD1,MCM5,MYCN,MYH10,NDST1,NOTCH1,ORC1,PBRM1,PBX1,PHC1,POLD1,POU4F1,PTPRS,PUM1,RASSF2,RDH10,RET,SHC1,SIX2,SMAD3,SOX11,SSBP2,TCF12,TCF3,TCOF1,THBS1,T…	75
Cell Death and Survival	Apoptosis	2.62e-19	Increased	2.844	AARS,ABCA1,ABL1,ABR,ACACA,ACE,ACVR2B,ACVRL1,ADAM12,ADAM15,AHR,AKAP1,AKAP12,AKT1,ALDOC,ALK,AMH,AMOT,AMOTL1,ANP32A,APBB2,APC,APH1A,APH1B,AQP1,ARHGAP1,ARHGDIB,ARHGEF18,ARHGEF2,ARL6IP5,ARRB1,ASCL1,ASS1,ATAT1,ATP6AP2,AXIN2,B2M,B4GALT5,BACH2,BAG6,BASP1,BAZ1A,BBC3,BCL11A,BCL11B,BCLAF1,BCR,BGN,BHLHE40,BIRC5,BLM,BNIP3L,BRD1,BRMS1,CALR,CAMK1D,CAMK4,CASP2,CASP7,CBLB,CBX2,CCAR2,CCNC,CCND1,CD200,CD47,CD9,CDC2…	371
Developmental Disorder,Neurological Disease,Organismal Injury and Abnormalities	Congenital malformation of brain	7.32e-10	Increased	2.783	ACVRL1,ADGRG1,APBB2,ARHGEF2,BAG6,CALR,CASP7,CCDC88C,CDT1,CENPJ,CFL1,COL18A1,COL4A1,DCLK1,DCX,DRAXIN,EIF2S3,EMG1,FGFR1,FKTN,FLNA,GADD45A,GPR161,GRIN1,HIPK2,ITGAV,LAMA1,MARCKSL1,MCM5,MFSD2A,MRPS16,MYCN,MYO10,NDST1,NEDD4L,NOTCH1,ORC1,PARP1,PHC1,PIGA,PIK3R2,PLXNB2,PTPRS,RAB39B,RAB3GAP1,SCAP,SMAD3,SMARCA4,SMARCB1,SMARCC1,SMO,SNX1,SPHK2,TCOF1,TP53,TRIM36,TSC2,TSEN15,TUBA1A,TUBB,TUBB2A,TUBB2B,TUBB3,VARS	64
Neurological Disease	Motor dysfunction or movement disorder	4.68e-14	Increased	2.66	ABCA1,ABL1,ACOT11,ADD3,AIG1,AKT1,APBA2,AQP1,ARHGDIB,ARL6IP5,ARRB1,ASCL1,ATCAY,ATP1B1,ATP6AP2,ATP6V1A,B2M,B4GALT5,BASP1,BCL11B,BCL7A,BCR,BGN,BHLHE40,BRSK1,BRSK2,C7,CACNB3,CADM4,CAMK4,CAMKK2,CASP2,CASP7,CBLN1,CCDC88C,CDH11,CDH2,CDK5R1,CERK,CHGA,CHRNA3,CKB,CNTFR,CNTN1,CSRP2,CTIF,CX3CL1,CYFIP2,DBH,DBNL,DDB2,DDC,DKK3,DNAJC5,DPYSL3,E2F1,EBF3,EEF1A2,EIF4A2,ENO3,EPHX2,ETV4,FGF14,FOXN3,FOXO3,FOXP1,FTL,FUB…	175
Cell Death and Survival	Apoptosis of bone marrow cell lines	2.18e-06	Increased	2.499	ABL1,AKT1,BCR,CASP2,CBLB,IGF1R,KIT,MYB,NME3,NOTCH1,NTRK1,PARP1,PIM1,PLCG1,PRKCA,SHC1	16
Cell Death and Survival	Cell death of bone marrow cell lines	1e-06	Increased	2.425	ABL1,AKT1,BCR,CASP2,CBLB,IGF1R,KIT,MYB,NME3,NOTCH1,NTRK1,PARP1,PIM1,PLCG1,PRKCA,SHC1,TP53,TUBB	18
Cancer,Cardiovascular Disease,Organismal Injury and Abnormalities	Vascular tumor	3.05e-06	Increased	2.236	ABL1,AXIN2,BCR,CX3CL1,DCLK1,DDX6,E2F1,FGFR1,GAP43,HMGN1,ICAM2,IGF1R,JAG1,KIT,MLLT3,NOTCH1,NR3C1,PBRM1,PLCB4,PLCG1,RET,SERPINE2,SLC9A3R2,SLIT2,SMC3,SMO,THBS1,TP53,TSC2,TUBA1A,TUBB2A,TUBB3,ZC3H13	33
Neurological Disease	Movement Disorders	9.19e-14	Increased	2.195	ABCA1,ABL1,ACOT11,ADD3,AIG1,AKT1,APBA2,AQP1,ARHGDIB,ARL6IP5,ARRB1,ASCL1,ATCAY,ATP1B1,ATP6AP2,ATP6V1A,B2M,B4GALT5,BASP1,BCL11B,BCL7A,BCR,BGN,BHLHE40,BRSK1,BRSK2,C7,CACNB3,CADM4,CAMK4,CAMKK2,CASP2,CASP7,CBLN1,CCDC88C,CDH11,CDH2,CDK5R1,CERK,CHGA,CHRNA3,CKB,CNTFR,CNTN1,CSRP2,CTIF,CX3CL1,CYFIP2,DBH,DBNL,DDB2,DDC,DKK3,DNAJC5,DPYSL3,E2F1,EBF3,EEF1A2,EIF4A2,ENO3,EPHX2,ETV4,FGF14,FOXN3,FOXO3,FOXP1,FTL,FUB…	172
Cancer,Gastrointestinal Disease,Organismal Injury and Abnormalities	Large intestine carcinoma	2.1e-30	Increased	2	AARS,ABCA1,ABCA12,ABCB6,ABL1,ABLIM1,ABR,ACADVL,ACE,ACOT7,ACTG1,ACTR1A,ACTR1B,ACVR2B,ACVRL1,ACY1,ADAM10,ADAM12,ADAM15,ADAMTS2,ADAMTSL2,ADAP1,ADD2,ADD3,AEN,AFAP1,AGAP3,AHNAK,AHR,AKAP12,AKAP2,AKAP8L,AKT1,ALDH18A1,ALK,AMH,AMOT,AMOTL1,AMOTL2,ANK1,ANKRD13B,ANKS1A,ANO8,APBA2,APBB2,APC,APC2,APEH,APH1B,AQP1,ARHGAP1,ARHGAP17,ARHGAP21,ARHGAP36,ARHGAP5,ARHGEF18,ARHGEF2,ARL10,ARMC6,ARMH4,ASCL1,ASL,ASRGL1,ASS1…	941
Cell Death and Survival	Cell death	1.67e-20		1.956	AARS,ABCA1,ABL1,ABR,ACACA,ACE,ACVR2B,ACVRL1,ADAM10,ADAM12,ADAM15,ADD2,ADD3,ADGRG1,AFAP1,AGAP3,AHR,AKAP1,AKAP12,AKT1,ALDOC,ALK,AMH,AMOT,AMOTL1,ANK1,ANP32A,APBB2,APC,APH1A,APH1B,APRT,AQP1,ARHGAP1,ARHGDIB,ARHGEF18,ARHGEF2,ARL6IP5,ARRB1,ASCL1,ASS1,ATAT1,ATP6AP2,AXIN2,B2M,B4GALT5,BACH2,BAG6,BASP1,BAZ1A,BBC3,BBS12,BCAP29,BCL11A,BCL11B,BCLAF1,BCR,BGN,BHLHE40,BIRC5,BLM,BNIP3L,BRD1,BRMS1,C7,CACNB3,CALCOCO…	457
Cancer,Organismal Injury and Abnormalities,Respiratory Disease	Development of lung tumor	2.55e-06		1.834	ABCA12,AHNAK,AHR,AKT1,ALDOC,ALK,ANP32A,APC,APH1A,ARHGAP36,ARRB1,ATP5IF1,AXIN2,B2M,B3GAT1,BAG6,BAZ1A,BCL11A,BGN,BLM,C7,CALD1,CAMSAP1,CARM1,CBLN1,CBX2,CCDC40,CCNB1IP1,CCND1,CENPF,CENPJ,CNDP2,COL4A1,COPS6,CRKL,CTNND1,CUX2,DLK1,DLX6-AS1,DOT1L,E2F1,EHMT2,EIF4A2,EPM2AIP1,EXO1,EZH2,FAM171A1,FBN2,FEZ1,FGFR1,FOXO3,FUBP1,FUT8,GADD45A,GREB1,GRM8,HDAC5,HNRNPA1,HSP90B1,IDH2,IGF1R,IGSF9,ILF3,ITGA1,IVNS1ABP,JAK…	156
Cellular Assembly and Organization,Cellular Function and Maintenance	Organization of filaments	5.03e-07		1.739	ABL1,ACVRL1,ADAM12,ADAMTS2,AFAP1,AKAP2,APC,ARF1,ARHGAP17,ARHGEF2,BGN,CDC25B,CENPF,CEP170,CFL1,CORO1A,CSK,DLG3,DPT,DPYSL2,EPB41,EVL,FLNA,INA,JUP,LIMK1,MAPT,MFAP4,MGAT5,MMP11,MTSS1,NCK2,PLS3,RET,SRF,TUBB,VIM,VPS54	38
Cancer,Organismal Injury and Abnormalities	Metastatic solid tumor	1.38e-07		1.723	ABAT,ABCA1,ABL1,ADAM12,ADAM15,AKAP12,AKT1,ALK,APC,AXIN2,B2M,BBC3,BIRC5,CALD1,CALR,CCND1,CD200,CD9,CDH2,CHGA,COL18A1,COL4A1,COL4A2,CRABP2,CTNND1,DOT1L,DPYSL2,DPYSL3,DUSP4,EFS,EZH2,F2R,FBN2,FGFR1,FLNA,FTL,FZD7,GCH1,GLUL,GREB1,GRIN1,GSTM3,GSTP1,HAX1,HDAC2,HSP90B1,IGF1R,IGFBP2,IVNS1ABP,JAG1,JAK1,JUN,KIDINS220,KIT,LAMB2,LIMK1,LSM7,LYN,MAGI1,MITF,NF2,NOTCH1,NR3C1,NTRK1,PAK1,PARP1,PBRM1,PCOLCE,PLAUR,PLP…	99
Cancer,Organismal Injury and Abnormalities	Advanced malignant solid tumor	3.37e-07		1.723	ABAT,ABCA1,ABL1,ADAM12,ADAM15,AKAP12,AKT1,ALK,APC,AXIN2,B2M,BBC3,BCR,BIRC5,CALCOCO2,CALD1,CALR,CCND1,CD200,CD9,CDH2,CDKN3,CHGA,CHRNA3,COL18A1,COL4A1,COL4A2,CRABP2,CTNND1,DOT1L,DPYSL2,DPYSL3,DUSP4,EFS,EZH2,F2R,FAM171A1,FBN2,FGFR1,FLNA,FTL,FZD7,GCH1,GLUL,GREB1,GRIN1,GSTM3,GSTP1,HAX1,HDAC2,HSP90B1,IGF1R,IGFBP2,IVNS1ABP,JAG1,JAK1,JUN,KIDINS220,KIT,LAMB2,LIMK1,LSM7,LYN,MAGI1,MITF,MYBL2,NF2,NOTCH1,NR3C…	108
Cancer,Organismal Injury and Abnormalities,Respiratory Disease	Nonsquamous non-small cell lung carcinoma	8.25e-07		1.638	ABCA12,AHNAK,AHR,AKT1,ALDOC,ALK,ANP32A,APC,APH1A,ARHGAP36,ARRB1,ATP5IF1,AXIN2,B2M,B3GAT1,BAG6,BAZ1A,BCL11A,BGN,BLM,C7,CALD1,CAMSAP1,CARM1,CBLN1,CBX2,CCDC40,CCNB1IP1,CCND1,CENPF,CENPJ,CNDP2,COL4A1,COPS6,CRKL,CTNND1,CUX2,DLK1,DLX6-AS1,DOT1L,E2F1,EHMT2,EIF4A2,EPM2AIP1,EXO1,EZH2,FAM171A1,FBN2,FEZ1,FGFR1,FOXO3,FUBP1,FUT8,GADD45A,GREB1,GRM8,HDAC5,HNRNPA1,HSP90B1,IDH2,IGF1R,IGSF9,ILF3,ITGA1,IVNS1ABP,JAK…	156
Cancer,Organismal Injury and Abnormalities,Respiratory Disease	Lung adenocarcinoma	1.01e-06		1.638	ABCA12,AHNAK,AHR,AKT1,ALDOC,ALK,ANP32A,APC,APH1A,ARHGAP36,ARRB1,ATP5IF1,AXIN2,B2M,B3GAT1,BAG6,BAZ1A,BCL11A,BGN,BLM,C7,CALD1,CAMSAP1,CARM1,CBLN1,CBX2,CCDC40,CCNB1IP1,CCND1,CENPF,CENPJ,CNDP2,COL4A1,COPS6,CRKL,CTNND1,CUX2,DLK1,DLX6-AS1,DOT1L,E2F1,EHMT2,EIF4A2,EPM2AIP1,EXO1,EZH2,FAM171A1,FBN2,FEZ1,FGFR1,FOXO3,FUBP1,FUT8,GADD45A,GREB1,GRM8,HDAC5,HNRNPA1,HSP90B1,IDH2,IGF1R,IGSF9,ILF3,ITGA1,IVNS1ABP,JAK…	155
Organismal Injury and Abnormalities	Benign lesion	2.88e-14		1.634	ABL1,ACE,ADAM12,AFAP1,AHNAK,AHR,AIG1,AKAP8L,AKT1,ALDOC,AMH,APC,ARHGEF2,ASCL1,ASS1,AXIN2,BBC3,BCL11B,BCLAF1,BCR,BHMT,BIRC5,CALR,CCNC,CCND1,CDC25B,CDH2,CLUH,COL18A1,COL4A1,COL4A2,CRABP2,CTNND1,CX3CL1,DACT1,DAPK1,DCHS1,DCLK1,DCX,DDB2,DDX6,DGAT2,DLGAP4,DPT,DPYSL4,DUSP1,DYRK2,E2F1,E2F2,ENO3,ETV4,EXO1,EZH2,FBLN1,FGFR1,FLNA,FOXO3,GADD45A,GAP43,GLG1,GLUL,GNG11,GRIN1,GSTP1,GTF2IRD1,H3F3A/H3F3B,HMGN1,HSD11…	153
Cancer,Gastrointestinal Disease,Organismal Injury and Abnormalities	Malignant neoplasm of large intestine	7.54e-28		1.633	AARS,ABCA1,ABCA12,ABCB6,ABL1,ABLIM1,ABR,ACADVL,ACE,ACOT7,ACTG1,ACTR1A,ACTR1B,ACVR2B,ACVRL1,ACY1,ADAM10,ADAM12,ADAM15,ADAMTS2,ADAMTSL2,ADAP1,ADD2,ADD3,AEN,AFAP1,AGAP3,AHNAK,AHR,AKAP12,AKAP2,AKAP8L,AKT1,ALDH18A1,ALK,AMH,AMOT,AMOTL1,AMOTL2,ANK1,ANKRD13B,ANKS1A,ANO8,APBA2,APBB2,APC,APC2,APEH,APH1B,AQP1,ARHGAP1,ARHGAP17,ARHGAP21,ARHGAP36,ARHGAP5,ARHGEF18,ARHGEF2,ARL10,ARMC6,ARMH4,ASCL1,ASL,ASRGL1,ASS1…	966
Cell Death and Survival	Cell death of tumor cell lines	4.23e-11		1.629	ABL1,ACACA,ACVR2B,ADAM10,AFAP1,AHR,AKAP1,AKAP12,AKT1,ALK,AMH,APC,B2M,BACH2,BAG6,BAZ1A,BBC3,BCLAF1,BCR,BHLHE40,BIRC5,BLM,BNIP3L,CALR,CAMK4,CASP2,CASP7,CBX2,CCAR2,CCND1,CD47,CDC25C,CDIP1,CDK5R1,CDR2L,CDT1,CELF1,CERK,CHUK,CLASP1,CNN2,COL18A1,COL4A1,COL4A2,CRABP2,CTBP1,CTNND1,CYFIP2,DAPK1,DDB2,DGKD,DKK3,DUSP1,DUSP4,E2F1,E2F2,EHMT1,EHMT2,EIF2S2,ELAVL1,EMG1,EZH2,FAM129B,FBLN1,FBXO32,FGFR1,FLI1,FOXO3,FU…	220
Cancer,Organismal Injury and Abnormalities,Respiratory Disease	Non-small cell lung carcinoma	2.39e-07		1.608	ABCA12,ABL1,ADAM12,AHNAK,AHR,AKT1,ALDOC,ALK,ANP32A,APC,APH1A,ARHGAP36,ARHGAP5,ARRB1,ATP1B1,ATP5IF1,AXIN2,B2M,B3GAT1,B4GALT3,BAG6,BAZ1A,BBC3,BCL11A,BGN,BIRC5,BLM,C7,CALD1,CAMSAP1,CARM1,CBLN1,CBX2,CCDC40,CCNB1IP1,CCND1,CD9,CENPF,CENPJ,CHN2,CNDP2,COL4A1,COPS6,CRKL,CRMP1,CTNND1,CUX2,DLK1,DLX6-AS1,DOT1L,DPT,E2F1,EHMT2,EIF4A2,EPM2AIP1,EXO1,EZH2,FAM171A1,FBN2,FEZ1,FGFR1,FOXO3,FOXP1,FTL,FUBP1,FUT8,GABRP,…	200
Cancer,Organismal Injury and Abnormalities,Respiratory Disease	Lung tumor	1.64e-09		1.595	ABCA12,ABL1,ADAM12,ADAM15,AEN,AHNAK,AHR,AKAP12,AKT1,ALDOC,ALK,ANP32A,APC,APH1A,ARHGAP36,ARHGAP5,ARL6IP5,ARRB1,ATP1B1,ATP5IF1,AXIN2,B2M,B3GAT1,B4GALT3,BAG6,BAZ1A,BBC3,BCL11A,BGN,BIRC5,BLM,C7,CALD1,CAMSAP1,CARM1,CBLN1,CBX2,CCDC40,CCNB1IP1,CCND1,CD200,CD9,CENPF,CENPJ,CHD3,CHGA,CHN2,CHRNA3,CKB,CNDP2,COL4A1,COPS6,CRKL,CRMP1,CTNND1,CTNND2,CUX2,DDB2,DHRSX,DLK1,DLX6-AS1,DOT1L,DPT,DPYSL3,E2F1,EHMT2,EIF4A2…	246
Cancer,Organismal Injury and Abnormalities,Respiratory Disease	Respiratory system tumor	1.45e-08		1.595	ABCA12,ABL1,ADAM12,ADAM15,AEN,AHNAK,AHR,AKAP12,AKT1,ALDOC,ALK,ANP32A,APC,APH1A,ARHGAP36,ARHGAP5,ARL6IP5,ARRB1,ASCL1,ATP1B1,ATP5IF1,ATP6AP2,AXIN2,AZIN1,B2M,B3GAT1,B4GALT3,BAG6,BAZ1A,BBC3,BCL11A,BGN,BICC1,BIRC5,BLM,BRINP2,C12orf4,C3orf58,C7,CALD1,CAMSAP1,CARM1,CBLN1,CBX2,CCDC40,CCNB1IP1,CCND1,CD200,CD9,CDH11,CENPF,CENPJ,CHD3,CHD4,CHGA,CHN2,CHRNA3,CKB,CLASP1,CNDP2,CNTN1,COL4A1,COPS6,CRIP2,CRKL,CRMP1…	295
Cancer,Organismal Injury and Abnormalities	Adenocarcinoma	3.04e-36		1.58	AARS,AASDHPPT,ABAT,ABCA1,ABCA12,ABCB6,ABL1,ABLIM1,ABR,ACADVL,ACE,ACOT7,ACTG1,ACTR1A,ACTR1B,ACTR2,ACVR2B,ACVRL1,ACY1,ADAM10,ADAM12,ADAM15,ADAMTS2,ADAMTSL2,ADAP1,ADD2,ADD3,AEN,AFAP1,AGAP3,AHNAK,AHR,AKAP1,AKAP12,AKAP2,AKAP8L,AKT1,ALDH18A1,ALDOC,ALK,AMH,AMOT,AMOTL1,AMOTL2,ANK1,ANKRD13B,ANKS1A,ANO8,ANP32A,APBA2,APBB2,APC,APC2,APEH,APH1A,APH1B,AQP1,ARHGAP1,ARHGAP17,ARHGAP21,ARHGAP36,ARHGAP5,ARHGEF18,AR…	1084
Cancer,Endocrine System Disorders,Organismal Injury and Abnormalities	Extrapancreatic neuroendocrine tumor	2.72e-06		1.544	ABL1,ACVRL1,ADAM10,AEN,AKAP8L,AKT1,ALDOC,APC,ARHGEF2,ASS1,B2M,C16orf70,CCND1,CDC25B,CDH11,CHD3,CHGA,CKB,CLASP1,COL18A1,COLEC11,CYB5R3,DAPK1,DDB2,DGKD,DHRSX,DHX37,DOT1L,DPYSL4,E2F1,EHMT2,EML6,ENO3,FGFR1,FOXO3,GADD45A,GRM8,H3F3A/H3F3B,HMGN1,HSD11B2,HSP90B1,IGFBP2,KHDRBS1,KIT,LRP5,MDH2,MEX3D,MGLL,MMP24,MYBBP1A,MYT1,NOTCH1,NR3C1,NRIP1,NTRK1,PARP1,PC,PHACTR3,POLD4,POLE,PRKCA,PTPN5,RALGAPA2,RET,RORB,RR…	91
Cell Death and Survival	Apoptosis of tumor cell lines	1.52e-11		1.531	ABL1,ACACA,ACVR2B,AHR,AKAP1,AKAP12,AKT1,ALK,AMH,APC,B2M,BACH2,BAG6,BAZ1A,BBC3,BCLAF1,BCR,BHLHE40,BIRC5,BLM,BNIP3L,CALR,CASP2,CASP7,CBX2,CCAR2,CCND1,CD47,CDIP1,CDK5R1,CELF1,CHUK,CLASP1,CNN2,COL18A1,COL4A1,COL4A2,CRABP2,CTBP1,CTNND1,CYFIP2,DAPK1,DDB2,DGKD,DKK3,DUSP1,DUSP4,E2F1,E2F2,EHMT1,EHMT2,ELAVL1,EZH2,FAM129B,FBLN1,FBXO32,FGFR1,FLI1,FOXO3,FUBP1,GADD45A,GRK2,GRK5,GSTP1,HAX1,HDAC2,HDAC5,HIPK2,HNR…	184
Cancer,Connective Tissue Disorders,Organismal Injury and Abnormalities	Connective tissue cancer	8.06e-10		1.508	ABL1,AKT1,APC,CD3EAP,CDH11,CNN2,CRMP1,EHMT2,ETV4,FBN2,FEZ1,FGFR1,FLI1,GSTM3,H3F3A/H3F3B,HSP90B1,IDH2,IGF1R,JUN,KIT,KLHL25,LGALS3BP,LINGO1,MYH10,NF2,NR3C1,NRP1,NUDT11,NUMBL,PHKA2,PLEKHA6,PMP22,POLE,RET,RMC1,RRM2,SDC2,SMAD3,SMARCA4,SMO,SPARC,TFDP2,THBS1,TIMP1,TKT,TP53,TSC2,TUBA1A,TUBB2A,TUBB3	50
Cancer,Organismal Injury and Abnormalities	Visceral metastasis	2.66e-06		1.496	ABL1,ADAM12,AKAP12,AKT1,BBC3,CCND1,CD200,CD9,CDH2,COL4A1,COL4A2,CRABP2,CTNND1,DPYSL2,DPYSL3,DUSP4,EFS,F2R,FBN2,FGFR1,FZD7,GCH1,GLUL,GREB1,GSTP1,HSP90B1,IGF1R,IGFBP2,IVNS1ABP,JAG1,KIT,LIMK1,LYN,MAGI1,NF2,NOTCH1,NR3C1,NTRK1,PCOLCE,PLAUR,PLPP3,PLS3,POLD1,POLE,PRDX2,RAB11FIP4,RALGAPA2,RET,RIOK3,RRM2,RTN1,SCRIB,SDC1,SMAD3,TCF12,TFAP4,THBS1,TNFRSF21,TP53,TUBA1A,TUBB2A,TUBB3,WLS	63
Cancer,Endocrine System Disorders,Organismal Injury and Abnormalities,Reproductive System Disease	Gonadal tumor	4.54e-09		1.471	ABAT,ABCA1,ABCA12,ABL1,ABR,ACTG1,ACTR2,ADAM10,ADAMTS2,ADD2,AKAP2,AKT1,AMH,AMOTL1,APC,ARHGEF18,ATP8A1,AXIN2,B2M,BAG6,BCLAF1,BCR,BIRC5,BLM,CALCOCO2,CASP2,CD47,CDH2,CDKN3,CELF4,CLASP1,CLUH,COL18A1,COL4A1,COL4A2,CPEB4,CRKL,CTNND2,CUX2,CXADR,DBH,DCHS1,DCLK1,DIP2B,DOCK11,DOCK9,DUSP1,DUSP4,E2F1,E2F2,EBF3,EEF1A2,EGFLAM,EHMT2,EIF4A2,ELAVL3,EML6,ENOX1,ETV4,EVX2,EXTL3,EZH2,F2R,FAM110B,FAM171A1,FAM181B,FAM69…	232
Cancer,Organismal Injury and Abnormalities,Reproductive System Disease	Tumorigenesis of reproductive tract	1.01e-10		1.467	AASDHPPT,ABAT,ABCA1,ABCA12,ABL1,ABR,ACE,ACTG1,ACTR2,ACY1,ADAM10,ADAM12,ADAMTS2,ADD2,ADD3,AHNAK,AHR,AIG1,AKAP2,AKAP8L,AKT1,ALK,AMOTL1,AMOTL2,ANK1,ANKS1A,ANO8,APBA2,APBB2,APC,AQP1,ARHGAP21,ARHGAP36,ARHGDIB,ARHGEF18,ASTN2,ATP6AP2,ATP8A1,AXIN2,B2M,B4GALNT4,B4GALT3,BAG6,BCAP29,BCL11A,BCLAF1,BCR,BICC1,BIRC5,BLM,BRD1,BRD8,C12orf4,C16orf70,C3orf58,C7,CALCOCO2,CALM1 (includes others),CAMSAP1,CASP2,CBX2,CC…	490
Cancer,Organismal Injury and Abnormalities	Development of adenocarcinoma	1.75e-10		1.465	AASDHPPT,ABCA1,ABCA12,ABL1,ABR,ACE,ACOT7,ACTG1,ACTR2,ACY1,ADAMTS2,ADD2,ADD3,AHNAK,AHR,AKAP2,AKT1,ALDOC,ALK,AMOTL1,AMOTL2,ANK1,ANKS1A,ANP32A,APBA2,APBB2,APC,APH1A,ARHGAP21,ARHGAP36,ARHGAP5,ARHGEF18,ARRB1,ASTN2,ATP5IF1,ATP8A1,AXIN2,AZIN1,B2M,B3GAT1,B4GALNT4,B4GALT3,BAG6,BASP1,BAZ1A,BCAP29,BCL11A,BCLAF1,BCR,BGN,BHLHE40,BICC1,BLM,BNIP3L,BRD1,BRD8,C12orf4,C16orf70,C3orf58,C7,CALCOCO2,CALD1,CALM1 (incl…	504
Cancer,Organismal Injury and Abnormalities,Respiratory Disease	Lung cancer	2.04e-09		1.464	ABCA12,ABL1,ADAM12,ADAM15,AHNAK,AHR,AKAP12,AKT1,ALDOC,ALK,ANP32A,APC,APH1A,ARHGAP36,ARHGAP5,ARRB1,ATP1B1,ATP5IF1,AXIN2,B2M,B3GAT1,B4GALT3,BAG6,BAZ1A,BBC3,BCL11A,BGN,BIRC5,BLM,C7,CALD1,CAMSAP1,CARM1,CBLN1,CBX2,CCDC40,CCNB1IP1,CCND1,CD200,CD9,CENPF,CENPJ,CHD3,CHGA,CHN2,CHRNA3,CKB,CNDP2,COL4A1,COPS6,CRKL,CRMP1,CTNND1,CUX2,DDB2,DLK1,DLX6-AS1,DOT1L,DPT,DPYSL3,E2F1,EHMT2,EIF4A2,EPM2AIP1,EXO1,EZH2,FAM17…	239
Cancer,Organismal Injury and Abnormalities	Malignant neoplasm of retroperitoneum	1.09e-06		1.463	AARS,ABCA12,ABL1,ACOT7,ADAM10,ADAM12,ADAMTS2,ADAP1,AHNAK,AHR,AKAP1,AKAP2,AKAP8L,AKT1,ALK,AMOT,AMOTL1,ANK1,ANP32A,APC,ARHGAP21,ARHGAP5,ATP8A1,AXIN2,B2M,B4GALT3,BASP1,BHLHE40,BICC1,BIRC5,BLM,BNIP3L,BRD8,BRSK2,CALCOCO2,CALD1,CAMKK2,CAMSAP3,CANT1,CASP2,CBLB,CCDC50,CCDC88C,CCNB1IP1,CCND1,CD276,CD9,CDC25B,CDH11,CDH2,CDK5R1,CENPF,CENPO,CEP170,CHD3,CHD4,CHGA,CHUK,CLUH,CNTN1,CNTNAP3,COL18A1,COL4A1,COLEC11…	332
Cell Death and Survival	Necrosis	3.62e-18		1.429	AARS,ABL1,ACACA,ACE,ACVR2B,ACVRL1,ADAM10,ADAM12,ADAM15,AFAP1,AGAP3,AHR,AKAP1,AKAP12,AKT1,ALK,AMH,AMOTL1,ANP32A,APC,APRT,ARHGAP1,ARRB1,ASCL1,ASS1,ATP6AP2,B2M,B4GALT5,BACH2,BAG6,BAZ1A,BBC3,BCL11A,BCL11B,BCLAF1,BCR,BGN,BHLHE40,BIRC5,BLM,BNIP3L,BRMS1,C7,CACNB3,CALR,CAMK4,CASP2,CASP7,CBX2,CCAR2,CCNC,CCND1,CD200,CD47,CD9,CDC25B,CDC25C,CDH11,CDH2,CDIP1,CDK2AP1,CDK5R1,CDR2L,CDT1,CELF1,CERK,CHUK,CLASP1,CN…	369
Cancer,Organismal Injury and Abnormalities	Development of sarcoma	3.76e-10		1.379	ABL1,AKT1,APC,BCR,BLM,CD3EAP,CDH11,CNN2,CRMP1,EHMT2,ETV4,EXO1,FBN2,FEZ1,FGFR1,FLI1,FOXO3,GSTM3,H3F3A/H3F3B,HSP90B1,IGF1R,JUN,KIT,KLHL25,LGALS3BP,LINGO1,LZTS1,MXI1,MYH10,NF2,NRP1,NUDT11,NUMBL,PHKA2,PLEKHA6,PMP22,POLE,RET,RMC1,RRM2,SDC2,SMARCA4,SMARCC1,SMO,SPARC,SSBP2,TFDP2,THBS1,TIMP1,TKT,TP53,TSC2,TUBA1A,TUBB2A,TUBB3	55
Cancer,Organismal Injury and Abnormalities	Connective tissue tumor	5.39e-08		1.349	ABCA1,ABCA12,ABL1,ACE,ADAP1,AKT1,ALK,ANK1,APBA2,APC,ASS1,ATP6AP2,AXIN2,BCR,BIRC5,BLM,CAMSAP3,CARM1,CCDC40,CCNC,CCND1,CD3EAP,CDH11,CELF1,CGGBP1,CNN2,COL18A1,COL4A1,COL4A2,CRABP2,CRKL,CRMP1,CTNND2,CUX2,DAPK1,DCX,DDB2,DGKD,DLGAP4,DLK1,DOK6,DOT1L,E2F1,E2F2,EHMT2,EML6,EPHX2,ETV4,EXO1,EZH2,F2R,FBN2,FEZ1,FGD6,FGFR1,FLAD1,FLI1,FLNA,FMNL2,FOXO3,GALK1,GLDC,GSTM3,H3F3A/H3F3B,HIPK2,HRH3,HSD11B2,HSP90B1,ICK,I…	168
Cancer,Gastrointestinal Disease,Organismal Injury and Abnormalities	Colorectal cancer	1.8e-18		1.342	ABCA12,ABCB6,ABL1,ACADVL,ACE,ACOT7,ACTG1,ACVRL1,ADAM10,ADAM12,ADAMTS2,ADD2,ADD3,AFAP1,AGAP3,AKAP12,AKAP2,AKT1,ALK,AMH,AMOT,AMOTL1,AMOTL2,ANK1,ANKS1A,APBA2,APC,APEH,AQP1,ARHGAP1,ARHGAP21,ARHGAP5,ARHGEF18,ARHGEF2,ARL10,ARMC6,ASCL1,ASS1,ASTN2,ATAT1,ATP5IF1,ATP6AP2,ATP8A1,AXIN2,B2M,B3GAT1,B4GALNT4,B4GALT2,B4GALT3,BACH2,BAG6,BBS12,BCAP29,BCL11A,BCL11B,BCR,BHLHE40,BIRC5,BLM,BRD1,BRD3,BRMS1,BRSK1,BRSK2,…	594
Cancer,Organismal Injury and Abnormalities	Connective or soft tissue tumor	6.45e-09		1.318	ABCA1,ABCA12,ABL1,ACE,ADAM12,ADAP1,AHR,AIG1,AKAP8L,AKT1,ALK,AMH,ANK1,APBA2,APC,ASS1,ATP6AP2,AXIN2,BCR,BIRC5,BLM,CAMSAP3,CARM1,CCDC40,CCNC,CCND1,CD3EAP,CDH11,CELF1,CGGBP1,CLUH,CNN2,COL18A1,COL4A1,COL4A2,CRABP2,CRKL,CRMP1,CTNND1,CTNND2,CUX2,DAPK1,DCX,DDB2,DDX6,DGKD,DLGAP4,DLK1,DOK6,DOT1L,DPT,DUSP1,DYRK2,E2F1,E2F2,EHMT2,EML6,EPHX2,ETV4,EXO1,EZH2,F2R,FBN2,FEZ1,FGD6,FGFR1,FLAD1,FLI1,FLNA,FMNL2,FOXO3,G…	195
Cell Death and Survival	Cell death of leukemia cell lines	9.65e-06		1.314	ABL1,ADAM10,AHR,AKT1,ALK,B2M,BBC3,BCR,BIRC5,CALR,CASP2,CCND1,CD47,DUSP1,E2F1,EIF2S2,FGFR1,FOXO3,GPSM1,GSTP1,JUN,KIT,LEPR,LGALS3BP,LYN,MLLT3,MYB,NOTCH1,NR3C1,PAK1,PARP1,PAX5,PBX1,PIM1,PLCG1,PRKCA,RALBP1,RORB,RRP1B,SHC1,SOCS3,STAT5B,STMN1,TCF3,THBS1,TNFRSF10B,TOX,TP53,TRAF7,TXNRD1,UCHL1	51
Cancer,Organismal Injury and Abnormalities	Fibrous tissue tumor	1.07e-06		1.298	ABL1,AKT1,ALK,APC,AXIN2,CCNC,CCND1,COL18A1,COL4A1,COL4A2,DDB2,E2F1,E2F2,FGFR1,FLNA,IGF1R,KIT,MFHAS1,MXI1,NF2,NRP1,POLE,RET,RRM2,TFDP2,THBS1,TP53,TSC2,TUBA1A,TUBB2A,TUBB3	31
Cancer,Organismal Injury and Abnormalities,Reproductive System Disease	Female genital neoplasm	4.29e-11		1.237	AASDHPPT,ABAT,ABCA1,ABCA12,ABL1,ABR,ACE,ACTG1,ACTR2,ACY1,ADAM10,ADAM12,ADAMTS2,ADD2,ADD3,AHNAK,AHR,AIG1,AKAP2,AKAP8L,AKT1,ALK,AMOTL1,AMOTL2,ANK1,ANKS1A,ANO8,APBA2,APBB2,APC,AQP1,ARHGAP21,ARHGAP36,ARHGDIB,ARHGEF18,ASTN2,ATP6AP2,ATP8A1,AXIN2,B2M,B4GALNT4,B4GALT3,BAG6,BCAP29,BCL11A,BCLAF1,BCR,BICC1,BIRC5,BLM,BRD1,BRD8,C12orf4,C16orf70,C3orf58,C7,CALCOCO2,CALM1 (includes others),CAMSAP1,CASP2,CBX2,CC…	493
Cancer,Endocrine System Disorders,Organismal Injury and Abnormalities,Reproductive System Disease	Ovarian tumor	1.2e-09		1.229	ABAT,ABCA1,ABCA12,ABL1,ABR,ACTG1,ACTR2,ADAM10,ADAMTS2,ADD2,AKAP2,AKT1,AMOTL1,APC,ARHGEF18,ATP8A1,AXIN2,B2M,BAG6,BCLAF1,BCR,BIRC5,BLM,CALCOCO2,CASP2,CD47,CDH2,CDKN3,CELF4,CLASP1,CLUH,COL18A1,COL4A1,COL4A2,CPEB4,CRKL,CTNND2,CUX2,CXADR,DBH,DCHS1,DCLK1,DIP2B,DOCK11,DOCK9,DUSP1,DUSP4,E2F1,E2F2,EBF3,EEF1A2,EGFLAM,EHMT2,EIF4A2,ELAVL3,EML6,ENOX1,ETV4,EVX2,EXTL3,EZH2,F2R,FAM110B,FAM171A1,FAM181B,FAM69A,FA…	228
Cancer,Organismal Injury and Abnormalities,Renal and Urological Disease	Renal cancer	5.47e-06		1.195	ABL1,ACOT7,AHNAK,AKAP2,AKT1,ANK1,APC,ARHGAP21,ARHGAP5,AXIN2,B2M,B4GALT3,BASP1,BHLHE40,BLM,BNIP3L,CALCOCO2,CANT1,CASP2,CCND1,CD276,CD9,CENPF,CHD3,CHD4,DAPK1,DCHS1,DGAT2,DPF1,EBF3,EEF1A2,EIF4A2,EXO1,EXTL2,EZH2,FAM110B,FAM171A2,FBN2,FEZ1,FGFR1,FLNA,FLNC,FNBP1L,FOXO3,GABRP,GLB1,GNB1,GPRIN1,GREB1,GSTP1,HADHB,HNRNPH1,HSP90B1,IGF1R,IGLON5,KDM2B,KHDRBS1,KIAA1211,KIAA1549,KIF21B,KIF3C,KIT,KLHL7,LETMD1,LHF…	144
Cancer,Connective Tissue Disorders,Organismal Injury and Abnormalities	Osteosarcoma	3.64e-10		1.187	ABL1,AKT1,APC,CD3EAP,CDH11,CNN2,CRMP1,EHMT2,ETV4,FBN2,FEZ1,FGFR1,FLI1,GSTM3,H3F3A/H3F3B,HSP90B1,IGF1R,JUN,KIT,KLHL25,LGALS3BP,LINGO1,MYH10,NF2,NRP1,NUDT11,NUMBL,PHKA2,PLEKHA6,PMP22,POLE,RET,RMC1,RRM2,SDC2,SMARCA4,SMO,SPARC,TFDP2,THBS1,TIMP1,TKT,TP53,TSC2,TUBA1A,TUBB2A,TUBB3	47
Cancer,Organismal Injury and Abnormalities	Thoracic cancer	3.61e-09		1.179	ABCA12,ABL1,ADAM12,ADAM15,AHNAK,AHR,AKAP12,AKT1,ALDOC,ALK,ANP32A,APC,APH1A,ARHGAP36,ARHGAP5,ARRB1,ATP1B1,ATP5IF1,AXIN2,B2M,B3GAT1,B4GALT3,BAG6,BAZ1A,BBC3,BCL11A,BGN,BIRC5,BLM,C7,CALD1,CAMSAP1,CARM1,CBLN1,CBX2,CCDC40,CCNB1IP1,CCND1,CD200,CD9,CENPF,CENPJ,CHD3,CHGA,CHN2,CHRNA3,CKB,CNDP2,COL4A1,COPS6,CRKL,CRMP1,CTNND1,CUX2,DDB2,DLK1,DLX6-AS1,DOT1L,DPT,DPYSL3,E2F1,EHMT2,EIF4A2,EPM2AIP1,EXO1,EZH2,FAM17…	240
Cancer,Organismal Injury and Abnormalities	Thoracic neoplasm	2.59e-09		1.175	ABCA12,ABL1,ADAM12,ADAM15,AEN,AHNAK,AHR,AKAP12,AKT1,ALDOC,ALK,ANP32A,APC,APH1A,ARHGAP36,ARHGAP5,ARL6IP5,ARRB1,ATP1B1,ATP5IF1,AXIN2,B2M,B3GAT1,B4GALT3,BAG6,BAZ1A,BBC3,BCL11A,BGN,BIRC5,BLM,C7,CALD1,CAMSAP1,CARM1,CBLN1,CBX2,CCDC40,CCNB1IP1,CCND1,CD200,CD9,CENPF,CENPJ,CHD3,CHGA,CHN2,CHRNA3,CKB,CNDP2,COL4A1,COPS6,CRKL,CRMP1,CTNND1,CTNND2,CUX2,DDB2,DHRSX,DLK1,DLX6-AS1,DOT1L,DPT,DPYSL3,E2F1,EHMT2,EIF4A2…	248
Cellular Assembly and Organization	Organization of organelle	1.31e-09		1.166	ABCA1,ABL1,ACVRL1,ADAM12,ADAMTS2,AFAP1,AKAP2,AKT1,APC,ARF1,ARHGAP17,ARHGAP21,ARHGEF2,ARL1,BGN,BLM,CDC25B,CDH11,CDH2,CDT1,CENPF,CEP170,CFL1,CHCHD10,CHGA,CHMP1B,CLASP1,CLUH,CORO1A,CSK,CTNNA1,CTNND1,CTNND2,CXADR,DACT1,DLG3,DMPK,DPT,DPYSL2,EHMT1,ELFN1,EPB41,EVL,EZH2,FBLIM1,FLNA,FNBP1L,H3F3A/H3F3B,HDAC2,HDAC5,HDAC7,HEXA,HMGN1,IGSF9,INA,JUP,KIFC3,LAMB2,LAMTOR1,LIMA1,LIMK1,LRRC4,LRWD1,MAPT,MFAP4,MGAT5,M…	95
Cell-To-Cell Signaling and Interaction,Connective Tissue Development and Function	Binding of fibroblast cell lines	7.8e-06		1.117	ADAM12,AKAP12,ATAT1,CALR,CDH11,CDH2,CDK5R1,DAPK1,JAG1,JUP,LIPG,MGAT5,NCK2,NELL1,NF2,PLAUR,PMP22,RAMP1,SDC2,TGM2,VIP	21
Organismal Injury and Abnormalities	Dysplasia	8.62e-07		1.107	ABCA12,ABL1,ACE,ADAMTS2,ADAMTSL2,AKT1,ALK,APH1A,ATP1B1,BGN,BICC1,BIRC5,BRINP2,C3orf58,CALR,CANT1,CCND1,CDH11,CDK5R1,CHST3,CPT1A,E2F1,E2F2,ETV4,EXTL3,EZH2,FBN2,FGFR1,FLNA,FOXO3,GABRP,GLG1,GNB1,GRIN1,HECW1,IDH2,IFT80,JUN,KIDINS220,KIT,LAMA1,LDLRAD3,LRP5,MGLL,MYH10,NOTCH1,NR3C1,NTRK1,PARP1,PDIA3,POLD1,POLE,PPM1D,RASEF,RET,RPL13A,RPL5,RPS15A,RPS27A,RRM2,SERPINF1,SH3PXD2B,SHC1,SMAD3,SMAD9,SMC3,SMO,SMP…	81
Cancer,Organismal Injury and Abnormalities	Malignant connective or soft tissue neoplasm	1.01e-06		1.098	ABCA1,ABCA12,ABL1,ACE,ADAP1,AKT1,ALK,ANK1,APBA2,APC,ASS1,ATP6AP2,BCR,BIRC5,BLM,CAMSAP3,CARM1,CCDC40,CD3EAP,CDH11,CELF1,CGGBP1,CNN2,CRABP2,CRKL,CRMP1,CTNND2,CUX2,DAPK1,DCX,DDB2,DGKD,DLGAP4,DLK1,DOK6,DOT1L,EHMT2,EML6,EPHX2,ETV4,EXO1,EZH2,F2R,FBN2,FEZ1,FGD6,FGFR1,FLAD1,FLI1,FLNA,FMNL2,FOXO3,GALK1,GLDC,GSTM3,H3F3A/H3F3B,HIPK2,HRH3,HSD11B2,HSP90B1,ICK,IDH2,IGF1R,IGFBP2,INSM1,ITGA1,JUN,KDM1A,KIDINS220,…	156
Cancer,Gastrointestinal Disease,Organismal Injury and Abnormalities	Gastrointestinal adenocarcinoma	2.52e-32		1.095	AARS,ABCA1,ABCA12,ABCB6,ABL1,ABLIM1,ABR,ACADVL,ACE,ACOT7,ACTG1,ACTR1A,ACTR1B,ACVR2B,ACVRL1,ACY1,ADAM10,ADAM12,ADAM15,ADAMTS2,ADAMTSL2,ADAP1,ADD2,ADD3,AEN,AFAP1,AGAP3,AHNAK,AHR,AKAP1,AKAP12,AKAP2,AKAP8L,AKT1,ALDH18A1,ALK,AMH,AMOT,AMOTL1,AMOTL2,ANK1,ANKRD13B,ANKS1A,ANO8,APBA2,APBB2,APC,APC2,APEH,APH1B,AQP1,ARHGAP1,ARHGAP17,ARHGAP21,ARHGAP36,ARHGAP5,ARHGEF18,ARHGEF2,ARL10,ARMC6,ARMH4,ASCL1,ASL,ASRGL…	959
Cancer,Organismal Injury and Abnormalities,Renal and Urological Disease	Urinary tract tumor	9.02e-06		1.087	ABL1,ACOT7,AHNAK,AKAP2,AKT1,ANK1,APC,ARHGAP21,ARHGAP5,ATP1B1,AXIN2,B2M,B4GALT3,BASP1,BCR,BHLHE40,BIRC5,BLM,BNIP3L,BRD1,CALCOCO2,CALD1,CALR,CANT1,CASP2,CBX2,CCND1,CCNY,CD276,CD9,CENPF,CHD3,CHD4,CHRNA3,CNTNAP3,DAPK1,DCHS1,DGAT2,DOT1L,DPF1,E2F1,EBF3,EEF1A2,EHMT2,EIF4A2,EXO1,EXTL2,EZH2,FAM110B,FAM171A2,FBN2,FEZ1,FGFR1,FLNA,FLNC,FNBP1L,FOXO3,FOXP1,FUBP1,GABRP,GBE1,GLB1,GNB1,GPRIN1,GREB1,GSTP1,H3F3A/H3…	180
Cancer,Organismal Injury and Abnormalities	Incidence of tumor	6.24e-26		1.074	AASDHPPT,ABAT,ABCA1,ABCA12,ABCB6,ABL1,ABR,ACADVL,ACE,ACOT7,ACTG1,ACTR2,ACVRL1,ACY1,ADAM10,ADAM12,ADAM15,ADAMTS2,ADD2,ADD3,ADGRG1,AFAP1,AGAP3,AHNAK,AHR,AKAP12,AKAP2,AKT1,ALDOC,ALK,AMH,AMOT,AMOTL1,AMOTL2,ANK1,ANKS1A,ANP32A,APBA2,APBB2,APC,APEH,APH1A,AQP1,ARHGAP1,ARHGAP21,ARHGAP36,ARHGAP5,ARHGEF18,ARHGEF2,ARL10,ARL6IP5,ARMC6,ARRB1,ASCL1,ASS1,ASTN2,ATAT1,ATP5IF1,ATP6AP2,ATP8A1,AXIN2,AZIN1,B2M,B3GAT1,…	845
Cancer,Hematological Disease,Immunological Disease,Organismal Injury and Abnormalities	T-cell non-Hodgkin lymphoma	3.05e-07		1.07	ABL1,AKT1,ALK,AMOTL1,B3GAT1,BASP1,BIRC5,CALD1,CCND1,CD200,CD47,CDH11,COL4A1,COL4A2,DDB2,DTX1,DUSP16,DUSP4,E2F1,E2F2,EZH2,FOXP1,GADD45A,GTF2I,HDAC2,HDAC5,HDAC7,HS3ST1,HSP90B1,IDH2,JAK1,JUN,KIT,LAMB2,MNT,MOAP1,MXI1,NEDD4L,NR3C1,OAS1,ODC1,PARP1,PAX5,PCOLCE,PER1,PIM1,PLCG1,PLS3,POLD1,POLE,PPM1D,RDH10,RHOBTB3,RRM2,SDC1,SERPINF1,SPARC,SSBP2,STAT5B,STMN1,TCF3,TIMP1,TIMP2,TIMP3,TNFRSF21,TOX,TP53,TUBA1A,T…	70
Cell Death and Survival	Apoptosis of neurons	1.26e-06		1.05	AARS,ABL1,AKT1,ANP32A,ARHGAP1,ARRB1,ASCL1,BAG6,BBC3,BCL11B,BIRC5,CAMK4,CASP2,CASP7,CD200,CDK5R1,CHUK,CNTFR,CORO1A,CPEB4,DAPK1,DNAJC5,DRAXIN,DUSP1,E2F1,F2R,FOXO3,GRIN1,HAX1,HERPUD1,HIPK2,HSPA5,HSPH1,IGF1R,INSM1,ITGA1,JUN,KDM2B,KIDINS220,KLF7,LINGO1,MAP3K10,MAPT,MDK,MYBL2,MYCN,NR3C1,NRP1,NTRK1,NUDT1,PARP1,POU4F1,PRDX2,RTN4R,SERPINE2,SERPINF1,SHC3,SMO,SOX11,ST8SIA4,TNFRSF21,TOX3,TP53,TP53BP2,UNG,ZNR…	66
Cancer,Gastrointestinal Disease,Organismal Injury and Abnormalities	Intestinal carcinoma	1.93e-30		1.034	AARS,ABCA1,ABCA12,ABCB6,ABL1,ABLIM1,ABR,ACADVL,ACE,ACOT7,ACTG1,ACTR1A,ACTR1B,ACVR2B,ACVRL1,ACY1,ADAM10,ADAM12,ADAM15,ADAMTS2,ADAMTSL2,ADAP1,ADD2,ADD3,AEN,AFAP1,AGAP3,AHNAK,AHR,AKAP12,AKAP2,AKAP8L,AKT1,ALDH18A1,ALK,AMH,AMOT,AMOTL1,AMOTL2,ANK1,ANKRD13B,ANKS1A,ANO8,APBA2,APBB2,APC,APC2,APEH,APH1B,AQP1,ARHGAP1,ARHGAP17,ARHGAP21,ARHGAP36,ARHGAP5,ARHGEF18,ARHGEF2,ARL10,ARMC6,ARMH4,ASCL1,ASL,ASRGL1,ASS1…	942
Cancer,Organismal Injury and Abnormalities,Renal and Urological Disease	Urinary tract cancer	3.49e-06		1.019	ABL1,ACOT7,AHNAK,AKAP2,AKT1,ANK1,APC,ARHGAP21,ARHGAP5,ATP1B1,AXIN2,B2M,B4GALT3,BASP1,BCR,BHLHE40,BIRC5,BLM,BNIP3L,CALCOCO2,CALD1,CALR,CANT1,CASP2,CBX2,CCND1,CCNY,CD276,CD9,CENPF,CHD3,CHD4,CHRNA3,CNTNAP3,DAPK1,DCHS1,DGAT2,DOT1L,DPF1,E2F1,EBF3,EEF1A2,EHMT2,EIF4A2,EXO1,EXTL2,EZH2,FAM110B,FAM171A2,FBN2,FEZ1,FGFR1,FLNA,FLNC,FNBP1L,FOXO3,FOXP1,FUBP1,GABRP,GBE1,GLB1,GNB1,GPRIN1,GREB1,GSTP1,H3F3A/H3F3B,H…	177
Cancer,Organismal Injury and Abnormalities	Development of malignant tumor	1.22e-25		1.005	AASDHPPT,ABAT,ABCA1,ABCA12,ABCB6,ABL1,ABR,ACADVL,ACE,ACOT7,ACTG1,ACTR2,ACVRL1,ACY1,ADAM10,ADAM12,ADAMTS2,ADD2,ADD3,ADGRG1,AFAP1,AGAP3,AHNAK,AHR,AKAP12,AKAP2,AKT1,ALDOC,ALK,AMH,AMOT,AMOTL1,AMOTL2,ANK1,ANKS1A,ANP32A,APBA2,APBB2,APC,APEH,APH1A,AQP1,ARHGAP1,ARHGAP21,ARHGAP36,ARHGAP5,ARHGEF18,ARHGEF2,ARL10,ARMC6,ARRB1,ASCL1,ASS1,ASTN2,ATAT1,ATP5IF1,ATP6AP2,ATP8A1,AXIN2,AZIN1,B2M,B3GAT1,B4GALNT4,B4GALT…	830
Inflammatory Disease	Chronic inflammatory disorder	3.09e-06		1	ABCA1,ACE,ADAM10,ADAM12,ADAM15,ADAMTS2,ADD2,AHR,AKT1,APC,APEH,ARF1,ARHGDIB,ARRB1,ATAT1,ATP1B1,ATP8A1,B2M,BAG6,BCL11B,BGN,BHMT,BIRC5,BRMS1,CALD1,CALR,CCDC40,CD276,CDH11,CELF4,CHUK,CKB,COL4A2,CTNND1,CX3CL1,DOK6,DUSP1,EHMT2,EPHX2,EZH2,FOXO3,FUBP1,GABRP,GLUL,GRAMD1A,GRIN1,GRK5,GRM8,H3F3A/H3F3B,HDAC2,HDAC7,HEXA,HNRNPA1,HSD17B8,HSP90B1,HSPA5,IGF1R,IQCB1,JAK1,JUN,KIAA1211,KIT,KLF12,LDLRAD3,LEPR,LRP5,LRR…	143
Cancer,Organismal Injury and Abnormalities,Renal and Urological Disease	Renal tumor	4.6e-06		0.981	ABL1,ACOT7,AHNAK,AKAP2,AKT1,ANK1,APC,ARHGAP21,ARHGAP5,AXIN2,B2M,B4GALT3,BASP1,BHLHE40,BIRC5,BLM,BNIP3L,BRD1,CALCOCO2,CANT1,CASP2,CCND1,CD276,CD9,CENPF,CHD3,CHD4,DAPK1,DCHS1,DGAT2,DPF1,EBF3,EEF1A2,EIF4A2,EXO1,EXTL2,EZH2,FAM110B,FAM171A2,FBN2,FEZ1,FGFR1,FLNA,FLNC,FNBP1L,FOXO3,GABRP,GLB1,GNB1,GPRIN1,GREB1,GSTP1,HADHB,HNRNPH1,HSP90B1,IGF1R,IGLON5,KDM2B,KHDRBS1,KIAA1211,KIAA1549,KIF21B,KIF3C,KIT,KLHL7…	147
Cancer,Organismal Injury and Abnormalities	Development of carcinoma	4.33e-24		0.962	AASDHPPT,ABCA1,ABCA12,ABCB6,ABL1,ABR,ACADVL,ACE,ACOT7,ACTG1,ACTR2,ACVRL1,ACY1,ADAM10,ADAMTS2,ADD2,ADD3,AFAP1,AGAP3,AHNAK,AHR,AKAP12,AKAP2,AKT1,ALDOC,ALK,AMH,AMOT,AMOTL1,AMOTL2,ANK1,ANKS1A,ANP32A,APBA2,APBB2,APC,APEH,APH1A,AQP1,ARHGAP1,ARHGAP21,ARHGAP36,ARHGAP5,ARHGEF18,ARHGEF2,ARL10,ARMC6,ARRB1,ASCL1,ASS1,ASTN2,ATAT1,ATP5IF1,ATP6AP2,ATP8A1,AXIN2,AZIN1,B2M,B3GAT1,B4GALNT4,B4GALT2,B4GALT3,BACH2,BAG…	816
Cancer,Gastrointestinal Disease,Organismal Injury and Abnormalities	Intestinal cancer	5.73e-28		0.962	AARS,ABCA1,ABCA12,ABCB6,ABL1,ABLIM1,ABR,ACADVL,ACE,ACOT7,ACTG1,ACTR1A,ACTR1B,ACVR2B,ACVRL1,ACY1,ADAM10,ADAM12,ADAM15,ADAMTS2,ADAMTSL2,ADAP1,ADD2,ADD3,AEN,AFAP1,AGAP3,AHNAK,AHR,AKAP12,AKAP2,AKAP8L,AKT1,ALDH18A1,ALK,AMH,AMOT,AMOTL1,AMOTL2,ANK1,ANKRD13B,ANKS1A,ANO8,APBA2,APBB2,APC,APC2,APEH,APH1B,AQP1,ARHGAP1,ARHGAP17,ARHGAP21,ARHGAP36,ARHGAP5,ARHGEF18,ARHGEF2,ARL10,ARMC6,ARMH4,ASCL1,ASL,ASRGL1,ASS1…	967
Cancer,Organismal Injury and Abnormalities	Abdominal adenocarcinoma	1.6e-32		0.962	AARS,AASDHPPT,ABCA1,ABCA12,ABCB6,ABL1,ABLIM1,ABR,ACADVL,ACE,ACOT7,ACTG1,ACTR1A,ACTR1B,ACTR2,ACVR2B,ACVRL1,ACY1,ADAM10,ADAM12,ADAM15,ADAMTS2,ADAMTSL2,ADAP1,ADD2,ADD3,AEN,AFAP1,AGAP3,AHNAK,AHR,AKAP1,AKAP12,AKAP2,AKAP8L,AKT1,ALDH18A1,ALK,AMH,AMOT,AMOTL1,AMOTL2,ANK1,ANKRD13B,ANKS1A,ANO8,ANP32A,APBA2,APBB2,APC,APC2,APEH,APH1B,AQP1,ARHGAP1,ARHGAP17,ARHGAP21,ARHGAP36,ARHGAP5,ARHGEF18,ARHGEF2,ARL10,ARMC6…	1059
Cancer,Hematological Disease,Organismal Injury and Abnormalities	Lymphoid cancer	3.15e-11		0.953	ABAT,ABL1,ACE,ACOT11,ACTG1,ACVRL1,ADAM12,ADAM15,ADD2,AHNAK,AHR,AIG1,AKT1,ALK,AMOT,AMOTL1,APC,ARHGAP1,ARHGAP17,ARL6IP5,ATP1B1,B2M,B3GAT1,BACH2,BASP1,BBC3,BBS12,BCL11A,BCL11B,BCL7A,BCLAF1,BCR,BICC1,BIRC5,BLM,BRD3,BRSK1,C7,CACNB3,CALD1,CASP2,CASP7,CBLB,CBX2,CCND1,CD200,CD47,CD58,CDC25B,CDH11,CFL1,CHD3,CHD4,CHGA,CHUK,CLMP,CMIP,CNTFR,COL18A1,COL4A1,COL4A2,CRKL,CSK,CSNK1E,CTBP1,CTNND1,DAPK1,DCHS1,DDB2,…	242
Cell Death and Survival	Neuronal cell death	2.84e-08		0.93	AARS,ABL1,ACVRL1,ADAM12,AGAP3,AKT1,ALK,AMH,ANP32A,APC,ARHGAP1,ARRB1,ASCL1,BAG6,BBC3,BCL11B,BIRC5,C7,CAMK4,CASP2,CASP7,CD200,CDH2,CDK5R1,CHUK,CNTFR,CORO1A,CPEB4,CX3CL1,DAPK1,DNAJC5,DPYSL3,DRAXIN,DUSP1,E2F1,EFNA2,EPHX2,F2R,FOXO3,GBA,GRIN1,GRK2,HAX1,HDAC5,HERPUD1,HIPK2,HSPA5,HSPH1,IGF1R,INSM1,ITGA1,JUN,KDM2B,KIDINS220,KLF7,LINGO1,MAGI1,MAP3K10,MAPT,MDK,MYB,MYBL2,MYCN,NCS1,NEFM,NELL2,NMNAT2,NR3C1,NRP…	102
Cellular Assembly and Organization,Cellular Function and Maintenance	Organization of actin filaments	1.61e-06		0.912	ABL1,ACVRL1,ADAM12,AFAP1,AKAP2,ARF1,ARHGAP17,ARHGEF2,CFL1,CORO1A,CSK,DLG3,DPYSL2,EVL,FLNA,JUP,MGAT5,MTSS1,NCK2,PLS3,RET,SRF	22
Cancer,Organismal Injury and Abnormalities	Sarcoma	8.29e-07		0.877	ABCA1,ABCA12,ABL1,ACE,ADAP1,AKT1,ALK,ANK1,APBA2,APC,ASS1,ATP6AP2,BCR,BIRC5,BLM,CAMSAP3,CARM1,CCDC40,CD3EAP,CDH11,CELF1,CGGBP1,CNN2,CRABP2,CRKL,CRMP1,CTNND2,CUX2,DAPK1,DCX,DDB2,DGKD,DLGAP4,DLK1,DOK6,DOT1L,EHMT2,EML6,EPHX2,ETV4,EXO1,EZH2,F2R,FBN2,FEZ1,FGD6,FGFR1,FLAD1,FLI1,FMNL2,FOXO3,GALK1,GLDC,GSTM3,H3F3A/H3F3B,HIPK2,HRH3,HSD11B2,HSP90B1,ICK,IDH2,IGF1R,IGFBP2,INSM1,ITGA1,JUN,KDM1A,KIDINS220,KIT,K…	154
Cancer,Organismal Injury and Abnormalities,Respiratory Disease	Lung carcinoma	1e-07		0.857	ABCA12,ABL1,ADAM12,AHNAK,AHR,AKT1,ALDOC,ALK,ANP32A,APC,APH1A,ARHGAP36,ARHGAP5,ARRB1,ATP1B1,ATP5IF1,AXIN2,B2M,B3GAT1,B4GALT3,BAG6,BAZ1A,BBC3,BCL11A,BGN,BIRC5,BLM,C7,CALD1,CAMSAP1,CARM1,CBLN1,CBX2,CCDC40,CCNB1IP1,CCND1,CD9,CENPF,CENPJ,CHD3,CHGA,CHN2,CKB,CNDP2,COL4A1,COPS6,CRKL,CRMP1,CTNND1,CUX2,DDB2,DLK1,DLX6-AS1,DOT1L,DPT,E2F1,EHMT2,EIF4A2,EPM2AIP1,EXO1,EZH2,FAM171A1,FBN2,FEZ1,FGFR1,FOXO3,FOXP1,FT…	211
Cancer,Hematological Disease,Immunological Disease,Organismal Injury and Abnormalities	Lymphoma	2.94e-09		0.833	ABAT,ABL1,ACE,ACVRL1,AHNAK,AHR,AKT1,ALK,AMOTL1,APC,ARHGAP1,ARHGAP17,B2M,B3GAT1,BASP1,BBC3,BCL11B,BCL7A,BCLAF1,BICC1,BIRC5,BLM,BRSK1,C7,CALD1,CASP2,CASP7,CBX2,CCND1,CD200,CD47,CD58,CDC25B,CDH11,CHD3,CHD4,CHGA,CHUK,CLMP,CMIP,CNTFR,COL4A1,COL4A2,CRKL,CTBP1,DAPK1,DCHS1,DDB2,DGKD,DHRSX,DPT,DTX1,DUSP16,DUSP4,E2F1,E2F2,EXO1,EZH2,FBN2,FGFR1,FOXP1,FUBP1,GADD45A,GNAI2,GNB1,GNG4,GPRIN1,GREB1,GRIN1,GTF2I,GTP…	176
Cancer,Neurological Disease,Organismal Injury and Abnormalities	Brain cancer	1.25e-07		0.805	ABL1,ACY1,ADAM12,AKT1,ALK,APC,BIRC5,CHD7,E2F1,EZH2,FGFR1,FOXO3,GRIN1,H3F3A/H3F3B,HSP90B1,IGF1R,IGFBP2,KDM1A,LDB1,LIMK1,MSI1,MYCN,NF2,NOTCH1,NR3C1,NRP1,PARP1,POLD1,POT1,PPM1D,RET,SLIT2,SMARCA4,SMARCB1,SMO,SNCAIP,SPTBN2,THBS1,TIMP1,TP53,TSC2,TUBA1A,TUBB2A,TUBB3	44
Cancer,Neurological Disease,Organismal Injury and Abnormalities	Cerebellar neoplasm	2.02e-06		0.804	ABL1,AKT1,APC,BIRC5,CHD7,E2F1,EZH2,FGFR1,FOXO3,H3F3A/H3F3B,HDAC2,HSP90B1,IGF1R,KDM1A,LDB1,MSI1,MYCN,NOTCH1,NRP1,PARP1,PPM1D,SMARCA4,SMARCB1,SMO,SNCAIP,SPTBN2,TP53,TSC2,TUBA1A,TUBB2A,TUBB3	31
Cancer,Neurological Disease,Organismal Injury and Abnormalities	Medulloblastoma	2.3e-06		0.804	ABL1,AKT1,APC,BIRC5,CHD7,E2F1,EZH2,FGFR1,FOXO3,H3F3A/H3F3B,HSP90B1,IGF1R,KDM1A,LDB1,MSI1,MYCN,NOTCH1,NRP1,PARP1,PPM1D,SMARCA4,SMARCB1,SMO,SNCAIP,SPTBN2,TP53,TSC2,TUBA1A,TUBB2A,TUBB3	30
Cell Morphology,Cellular Assembly and Organization,Cellular Function and Maintenance	Reorganization of actin cytoskeleton	3.49e-07		0.79	ACVRL1,ADAM12,AKAP12,ARRB1,BRSK2,CD47,CFL1,CXADR,DLG3,DPYSL2,FLNA,FLNC,GRK2,JUP,KIT,MGAT5,NPY,NRP1,PAK1,PHACTR1,PLS3,PTPN1,RET,RHOQ,SHC1,SRF,TP53	27
Cancer,Organismal Injury and Abnormalities	Benign Tumors	1.08e-11		0.762	ABL1,ADAM12,AHR,AIG1,AKAP8L,AKT1,ALDOC,AMH,APC,ARHGEF2,ASS1,AXIN2,BBC3,BCR,BHMT,BIRC5,CALR,CCNC,CCND1,CDH2,CLUH,COL18A1,COL4A1,COL4A2,CRABP2,CTNND1,CX3CL1,DAPK1,DCLK1,DCX,DDB2,DDX6,DGAT2,DLGAP4,DPT,DPYSL4,DUSP1,DYRK2,E2F1,E2F2,ENO3,EXO1,EZH2,FBLN1,FGFR1,FLNA,FOXO3,GADD45A,GAP43,GLG1,GLUL,GNG11,GSTP1,GTF2IRD1,H3F3A/H3F3B,HMGN1,HSD11B2,ICAM2,IDH2,IGF1R,JAG1,JUN,KIT,KLF10,KLF11,LEPR,LTBP1,LYN,LZTS1,…	132
Connective Tissue Disorders,Inflammatory Disease,Inflammatory Response,Organismal Injury and Abnormalities,Skeletal and Muscular Disorders	Inflammation of joint	6.07e-09		0.759	ABL1,ACE,ADAM10,ADAM12,ADAM15,ADAMTS2,AHR,ARF1,ARHGDIB,ARRB1,ATAT1,ATP1B1,ATP8A1,B2M,BAG6,BGN,BHMT,BIRC5,BRMS1,CALD1,CALR,CD200,CD276,CDC25B,CDH11,CELF4,COL4A2,CRY1,CSK,CX3CL1,CYTL1,DOK6,DUSP1,EHMT2,EPHX2,FGFR1,FKTN,FOXO3,FTL,FUBP1,GABRP,GLUL,GNAI2,GRAMD1A,H3F3A/H3F3B,HDAC2,HDAC7,HEXA,HLTF,HNRNPA1,HSD17B8,HSP90B1,HSPA5,HYAL2,JAG1,JAK1,KIT,KLF12,LDLRAD3,LEPR,LRP5,LRRC75A-AS1,LUM,LYN,MAGI1,MAP4K4,M…	145
Cancer,Hematological Disease,Organismal Injury and Abnormalities	Hematologic cancer of cells	6.87e-10		0.741	ABAT,ABL1,ACE,ACOT11,ACTG1,ACVRL1,ADD2,AHNAK,AHR,AIG1,AKT1,ALK,AMOT,AMOTL1,APC,ARHGAP1,ARHGAP17,ARL6IP5,ATP1B1,B2M,B3GAT1,BACH2,BASP1,BBC3,BBS12,BCL11B,BCL7A,BCLAF1,BCR,BICC1,BIRC5,BLM,BRD3,BRSK1,C7,CACNB3,CALD1,CASP2,CASP7,CBLB,CBX2,CCND1,CD200,CD47,CD58,CDC25B,CDH11,CFL1,CHD3,CHD4,CHGA,CHUK,CLMP,CMIP,CNTFR,COL4A1,COL4A2,CRKL,CSK,CSNK1E,CTBP1,DAPK1,DCHS1,DDB2,DDC,DGKD,DHRSX,DOK6,DPT,DTX1,DUSP16,…	222
Organismal Injury and Abnormalities,Renal and Urological Disease	Renal lesion	1.89e-06		0.726	ABL1,ACE,ACOT7,AHNAK,AKAP2,AKT1,ANK1,APC,APRT,AQP1,ARHGAP21,ARHGAP5,ATP1B1,AXIN2,B2M,B4GALT3,BASP1,BHLHE40,BICC1,BIRC5,BLM,BNIP3L,BRD1,CALCOCO2,CANT1,CASP2,CCND1,CD276,CD9,CENPF,CHD3,CHD4,DACT1,DAPK1,DCHS1,DGAT2,DPF1,EBF3,EEF1A2,EIF4A2,ETV4,EXO1,EXTL2,EZH2,FAM110B,FAM171A2,FBN2,FEZ1,FGFR1,FLNA,FLNC,FNBP1L,FOXO3,GABRP,GLB1,GNB1,GPRIN1,GREB1,GSTP1,HADHB,HNRNPH1,HSP90B1,IGF1R,IGLON5,KDM2B,KHDRBS1,KI…	158
Cancer,Gastrointestinal Disease,Hepatic System Disease,Organismal Injury and Abnormalities	Hepatocellular carcinoma	1.04e-08		0.696	ABAT,ABL1,ACTG1,ACY1,ADAM10,ADAM12,ADGRG1,AKT1,APC,ARF1,ARHGAP17,ASRGL1,ASS1,ATP1B1,AXIN2,BHMT,BLM,C7,CASP2,CBX2,CCDC32,CCND1,CD276,CDC25B,CDKN3,CENPF,CHUK,CNTN1,COL4A2,CTNND2,DCLK1,DOCK11,DPT,E2F1,EHMT2,EXO1,EZH2,FBLN1,FEZ1,FGFR1,FTL,GALK1,GCH1,GHITM,GLG1,GLUL,GPC2,HDAC2,HNRNPA1,HNRNPAB,HSP90B1,HSPA5,IDH2,ILF3,INCENP,IPO8,JAG1,JAK1,JPH3,JUN,JUP,KHDRBS1,KIAA1549,KIF3C,KIT,LZTS1,MCM2,MDK,ME3,MFAP4…	124
Cancer,Hematological Disease,Organismal Injury and Abnormalities	Lymphocytic neoplasm	3.51e-10		0.689	ABAT,ABL1,ACE,ACOT11,ACTG1,ACVRL1,ADD2,AHNAK,AHR,AIG1,AKT1,ALK,AMOT,AMOTL1,APC,ARHGAP1,ARHGAP17,ARL6IP5,ATP1B1,B2M,B3GAT1,BACH2,BASP1,BBC3,BBS12,BCL11A,BCL11B,BCL7A,BCLAF1,BCR,BICC1,BIRC5,BLM,BRD3,BRSK1,C7,CACNB3,CALD1,CASP2,CASP7,CBLB,CBX2,CCND1,CD200,CD47,CD58,CDC25B,CDH11,CFL1,CHD3,CHD4,CHGA,CHUK,CLMP,CMIP,CNTFR,COL4A1,COL4A2,CRKL,CSK,CSNK1E,CTBP1,DAPK1,DCHS1,DDB2,DDC,DGKD,DHRSX,DOK6,DPT,DTX1,…	235
Cancer,Hematological Disease,Immunological Disease,Organismal Injury and Abnormalities	Lymphocytic cancer	4.37e-10		0.689	ABAT,ABL1,ACE,ACOT11,ACTG1,ACVRL1,ADD2,AHNAK,AHR,AIG1,AKT1,ALK,AMOT,AMOTL1,APC,ARHGAP1,ARHGAP17,ARL6IP5,ATP1B1,B2M,B3GAT1,BACH2,BASP1,BBC3,BBS12,BCL11A,BCL11B,BCL7A,BCLAF1,BCR,BICC1,BIRC5,BLM,BRD3,BRSK1,C7,CACNB3,CALD1,CASP2,CASP7,CBLB,CBX2,CCND1,CD200,CD47,CD58,CDC25B,CDH11,CFL1,CHD3,CHD4,CHGA,CHUK,CLMP,CMIP,CNTFR,COL4A1,COL4A2,CRKL,CSK,CSNK1E,CTBP1,DAPK1,DCHS1,DDB2,DDC,DGKD,DHRSX,DOK6,DPT,DTX1,…	228
Hematological Disease,Immunological Disease	Lymphoproliferative disorder	4.64e-10		0.689	ABAT,ABL1,ACE,ACOT11,ACTG1,ACVRL1,ADD2,AHNAK,AHR,AIG1,AKT1,ALK,AMOT,AMOTL1,APC,ARHGAP1,ARHGAP17,ARL6IP5,ATP1B1,B2M,B3GAT1,BACH2,BASP1,BBC3,BBS12,BCL11A,BCL11B,BCL7A,BCLAF1,BCR,BICC1,BIRC5,BLM,BRD3,BRSK1,C7,CACNB3,CALD1,CASP2,CASP7,CBLB,CBX2,CCND1,CD200,CD47,CD58,CDC25B,CDH11,CFL1,CHD3,CHD4,CHGA,CHUK,CLMP,CMIP,CNTFR,COL4A1,COL4A2,CRKL,CSK,CSNK1E,CTBP1,DAPK1,DCHS1,DDB2,DDC,DGKD,DHRSX,DOK6,DPT,DTX1,…	235
Cancer,Hematological Disease,Immunological Disease,Organismal Injury and Abnormalities	Neoplasia of leukocytes	7.85e-10		0.689	ABAT,ABL1,ACE,ACOT11,ACTG1,ACVRL1,ADD2,AHNAK,AHR,AIG1,AKT1,ALK,AMOT,AMOTL1,APC,ARHGAP1,ARHGAP17,ARL6IP5,ATP1B1,B2M,B3GAT1,BACH2,BASP1,BBC3,BBS12,BCL11A,BCL11B,BCL7A,BCLAF1,BCR,BICC1,BIRC5,BLM,BRD3,BRSK1,C7,CACNB3,CALD1,CASP2,CASP7,CBLB,CBX2,CCND1,CD200,CD47,CD58,CDC25B,CDH11,CFL1,CHD3,CHD4,CHGA,CHUK,CLMP,CMIP,CNTFR,COL4A1,COL4A2,CRKL,CSK,CSNK1E,CTBP1,DAPK1,DCHS1,DDB2,DDC,DGKD,DHRSX,DOK6,DPT,DTX1,…	234
Cancer,Hematological Disease,Organismal Injury and Abnormalities	Myeloid neoplasm	8.72e-08		0.688	AARS,ABCA1,ABCA12,ABL1,ACE,AHNAK,AKAP12,AKAP2,AKT1,ALK,APC,APH1A,ARHGEF2,ASRGL1,ATP1B1,ATP6V1A,AXIN2,B4GALT2,BACH2,BCL11B,BCLAF1,BCR,BIRC5,BRINP2,C3orf58,CALR,CBLB,CCDC40,CCND1,CD200,CDH11,CDT1,CENPJ,CHD4,CORO1A,CPT1A,CSK,CTNND2,CUX2,DDX46,DHRSX,DNAJC5,DOT1L,DPYSL4,DTX1,E2F1,EBF3,EGFLAM,EHMT2,ELAVL1,EZH2,FGD6,FGFR1,FKTN,FLNA,FLNC,FOXO3,FOXP1,GABRP,GADD45A,GALT,GNB1,GREB1,GRIN1,GSTP1,HAPLN3,HDAC2,…	179
Lymphoid Tissue Structure and Development,Organ Morphology,Tissue Morphology	Quantity of lymphoid organ	6.28e-06		0.687	ABL1,ADAM10,AHR,AKAP12,ARHGAP1,ARHGDIB,ATP6AP2,B2M,B3GNT5,BBC3,BCL11A,BCL11B,BHLHE40,BLM,BNIP3L,CARM1,CD200,CHD7,CORO1A,E2F1,FADS2,FLI1,GADD45A,GBA,GNAI2,HAX1,JAK1,KIT,LRRC8A,LYN,MFGE8,MXI1,MYBL2,NOTCH1,NPY,NR3C1,PIM1,PPM1D,PRDX2,SPNS2,STAT5B,TCF12,TCF3,TOX,TP53	45
Cell Death and Survival	Apoptosis of connective tissue cells	4.37e-08		0.679	ABL1,ADAM12,AHR,AKT1,ARHGAP1,BBC3,BGN,BIRC5,BLM,CASP2,CASP7,CCND1,CTBP1,DAPK1,DDB2,DUSP1,DUSP4,E2F1,E2F2,FOXO3,HSD11B2,HSPA5,IGF1R,ITGAV,JUN,KHDRBS1,LUM,LZTS1,MSI1,MYBL2,NELFB,NOTCH1,PAK1,PARP1,PLCG1,PTPN1,RALBP1,SMAD3,SMARCB1,SMARCC1,SMO,SPARC,SPHK2,TGM2,TIMP1,TIMP3,TNFRSF10B,TP53,TSC2,TXNIP,VIM	51
Dermatological Diseases and Conditions,Organismal Injury and Abnormalities	Skin lesion	1.39e-07		0.672	AARS,ABAT,ABCA12,ABL1,ABR,ACE,ACOT11,ACTG1,ACTR1B,ACVRL1,ADAM10,ADAM12,ADAMTS2,ADAMTSL2,ADAP1,ADD2,ADD3,AEN,AFAP1,AHNAK,AHR,AKAP12,AKAP2,AKAP8L,AKT1,ALK,AMH,AMOT,ANK1,ANO8,APBA2,APBB2,APC,APC2,APEH,AQP1,ARHGAP17,ARHGAP21,ARHGAP36,ARHGAP5,ARHGEF18,ARHGEF2,ARMH4,ARRB1,ASL,ASRGL1,ASS1,ASTN2,ATCAY,ATP8A1,AXIN2,AZIN1,B2M,B3GAT1,B4GALNT4,B4GALT2,B9D1,BACH2,BAG6,BASP1,BAZ1A,BCL11A,BCL11B,BCLAF1,BCR,BGN,…	660
Cancer,Organismal Injury and Abnormalities	Tumorigenesis of epithelial neoplasm	4.15e-24		0.654	AASDHPPT,ABCA1,ABCA12,ABCB6,ABL1,ABR,ACADVL,ACE,ACOT7,ACTG1,ACTR2,ACVRL1,ACY1,ADAM10,ADAMTS2,ADD2,ADD3,AFAP1,AGAP3,AHNAK,AHR,AKAP12,AKAP2,AKT1,ALDOC,ALK,AMH,AMOT,AMOTL1,AMOTL2,ANK1,ANKS1A,ANP32A,APBA2,APBB2,APC,APEH,APH1A,AQP1,ARHGAP1,ARHGAP21,ARHGAP36,ARHGAP5,ARHGEF18,ARHGEF2,ARL10,ARMC6,ARRB1,ASCL1,ASS1,ASTN2,ATAT1,ATP5IF1,ATP6AP2,ATP8A1,AXIN2,AZIN1,B2M,B3GAT1,B4GALNT4,B4GALT2,B4GALT3,BACH2,BAG…	825
Cancer,Organismal Injury and Abnormalities,Reproductive System Disease	Breast or ovarian carcinoma	8.97e-14		0.634	ABAT,ABCA1,ABCA12,ABL1,ABLIM1,ABR,ACTG1,ACTR2,ADAMTS2,ADD2,AGAP3,AIG1,AKAP1,AKAP2,AKT1,ALDH18A1,ALK,AMOT,AMOTL1,AMOTL2,ANK1,APC,APH1A,AQP1,ARHGAP36,ARHGEF18,ARHGEF2,ARRB1,ASTN2,ATP5IF1,ATP8A1,AXIN2,B2M,B3GNT5,B4GALT3,BACH2,BAG6,BBS12,BCL11B,BCLAF1,BCR,BGN,BIRC5,BLM,CABP7,CADM4,CALCOCO2,CALD1,CALM1 (includes others),CASP2,CBLN1,CBX2,CCDC125,CCDC40,CCND1,CD276,CD47,CD9,CDC25B,CDH2,CDT1,CELF4,CENPF,…	397
Cancer,Organismal Injury and Abnormalities,Reproductive System Disease	Breast carcinoma	2.36e-11		0.634	ABAT,ABL1,ABLIM1,ABR,ADAMTS2,AGAP3,AIG1,AKAP1,AKT1,ALDH18A1,ALK,AMOT,AMOTL2,ANK1,APC,APH1A,AQP1,ARHGAP36,ARHGEF18,ARHGEF2,ARRB1,ASTN2,ATP5IF1,AXIN2,B3GNT5,B4GALT3,BACH2,BBS12,BCL11B,BCR,BGN,BIRC5,BLM,CABP7,CADM4,CALD1,CALM1 (includes others),CASP2,CBLN1,CBX2,CCDC125,CCDC40,CCND1,CD276,CD9,CDC25B,CDH2,CDT1,CENPF,CHD4,CHD7,CIAO2B,CKB,CNN2,CNPY3,CNTN1,COL4A2,CORO6,CPT1A,CRY1,CSRNP2,CTNND1,CTNND2,CUT…	279
Cancer,Endocrine System Disorders,Organismal Injury and Abnormalities	Endocrine gland tumor	6.98e-08		0.618	ABCA1,ABL1,ACVRL1,ADAM10,ADAMTSL2,AEN,AGAP3,AHNAK,AKAP2,AKAP8L,AKT1,ALDOC,ALK,AMOT,APC,APC2,ARHGAP21,ARHGEF2,ASCL1,ASS1,ATAT1,ATP1B1,ATP6V1A,B2M,BCAP29,BCLAF1,BIRC5,BRI3BP,C16orf70,CALR,CAMKK2,CBX2,CCDC40,CCND1,CDC25B,CDH11,CHD3,CHGA,CHRNA3,CKB,CLASP1,CLIP2,CNTNAP3,COL18A1,COLEC11,CTBP1,CYB5R3,DAPK1,DDB2,DGKD,DHRSX,DHX37,DOT1L,DPYSL4,DYNC1I2,DYNC1LI1,E2F1,EHMT1,EHMT2,EML6,ENO3,EZH2,FGFR1,FLNA,FMN…	184
Cancer,Hematological Disease,Immunological Disease,Organismal Injury and Abnormalities	T-cell malignant neoplasm	2.32e-09		0.57	ABL1,AKT1,ALK,AMOTL1,ATP1B1,B2M,B3GAT1,BASP1,BCL11B,BCR,BIRC5,CALD1,CBLB,CCND1,CD200,CD47,CD58,CDH11,COL4A1,COL4A2,DDB2,DDC,DTX1,DUSP16,DUSP4,E2F1,E2F2,EZH2,FOXO3,FOXP1,GADD45A,GTF2I,HDAC2,HDAC5,HDAC7,HS3ST1,HSP90B1,ICK,IDH2,IRF2BP2,JAK1,JUN,KIT,LAMB2,LDB1,LINGO1,MGLL,MNT,MOAP1,MXI1,MYB,NEDD4L,NOTCH1,NR3C1,OAS1,ODC1,PARP1,PAX5,PCOLCE,PER1,PIM1,PLCG1,PLS3,POLD1,POLE,POT1,PPM1D,PTPN1,RDH10,RET,RHOB…	93
Cancer,Gastrointestinal Disease,Organismal Injury and Abnormalities	Gastrointestinal carcinoma	1.65e-31		0.56	AARS,ABCA1,ABCA12,ABCB6,ABL1,ABLIM1,ABR,ACADVL,ACE,ACOT7,ACTG1,ACTR1A,ACTR1B,ACVR2B,ACVRL1,ACY1,ADAM10,ADAM12,ADAM15,ADAMTS2,ADAMTSL2,ADAP1,ADD2,ADD3,AEN,AFAP1,AGAP3,AHNAK,AHR,AKAP1,AKAP12,AKAP2,AKAP8L,AKT1,ALDH18A1,ALK,AMH,AMOT,AMOTL1,AMOTL2,ANK1,ANKRD13B,ANKS1A,ANO8,APBA2,APBB2,APC,APC2,APEH,APH1B,AQP1,ARHGAP1,ARHGAP17,ARHGAP21,ARHGAP36,ARHGAP5,ARHGEF18,ARHGEF2,ARL10,ARMC6,ARMH4,ASCL1,ASL,ASRGL…	982
Cancer,Endocrine System Disorders,Organismal Injury and Abnormalities	Neuroendocrine tumor	3.83e-06		0.558	ABL1,ACVRL1,ADAM10,AEN,AKAP8L,AKT1,ALDOC,APC,ARHGEF2,ASS1,B2M,C16orf70,CCND1,CDC25B,CDH11,CHD3,CHGA,CKB,CLASP1,COL18A1,COLEC11,CYB5R3,DAPK1,DDB2,DGKD,DHRSX,DHX37,DOT1L,DPYSL4,E2F1,EHMT2,EML6,ENO3,FGFR1,FOXO3,GADD45A,GRM8,H3F3A/H3F3B,HMGN1,HSD11B2,HSP90B1,IGF1R,IGFBP2,KHDRBS1,KIT,LRP5,MDH2,MEX3D,MGLL,MMP24,MYBBP1A,MYCN,MYT1,NOTCH1,NR3C1,NRIP1,NTRK1,ODC1,PARP1,PC,PHACTR3,POLD4,POLE,PRKCA,PTPN5,RALG…	95
Cancer,Organismal Injury and Abnormalities	Adenoma	1.24e-06		0.55	AHR,AKT1,ALDOC,APC,ARHGEF2,ASS1,AXIN2,BBC3,BHMT,CALR,CCND1,CDH2,DAPK1,DDB2,DGAT2,DPT,DPYSL4,E2F1,ENO3,EXO1,EZH2,FBLN1,FOXO3,GADD45A,GLG1,GLUL,GSTP1,GTF2IRD1,HSD11B2,LEPR,LZTS1,MGAT5,MYBL2,NEBL,NOTCH1,NR3C1,NRIP1,NUDT1,ODC1,PHLDA1,PLCG1,POLD1,PRDX2,PRKCA,PTPN5,RET,RGS5,RRM2,SCRIB,SLIT2,SMO,SOX11,SSBP2,TCF12,TGM2,THBS1,TIMP1,TP53,TSC2,TUBB2A,UBE2I,UBE2S,UNG	63
Cell Death and Survival	Cell death of breast cancer cell lines	1.6e-07		0.545	ABL1,AHR,AKT1,AMH,B2M,BHLHE40,BIRC5,BNIP3L,CASP2,CASP7,CCND1,CD47,CRABP2,CTNND1,DUSP1,DUSP4,E2F1,EHMT1,EHMT2,FBLN1,FBXO32,FGFR1,FOXO3,GADD45A,HDAC5,HSPA5,IGF1R,IGFBP2,IRF2BP2,JUN,KDM2B,KIFC3,MOAP1,MYBBP1A,MYO6,NOTCH1,NRP1,ODC1,PARP1,PAX5,PEBP1,PELP1,PFKFB3,PIM1,PLCG1,PLK2,PPM1D,PRKCA,PRMT1,RABL6,SDC1,SPHK2,STMN1,TFRC,THBS1,TNFRSF10B,TP53,WASF1,XBP1	59
Cell Death and Survival	Cell death of fibroblasts	1.42e-07		0.507	ABL1,AHR,AKT1,ARHGAP1,BLM,CASP2,CASP7,CCND1,CHUK,CTBP1,DAPK1,DDB2,DUSP1,DUSP4,E2F1,E2F2,FLNA,FOXO3,HIPK2,IGF1R,JUN,KHDRBS1,LUM,LZTS1,MYBL2,NCK2,NELFB,NOTCH1,NUDT1,PAK1,PARP1,PLCG1,PTPN1,RALBP1,SMARCB1,SMARCC1,SMO,SPARC,SPHK2,TGM2,TIMP1,TIMP3,TNFRSF10B,TP53,TSC2,UNG	46
Cancer,Organismal Injury and Abnormalities	Malignant solid tumor	3.46e-33		0.493	AARS,AASDHPPT,ABAT,ABCA1,ABCA12,ABCB6,ABL1,ABLIM1,ABR,ACADVL,ACE,ACOT11,ACOT7,ACTG1,ACTR1A,ACTR1B,ACTR2,ACVR2B,ACVRL1,ACY1,ADAM10,ADAM12,ADAM15,ADAMTS2,ADAMTSL2,ADAP1,ADD2,ADD3,ADGRG1,AEN,AFAP1,AGAP3,AHNAK,AHR,AIG1,AKAP1,AKAP12,AKAP2,AKAP8L,AKT1,ALDH18A1,ALDOC,ALK,AMH,AMOT,AMOTL1,AMOTL2,ANAPC16,ANK1,ANKRD13B,ANKS1A,ANO8,ANP32A,APBA2,APBB2,APC,APC2,APEH,APH1A,APH1B,AQP1,ARF1,ARHGAP1,ARHGAP17,ARHGA…	1199
Cellular Assembly and Organization,Cellular Function and Maintenance	Organization of actin cytoskeleton	2.97e-11		0.482	ABL1,ABR,ACTR2,ACVRL1,ADAM12,AFAP1,AKAP12,AKAP2,AMOT,ARF1,ARHGAP17,ARHGEF18,ARHGEF2,ARRB1,BCR,BRSK2,CALR,CD47,CDK5R1,CFL1,CORO1A,CSK,CXADR,CYTH2,DLG3,DPYSL2,EPB41,EVL,FLNA,FLNC,FMNL2,GRK2,HIP1R,JUP,KIT,LIMK1,LLGL1,MGAT5,MRAS,MTSS1,MYH10,NCK2,NF2,NPY,NRP1,PAK1,PHACTR1,PLS3,PTPN1,RET,RFLNB,RHOQ,SH2B2,SHC1,SRF,TGM2,TMSB10/TMSB4X,TP53,VANGL2,WDR1	60
Cancer,Organismal Injury and Abnormalities	Frequency of tumor	1.37e-25		0.479	AASDHPPT,ABAT,ABCA1,ABCA12,ABCB6,ABL1,ABR,ACADVL,ACE,ACOT7,ACTG1,ACTR2,ACVRL1,ACY1,ADAM10,ADAM12,ADAMTS2,ADD2,ADD3,ADGRG1,AFAP1,AGAP3,AHNAK,AHR,AKAP12,AKAP2,AKT1,ALDOC,ALK,AMH,AMOT,AMOTL1,AMOTL2,ANK1,ANKS1A,ANP32A,APBA2,APBB2,APC,APEH,APH1A,AQP1,ARHGAP1,ARHGAP21,ARHGAP36,ARHGAP5,ARHGEF18,ARHGEF2,ARL10,ARMC6,ARRB1,ASCL1,ASS1,ASTN2,ATAT1,ATP5IF1,ATP6AP2,ATP8A1,AXIN2,AZIN1,B2M,B3GAT1,B4GALNT4,B4GALT…	841
Cancer,Gastrointestinal Disease,Organismal Injury and Abnormalities	Large intestine neoplasm	5.54e-28		0.475	AARS,ABCA1,ABCA12,ABCB6,ABL1,ABLIM1,ABR,ACADVL,ACE,ACOT7,ACTG1,ACTR1A,ACTR1B,ACVR2B,ACVRL1,ACY1,ADAM10,ADAM12,ADAM15,ADAMTS2,ADAMTSL2,ADAP1,ADD2,ADD3,AEN,AFAP1,AGAP3,AHNAK,AHR,AKAP12,AKAP2,AKAP8L,AKT1,ALDH18A1,ALK,AMH,AMOT,AMOTL1,AMOTL2,ANK1,ANKRD13B,ANKS1A,ANO8,APBA2,APBB2,APC,APC2,APEH,APH1B,AQP1,ARHGAP1,ARHGAP17,ARHGAP21,ARHGAP36,ARHGAP5,ARHGEF18,ARHGEF2,ARL10,ARMC6,ARMH4,ASCL1,ASL,ASRGL1,ASS1…	969
Cancer,Organismal Injury and Abnormalities	Lymphoreticular neoplasm	1.53e-12		0.458	AARS,ABAT,ABCA1,ABCA12,ABL1,ACE,ACVRL1,AHNAK,AHR,AKAP12,AKAP2,AKT1,ALK,AMOTL1,APC,APH1A,ARHGAP1,ARHGAP17,ARHGEF2,ASRGL1,ATP1B1,ATP6V1A,AXIN2,B2M,B3GAT1,B4GALT2,BACH2,BASP1,BBC3,BCL11B,BCL7A,BCLAF1,BCR,BICC1,BIRC5,BLM,BRINP2,BRSK1,C3orf58,C7,CALD1,CALR,CASP2,CASP7,CBLB,CBX2,CCDC40,CCND1,CD200,CD47,CD58,CDC25B,CDH11,CDT1,CENPJ,CHD3,CHD4,CHGA,CHUK,CLMP,CMIP,CNTFR,COL4A1,COL4A2,CORO1A,CPT1A,CRKL,CSK,…	301
Cancer,Organismal Injury and Abnormalities	Advanced malignant tumor	1.2e-08		0.456	ABAT,ABCA1,ABL1,ABLIM1,ADAM10,ADAM12,ADAM15,AKAP12,AKT1,ALK,APC,AQP1,AXIN2,B2M,BBC3,BCR,BIRC5,BRMS1,CALCOCO2,CALD1,CALR,CCND1,CD200,CD47,CD9,CDH2,CDKN3,CHGA,CHRNA3,COL18A1,COL4A1,COL4A2,CRABP2,CSK,CTNND1,DAPK1,DOT1L,DPYSL2,DPYSL3,DUSP4,E2F1,EFS,EZH2,F2R,FAM171A1,FBN2,FGFR1,FLNA,FNBP1L,FOXP1,FTL,FUT8,FZD7,GABRP,GADD45A,GCH1,GLUL,GREB1,GRIN1,GSTM3,GSTP1,HAX1,HDAC2,HMGN1,HNRNPAB,HNRNPM,HRH3,HSP90B1,…	149
Cancer,Organismal Injury and Abnormalities,Reproductive System Disease	Genital tumor	3.44e-17		0.419	AARS,AASDHPPT,ABAT,ABCA1,ABCA12,ABL1,ABR,ACADVL,ACE,ACOT7,ACTG1,ACTR1A,ACTR2,ACVRL1,ACY1,ADAM10,ADAM12,ADAM15,ADAMTS2,ADD2,ADD3,ADGRG1,AFAP1,AHNAK,AHR,AIG1,AKAP1,AKAP12,AKAP2,AKAP8L,AKT1,ALDH18A1,ALK,AMH,AMOTL1,AMOTL2,ANK1,ANKRD13B,ANKS1A,ANO8,APBA2,APBB2,APC,AQP1,ARHGAP21,ARHGAP36,ARHGAP5,ARHGDIB,ARHGEF18,ASS1,ASTN2,ATP6AP2,ATP6V1A,ATP8A1,AXIN2,B2M,B4GALNT4,B4GALT3,B4GALT6,BAG6,BAMBI,BCAP29,BCL1…	700
Cancer,Hematological Disease,Organismal Injury and Abnormalities	Bone marrow neoplasm	5.04e-08		0.399	AARS,ABCA1,ABCA12,ABL1,ACE,AHNAK,AKAP12,AKAP2,AKT1,ALK,APC,APH1A,ARHGEF2,ASRGL1,ATP1B1,ATP6V1A,AXIN2,B4GALT2,BACH2,BCL11B,BCLAF1,BCR,BIRC5,BRINP2,C3orf58,CALR,CBLB,CCDC40,CCND1,CD200,CDH11,CDT1,CENPJ,CHD4,CORO1A,CPT1A,CSK,CTNND2,CUX2,DDX46,DHRSX,DNAJC5,DOT1L,DPYSL4,DTX1,E2F1,EBF3,EGFLAM,EHMT2,ELAVL1,EZH2,FGD6,FGFR1,FKTN,FLNA,FLNC,FOXO3,FOXP1,GABRP,GADD45A,GALT,GNB1,GREB1,GRIN1,GSTP1,HAPLN3,HDAC2,…	179
Cancer,Organismal Injury and Abnormalities	Embryonal tumor	8.64e-07		0.385	ABL1,AKT1,ALK,APC,ASCL1,BBC3,BIRC5,CCND1,CD3EAP,CHD7,E2F1,ETV4,EZH2,FBN2,FGFR1,FLI1,FOXO3,GSTP1,H3F3A/H3F3B,HSP90B1,ICAM2,IGF1R,KDM1A,KIT,KLHL25,LDB1,LGALS3BP,LINGO1,MSI1,MYBBP1A,MYBL2,MYCN,NOTCH1,NR3C1,NRP1,PARP1,PHOX2B,POLE,PPM1D,RET,RRM2,SMARCA4,SMARCB1,SMO,SNCAIP,SPTBN2,THBS2,TKT,TP53,TSC2,TUBA1A,TUBB2A,TUBB3	53
Cancer,Organismal Injury and Abnormalities	Abdominal carcinoma	4.88e-38		0.379	AARS,AASDHPPT,ABAT,ABCA1,ABCA12,ABCB6,ABL1,ABLIM1,ABR,ACADVL,ACE,ACOT11,ACOT7,ACTG1,ACTR1A,ACTR1B,ACTR2,ACVR2B,ACVRL1,ACY1,ADAM10,ADAM12,ADAM15,ADAMTS2,ADAMTSL2,ADAP1,ADD2,ADD3,ADGRG1,AEN,AFAP1,AGAP3,AHNAK,AHR,AIG1,AKAP1,AKAP12,AKAP2,AKAP8L,AKT1,ALDH18A1,ALK,AMH,AMOT,AMOTL1,AMOTL2,ANAPC16,ANK1,ANKRD13B,ANKS1A,ANO8,ANP32A,APBA2,APBB2,APC,APC2,APEH,APH1B,AQP1,ARF1,ARHGAP1,ARHGAP17,ARHGAP21,ARHGAP36…	1121
Cancer,Organismal Injury and Abnormalities	Extraadrenal retroperitoneal tumor	7.83e-07		0.368	AARS,ABCA12,ABL1,ACOT7,ACVRL1,ADAM10,ADAM12,ADAMTS2,ADAP1,AHNAK,AHR,AKAP1,AKAP2,AKAP8L,AKT1,ALK,AMOT,AMOTL1,ANK1,ANP32A,APC,ARHGAP21,ARHGAP5,ATP8A1,AXIN2,B2M,B4GALT3,BASP1,BHLHE40,BICC1,BIRC5,BLM,BNIP3L,BRD1,BRD8,BRINP2,BRSK2,C16orf70,CALCOCO2,CALD1,CAMKK2,CAMSAP3,CANT1,CASP2,CBLB,CCDC50,CCDC88C,CCNB1IP1,CCND1,CD276,CD9,CDC25B,CDH11,CDH2,CDK5R1,CENPF,CENPO,CEP170,CHD3,CHD4,CHGA,CHUK,CLASP1,CLUH,C…	365
Cancer,Organismal Injury and Abnormalities	Lymphatic system tumor	6.24e-11		0.346	ABAT,ABL1,ACE,ACOT11,ACTG1,ACVRL1,ADAM12,ADAM15,ADD2,AHNAK,AHR,AIG1,AKT1,ALK,AMOT,AMOTL1,APC,ARHGAP1,ARHGAP17,ARL6IP5,ATP1B1,B2M,B3GAT1,BACH2,BASP1,BBC3,BBS12,BCL11A,BCL11B,BCL7A,BCLAF1,BCR,BICC1,BIRC5,BLM,BRD3,BRSK1,C7,CACNB3,CALD1,CASP2,CASP7,CBLB,CBX2,CCND1,CD200,CD47,CD58,CDC25B,CDH11,CFL1,CHD3,CHD4,CHGA,CHUK,CLMP,CMIP,CNTFR,COL18A1,COL4A1,COL4A2,CRKL,CSK,CSNK1E,CTBP1,CTNND1,DAPK1,DCHS1,DDB2,…	244
Cancer,Hematological Disease,Organismal Injury and Abnormalities	Lymphohematopoietic neoplasia	3.01e-13		0.323	AARS,ABAT,ABCA1,ABCA12,ABL1,ACE,ACOT11,ACTG1,ACVRL1,ADAM10,ADAM12,ADAM15,ADD2,AHNAK,AHR,AIG1,AKAP12,AKAP2,AKT1,ALK,AMOT,AMOTL1,APC,APH1A,ARHGAP1,ARHGAP17,ARHGEF2,ARL6IP5,ASRGL1,ATP1B1,ATP6V1A,AXIN2,B2M,B3GAT1,B4GALT2,BACH2,BASP1,BBC3,BBS12,BCL11A,BCL11B,BCL7A,BCLAF1,BCR,BICC1,BIRC5,BLM,BRD3,BRINP2,BRSK1,C3orf58,C7,CACNB3,CALD1,CALR,CASP2,CASP7,CBLB,CBX2,CCDC40,CCND1,CD200,CD47,CD58,CDC25B,CDH11,C…	350
Cancer,Organismal Injury and Abnormalities	Development of benign tumor	1.07e-07		0.322	AHR,AKT1,ALDOC,AMH,APC,ARHGEF2,ASS1,AXIN2,BBC3,BCR,BHMT,CALR,CCND1,CDH2,DAPK1,DDB2,DDX6,DGAT2,DPT,DPYSL4,E2F1,ENO3,EXO1,EZH2,FBLN1,FOXO3,GADD45A,GLG1,GLUL,GSTP1,GTF2IRD1,HMGN1,HSD11B2,JUN,KLF10,LEPR,LZTS1,MGAT5,MLLT3,MYBL2,NEBL,NF2,NOTCH1,NR3C1,NRIP1,NUDT1,ODC1,PBRM1,PHLDA1,PLCG1,POLD1,PRDX2,PRKCA,PTPN5,RET,RGS5,RRM2,SCRIB,SLIT2,SMAD3,SMC3,SMO,SOX11,SSBP2,TCF12,TGM2,THBS1,THBS2,TIMP1,TP53,TRAF4,T…	77
Cancer,Organismal Injury and Abnormalities	Secondary tumor	3.1e-09		0.317	ABAT,ABCA1,ABL1,ABLIM1,ADAM10,ADAM12,ADAM15,AKAP12,AKT1,ALK,APC,AQP1,AXIN2,B2M,BBC3,BIRC5,BRMS1,CALD1,CALR,CCND1,CD200,CD47,CD9,CDH2,CHGA,COL18A1,COL4A1,COL4A2,CRABP2,CTNND1,DAPK1,DOT1L,DPYSL2,DPYSL3,DUSP4,E2F1,EFS,EZH2,F2R,FBN2,FGFR1,FLNA,FNBP1L,FOXP1,FTL,FUT8,FZD7,GADD45A,GCH1,GLUL,GREB1,GRIN1,GSTM3,GSTP1,HAX1,HDAC2,HMGN1,HNRNPAB,HNRNPM,HRH3,HSP90B1,IDH2,IGF1R,IGFBP2,ITGAV,IVNS1ABP,JAG1,JAK1,JU…	139
Cell Death and Survival	Apoptosis of fibroblasts	1.16e-07		0.308	ABL1,AHR,AKT1,ARHGAP1,BLM,CASP2,CASP7,CCND1,CTBP1,DAPK1,DDB2,DUSP1,DUSP4,E2F1,E2F2,FOXO3,IGF1R,JUN,KHDRBS1,LUM,LZTS1,MYBL2,NELFB,NOTCH1,PAK1,PARP1,PLCG1,PTPN1,RALBP1,SMARCB1,SMARCC1,SMO,SPARC,SPHK2,TGM2,TIMP1,TIMP3,TNFRSF10B,TP53,TSC2	40
Cancer,Gastrointestinal Disease,Organismal Injury and Abnormalities	Colorectal tumor	3.88e-18		0.296	ABCA12,ABCB6,ABL1,ACADVL,ACE,ACOT7,ACTG1,ACVRL1,ADAM10,ADAM12,ADAMTS2,ADD2,ADD3,AFAP1,AGAP3,AKAP12,AKAP2,AKT1,ALK,AMH,AMOT,AMOTL1,AMOTL2,ANK1,ANKS1A,APBA2,APC,APEH,AQP1,ARHGAP1,ARHGAP21,ARHGAP5,ARHGEF18,ARHGEF2,ARL10,ARMC6,ASCL1,ASS1,ASTN2,ATAT1,ATP5IF1,ATP6AP2,ATP8A1,AXIN2,B2M,B3GAT1,B4GALNT4,B4GALT2,B4GALT3,BACH2,BAG6,BBC3,BBS12,BCAP29,BCL11A,BCL11B,BCR,BHLHE40,BIRC5,BLM,BRD1,BRD3,BRMS1,BRSK1,B…	600
Embryonic Development,Organ Development,Organismal Development,Skeletal and Muscular System Development and Function,Tissue Development	Formation of muscle	9.37e-06		0.292	ABL1,ACTG1,ADAM12,AHR,AKT1,APC,BGN,CALR,CDH2,CENPF,CTBP1,CXADR,DUSP1,ELAVL1,FGFR1,FKTN,FLNC,FMNL2,HDAC5,HDAC7,HOXD13,HSP90B1,IGF1R,JAG1,JUN,KDM1A,KLF10,LAMA1,LAMB2,LRRC8A,LUC7L,MARCKSL1,MRAS,MYH10,MYL6,MYLK,MYT1,NOTCH1,PABPN1,PLEKHO1,PLXNB1,PTGIR,SDC1,SHC1,SLIT2,SMAD3,SOCS2,SRF,STRA6,TCF12,TGM2,THBS1,TRPC1,UCHL1,USP19,VIM,WDR1	57
Cancer,Organismal Injury and Abnormalities	Non-melanoma solid tumor	2.25e-38		0.285	AARS,AASDHPPT,ABAT,ABCA1,ABCA12,ABCB6,ABL1,ABLIM1,ABR,ACADVL,ACE,ACOT11,ACOT7,ACTG1,ACTR1A,ACTR1B,ACTR2,ACVR2B,ACVRL1,ACY1,ADAM10,ADAM12,ADAM15,ADAMTS2,ADAMTSL2,ADAP1,ADD2,ADD3,ADGRG1,AEN,AFAP1,AGAP3,AHNAK,AHR,AIG1,AKAP1,AKAP12,AKAP2,AKAP8L,AKT1,ALDH18A1,ALDOC,ALK,AMH,AMOT,AMOTL1,AMOTL2,ANAPC16,ANK1,ANKRD13B,ANKS1A,ANO8,ANP32A,APBA2,APBB2,APC,APC2,APEH,APH1A,APH1B,AQP1,ARF1,ARHGAP1,ARHGAP17,ARHGA…	1173
Cancer,Hematological Disease,Immunological Disease,Organismal Injury and Abnormalities	Non-Hodgkin lymphoma	1.8e-08		0.284	ABL1,ACE,ACVRL1,AHNAK,AHR,AKT1,ALK,AMOTL1,ARHGAP1,ARHGAP17,B2M,B3GAT1,BASP1,BBC3,BCL11B,BCL7A,BCLAF1,BICC1,BIRC5,BRSK1,C7,CALD1,CASP2,CASP7,CBX2,CCND1,CD200,CD47,CD58,CDC25B,CDH11,CHD3,CHD4,CHGA,CHUK,CNTFR,COL4A1,COL4A2,CTBP1,DAPK1,DCHS1,DDB2,DGKD,DHRSX,DTX1,DUSP16,DUSP4,E2F1,E2F2,EZH2,FBN2,FOXP1,FUBP1,GADD45A,GNAI2,GNB1,GNG4,GPRIN1,GREB1,GTF2I,GTPBP2,HDAC2,HDAC5,HDAC7,HNRNPM,HS3ST1,HSP90B1,HSPA1…	149
Cancer,Organismal Injury and Abnormalities	Head and neck tumor	1.01e-13		0.281	ABAT,ABCA1,ABCA12,ABCB6,ABL1,ACE,ACY1,ADAM10,ADAM12,ADAMTS2,ADAMTSL2,ADD3,AGAP3,AHNAK,AKAP1,AKAP12,AKAP2,AKAP8L,AKT1,ALDOC,ALK,AMOT,ANP32A,APC,APC2,ARHGAP21,ARHGAP36,ARHGAP5,ARHGEF18,ARHGEF2,ASCL1,ASRGL1,ASS1,ASTN2,ATAT1,ATP1B1,ATP6AP2,ATP6V1A,AXIN2,AZIN1,B2M,B3GAT1,BACH2,BAG6,BAMBI,BBC3,BCAP29,BCL11A,BCL11B,BCLAF1,BCR,BGN,BICC1,BIRC5,BRD8,BRI3BP,BRINP2,C12orf4,C3orf58,CALR,CAMKK2,CAMSAP1,CASP2,C…	425
Cancer,Neurological Disease,Organismal Injury and Abnormalities	Nervous system cancer	3.98e-10		0.26	ABAT,ABL1,ACY1,ADAM12,ADGRG1,AKAP12,AKT1,ALK,APC,ARRB1,ATP1B1,AXIN2,BIRC5,CASP2,CCND1,CD200,CDKN3,CHD7,CLMP,COL18A1,COL4A1,COL4A2,CSRP2,CXADR,DBH,DBNDD1,DPT,E2F1,EZH2,FGFR1,FLNA,FOXO3,FOXP1,GAP43,GLB1,GLDC,GOT1,GRIN1,H3F3A/H3F3B,HDAC2,HIPK2,HNRNPA1,HSP90B1,HSPA5,IDH2,IGF1R,IGFBP2,ITGAV,ITGB8,KDM1A,KIT,LDB1,LDLRAD3,LIMK1,MAP4K4,MARCKS,MAZ,MDK,MGLL,MOB4,MSI1,MXI1,MYCN,NF2,NOTCH1,NR3C1,NRP1,ODC1,PAR…	102
Cancer,Neurological Disease,Organismal Injury and Abnormalities	Central nervous system cancer	7.87e-10		0.26	ABAT,ABL1,ACY1,ADAM12,ADGRG1,AKAP12,AKT1,ALK,APC,ARRB1,ATP1B1,AXIN2,BIRC5,CASP2,CCND1,CD200,CDKN3,CHD7,CLMP,COL18A1,COL4A1,COL4A2,CSRP2,CXADR,DBH,DBNDD1,DPT,E2F1,EZH2,FGFR1,FLNA,FOXO3,FOXP1,GAP43,GLB1,GLDC,GOT1,GRIN1,H3F3A/H3F3B,HDAC2,HIPK2,HNRNPA1,HSP90B1,HSPA5,IDH2,IGF1R,IGFBP2,ITGAV,ITGB8,KDM1A,KIT,LDB1,LDLRAD3,LIMK1,MAP4K4,MARCKS,MAZ,MDK,MGLL,MOB4,MSI1,MXI1,MYCN,NF2,NOTCH1,NR3C1,NRP1,ODC1,PAR…	101
Cancer,Gastrointestinal Disease,Organismal Injury and Abnormalities	Intestinal tumor	5.25e-28		0.248	AARS,ABCA1,ABCA12,ABCB6,ABL1,ABLIM1,ABR,ACADVL,ACE,ACOT7,ACTG1,ACTR1A,ACTR1B,ACVR2B,ACVRL1,ACY1,ADAM10,ADAM12,ADAM15,ADAMTS2,ADAMTSL2,ADAP1,ADD2,ADD3,AEN,AFAP1,AGAP3,AHNAK,AHR,AKAP12,AKAP2,AKAP8L,AKT1,ALDH18A1,ALK,AMH,AMOT,AMOTL1,AMOTL2,ANK1,ANKRD13B,ANKS1A,ANO8,APBA2,APBB2,APC,APC2,APEH,APH1B,AQP1,ARHGAP1,ARHGAP17,ARHGAP21,ARHGAP36,ARHGAP5,ARHGEF18,ARHGEF2,ARL10,ARMC6,ARMH4,ASCL1,ASL,ASRGL1,ASS1…	970
Cell-To-Cell Signaling and Interaction	Binding of connective tissue cells	4.86e-07		0.245	ADAM12,AKAP12,AKT1,ATAT1,BCR,BGN,CALR,CCND1,CDH11,CDH2,CDK5R1,CSK,IGFBP2,ITGAV,JAG1,JUP,LGALS3BP,MFSD2A,MGAT5,MRC2,NCK2,NELL1,NF2,PLAUR,PMP22,PRKCA,SBNO2,SDC1,SDC2,SPARC,TGM2,THBS2,TIMP2	33
Cancer,Organismal Injury and Abnormalities	Abdominal cancer	3.76e-35		0.231	AARS,AASDHPPT,ABAT,ABCA1,ABCA12,ABCB6,ABL1,ABLIM1,ABR,ACADVL,ACE,ACOT11,ACOT7,ACTG1,ACTR1A,ACTR1B,ACTR2,ACVR2B,ACVRL1,ACY1,ADAM10,ADAM12,ADAM15,ADAMTS2,ADAMTSL2,ADAP1,ADD2,ADD3,ADGRG1,AEN,AFAP1,AGAP3,AHNAK,AHR,AIG1,AKAP1,AKAP12,AKAP2,AKAP8L,AKT1,ALDH18A1,ALK,AMH,AMOT,AMOTL1,AMOTL2,ANAPC16,ANK1,ANKRD13B,ANKS1A,ANO8,ANP32A,APBA2,APBB2,APC,APC2,APEH,APH1B,AQP1,ARF1,ARHGAP1,ARHGAP17,ARHGAP21,ARHGAP36…	1140
Cancer,Gastrointestinal Disease,Organismal Injury and Abnormalities	Development of digestive organ tumor	5.56e-21		0.229	ABCA1,ABCA12,ABCB6,ABL1,ACADVL,ACE,ACOT7,ACTG1,ACVRL1,ADAM10,ADAMTS2,ADD2,ADD3,AFAP1,AGAP3,AHNAK,AHR,AKAP12,AKAP2,AKT1,ALK,AMH,AMOT,AMOTL1,AMOTL2,ANK1,ANKS1A,APBA2,APC,APEH,AQP1,ARHGAP1,ARHGAP21,ARHGAP5,ARHGEF18,ARHGEF2,ARL10,ARMC6,ASCL1,ASS1,ASTN2,ATAT1,ATP5IF1,ATP6AP2,ATP8A1,AXIN2,AZIN1,B2M,B3GAT1,B4GALNT4,B4GALT2,B4GALT3,BACH2,BAG6,BBS12,BCAP29,BCL11A,BCL11B,BCR,BHLHE40,BHMT,BIRC5,BLM,BRD1,BRD…	603
Cancer,Dermatological Diseases and Conditions,Organismal Injury and Abnormalities	Skin tumor	1.24e-07		0.227	AARS,ABAT,ABCA12,ABL1,ABR,ACE,ACOT11,ACTG1,ACTR1B,ACVRL1,ADAM10,ADAM12,ADAMTS2,ADAMTSL2,ADAP1,ADD2,ADD3,AEN,AFAP1,AHNAK,AHR,AKAP12,AKAP2,AKAP8L,AKT1,ALK,AMH,AMOT,ANK1,ANO8,APBA2,APBB2,APC,APC2,APEH,AQP1,ARHGAP17,ARHGAP21,ARHGAP36,ARHGAP5,ARHGEF18,ARHGEF2,ARMH4,ARRB1,ASL,ASRGL1,ASS1,ASTN2,ATCAY,ATP8A1,AXIN2,AZIN1,B2M,B3GAT1,B4GALNT4,B4GALT2,B9D1,BACH2,BAG6,BASP1,BAZ1A,BCL11A,BCL11B,BCLAF1,BCR,BGN,…	657
Cell Death and Survival	Cell death of connective tissue cells	4.77e-08		0.221	ABL1,ADAM12,AHR,AKT1,ARHGAP1,ATP6AP2,BACH2,BBC3,BGN,BIRC5,BLM,BNIP3L,CASP2,CASP7,CCNC,CCND1,CHUK,CTBP1,DAPK1,DDB2,DPYSL4,DUSP1,DUSP4,E2F1,E2F2,FLI1,FLNA,FOXO3,GRK2,GSTP1,HIPK2,HNRNPA1,HSD11B2,HSPA5,HYAL2,IGF1R,INSM2,ITGAV,IVNS1ABP,JPH3,JUN,KHDRBS1,LUM,LZTS1,MAPT,MNT,MSI1,MTCH2,MYBL2,NCK2,NELFB,NOTCH1,NR3C1,NTRK1,NUDT1,PAK1,PARP1,PDIA3,PHOX2B,PIM1,PLCG1,PPM1D,PRKCA,PTPN1,RALBP1,SLC25A24,SLC9A3R2,S…	90
Cancer,Organismal Injury and Abnormalities	Carcinoma	4.28e-39		0.206	AARS,AASDHPPT,ABAT,ABCA1,ABCA12,ABCB6,ABL1,ABLIM1,ABR,ACADVL,ACE,ACOT11,ACOT7,ACTG1,ACTR1A,ACTR1B,ACTR2,ACVR2B,ACVRL1,ACY1,ADAM10,ADAM12,ADAM15,ADAMTS2,ADAMTSL2,ADAP1,ADD2,ADD3,ADGRG1,AEN,AFAP1,AGAP3,AHNAK,AHR,AIG1,AKAP1,AKAP12,AKAP2,AKAP8L,AKT1,ALDH18A1,ALDOC,ALK,AMH,AMOT,AMOTL1,AMOTL2,ANAPC16,ANK1,ANKRD13B,ANKS1A,ANO8,ANP32A,APBA2,APBB2,APC,APC2,APEH,APH1A,APH1B,AQP1,ARF1,ARHGAP1,ARHGAP17,ARHGA…	1161
Cell Death and Survival	Apoptosis of lymphatic system cells	1.99e-06		0.205	ABL1,ACVRL1,AHR,AKT1,ARRB1,BBC3,BCL11A,BCL11B,BGN,BLM,BNIP3L,CASP2,CASP7,CD47,CD9,CHUK,CORO1A,DKK3,DTX1,DUSP4,E2F1,E2F2,FOXO3,FOXP1,GADD45A,GPAM,GRK5,HAX1,HDAC2,HDAC5,HSPA5,JUN,LRRC8A,LYN,MNT,NOTCH1,NR3C1,PARP1,PDIA3,PIM1,PLCG1,PPM1D,PRKCA,SHC1,SLC6A6,SMAD3,SMARCC1,SPHK2,ST3GAL1,STAT5B,THBS1,THBS2,TIMP1,TMEM109,TNFRSF21,TP53,VIP	57
Cancer,Gastrointestinal Disease,Hepatic System Disease,Organismal Injury and Abnormalities	Liver carcinoma	7.52e-16		0.197	ABAT,ABCA1,ABCA12,ABCB6,ABL1,ABLIM1,ACADVL,ACE,ACOT7,ACTG1,ACTR1A,ACTR2,ACY1,ADAM10,ADAM12,ADAM15,ADAMTS2,ADGRG1,AHNAK,AHR,AIG1,AKAP8L,AKT1,AMH,AMOT,ANAPC16,ANK1,APBA2,APBB2,APC,APC2,AQP1,ARF1,ARHGAP17,ARHGAP21,ARHGAP5,ARHGEF2,ARL6,ARMH4,ARRB1,ASRGL1,ASS1,ASTN2,ATAT1,ATP1B1,ATP8A1,AXIN2,B2M,B3GAT1,B4GALT5,B4GALT6,BAG6,BAZ1A,BCAP29,BCL11A,BCLAF1,BCR,BHLHE40,BHMT,BICC1,BLM,BRINP2,BRSK1,BTBD1,C12orf…	508
Cell Death and Survival	Cell death of lymphatic system cells	4.89e-06		0.191	ABL1,ACVRL1,AHR,AKT1,ARRB1,BBC3,BCL11A,BCL11B,BGN,BIRC5,BLM,BNIP3L,CASP2,CASP7,CD47,CD9,CHUK,CORO1A,DKK3,DTX1,DUSP4,E2F1,E2F2,FOXO3,FOXP1,GADD45A,GPAM,GRK5,HAX1,HDAC2,HDAC5,HSPA5,JUN,LRRC8A,LYN,MNT,NOTCH1,NR3C1,PARP1,PDIA3,PIK3R2,PIM1,PLCG1,PPM1D,PRKCA,SH3BP5,SHC1,SLC6A6,SMAD3,SMARCC1,SPHK2,ST3GAL1,STAT5B,TGM2,THBS1,THBS2,TIMP1,TMEM109,TNFRSF21,TP53,VIP	61
Cell Death and Survival	Apoptosis of breast cancer cell lines	4.52e-07		0.188	ABL1,AHR,AKT1,AMH,B2M,BHLHE40,BIRC5,BNIP3L,CASP2,CASP7,CCND1,CRABP2,CTNND1,DUSP1,DUSP4,E2F1,EHMT1,EHMT2,FBLN1,FBXO32,FGFR1,FOXO3,GADD45A,HDAC5,HSPA5,IGF1R,IRF2BP2,JUN,KDM2B,KIFC3,MOAP1,MYBBP1A,MYO6,NRP1,PARP1,PAX5,PEBP1,PELP1,PIM1,PLCG1,PLK2,PRKCA,PRMT1,RABL6,SDC1,SPHK2,TFRC,THBS1,TNFRSF10B,TP53,XBP1	51
Cancer,Organismal Injury and Abnormalities	Nonhematologic malignant neoplasm	4.22e-38		0.177	AARS,AASDHPPT,ABAT,ABCA1,ABCA12,ABCB6,ABL1,ABLIM1,ABR,ACADVL,ACE,ACOT11,ACOT7,ACTG1,ACTR1A,ACTR1B,ACTR2,ACVR2B,ACVRL1,ACY1,ADAM10,ADAM12,ADAM15,ADAMTS2,ADAMTSL2,ADAP1,ADD2,ADD3,ADGRG1,AEN,AFAP1,AGAP3,AHNAK,AHR,AIG1,AKAP1,AKAP12,AKAP2,AKAP8L,AKT1,ALDH18A1,ALDOC,ALK,AMH,AMOT,AMOTL1,AMOTL2,ANAPC16,ANK1,ANKRD13B,ANKS1A,ANO8,ANP32A,APBA2,APBB2,APC,APC2,APEH,APH1A,APH1B,AQP1,ARF1,ARHGAP1,ARHGAP17,ARHGA…	1188
Cancer,Organismal Injury and Abnormalities	Solid tumor	1.32e-31		0.15	AARS,AASDHPPT,ABAT,ABCA1,ABCA12,ABCB6,ABL1,ABLIM1,ABR,ACADVL,ACE,ACOT11,ACOT7,ACTG1,ACTR1A,ACTR1B,ACTR2,ACVR2B,ACVRL1,ACY1,ADAM10,ADAM12,ADAM15,ADAMTS2,ADAMTSL2,ADAP1,ADD2,ADD3,ADGRG1,AEN,AFAP1,AGAP3,AHNAK,AHR,AIG1,AKAP1,AKAP12,AKAP2,AKAP8L,AKT1,ALDH18A1,ALDOC,ALK,AMH,AMOT,AMOTL1,AMOTL2,ANAPC16,ANK1,ANKRD13B,ANKS1A,ANO8,ANP32A,APBA2,APBB2,APC,APC2,APEH,APH1A,APH1B,AQP1,ARF1,ARHGAP1,ARHGAP17,ARHGA…	1213
Cancer,Gastrointestinal Disease,Organismal Injury and Abnormalities	Upper gastrointestinal tract tumor	8.11e-11		0.139	ABCA1,ABCA12,ABL1,ADAM10,ADAM12,ADAM15,ADD3,AHNAK,AHR,AKAP1,AKAP2,AKAP8L,AKT1,ALK,APBA2,APC,ARHGAP5,ARHGEF18,ASCL1,ASL,ASRGL1,ASTN2,ATP6AP2,ATP8A1,AXIN2,AZIN1,B2M,B4GALNT4,B4GALT2,BAMBI,BBS12,BCAP29,BCL11A,BGN,BHMT,BIRC5,BRD3,BRD8,BRINP2,BRSK1,BTBD1,C12orf4,C3orf58,CALD1,CALM1 (includes others),CASP2,CBLB,CCAR2,CCDC28A,CCDC40,CCNB1IP1,CCND1,CD276,CDH11,CDH2,CDK2AP1,CELF4,CENPF,CENPJ,CHD3,CHD4,CHD…	353
Cancer,Gastrointestinal Disease,Hepatic System Disease,Organismal Injury and Abnormalities	Hepatobiliary system cancer	9.63e-16		0.137	ABAT,ABCA1,ABCA12,ABCB6,ABL1,ABLIM1,ACADVL,ACE,ACOT11,ACOT7,ACTG1,ACTR1A,ACTR2,ACY1,ADAM10,ADAM12,ADAM15,ADAMTS2,ADGRG1,AHNAK,AHR,AIG1,AKAP1,AKAP8L,AKT1,AMH,AMOT,ANAPC16,ANK1,APBA2,APBB2,APC,APC2,AQP1,ARF1,ARHGAP17,ARHGAP21,ARHGAP5,ARHGEF2,ARL6,ARMH4,ARRB1,ASRGL1,ASS1,ASTN2,ATAT1,ATP1B1,ATP8A1,AXIN2,B2M,B3GAT1,B4GALT5,B4GALT6,BAG6,BAZ1A,BCAP29,BCL11A,BCLAF1,BCR,BHLHE40,BHMT,BICC1,BIRC5,BLM,BRINP2…	543
Cancer,Neurological Disease,Organismal Injury and Abnormalities	Nervous system neoplasm	5.73e-07		0.136	ABAT,ABL1,ACVRL1,ACY1,ADAM12,ADGRG1,AGAP3,AKAP12,AKAP2,AKT1,ALDOC,ALK,APC,ARHGAP5,ARHGEF18,ARRB1,ASCL1,ASTN2,ATP1B1,ATP6V1A,AXIN2,B3GAT1,B4GALT5,BAG6,BBC3,BCL11A,BIRC5,CALD1,CASP2,CCDC40,CCND1,CD200,CDKN3,CENPF,CHD7,CLMP,COL18A1,COL4A1,COL4A2,CSRP2,CTIF,CXADR,DBH,DBNDD1,DDB2,DGAT2,DKK3,DLK1,DOCK11,DPT,E2F1,EHMT1,EPDR1,ETV4,EZH2,FAM129B,FBLIM1,FGF14,FGFR1,FLNA,FLNC,FOXO3,FOXP1,FUBP1,GAP43,GAREM2,G…	175
Cellular Development	Differentiation of tumor cell lines	6.48e-11		0.129	ABL1,ACTR1B,ADAM10,AHR,AKT1,ALK,ASCL1,BCR,BHLHE40,CALR,CCND1,CDH11,CDK5R1,COL18A1,DLK1,DUSP1,E2F1,ELAVL3,ETV4,EZH2,FEZ1,FGFR1,FLI1,FOXO3,FOXP1,GAREM2,GNAZ,IGF1R,INSM1,JAG1,JAK1,JUN,KDM1A,KIT,LEPR,LIMK1,LYN,MLLT3,MRAS,MYB,NAB2,NOTCH1,NTRK1,ODC1,PELP1,PLAUR,PRKX,PRMT1,PTPN1,RET,RHOQ,SFPQ,SH2B2,SHC1,SHC3,SMARCA4,SMARCB1,SOCS3,SOX11,SPARC,SRF,SSBP2,ST8SIA4,TCF3,TGM2,TIMP1,TP53,TSC2,XBP1	69
Neurological Disease,Organismal Injury and Abnormalities	Abnormality of cerebrum	1.07e-08		0.107	APBB2,ARHGAP5,ARL6,B4GALT2,BBC3,BRSK1,BRSK2,CDK5R1,CKB,CRMP1,CUX2,CX3CL1,DLG3,DNAJC5,EHMT1,EIF4EBP2,FUBP1,GAP43,GLB1,GRIN1,GRK2,HDAC2,IGF1R,KCNQ2,KLF7,LEPR,LIMK1,LLGL1,MAPT,MARCKSL1,MDK,MSI1,NMNAT2,NR3C1,PLAUR,POU3F2,PTPN5,SEPT5,SH3GL1,SOX11,SS18L1,ST8SIA4,SYN1,TNR,TP53BP2,UNG,VARS,VIM,ZNF521	49
Cancer,Hematological Disease,Organismal Injury and Abnormalities	Lymphohematopoietic cancer	1.1e-13		0.097	AARS,ABAT,ABCA1,ABCA12,ABL1,ACE,ACOT11,ACTG1,ACVRL1,ADAM10,ADAM12,ADAM15,ADD2,AHNAK,AHR,AIG1,AKAP12,AKAP2,AKT1,ALK,AMOT,AMOTL1,APC,APH1A,ARHGAP1,ARHGAP17,ARHGEF2,ARL6IP5,ASRGL1,ATP1B1,ATP6V1A,AXIN2,B2M,B3GAT1,B4GALT2,BACH2,BASP1,BBC3,BBS12,BCL11A,BCL11B,BCL7A,BCLAF1,BCR,BICC1,BIRC5,BLM,BRD3,BRINP2,BRSK1,C3orf58,C7,CACNB3,CALD1,CALR,CASP2,CASP7,CBLB,CBX2,CCDC40,CCND1,CD200,CD47,CD58,CDC25B,CDH11,C…	348
Cancer,Neurological Disease,Organismal Injury and Abnormalities	Neuroectodermal tumor	4.13e-06		0.09	ABL1,AKT1,ALK,APC,ASCL1,BBC3,BIRC5,CCND1,CHD7,E2F1,EZH2,FGFR1,FOXO3,GSTP1,H3F3A/H3F3B,HSP90B1,ICAM2,IGF1R,KDM1A,LDB1,MSI1,MYBL2,MYCN,NOTCH1,NR3C1,NRP1,PARP1,PHOX2B,PPM1D,RET,SMARCA4,SMARCB1,SMO,SNCAIP,SPTBN2,TP53,TSC2,TUBA1A,TUBB2A,TUBB3	40
Cancer,Neurological Disease,Organismal Injury and Abnormalities	Primitive neuroectodermal tumor	5.78e-06		0.09	ABL1,AKT1,ALK,APC,ASCL1,BBC3,BIRC5,CCND1,CHD7,E2F1,EZH2,FGFR1,FOXO3,GSTP1,H3F3A/H3F3B,HSP90B1,ICAM2,IGF1R,KDM1A,LDB1,MSI1,MYBL2,MYCN,NOTCH1,NR3C1,NRP1,PARP1,PHOX2B,PPM1D,SMARCA4,SMARCB1,SMO,SNCAIP,SPTBN2,TP53,TSC2,TUBA1A,TUBB2A,TUBB3	39
Connective Tissue Disorders,Inflammatory Disease,Organismal Injury and Abnormalities,Skeletal and Muscular Disorders	Rheumatic Disease	1.16e-07		0.079	ABL1,ACE,ADAM10,ADAM12,ADAM15,ADAMTS2,AHR,AKT1,ARF1,ARHGDIB,ARRB1,ATAT1,ATP1B1,ATP8A1,B2M,BAG6,BGN,BHMT,BIRC5,BRMS1,CALD1,CALR,CD200,CD276,CDC25B,CDH11,CELF4,COL4A2,CRY1,CSK,CX3CL1,CYTL1,DAPK1,DKK3,DOK6,DUSP1,E2F2,EHMT2,EPHX2,FGFR1,FKTN,FOXO3,FTL,FUBP1,GABRP,GLUL,GNAI2,GRAMD1A,GSTP1,H3F3A/H3F3B,HDAC2,HDAC7,HEXA,HLTF,HNRNPA1,HSD17B8,HSP90B1,HSPA5,HYAL2,IGF1R,JAG1,JAK1,KIT,KLF12,LDLRAD3,LEPR,LRP5,L…	162
Cancer,Gastrointestinal Disease,Hepatic System Disease,Organismal Injury and Abnormalities	Liver cancer	3.59e-15		0.066	ABAT,ABCA1,ABCA12,ABCB6,ABL1,ABLIM1,ACADVL,ACE,ACOT7,ACTG1,ACTR1A,ACTR2,ACY1,ADAM10,ADAM12,ADAM15,ADAMTS2,ADGRG1,AHNAK,AHR,AIG1,AKAP8L,AKT1,AMH,AMOT,ANAPC16,ANK1,APBA2,APBB2,APC,APC2,AQP1,ARF1,ARHGAP17,ARHGAP21,ARHGAP5,ARHGEF2,ARL6,ARMH4,ARRB1,ASRGL1,ASS1,ASTN2,ATAT1,ATP1B1,ATP8A1,AXIN2,B2M,B3GAT1,B4GALT5,B4GALT6,BAG6,BAZ1A,BCAP29,BCL11A,BCLAF1,BCR,BHLHE40,BHMT,BICC1,BIRC5,BLM,BRINP2,BRSK1,BTBD1,…	520
Cancer,Neurological Disease,Organismal Injury and Abnormalities	Central nervous system solid tumor	2.16e-06		0.056	ABAT,ABL1,ACY1,ADAM12,ADGRG1,AGAP3,AKAP12,AKAP2,AKT1,ALDOC,ALK,APC,ARHGAP5,ARHGEF18,ARRB1,ASTN2,ATP1B1,ATP6V1A,AXIN2,B3GAT1,B4GALT5,BAG6,BCL11A,BIRC5,CALD1,CASP2,CCDC40,CCND1,CD200,CDKN3,CENPF,CHD7,CLMP,COL18A1,COL4A1,COL4A2,CSRP2,CTIF,CXADR,DBH,DBNDD1,DGAT2,DKK3,DLK1,DOCK11,DPT,E2F1,EHMT1,EPDR1,ETV4,EZH2,FAM129B,FBLIM1,FGF14,FGFR1,FLNA,FLNC,FOXO3,FOXP1,FUBP1,GAP43,GAREM2,GLB1,GLDC,GLT1D1,GOT1,GP…	165
Cancer,Hematological Disease,Organismal Injury and Abnormalities	Hematopoietic neoplasm	2e-12		0.054	AARS,ABAT,ABCA1,ABCA12,ABL1,ACE,ACOT11,ACTG1,ACVRL1,ADAM10,ADD2,AHNAK,AHR,AIG1,AKAP12,AKAP2,AKT1,ALK,AMOT,AMOTL1,APC,APH1A,ARHGAP1,ARHGAP17,ARHGEF2,ARL6IP5,ASRGL1,ATP1B1,ATP6V1A,AXIN2,B2M,B3GAT1,B4GALT2,BACH2,BASP1,BBC3,BBS12,BCL11A,BCL11B,BCL7A,BCLAF1,BCR,BICC1,BIRC5,BLM,BRD3,BRINP2,BRSK1,C3orf58,C7,CACNB3,CALD1,CALR,CASP2,CASP7,CBLB,CBX2,CCDC40,CCND1,CD200,CD47,CD58,CDC25B,CDH11,CDT1,CENPJ,CFL1…	344
Cancer,Organismal Injury and Abnormalities	Malignant genitourinary solid tumor	8.23e-19		0.044	AARS,AASDHPPT,ABAT,ABCA1,ABCA12,ABL1,ABLIM1,ABR,ACADVL,ACE,ACOT7,ACTG1,ACTR1A,ACTR2,ACVRL1,ACY1,ADAM10,ADAM12,ADAM15,ADAMTS2,ADD2,ADD3,ADGRG1,AFAP1,AGAP3,AHNAK,AIG1,AKAP1,AKAP12,AKAP2,AKT1,ALDH18A1,ALDOC,ALK,AMOT,AMOTL1,AMOTL2,ANK1,ANKRD13B,ANKS1A,ANO8,APBA2,APBB2,APC,APH1A,AQP1,ARHGAP21,ARHGAP36,ARHGAP5,ARHGDIB,ARHGEF18,ARHGEF2,ARRB1,ASS1,ASTN2,ATP1B1,ATP5IF1,ATP6AP2,ATP6V1A,ATP8A1,AXIN2,B2M,B3G…	812
Neurological Disease,Organismal Injury and Abnormalities	Abnormality of cerebral cortex	1.02e-08		0.043	APBB2,ARHGAP5,ARL6,B4GALT2,BBC3,BRSK1,BRSK2,CDK5R1,CKB,CRMP1,CUX2,CX3CL1,DLG3,DNAJC5,EHMT1,EIF4EBP2,GAP43,GLB1,GRIN1,GRK2,HDAC2,IGF1R,KCNQ2,KLF7,LEPR,LIMK1,LLGL1,MAPT,MARCKSL1,MDK,MSI1,NMNAT2,NR3C1,PLAUR,POU3F2,PTPN5,SEPT5,SH3GL1,SOX11,SS18L1,ST8SIA4,SYN1,TNR,TP53BP2,UNG,VARS,VIM,ZNF521	48
Cell Cycle	Ploidy	7.74e-06		0.02	AHR,AKT1,APC,BIRC5,CASP2,CSNK1E,DOT1L,DYRK2,E2F1,E2F2,GADD45A,H3F3A/H3F3B,IGF1R,JAK1,MAPT,MYB,MYH10,NEK7,PARP1,PIM1,PPM1D,PRMT1,SAC3D1,SAE1,SEPT9,SMARCB1,SMPD3,STMN1,SUDS3,TP53	30
Cancer,Gastrointestinal Disease,Organismal Injury and Abnormalities	Gastrointestinal tumor	2.12e-29		0.01	AARS,ABCA1,ABCA12,ABCB6,ABL1,ABLIM1,ABR,ACADVL,ACE,ACOT7,ACTG1,ACTR1A,ACTR1B,ACVR2B,ACVRL1,ACY1,ADAM10,ADAM12,ADAM15,ADAMTS2,ADAMTSL2,ADAP1,ADD2,ADD3,AEN,AFAP1,AGAP3,AHNAK,AHR,AKAP1,AKAP12,AKAP2,AKAP8L,AKT1,ALDH18A1,ALK,AMH,AMOT,AMOTL1,AMOTL2,ANK1,ANKRD13B,ANKS1A,ANO8,APBA2,APBB2,APC,APC2,APEH,APH1B,AQP1,ARHGAP1,ARHGAP17,ARHGAP21,ARHGAP36,ARHGAP5,ARHGEF18,ARHGEF2,ARL10,ARMC6,ARMH4,ASCL1,ASL,ASRGL…	1010
Cancer,Gastrointestinal Disease,Organismal Injury and Abnormalities	Colon tumor	2.31e-18		0	ABCA12,ABCB6,ABL1,ACADVL,ACE,ACOT7,ACTG1,ACVRL1,ADAM10,ADAM12,ADAMTS2,ADD2,ADD3,AFAP1,AGAP3,AKAP12,AKAP2,AKT1,ALK,AMH,AMOT,AMOTL1,AMOTL2,ANK1,ANKS1A,APBA2,APC,APEH,AQP1,ARHGAP1,ARHGAP21,ARHGAP5,ARHGEF18,ARHGEF2,ARL10,ARMC6,ASCL1,ASS1,ASTN2,ATAT1,ATP5IF1,AXIN2,B2M,B3GAT1,B4GALNT4,B4GALT2,BACH2,BAG6,BBC3,BBS12,BCAP29,BCL11A,BCL11B,BCR,BHLHE40,BIRC5,BLM,BRD1,BRD3,BRMS1,BRSK1,BRSK2,BTBD1,C12orf4,C16o…	539
Cancer,Organismal Injury and Abnormalities	Breast or colorectal cancer	8.32e-27		-0.036	ABAT,ABCA1,ABCA12,ABCB6,ABL1,ABLIM1,ABR,ACADVL,ACE,ACOT7,ACTG1,ACVRL1,ADAM10,ADAM12,ADAM15,ADAMTS2,ADD2,ADD3,AFAP1,AGAP3,AIG1,AKAP1,AKAP12,AKAP2,AKT1,ALDH18A1,ALDOC,ALK,AMH,AMOT,AMOTL1,AMOTL2,ANK1,ANKS1A,APBA2,APC,APEH,APH1A,AQP1,ARHGAP1,ARHGAP21,ARHGAP36,ARHGAP5,ARHGDIB,ARHGEF18,ARHGEF2,ARL10,ARMC6,ARRB1,ASCL1,ASS1,ASTN2,ATAT1,ATP5IF1,ATP6AP2,ATP8A1,AXIN2,B2M,B3GAT1,B3GNT5,B4GALNT4,B4GALT2,B4GAL…	741
Cancer,Hematological Disease,Immunological Disease,Organismal Injury and Abnormalities	Acute lymphoblastic leukemia	1.18e-06		-0.059	ABL1,ACOT11,ACTG1,AKT1,ALK,ATP1B1,BCL11B,BCR,CACNB3,CSK,DDC,EHMT2,EZH2,F2R,FGFR1,FOXO3,GADD45A,GNB1,HDAC2,HSPA5,ICK,IDH2,JAK1,KDM2B,KIT,LDB1,LTBP1,LYN,MAGI1,MYB,NOTCH1,NR3C1,NRP1,PARP1,PAX5,PDE7A,POLD1,POLE,RET,RRM2,SLC19A1,SMARCA4,SNCAIP,STAT5B,TLX3,TP53,TUBA1A,TUBB2A,TUBB3	49
Cancer,Neurological Disease,Organismal Injury and Abnormalities	Glioma	4.55e-06		-0.065	ABAT,ABL1,ADGRG1,AGAP3,AKAP12,AKAP2,AKT1,ALDOC,ALK,APC,ARHGAP5,ARHGEF18,ARRB1,ASTN2,ATP1B1,ATP6V1A,AXIN2,B4GALT5,BAG6,BCL11A,BIRC5,CALD1,CASP2,CCDC40,CCND1,CD200,CDKN3,CENPF,COL18A1,COL4A1,COL4A2,CSRP2,CTIF,CXADR,DBH,DBNDD1,DGAT2,DKK3,DLK1,DOCK11,E2F1,EHMT1,EPDR1,ETV4,EZH2,FBLIM1,FGF14,FGFR1,FLNA,FLNC,FOXO3,FUBP1,GAP43,GAREM2,GLB1,GLDC,GLT1D1,GOT1,GPATCH4,GPSM1,GRK5,H3F3A/H3F3B,HADHB,HDAC2,HIPK2,…	143
Cancer,Organismal Injury and Abnormalities	Pelvic tumor	1.53e-16		-0.068	AARS,AASDHPPT,ABAT,ABCA1,ABCA12,ABL1,ABR,ACADVL,ACE,ACOT7,ACTG1,ACTR1A,ACTR2,ACVRL1,ACY1,ADAM10,ADAM12,ADAM15,ADAMTS2,ADD2,ADD3,ADGRG1,AFAP1,AHNAK,AHR,AIG1,AKAP1,AKAP12,AKAP2,AKAP8L,AKT1,ALDH18A1,ALK,AMOTL1,AMOTL2,ANK1,ANKRD13B,ANKS1A,ANO8,APBA2,APBB2,APC,AQP1,ARHGAP21,ARHGAP36,ARHGAP5,ARHGDIB,ARHGEF18,ASS1,ASTN2,ATAT1,ATP6AP2,ATP6V1A,ATP8A1,AXIN2,B2M,B4GALNT4,B4GALT3,B4GALT6,BAG6,BAMBI,BCAP29,BC…	716
Cellular Development	Differentiation of pheochromocytoma cell lines	5.22e-06		-0.091	AKT1,ALK,COL18A1,ELAVL3,ETV4,FEZ1,FGFR1,FOXO3,GNAZ,JUN,LIMK1,MRAS,NAB2,NTRK1,PLAUR,RET,RHOQ,SH2B2,TP53	19
Cancer,Gastrointestinal Disease,Hepatic System Disease,Organismal Injury and Abnormalities	Liver tumor	3.08e-18		-0.095	ABAT,ABCA1,ABCA12,ABCB6,ABL1,ABLIM1,ACADVL,ACE,ACOT7,ACTG1,ACTR1A,ACTR1B,ACTR2,ACVR2B,ACY1,ADAM10,ADAM12,ADAM15,ADAMTS2,ADAP1,ADD2,ADD3,ADGRG1,AEN,AFAP1,AGAP3,AHNAK,AHR,AIG1,AKAP1,AKAP12,AKAP2,AKAP8L,AKT1,ALDH18A1,ALK,AMH,AMOT,AMOTL1,ANAPC16,ANK1,ANKRD13B,ANKS1A,ANP32A,APBA2,APBB2,APC,APC2,APH1A,AQP1,ARF1,ARHGAP17,ARHGAP21,ARHGAP5,ARHGEF18,ARHGEF2,ARL6,ARMH4,ARRB1,ASCL1,ASRGL1,ASS1,ASTN2,ATAT1,AT…	827
Cell Death and Survival,Organismal Injury and Abnormalities	Necrosis of epithelial tissue	2.15e-07		-0.127	ABL1,ACE,ACVRL1,ADAM15,AHR,AKT1,AMH,AMOTL1,APC,ASS1,BBC3,BIRC5,BNIP3L,CALR,CASP2,CASP7,CCND1,CDH2,CHUK,COL18A1,COL4A2,CTNNA1,DDB2,E2F1,FGFR1,FOXO3,GADD45A,GRK2,HAX1,HIPK2,HSPA5,IGF1R,ITGAV,JUN,KLF10,LRP5,LUM,LYN,MAPKAPK2,MAPT,MFGE8,MITF,MOAP1,MSH5,MSI1,MTCH2,MYB,MYCN,MYLK,NDST1,NF2,NR3C1,NTRK1,PAK1,PARP1,PIM1,PLAUR,PMP22,PRDX2,PRKCA,PRMT1,PROCR,PTPN1,RGS5,SEMA6A,SEMA7A,SERPINF1,SGPP2,SH3BP5,SHC1,…	88
Hematological System Development and Function,Organismal Development,Tissue Morphology	Quantity of blood	4.55e-06		-0.148	ABCA1,ABL1,ADD2,ADD3,AHR,AQP1,BIRC5,BLM,BNIP3L,BRD1,CCND1,CD47,E2F1,EZH2,FLI1,FOXO3,HYAL2,JUN,LYN,MYB,MYBL2,NR3C1,PBX1,PIM1,PLCG1,PRDX2,RAB27B,RASSF2,SAC3D1,SMAD3,SMARCA4,SOCS3,STAT5B,TFRC,TGM2,TIMP2,TP53,ULK1,WLS	39
Cancer,Immunological Disease,Organismal Injury and Abnormalities	Lymphatic node tumor	2.26e-06		-0.176	ADAM12,ADAM15,ARL6IP5,BIRC5,BLM,CCND1,COL18A1,CTNND1,DUSP16,EZH2,HSP90B1,IDH2,KHDRBS1,NOTCH1,NR3C1,PAX5,PIM1,ROBO1,SLIT2,SSBP2,TBC1D16,TP53,TUBA1A,TUBB2A,TUBB3,VIM	26
Cancer,Organismal Injury and Abnormalities,Reproductive System Disease	Male genital neoplasm	1.08e-11		-0.19	AARS,ABCA1,ABCA12,ABL1,ABR,ACADVL,ACOT7,ACTR1A,ACVRL1,ADAM10,ADAM15,ADAMTS2,ADD2,ADD3,ADGRG1,AFAP1,AHNAK,AKAP1,AKAP12,AKAP2,AKT1,ALDH18A1,ALK,AMH,ANK1,ANKRD13B,APC,ARHGAP5,ARHGDIB,ASS1,ASTN2,ATP6V1A,AXIN2,B2M,B4GALNT4,B4GALT6,BAMBI,BCL11A,BCL11B,BCR,BHLHE40,BICC1,BIRC5,BNIP3L,BRD1,BRD3,BRD8,BRSK2,C22orf39,C7,CACNB3,CALD1,CAMSAP1,CANT1,CARM1,CASC15,CASP7,CBLB,CBX1,CBX2,CCDC40,CCDC50,CCDC88C,CCND1,…	428
Gastrointestinal Disease,Hepatic System Disease,Organismal Injury and Abnormalities	Liver lesion	7.16e-19		-0.198	ABAT,ABCA1,ABCA12,ABCB6,ABL1,ABLIM1,ACADVL,ACE,ACOT7,ACTG1,ACTR1A,ACTR1B,ACTR2,ACVR2B,ACY1,ADAM10,ADAM12,ADAM15,ADAMTS2,ADAP1,ADD2,ADD3,ADGRG1,AEN,AFAP1,AGAP3,AHNAK,AHR,AIG1,AKAP1,AKAP12,AKAP2,AKAP8L,AKT1,ALDH18A1,ALK,AMH,AMOT,AMOTL1,ANAPC16,ANK1,ANKRD13B,ANKS1A,ANP32A,APBA2,APBB2,APC,APC2,APH1A,AQP1,ARF1,ARHGAP17,ARHGAP21,ARHGAP5,ARHGEF18,ARHGEF2,ARL6,ARMH4,ARRB1,ASCL1,ASRGL1,ASS1,ASTN2,ATAT1,AT…	841
Cancer,Hematological Disease,Organismal Injury and Abnormalities	Hematologic cancer	7.08e-13		-0.203	AARS,ABAT,ABCA1,ABCA12,ABL1,ACE,ACOT11,ACTG1,ACVRL1,ADAM10,ADD2,AHNAK,AHR,AIG1,AKAP12,AKAP2,AKT1,ALK,AMOT,AMOTL1,APC,APH1A,ARHGAP1,ARHGAP17,ARHGEF2,ARL6IP5,ASRGL1,ATP1B1,ATP6V1A,AXIN2,B2M,B3GAT1,B4GALT2,BACH2,BASP1,BBC3,BBS12,BCL11A,BCL11B,BCL7A,BCLAF1,BCR,BICC1,BIRC5,BLM,BRD3,BRINP2,BRSK1,C3orf58,C7,CACNB3,CALD1,CALR,CASP2,CASP7,CBLB,CBX2,CCDC40,CCND1,CD200,CD47,CD58,CDC25B,CDH11,CDT1,CENPJ,CFL1…	342
Cancer,Gastrointestinal Disease,Organismal Injury and Abnormalities	Gastrointestinal tract cancer	1.6e-29		-0.207	AARS,ABCA1,ABCA12,ABCB6,ABL1,ABLIM1,ABR,ACADVL,ACE,ACOT7,ACTG1,ACTR1A,ACTR1B,ACVR2B,ACVRL1,ACY1,ADAM10,ADAM12,ADAM15,ADAMTS2,ADAMTSL2,ADAP1,ADD2,ADD3,AEN,AFAP1,AGAP3,AHNAK,AHR,AKAP1,AKAP12,AKAP2,AKAP8L,AKT1,ALDH18A1,ALK,AMH,AMOT,AMOTL1,AMOTL2,ANK1,ANKRD13B,ANKS1A,ANO8,APBA2,APBB2,APC,APC2,APEH,APH1B,AQP1,ARHGAP1,ARHGAP17,ARHGAP21,ARHGAP36,ARHGAP5,ARHGEF18,ARHGEF2,ARL10,ARMC6,ARMH4,ASCL1,ASL,ASRGL…	1005
Cell Cycle	Senescence of cells	9.79e-07		-0.218	ADD3,AKT1,ARF1,ARHGAP5,BCL11A,BHLHE40,BLM,CALR,CBX2,CCND1,CDK5R1,COL4A2,DDB2,DMPK,DOT1L,DUSP1,E2F1,E2F2,EXO1,FOXO3,GADD45A,HDAC2,KDM2B,MAGEA2/MAGEA2B,MITF,MYBL2,NCOA4,NOTCH1,NUDT1,PAK1,PARP1,PBRM1,PCBP4,PHC2,POT1,PPM1D,PRMT6,SERPINE2,SMARCA4,SMARCB1,SOX5,SPDL1,SRF,TCF3,TP53,TP53BP2,TSC2,UNG	48
Cancer,Organismal Injury and Abnormalities	Genitourinary tumor	2.04e-19		-0.235	AARS,AASDHPPT,ABAT,ABCA1,ABCA12,ABL1,ABLIM1,ABR,ACADVL,ACE,ACOT7,ACTG1,ACTR1A,ACTR2,ACVRL1,ACY1,ADAM10,ADAM12,ADAM15,ADAMTS2,ADD2,ADD3,ADGRG1,AFAP1,AGAP3,AHNAK,AHR,AIG1,AKAP1,AKAP12,AKAP2,AKAP8L,AKT1,ALDH18A1,ALDOC,ALK,AMH,AMOT,AMOTL1,AMOTL2,ANK1,ANKRD13B,ANKS1A,ANO8,APBA2,APBB2,APC,APH1A,AQP1,ARHGAP21,ARHGAP36,ARHGAP5,ARHGDIB,ARHGEF18,ARHGEF2,ARRB1,ASS1,ASTN2,ATP1B1,ATP5IF1,ATP6AP2,ATP6V1A,ATP8A…	828
Cell-To-Cell Signaling and Interaction,Cellular Assembly and Organization,Cellular Function and Maintenance	Development of gap junctions	6.9e-06		-0.257	ADGRL3,CBLN1,CBLN2,CDH2,CHGA,CNTN1,COL4A1,CTNNA1,CUX2,DBNL,DCLK1,DLG3,F2R,FARP1,GRIN1,HDAC2,HIPK2,IGSF9,LAMB2,LRRC4,LZTS1,MYCN,MYO6,NCAN,NDFIP2,NTRK1,PAK1,PALM,POU4F1,PRKCA,SEZ6L,SNTA1,SPTBN2,SUN2,SYN1,THBS1,THBS2,TNR	38
Neurological Disease,Skeletal and Muscular Disorders	Neuromuscular disease	1.52e-13		-0.283	ABL1,ACOT11,ADAM10,AIG1,AKT1,AQP1,ARHGDIB,ARL6IP5,ARRB1,ASCL1,ATP1B1,ATP6AP2,ATP6V1A,B2M,B4GALT5,B4GALT6,BAG6,BASP1,BCL11B,BCL7A,BCR,BHLHE40,C7,CACNB3,CALR,CAMK4,CAMKK2,CASP2,CASP7,CBLB,CCAR2,CD47,CDH2,CDK5R1,CHGA,CKB,CSRP2,CTIF,CX3CL1,CYFIP2,DBNL,DDC,DKK3,DPYSL3,E2F1,EEF1A2,EHMT2,EIF4A2,ENO3,EPHX2,ETV4,FOXN3,FOXO3,FOXP1,FTL,FUBP1,GABRP,GADD45A,GAP43,GBA,GCH1,GHITM,GNB1,GPAM,GRIN1,GSTP1,H3F3A/H3F…	144
Cancer,Organismal Injury and Abnormalities	Extracranial solid tumor	6.55e-34		-0.315	AARS,AASDHPPT,ABAT,ABCA1,ABCA12,ABCB6,ABL1,ABLIM1,ABR,ACADVL,ACE,ACOT11,ACOT7,ACTG1,ACTR1A,ACTR1B,ACTR2,ACVR2B,ACVRL1,ACY1,ADAM10,ADAM12,ADAM15,ADAMTS2,ADAMTSL2,ADAP1,ADD2,ADD3,ADGRG1,AEN,AFAP1,AGAP3,AHNAK,AHR,AIG1,AKAP1,AKAP12,AKAP2,AKAP8L,AKT1,ALDH18A1,ALDOC,ALK,AMH,AMOT,AMOTL1,AMOTL2,ANAPC16,ANK1,ANKRD13B,ANKS1A,ANO8,ANP32A,APBA2,APBB2,APC,APC2,APEH,APH1A,APH1B,AQP1,ARF1,ARHGAP1,ARHGAP17,ARHGA…	1208
Cancer,Organismal Injury and Abnormalities	Non-hematological solid tumor	6e-39		-0.368	AARS,AASDHPPT,ABAT,ABCA1,ABCA12,ABCB6,ABL1,ABLIM1,ABR,ACADVL,ACE,ACOT11,ACOT7,ACTG1,ACTR1A,ACTR1B,ACTR2,ACVR2B,ACVRL1,ACY1,ADAM10,ADAM12,ADAM15,ADAMTS2,ADAMTSL2,ADAP1,ADD2,ADD3,ADGRG1,AEN,AFAP1,AGAP3,AHNAK,AHR,AIG1,AKAP1,AKAP12,AKAP2,AKAP8L,AKT1,ALDH18A1,ALDOC,ALK,AMH,AMOT,AMOTL1,AMOTL2,ANAPC16,ANK1,ANKRD13B,ANKS1A,ANO8,ANP32A,APBA2,APBB2,APC,APC2,APEH,APH1A,APH1B,AQP1,ARF1,ARHGAP1,ARHGAP17,ARHGA…	1195
Cell Morphology,Cellular Assembly and Organization,Cellular Function and Maintenance	Reorganization of cytoskeleton	2.22e-09		-0.383	ABL1,ACVRL1,ADAM12,AKAP12,ARHGAP1,ARRB1,BRSK2,CD47,CFL1,CRKL,CXADR,DLG3,DPYSL2,F2R,FLNA,FLNC,GRK2,ITGAV,JUP,KIT,MARCKS,MGAT5,NPY,NRP1,PAK1,PHACTR1,PLAUR,PLS3,PLXNB2,PRKCA,PTPN1,RET,RHOQ,SDC2,SHC1,SRF,SUN2,TIAM1,TP53,VIM	40
Cellular Movement	Cell movement of melanoma cell lines	2.32e-06		-0.401	ADAM15,AHNAK,AKAP12,ARF1,COL18A1,CTBP1,F2R,FAM89B,FLNA,FOXO3,KHDRBS1,LGALS3BP,MAP4K4,MDK,MITF,NRP1,PAK1,PEBP1,PRDX2,PRKCA,SDC1,SDC2,SEPT9,SERPINF1,THBS1,TIMP2,U2AF2	27
Cell-To-Cell Signaling and Interaction	Adhesion of tumor cell lines	7.05e-08		-0.406	ADAM10,ADAM12,ADAM15,ADD3,AFAP1,AKAP12,AKT1,ARHGAP21,CCND1,CD47,CD9,CDH2,CSK,CX3CL1,DKK3,E2F1,F2R,FLNA,FOXP1,HAX1,IGF1R,ITGAV,JUN,KCNK5,LASP1,LRP5,MAGI1,MARCKS,MGAT5,MYO6,NME3,NOTCH1,NRP1,PAK1,PHLDA1,PLAUR,PLCG1,PRKCA,PRMT1,RADIL,RALGDS,SDC1,SDC2,SHC1,SLIT2,SMAD3,SNX1,ST6GAL1,TGM2,THBS1,TIAM1,TIMP3,UCHL1,VAMP7	54
Cancer,Organismal Injury and Abnormalities	Abdominal neoplasm	8.04e-36		-0.432	AARS,AASDHPPT,ABAT,ABCA1,ABCA12,ABCB6,ABL1,ABLIM1,ABR,ACADVL,ACE,ACOT11,ACOT7,ACTG1,ACTR1A,ACTR1B,ACTR2,ACVR2B,ACVRL1,ACY1,ADAM10,ADAM12,ADAM15,ADAMTS2,ADAMTSL2,ADAP1,ADD2,ADD3,ADGRG1,AEN,AFAP1,AGAP3,AHNAK,AHR,AIG1,AKAP1,AKAP12,AKAP2,AKAP8L,AKT1,ALDH18A1,ALK,AMH,AMOT,AMOTL1,AMOTL2,ANAPC16,ANK1,ANKRD13B,ANKS1A,ANO8,ANP32A,APBA2,APBB2,APC,APC2,APEH,APH1A,APH1B,AQP1,ARF1,ARHGAP1,ARHGAP17,ARHGAP21,AR…	1175
Cancer,Gastrointestinal Disease,Organismal Injury and Abnormalities	Oral tumor	1.77e-07		-0.435	ABCA1,ABCA12,ADAM10,ADAM12,ADD3,AKAP1,AKAP8L,AKT1,ALK,APC,ARHGAP5,ASRGL1,AZIN1,BAMBI,BCL11A,BGN,BIRC5,BRD8,CCNB1IP1,CCND1,CD276,CDH2,CDK2AP1,CELF4,CHD4,CHD7,COL4A1,COL4A2,CTNND1,CTNND2,DDX6,DHX37,DLG3,DOCK11,DOCK9,DPT,DUSP1,DZIP1,EBF3,EIF2S3,FBLN1,FGD6,FGFR1,FNBP1L,FOXO3,GALT,GCH1,GLG1,GPRIN1,GRK5,H3F3A/H3F3B,HAX1,HNRNPA1,HNRNPH1,HNRNPM,HNRNPR,HSP90B1,IARS,ILF3,IQGAP3,JAG1,KCNQ3,KDM2B,KIAA1549,KI…	150
Cell Cycle,Cell-To-Cell Signaling and Interaction,Cellular Growth and Proliferation	Contact growth inhibition	2.34e-06		-0.438	ACVRL1,ADAM12,ALK,ATAT1,BIRC5,FGFR1,FOXO3,GRK2,IGF1R,JUN,KIT,LTBP1,MXI1,MYCN,NF2,NTRK1,PAK1,PER1,PTMA,PTPN1,SAFB,SLC19A1,SMAD3,SMC3,TIMP1,TNFRSF10B,TP53,TSC2,UBE2I	29
Cell Cycle	Cell cycle progression of tumor cell lines	2.85e-06		-0.456	ABL1,AHR,AKT1,APBB2,BCR,BIRC5,CAMK4,CASP2,CCND1,CDC25B,CDC25C,CHN2,CHUK,DUSP1,E2F1,E2F2,EZH2,FOXO3,IGF1R,KDM2B,KLF10,LYN,MGLL,MLLT3,MYCN,NASP,NOTCH1,NR3C1,NTRK1,PAX5,PELP1,POLD1,POLD4,SAE1,SFPQ,SMAD3,SMARCA4,SMARCB1,SMC3,SSBP2,STAT5B,TOX,TP53,XBP1,ZNF655	45
Neurological Disease	Neurological signs	2.68e-07		-0.469	ACOT11,AIG1,AKT1,AQP1,ASCL1,ATP1B1,ATP6AP2,ATP6V1A,B2M,B4GALT5,BASP1,BCL11B,BCL7A,BHLHE40,C7,CACNB3,CAMK4,CAMKK2,CASP2,CASP7,CDH11,CDH2,CDK5R1,CHRNA3,CKB,CSRP2,CX3CL1,CYFIP2,DBH,DDC,DKK3,DPYSL3,EEF1A2,ENO3,EPHX2,ETV4,FGF14,FOXN3,FOXO3,FOXP1,GABRP,GADD45A,GBA,GHITM,GNB1,GPAM,GRIN1,HADHB,HDAC5,HERPUD1,HMGN1,HRH3,HSPA5,IGF1R,IVNS1ABP,JUN,KCNQ2,KHDRBS1,KLF16,LIMK1,LPL,MAFF,MAPT,METTL9,NDUFB3,NDUFB5,N…	96
Cancer,Organismal Injury and Abnormalities	Breast or pancreatic cancer	2.68e-15		-0.496	AARS,ABAT,ABCA1,ABCA12,ABL1,ABLIM1,ABR,ACADVL,ACTG1,ACTR2,ADAM10,ADAM12,ADAM15,ADAMTS2,ADAP1,ADD2,AGAP3,AHR,AIG1,AKAP1,AKAP12,AKAP2,AKAP8L,AKT1,ALDH18A1,ALDOC,ALK,AMOT,AMOTL1,AMOTL2,ANK1,ANP32A,APC,APH1A,AQP1,ARHGAP36,ARHGDIB,ARHGEF18,ARHGEF2,ARRB1,ASTN2,ATP5IF1,ATP8A1,AXIN2,B2M,B3GNT5,B4GALT3,BACH2,BAG6,BBS12,BCL11B,BCLAF1,BCR,BGN,BHLHE40,BICC1,BIRC5,BLM,BRD8,BRSK2,CABP7,CADM4,CALCOCO2,CALD1,CAL…	576
Cellular Development,Cellular Growth and Proliferation,Nervous System Development and Function,Tissue Development	Outgrowth of axons	1.94e-07		-0.501	APBB2,BRSK1,BRSK2,CDK5R1,DPYSL2,GAP43,IGF1R,KIF3C,KLF7,LIMK1,MAPT,MMP24,NRP1,PARP1,PTPRS,RIMS3,RIMS4,ROBO1,RTN4R,SEMA7A,SLIT2,SYN1,VAMP7,VIM	24
Cancer,Organismal Injury and Abnormalities,Reproductive System Disease	Prostatic tumor	4.48e-12		-0.503	AARS,ABCA1,ABCA12,ABL1,ABR,ACADVL,ACOT7,ACTR1A,ACVRL1,ADAM10,ADAM15,ADAMTS2,ADD2,ADD3,ADGRG1,AFAP1,AHNAK,AKAP1,AKAP12,AKAP2,AKT1,ALDH18A1,ALK,ANK1,ANKRD13B,APC,ARHGAP5,ARHGDIB,ASS1,ASTN2,ATP6V1A,AXIN2,B2M,B4GALNT4,B4GALT6,BAMBI,BCL11A,BCL11B,BCR,BHLHE40,BICC1,BIRC5,BNIP3L,BRD1,BRD3,BRD8,BRSK2,C22orf39,C7,CACNB3,CALD1,CAMSAP1,CANT1,CARM1,CASC15,CASP7,CBLB,CBX1,CBX2,CCDC40,CCDC50,CCDC88C,CCND1,CCNY…	425
Cell-To-Cell Signaling and Interaction	Aggregation of cells	1.78e-06		-0.508	ABAT,ADAM15,AKT1,AMOT,ATP1B1,CANT1,CBLB,CD47,CD9,CDH11,CDH2,CDK5R1,CLMP,CMIP,CTNND1,F2R,FADS2,GNAI2,GNAZ,ICAM2,IGF1R,ITGAV,JUP,KIT,LIMK1,LYN,MRAS,MYH10,MYLK,NRP1,PDIA3,PLPP3,PRDX2,PRKCA,PTGIR,PTPN1,RAB27B,RET,SCARF2,SEPT5,SERPINE2,SERPINF1,SHC1,SLIT2,THBS1,THBS2,TIMP1,TIMP2,TP53,TXNRD1,VAMP7	51
Cellular Movement	Migration of melanoma cell lines	6.05e-06		-0.514	ADAM15,AHNAK,AKAP12,ARF1,COL18A1,CTBP1,F2R,FOXO3,KHDRBS1,LGALS3BP,MAP4K4,MDK,MITF,NRP1,PAK1,PRDX2,PRKCA,SDC1,SDC2,SEPT9,SERPINF1,TIMP2,U2AF2	23
Cancer,Dermatological Diseases and Conditions,Organismal Injury and Abnormalities	Skin cancer	1.05e-07		-0.526	AARS,ABAT,ABCA12,ABL1,ABR,ACE,ACOT11,ACTG1,ACTR1B,ACVRL1,ADAM10,ADAM12,ADAMTS2,ADAMTSL2,ADAP1,ADD2,ADD3,AEN,AFAP1,AHNAK,AKAP12,AKAP2,AKAP8L,AKT1,ALK,AMH,AMOT,ANK1,ANO8,APBA2,APBB2,APC,APC2,APEH,AQP1,ARHGAP17,ARHGAP21,ARHGAP36,ARHGAP5,ARHGEF18,ARHGEF2,ARMH4,ARRB1,ASL,ASRGL1,ASS1,ASTN2,ATCAY,ATP8A1,AXIN2,AZIN1,B2M,B3GAT1,B4GALNT4,B4GALT2,B9D1,BACH2,BAG6,BASP1,BAZ1A,BCL11A,BCL11B,BCLAF1,BCR,BGN,BICC…	654
Cancer,Gastrointestinal Disease,Organismal Injury and Abnormalities	Digestive system cancer	1.8e-35		-0.537	AARS,ABAT,ABCA1,ABCA12,ABCB6,ABL1,ABLIM1,ABR,ACADVL,ACE,ACOT11,ACOT7,ACTG1,ACTR1A,ACTR1B,ACTR2,ACVR2B,ACVRL1,ACY1,ADAM10,ADAM12,ADAM15,ADAMTS2,ADAMTSL2,ADAP1,ADD2,ADD3,ADGRG1,AEN,AFAP1,AGAP3,AHNAK,AHR,AIG1,AKAP1,AKAP12,AKAP2,AKAP8L,AKT1,ALDH18A1,ALK,AMH,AMOT,AMOTL1,AMOTL2,ANAPC16,ANK1,ANKRD13B,ANKS1A,ANO8,ANP32A,APBA2,APBB2,APC,APC2,APEH,APH1B,AQP1,ARF1,ARHGAP1,ARHGAP17,ARHGAP21,ARHGAP36,ARHGAP5,…	1093
Cancer,Immunological Disease,Organismal Injury and Abnormalities	Neoplasia of lymphoid organ	2.62e-07		-0.54	ADAM12,ADAM15,AKT1,ARL6IP5,BBC3,BIRC5,BLM,CCND1,COL18A1,CTNND1,DTX1,DUSP16,EZH2,HSP90B1,IDH2,IGF1R,KHDRBS1,KIT,MNT,NOTCH1,NR3C1,PAX5,PIM1,POLE,RET,ROBO1,RRM2,SLIT2,SSBP2,STAT5B,TBC1D16,TP53,TSC2,TUBA1A,TUBB2A,TUBB3,VIM	37
Cancer,Organismal Injury and Abnormalities,Reproductive System Disease	Breast cancer	3.04e-15		-0.543	ABAT,ABCA1,ABL1,ABLIM1,ABR,ACADVL,ADAM12,ADAM15,ADAMTS2,AGAP3,AIG1,AKAP1,AKAP12,AKT1,ALDH18A1,ALDOC,ALK,AMOT,AMOTL2,ANK1,APC,APH1A,AQP1,ARHGAP36,ARHGDIB,ARHGEF18,ARHGEF2,ARRB1,ASTN2,ATP5IF1,AXIN2,B3GNT5,B4GALT3,BACH2,BBS12,BCL11B,BCR,BGN,BHLHE40,BIRC5,BLM,CABP7,CADM4,CALD1,CALM1 (includes others),CANT1,CAPZA2,CASP2,CBLN1,CBX2,CCDC125,CCDC40,CCND1,CD276,CD9,CDC25B,CDH11,CDH2,CDT1,CENPF,CHD4,CHD7,C…	360
Cancer,Organismal Injury and Abnormalities,Reproductive System Disease	Breast or ovarian cancer	1.45e-17		-0.543	ABAT,ABCA1,ABCA12,ABL1,ABLIM1,ABR,ACADVL,ACTG1,ACTR2,ADAM10,ADAM12,ADAM15,ADAMTS2,ADD2,AGAP3,AIG1,AKAP1,AKAP12,AKAP2,AKT1,ALDH18A1,ALDOC,ALK,AMOT,AMOTL1,AMOTL2,ANK1,APC,APH1A,AQP1,ARHGAP36,ARHGDIB,ARHGEF18,ARHGEF2,ARRB1,ASTN2,ATP5IF1,ATP8A1,AXIN2,B2M,B3GNT5,B4GALT3,BACH2,BAG6,BBS12,BCL11B,BCLAF1,BCR,BGN,BHLHE40,BIRC5,BLM,CABP7,CADM4,CALCOCO2,CALD1,CALM1 (includes others),CANT1,CAPZA2,CASP2,CBLN1,…	475
Cancer,Organismal Injury and Abnormalities	Melanoma	5.04e-09		-0.558	AARS,ABAT,ABCA12,ABCB6,ABL1,ABR,ACE,ACOT11,ACTG1,ACTR1B,ACVRL1,ADAM10,ADAMTS2,ADAMTSL2,ADAP1,ADD2,ADD3,ADGRG1,AEN,AFAP1,AHNAK,AKAP12,AKAP2,AKAP8L,AKT1,ALDH18A1,ALK,AMH,AMOT,AMOTL2,ANK1,ANO8,APBA2,APBB2,APC,APC2,APEH,AQP1,ARHGAP1,ARHGAP17,ARHGAP21,ARHGAP36,ARHGAP5,ARHGDIB,ARHGEF18,ARHGEF2,ARL10,ARL6IP5,ARMH4,ARRB1,ASL,ASRGL1,ASS1,ASTN2,ATCAY,ATP1B1,ATP6AP2,ATP6V1A,ATP8A1,AXIN2,AZIN1,B2M,B3GAT1,B3G…	733
Cancer,Organismal Injury and Abnormalities	Cancer of secretory structure	8.27e-13		-0.589	AARS,ABCA1,ABCA12,ABL1,ABR,ACADVL,ACOT7,ACTR1A,ACVRL1,ADAM10,ADAM12,ADAM15,ADAMTS2,ADAP1,ADD2,ADD3,ADGRG1,AFAP1,AGAP3,AHNAK,AHR,AKAP1,AKAP12,AKAP2,AKAP8L,AKT1,ALDH18A1,ALK,AMOT,AMOTL1,ANK1,ANKRD13B,ANP32A,APC,APC2,ARHGAP21,ARHGAP5,ARHGDIB,ARHGEF2,ASS1,ASTN2,ATAT1,ATP1B1,ATP6V1A,ATP8A1,AXIN2,B2M,B4GALNT4,B4GALT6,BAMBI,BCAP29,BCL11A,BCL11B,BCLAF1,BCR,BGN,BHLHE40,BICC1,BIRC5,BNIP3L,BRD1,BRD3,BRD8,BR…	575
Cell-To-Cell Signaling and Interaction	Synaptic depression	3.68e-06		-0.593	ARF1,B2M,CAMK4,CBLN1,CDK5R1,CFL1,DPYSL5,EIF4EBP2,ELFN1,GNAI2,GRIN1,HSD11B2,MGLL,NOTCH1,PEBP1,PLCB4,PLK2,PRKCA,RAB3A,RTN4R,SH3GL1,SRF,ST8SIA4,SV2B,SYN1,TET1,WASF1	27
Cancer,Organismal Injury and Abnormalities	Tumorigenesis of tissue	5.19e-39		-0.598	AARS,AASDHPPT,ABAT,ABCA1,ABCA12,ABCB6,ABL1,ABLIM1,ABR,ACADVL,ACE,ACOT11,ACOT7,ACTG1,ACTR1A,ACTR1B,ACTR2,ACVR2B,ACVRL1,ACY1,ADAM10,ADAM12,ADAM15,ADAMTS2,ADAMTSL2,ADAP1,ADD2,ADD3,ADGRG1,AEN,AFAP1,AGAP3,AHNAK,AHR,AIG1,AKAP1,AKAP12,AKAP2,AKAP8L,AKT1,ALDH18A1,ALDOC,ALK,AMH,AMOT,AMOTL1,AMOTL2,ANAPC16,ANK1,ANKRD13B,ANKS1A,ANO8,ANP32A,APBA2,APBB2,APC,APC2,APEH,APH1A,APH1B,AQP1,ARF1,ARHGAP1,ARHGAP17,ARHGA…	1168
Cell-To-Cell Signaling and Interaction,Cellular Assembly and Organization	Cell-cell contact	3.29e-11		-0.605	ABCA1,ABL1,ADAM10,ADAM12,ADAM15,ADGRL3,AKT1,ARHGAP21,B2M,CALR,CBLN1,CBLN2,CD200,CD47,CD9,CDH11,CDH2,CDK5R1,CHGA,CNTN1,COL4A1,CORO1A,CSK,CSRP2,CTNNA1,CTNND1,CUX2,CX3CL1,CXADR,CYFIP2,DACT1,DBNL,DCHS1,DCLK1,DLG3,DNAJC5,DUSP4,F2R,FARP1,FBLIM1,FLNC,GAP43,GRIN1,HDAC2,HDAC7,HIPK2,IGF1R,IGSF9,JAG1,JUP,LAMA1,LAMB2,LRRC4,LZTS1,MAPT,MARCKSL1,MFSD2A,MGAT5,MYCN,MYLK,MYO6,NCAN,NDFIP2,NF2,NR3C1,NTRK1,PAK1,PALM,…	106
Cellular Development,Nervous System Development and Function,Tissue Development	Differentiation of neurons	1e-10		-0.609	ABL1,AKT1,AMH,ARHGEF2,ASCL1,BCL11B,BCLAF1,BRINP2,BRSK1,BRSK2,CALR,CBLN1,CDK5R1,CEND1,CFL1,CNTFR,DDX6,DPYSL2,DTX1,EBF3,EFNA2,ELAVL3,ETV4,EZH2,FEZ1,FGFR1,FOXO3,FUOM,FXR2,GAP43,GPC2,HDAC2,HIPK2,INSM1,JAG1,KIDINS220,LLGL1,LRRC4,MAPT,MDK,METRN,MYO6,NOTCH1,NREP,NTRK1,PAX5,PBX1,PHOX2B,PLXNB2,POU3F2,POU4F1,PPM1L,PRKCA,PTBP1,RET,RHOQ,RNF112,RORB,SERPINF1,SHC1,SHC3,SMO,SOCS2,SOX11,ST8SIA4,TCF12,TCF3,TIMP2,…	75
Cancer,Hematological Disease,Immunological Disease,Organismal Injury and Abnormalities	Acute leukemia	2.25e-07		-0.628	AARS,ABCA1,ABL1,ACE,ACOT11,ACTG1,AHNAK,AKAP12,AKAP2,AKT1,ALK,APH1A,ARHGEF2,ASRGL1,ATP1B1,ATP6V1A,AXIN2,B4GALT2,BACH2,BCL11B,BCLAF1,BCR,BIRC5,CACNB3,CALR,CBLB,CCDC40,CCND1,CD200,CDT1,CENPJ,CHD4,CORO1A,CPT1A,CSK,CTNND2,CUX2,DDC,DDX46,DHRSX,DNAJC5,DOT1L,DPYSL4,DTX1,E2F1,EBF3,EGFLAM,EHMT2,ELAVL1,EZH2,F2R,FGD6,FGFR1,FKTN,FLNA,FLNC,FOXO3,FOXP1,GABRP,GADD45A,GALT,GNB1,GREB1,GSTP1,HAPLN3,HDAC2,HOXD13,HSP…	167
Cell-To-Cell Signaling and Interaction	Interaction of tumor cell lines	2.99e-09		-0.629	ADAM10,ADAM12,ADAM15,ADD3,AFAP1,AKAP12,AKT1,ARHGAP21,CASP7,CCND1,CD47,CD9,CDH11,CDH2,CNTFR,CSK,CX3CL1,CXADR,DKK3,E2F1,F2R,FBLIM1,FLNA,FOXP1,HAX1,HSP90B1,HSPA5,IGF1R,ITGAV,JUN,KCNK5,LASP1,LGALS3BP,LPL,LRP5,MAGI1,MARCKS,MGAT5,MYO6,NME3,NOTCH1,NRP1,PAK1,PHLDA1,PLAUR,PLCG1,PRKCA,PRMT1,RADIL,RALGDS,RAMP1,SDC1,SDC2,SERPINF1,SHC1,SLIT2,SMAD3,SNX1,SNX17,ST6GAL1,TCF12,TFRC,TGM2,THBS1,TIAM1,TIMP3,U2AF2,UCH…	71
Cancer,Gastrointestinal Disease,Organismal Injury and Abnormalities	Gastroesophageal cancer	1.39e-07		-0.64	ABCA1,ABCA12,ABL1,ADAM10,ADAM12,ADAM15,ADD3,AHNAK,AKAP2,AKT1,ALK,APBA2,APC,ARHGEF18,ASCL1,ASL,ASTN2,ATP8A1,AXIN2,B2M,B4GALNT4,B4GALT2,BBS12,BCAP29,BHMT,BIRC5,BRD3,BRINP2,BRSK1,BTBD1,C3orf58,CALD1,CALM1 (includes others),CASP2,CBLB,CCAR2,CCDC28A,CCDC40,CCND1,CDH11,CDH2,CELF4,CENPF,CENPJ,CHD3,CHD4,CHD7,COL18A1,COLEC11,CORO1A,CRMP1,CTNNA1,CTNND2,DAPK1,DDC,DHX37,DNM3OS,DOCK9,DOT1L,DPYSL3,DYNC1I2,DYRK…	228
Neurological Disease,Organismal Injury and Abnormalities,Psychological Disorders	Disorder of basal ganglia	4.43e-13		-0.651	ABL1,ACOT11,AIG1,AKT1,AQP1,ARHGDIB,ARL6IP5,ASCL1,ATP1B1,ATP6AP2,ATP6V1A,B2M,B4GALT5,BASP1,BCL11B,BCL7A,BCR,BHLHE40,C7,CACNB3,CAMK4,CAMKK2,CASP2,CASP7,CDH2,CDK5R1,CHGA,CKB,CSRP2,CTIF,CX3CL1,CYFIP2,DBNL,DDB2,DDC,DKK3,DPYSL3,E2F1,EEF1A2,EIF4A2,ENO3,EPHX2,ETV4,FOXN3,FOXO3,FOXP1,FTL,FUBP1,GABRP,GADD45A,GAP43,GBA,GCH1,GHITM,GNB1,GPAM,GRIN1,GSTP1,H3F3A/H3F3B,HADHB,HDAC5,HERPUD1,HMGN1,HRH3,HSPA5,IVNS1ABP…	127
Cancer,Organismal Injury and Abnormalities	Liquid tumor	3.36e-08		-0.652	AARS,ABCA1,ABCA12,ABL1,ACE,ACOT11,ACTG1,ADAM10,ADD2,AHNAK,AIG1,AKAP12,AKAP2,AKT1,ALK,AMOT,APC,APH1A,ARHGEF2,ARL6IP5,ASRGL1,ATP1B1,ATP6V1A,AXIN2,B2M,B3GAT1,B4GALT2,BACH2,BBS12,BCL11B,BCLAF1,BCR,BIRC5,BRD3,BRINP2,C3orf58,CACNB3,CALR,CBLB,CCDC40,CCND1,CD200,CD58,CDH11,CDT1,CENPJ,CFL1,CHD4,CHUK,CORO1A,CPT1A,CSK,CSNK1E,CTNND2,CUX2,DAPK1,DDC,DDX46,DHRSX,DNAJC5,DOK6,DOT1L,DPYSL4,DTX1,E2F1,EBF3,EGFLAM,EH…	226
Cancer,Organismal Injury and Abnormalities	Epithelial neoplasm	9.25e-39		-0.657	AARS,AASDHPPT,ABAT,ABCA1,ABCA12,ABCB6,ABL1,ABLIM1,ABR,ACADVL,ACE,ACOT11,ACOT7,ACTG1,ACTR1A,ACTR1B,ACTR2,ACVR2B,ACVRL1,ACY1,ADAM10,ADAM12,ADAM15,ADAMTS2,ADAMTSL2,ADAP1,ADD2,ADD3,ADGRG1,AEN,AFAP1,AGAP3,AHNAK,AHR,AIG1,AKAP1,AKAP12,AKAP2,AKAP8L,AKT1,ALDH18A1,ALDOC,ALK,AMH,AMOT,AMOTL1,AMOTL2,ANAPC16,ANK1,ANKRD13B,ANKS1A,ANO8,ANP32A,APBA2,APBB2,APC,APC2,APEH,APH1A,APH1B,AQP1,ARF1,ARHGAP1,ARHGAP17,ARHGA…	1163
Cancer,Organismal Injury and Abnormalities	Cancer of head	9.36e-09		-0.662	ABCA1,ABCA12,ABL1,ACY1,ADAM10,ADAM12,ADD3,AKAP1,AKAP12,AKAP8L,AKT1,ALK,APC,ARHGAP5,ASRGL1,AZIN1,BAMBI,BCL11A,BGN,BIRC5,BRD8,CCNB1IP1,CCND1,CD276,CDH2,CDK2AP1,CELF4,CHD4,CHD7,COL4A1,COL4A2,CTNND1,CTNND2,DDX6,DHX37,DLG3,DOCK11,DOCK9,DPT,DUSP1,DZIP1,E2F1,EBF3,EIF2S3,EZH2,FBLN1,FGD6,FGFR1,FNBP1L,FOXO3,GALT,GCH1,GLG1,GPRIN1,GRIN1,GRK5,H3F3A/H3F3B,HAX1,HNRNPA1,HNRNPH1,HNRNPM,HNRNPR,HSP90B1,IARS,IGF1R,I…	172
Cell Death and Survival,Organismal Injury and Abnormalities	Apoptosis of epithelial cells	2.75e-06		-0.663	ACE,AHR,AKT1,AMH,APC,BBC3,BIRC5,CASP7,CCND1,CDH2,CHUK,CTNNA1,DDB2,E2F1,FGFR1,GADD45A,GRK2,HIPK2,JUN,KLF10,MAPKAPK2,MITF,MSI1,MTCH2,MYB,MYCN,MYLK,NR3C1,PAK1,PARP1,PLAUR,PRKCA,PTPN1,SEMA7A,SGPP2,SHC1,SMAD3,SOCS3,SPARC,SPHK2,TGM2,TIMP1,TIMP3,TNFRSF10B,TP53,XBP1	46
Cellular Function and Maintenance	Endocytosis	1.94e-06		-0.676	ABCA1,ABL1,ANK1,ARF1,ARHGAP21,ARRB1,ATP6V1A,B2M,CALR,CD47,CERK,CKB,CNN2,COLEC11,CORO1A,CSK,CTNND1,CX3CL1,CYTH2,DCX,DPYSL2,EHD1,FGFR1,FLNA,FNBP1L,FOXP1,GAP43,GRIN1,HAX1,HIP1R,HSP90B1,HSPA5,HSPH1,HYAL2,IGF1R,INPP5F,ITGAV,JOSD1,LDLRAD3,LEPR,LIMK1,LRP3,LUM,LYN,MAPKAPK2,MEX3B,MFGE8,MYLK,MYO6,NECAP1,NEDD4,NEDD4L,NR3C1,NTRK1,PAK1,PFKFB3,PLAUR,PRKCA,PRKX,PTPN1,RALBP1,SART1,SCRIB,SFPQ,SMARCB1,SNX17,SPARC,…	77
Cell Death and Survival	Anoikis	8.57e-07		-0.691	AHR,AKT1,BIRC5,CALR,CASP2,COL4A1,COL4A2,CTNND1,E2F1,IGF1R,ITGAV,IVNS1ABP,NUMBL,PAK1,PLAUR,PRKCA,SHC1,SNX1,TGM2,THBS1,TIMP1,TNFRSF10B,TP53,TSC2,UCHL1	25
Cell Cycle	Interphase of tumor cell lines	3.04e-06		-0.692	AASDHPPT,ABL1,AHR,AKT1,AMH,APC,ARRB1,BHLHE40,BIRC5,BRSK2,CAMKK2,CBX1,CCND1,CDC25B,CDC25C,CDKN3,CNDP2,CTNND1,DCX,DOT1L,DUSP1,E2F1,ELAVL1,EZH2,FGFR1,FOXO3,GADD45A,IGF1R,ITGAV,JUN,KIT,KLF10,KLF12,LIMK1,MCM7,MTCH2,MXI1,MYB,MYBL2,NASP,NOTCH1,NR3C1,NRIP1,PAK1,PAX5,PBX1,PCBP4,PFKFB3,PLAUR,POLD4,POU4F1,RABL6,RPL5,SHC1,SMARCB1,SPHK2,TCF3,TFAP4,TFRC,TP53,TRPC1,WNK2	62
Cellular Movement,Immune Cell Trafficking	Leukocyte migration	3.17e-06		-0.697	ABCA1,ABL1,ACVRL1,ADAM10,ADAM15,ADD2,AHR,AKT1,APC,ARHGAP1,ARRB1,ATP1B1,B4GALT6,BACH2,BCL11B,BCR,BGN,BLM,CALR,CAMK1D,CBLB,CCND1,CD200,CD276,CD47,CD58,CD9,CHGA,CHUK,CNN2,COL4A1,CORO1A,CRKL,CSK,CX3CL1,CXADR,CYTL1,DBH,DDT,DPYSL2,DUSP1,EEF1A2,EFS,EPHX2,EVL,F2R,FGFR1,FLNA,FUT8,GBA,GLG1,GNAI2,GNAZ,GPSM1,GRK2,HRH3,HSPA5,ICAM2,IRF6,ITGA1,ITGAV,JAK1,JUN,KCNK5,KIT,LIMK1,LUM,LYN,MAPKAPK2,MAPT,MDK,MGAT5,MLLT1…	127
Cellular Movement	Cell movement of epithelial cells	3.59e-06		-0.716	ADAM10,AHR,AKT1,CD9,CDH11,CRKL,CTNNA1,EFNA2,FGFR1,GADD45A,HAX1,ITGAV,JUP,MAPRE2,MGAT5,MRAS,PAK1,PLAUR,PMP22,RIN1,SERPINF1,SMAD3,SOCS3,SPARC,TCF3,THBS2,TIAM1,TIMP1,TP53	29
Organismal Development	Growth of organism	2.75e-10		-0.75	AARS,ABCA1,ACACA,ACVR2B,ACVRL1,AHR,AKT1,APBA2,APC,APH1A,AQP1,ARHGAP1,ARHGAP5,ASCL1,BBC3,BHMT,BLM,CASP2,CBX2,CCND1,CENPJ,CFL1,COL18A1,COL4A1,COL4A2,CTNNA1,CUX2,CX3CL1,DLK1,E2F1,EHMT1,EHMT2,ELAVL1,EZH2,F2R,FGFR1,FKTN,FUT8,FXR2,GAP43,GATAD2A,GLB1,GRIN1,GRK2,H3F3A/H3F3B,HDAC5,HDAC7,HIP1R,HLTF,HSD11B2,HSP90B1,HSPA5,IGF1R,ITGA1,JAG1,KDM1A,KIT,LAMA1,LAMB2,LAMTOR1,LDB1,LEPR,LLGL1,LRP5,LRRC8A,LYN,MAFF,MAP…	126
Cellular Development,Cellular Growth and Proliferation	Proliferation of neuroblastoma cell lines	2.91e-06		-0.754	ALK,ASCL1,CAMK4,CCND1,E2F1,FLI1,HDAC5,JAK1,KDM1A,LIMK1,MXI1,MYCN,MYT1,NPY,NTRK1,POU4F1,RET,RRM2,SCD5,SHC3,TNFRSF10B	21
Cancer,Gastrointestinal Disease,Organismal Injury and Abnormalities	Digestive organ tumor	2.38e-33		-0.757	AARS,ABAT,ABCA1,ABCA12,ABCB6,ABL1,ABLIM1,ABR,ACADVL,ACE,ACOT11,ACOT7,ACTG1,ACTR1A,ACTR1B,ACTR2,ACVR2B,ACVRL1,ACY1,ADAM10,ADAM12,ADAM15,ADAMTS2,ADAMTSL2,ADAP1,ADD2,ADD3,ADGRG1,AEN,AFAP1,AGAP3,AHNAK,AHR,AIG1,AKAP1,AKAP12,AKAP2,AKAP8L,AKT1,ALDH18A1,ALK,AMH,AMOT,AMOTL1,AMOTL2,ANAPC16,ANK1,ANKRD13B,ANKS1A,ANO8,ANP32A,APBA2,APBB2,APC,APC2,APEH,APH1A,APH1B,AQP1,ARF1,ARHGAP1,ARHGAP17,ARHGAP21,ARHGAP36,AR…	1139
Cell Death and Survival,Organismal Injury and Abnormalities	Cell death of epithelial cells	3.69e-06		-0.761	ACE,AHR,AKT1,AMH,AMOTL1,APC,BBC3,BIRC5,BNIP3L,CALR,CASP2,CASP7,CCND1,CDH2,CHUK,CTNNA1,DDB2,E2F1,FGFR1,FOXO3,GADD45A,GRK2,HAX1,HIPK2,HSPA5,IGF1R,ITGAV,JUN,KLF10,LYN,MAPKAPK2,MAPT,MITF,MOAP1,MSH5,MSI1,MTCH2,MYB,MYCN,MYLK,NF2,NR3C1,NTRK1,PAK1,PARP1,PIM1,PLAUR,PMP22,PRKCA,PRMT1,PTPN1,SEMA7A,SERPINF1,SGPP2,SH3BP5,SHC1,SMAD3,SOCS3,SPARC,SPHK2,SPNS1,TCF12,TCF3,TFRC,TGM2,TIAM1,TIMP1,TIMP3,TNFRSF10B,TP53,…	72
Cellular Movement	Cell movement of blood cells	3.18e-06		-0.779	ABCA1,ABL1,ACVRL1,ADAM10,ADAM15,ADD2,AHR,AKT1,APC,ARHGAP1,ARRB1,ATP1B1,B4GALT6,BACH2,BCL11B,BCR,BGN,BLM,CALR,CAMK1D,CBLB,CCND1,CD200,CD276,CD47,CD58,CD9,CHGA,CHUK,CNN2,COL4A1,CORO1A,CRKL,CSK,CX3CL1,CXADR,CYTL1,DBH,DDT,DPYSL2,DUSP1,EEF1A2,EFS,EPHX2,EVL,F2R,FGFR1,FLNA,FUT8,GBA,GLG1,GNAI2,GNAZ,GPSM1,GRK2,HRH3,HSPA5,ICAM2,IRF6,ITGA1,ITGAV,JAK1,JUN,KCNK5,KIT,LIMK1,LUM,LYN,MAPKAPK2,MAPT,MDK,MGAT5,MLLT1…	128
Cancer,Hematological Disease,Immunological Disease,Organismal Injury and Abnormalities	B-cell neoplasm	1.85e-08		-0.809	ABL1,ACE,ACVRL1,ADD2,AHNAK,AHR,AIG1,AKT1,ALK,AMOT,APC,ARHGAP1,ARHGAP17,ARL6IP5,ATP1B1,B2M,BACH2,BBC3,BBS12,BCL11A,BCL11B,BCL7A,BCLAF1,BCR,BICC1,BIRC5,BRD3,BRSK1,C7,CALD1,CASP2,CASP7,CBX2,CCND1,CD200,CD47,CD58,CFL1,CHD3,CHD4,CHGA,CHUK,CMIP,CNTFR,COL4A2,CSK,CSNK1E,CTBP1,DAPK1,DCHS1,DDC,DGKD,DHRSX,DOK6,DPT,DTX1,DUSP4,E2F1,E2F2,EGFLAM,EHMT1,EHMT2,EXTL2,EZH2,FAM129B,FBN2,FGFR1,FLNA,FOXO3,FOXP1,FUBP1,F…	174
Cancer,Hematological Disease,Immunological Disease,Organismal Injury and Abnormalities	B cell cancer	1.89e-08		-0.809	ABL1,ACE,ACVRL1,AHNAK,AHR,AKT1,ALK,ARHGAP1,ARHGAP17,B2M,BACH2,BBC3,BCL11A,BCL11B,BCL7A,BCLAF1,BCR,BICC1,BRSK1,C7,CALD1,CASP2,CASP7,CBX2,CCND1,CD58,CHD3,CHD4,CHGA,CHUK,CMIP,CNTFR,COL4A2,CSK,CSNK1E,CTBP1,DAPK1,DCHS1,DDC,DGKD,DHRSX,DPT,DTX1,DUSP4,E2F1,E2F2,EHMT2,EXTL2,EZH2,FBN2,FGFR1,FOXP1,FUBP1,FZD7,GNAI2,GNB1,GNG4,GPRIN1,GREB1,GTF2I,GTPBP2,HDAC2,HDAC5,HDAC7,HNRNPM,HSP90B1,HSPA12A,ICK,IDH2,IRF2BP2,…	143
Cancer,Hematological Disease,Organismal Injury and Abnormalities	Malignant myeloid neoplasm	3.67e-08		-0.849	AARS,ABCA1,ABCA12,ABL1,ACE,AHNAK,AKAP12,AKAP2,AKT1,ALK,APH1A,ARHGEF2,ASRGL1,ATP1B1,ATP6V1A,AXIN2,B4GALT2,BACH2,BCL11B,BCLAF1,BCR,BIRC5,BRINP2,C3orf58,CALR,CBLB,CCDC40,CCND1,CD200,CDH11,CDT1,CENPJ,CHD4,CORO1A,CPT1A,CSK,CTNND2,CUX2,DDX46,DHRSX,DNAJC5,DOT1L,DPYSL4,DTX1,E2F1,EBF3,EGFLAM,EHMT2,ELAVL1,EZH2,FGD6,FGFR1,FKTN,FLNA,FLNC,FOXO3,FOXP1,GABRP,GADD45A,GALT,GNB1,GREB1,GRIN1,GSTP1,HAPLN3,HDAC2,HECW…	172
Cancer,Hematological Disease,Organismal Injury and Abnormalities	Acute myeloid leukemia and related neoplasms	2.48e-07		-0.849	AARS,ABCA1,ABL1,ACE,AHNAK,AKAP12,AKAP2,AKT1,ALK,APH1A,ARHGEF2,ASRGL1,ATP1B1,ATP6V1A,AXIN2,B4GALT2,BACH2,BCL11B,BCLAF1,BCR,BIRC5,CALR,CBLB,CCDC40,CCND1,CD200,CDT1,CENPJ,CHD4,CORO1A,CPT1A,CSK,CTNND2,CUX2,DDX46,DHRSX,DNAJC5,DOT1L,DPYSL4,DTX1,E2F1,EBF3,EGFLAM,EHMT2,ELAVL1,EZH2,FGD6,FGFR1,FKTN,FLNA,FLNC,FOXO3,FOXP1,GABRP,GADD45A,GALT,GREB1,GSTP1,HAPLN3,HDAC2,HOXD13,HSPA5,IARS,ICK,IDH2,IFT80,IGF1R,JAK1…	153
Cancer,Hematological Disease,Immunological Disease,Organismal Injury and Abnormalities	Acute myeloid leukemia	3.65e-07		-0.849	AARS,ABCA1,ABL1,ACE,AHNAK,AKAP12,AKAP2,AKT1,ALK,APH1A,ARHGEF2,ASRGL1,ATP1B1,ATP6V1A,AXIN2,B4GALT2,BACH2,BCL11B,BCLAF1,BCR,BIRC5,CALR,CBLB,CCDC40,CCND1,CD200,CDT1,CENPJ,CHD4,CORO1A,CPT1A,CSK,CTNND2,CUX2,DDX46,DHRSX,DNAJC5,DOT1L,DPYSL4,DTX1,E2F1,EBF3,EGFLAM,EHMT2,ELAVL1,EZH2,FGD6,FGFR1,FKTN,FLNA,FLNC,FOXO3,FOXP1,GABRP,GADD45A,GALT,GREB1,GSTP1,HAPLN3,HDAC2,HOXD13,HSPA5,IARS,ICK,IDH2,IFT80,IGF1R,JAK1…	152
Carbohydrate Metabolism	Synthesis of polysaccharide	3.24e-07		-0.849	AKT1,B3GAT1,B4GALT2,B4GALT3,B4GALT5,B4GALT6,BGN,CANT1,CHGA,CHST3,CX3CL1,CYTL1,DYRK2,EPM2AIP1,EXTL2,EXTL3,FGFR1,GBE1,GPAM,GPC2,GRK2,HEXA,HS3ST1,IGF1R,LEPR,LUM,NCAN,NDST1,PASK,PGM1,PGM2L1,PPP1R3C,PTPN1,SDC1,SDC2,SMAD3,SOCS3,ST3GAL1,VANGL2	39
Cancer,Hematological Disease,Organismal Injury and Abnormalities	Bone marrow cancer	4.72e-08		-0.86	AARS,ABCA1,ABCA12,ABL1,ACE,AHNAK,AKAP12,AKAP2,AKT1,ALK,APC,APH1A,ARHGEF2,ASRGL1,ATP1B1,ATP6V1A,AXIN2,B4GALT2,BACH2,BCL11B,BCLAF1,BCR,BIRC5,BRINP2,C3orf58,CALR,CBLB,CCDC40,CCND1,CD200,CDH11,CDT1,CENPJ,CHD4,CORO1A,CPT1A,CSK,CTNND2,CUX2,DDX46,DHRSX,DNAJC5,DOT1L,DPYSL4,DTX1,E2F1,EBF3,EGFLAM,EHMT2,ELAVL1,EZH2,FGD6,FGFR1,FKTN,FLNA,FLNC,FOXO3,FOXP1,GABRP,GADD45A,GALT,GNB1,GREB1,GRIN1,GSTP1,HAPLN3,HDAC2,…	175
Cancer,Hematological Disease,Immunological Disease,Organismal Injury and Abnormalities	Myeloid leukemia	6.33e-07		-0.86	AARS,ABCA1,ABL1,ACE,AHNAK,AKAP12,AKAP2,AKT1,ALK,APH1A,ARHGEF2,ASRGL1,ATP1B1,ATP6V1A,AXIN2,B4GALT2,BACH2,BCL11B,BCLAF1,BCR,BIRC5,CALR,CBLB,CCDC40,CCND1,CD200,CDT1,CENPJ,CHD4,CORO1A,CPT1A,CSK,CTNND2,CUX2,DDX46,DHRSX,DNAJC5,DOT1L,DPYSL4,DTX1,E2F1,EBF3,EGFLAM,EHMT2,ELAVL1,EZH2,FGD6,FGFR1,FKTN,FLNA,FLNC,FOXO3,FOXP1,GABRP,GADD45A,GALT,GREB1,GSTP1,HAPLN3,HDAC2,HOXD13,HSPA5,IARS,ICK,IDH2,IFT80,IGF1R,JAK1…	155
Cancer,Endocrine System Disorders,Organismal Injury and Abnormalities	Small-cell carcinoma	1.13e-06		-0.865	ABL1,AKT1,APC,B2M,CHD3,CHGA,CKB,DOT1L,EHMT2,FOXO3,GRM8,HSP90B1,IGFBP2,KHDRBS1,KIT,LRP5,MGLL,MMP24,NOTCH1,NR3C1,NTRK1,ODC1,PARP1,POLD4,POLE,RET,RRM2,SAMD1,SLIT2,SMARCA4,SMO,THBS1,TMEM200C,TP53,TUBA1A,TUBB2A,TUBB3	37
Gene Expression	Transcription of RNA	8.84e-15		-0.877	ABL1,ABLIM1,ACTR1B,ACTR2,ACVR2B,ACVRL1,AHR,AKAP8L,AKT1,ANP32A,APBB2,APC,ARHGEF2,ARRB1,ASCL1,BACH2,BAMBI,BASP1,BCL11A,BCL11B,BCLAF1,BCR,BHLHE40,BIRC5,BLM,BRD3,BRD8,BRMS1,CALR,CAMK4,CAMKK2,CARM1,CAVIN4,CBX1,CBX2,CCAR2,CCNC,CCND1,CD3EAP,CD9,CDC25B,CDK5R1,CENPF,CENPJ,CENPK,CGGBP1,CHD3,CHD4,CHD7,CHUK,CHURC1,COL4A2,CRABP2,CRY1,CSNK1E,CSRNP2,CTBP1,CUX2,CYTL1,DACT1,DCLK1,DCX,DDB2,DKK3,DOT1L,DTX1,DUSP1,DU…	259
Connective Tissue Disorders,Organismal Injury and Abnormalities,Skeletal and Muscular Disorders	Non-traumatic arthropathy	3.56e-06		-0.882	ACE,ADAM10,ADAM12,ADAM15,ADAMTS2,ARF1,ARHGDIB,ARRB1,ATAT1,ATP1B1,ATP8A1,B2M,BAG6,BGN,BHMT,BIRC5,BRMS1,CALD1,CALR,CD276,CDH11,CELF4,COL4A2,CX3CL1,CYTL1,DOK6,DUSP1,EHMT2,EPHX2,FOXO3,FUBP1,GABRP,GLUL,GRAMD1A,H3F3A/H3F3B,HDAC2,HDAC7,HEXA,HNRNPA1,HSD17B8,HSP90B1,HYAL2,JAK1,KIT,KLF12,LDLRAD3,LRP5,LRRC75A-AS1,LUM,MAGI1,MAP4K4,MAZ,MDK,MFHAS1,MGLL,MLLT6,MMP11,MMP15,MMP17,MMP24,MSH5,NAA16,NELL1,NR3C1,NRP1,…	114
Protein Degradation,Protein Synthesis	Catabolism of protein	1.09e-07		-0.902	ACE,ACY1,ADAM10,ADAM12,ADAM15,AGAP3,AHR,AKT1,APC,APEH,APH1A,ARRB1,ATP1B1,AZIN1,BAG6,BRSK2,CALR,CASP2,CASP7,CBLB,CCAR2,CFL1,CNDP2,CYFIP2,DACT1,FBXO32,FBXO8,FLNA,FOXO3,GBA,HDAC2,HERPUD1,HIP1R,HSP90B1,HSPA5,JAK1,KLHL25,LPCAT1,LPL,MARCH6,MMP11,MMP15,MMP17,MMP24,NAA16,NDFIP1,NEDD4,NEDD4L,NF2,NLN,NSF,ODC1,PCOLCE,PIM1,PLAUR,PLK2,PLPP3,RAD23A,RASSF2,RNF149,RNF165,RNF168,RPL5,RPS7,SDC1,SERPINE2,SMAD3,SMO,…	91
Cell-To-Cell Signaling and Interaction,Cellular Assembly and Organization,Cellular Function and Maintenance	Formation of focal adhesions	1.68e-06		-0.903	ABL1,ACVRL1,AKAP12,CALD1,CAMSAP3,CCND1,CFL1,CLASP1,COL18A1,CRKL,CSK,CTNND1,EHD1,GNAI2,GNB1,JAG1,LDB1,MAGI1,NRP1,NSF,PAK1,PRKCA,PTPN1,RCC2,SMAD3,STMN1,TGM2,THBS1,VIM	29
Cellular Growth and Proliferation	Colony formation of cells	8.46e-08		-0.911	ABL1,AHR,AKAP12,AKT1,ALK,BACH2,BAMBI,BBC3,BCR,BIRC5,BNIP3L,CALR,CBLB,CCND1,CD9,CHUK,CNDP2,DOT1L,E2F1,ELAVL1,FBLN1,FGFR1,FLI1,FOXO3,GADD45A,GNAI2,HDAC5,HDAC7,IGF1R,IGFBP2,ITGA1,JUN,JUP,KHDRBS1,KIT,LIMA1,LUM,LZTS1,MDK,MITF,MLLT11,MLLT6,MRPS18B,MYB,NF2,NME2,NOTCH1,NR3C1,PAK1,PARP1,PAX5,PELP1,PHC1,PHLDA1,PIGA,PLCD4,PRKCA,PRMT6,PTPN1,PTPRG,PTPRS,RALGDS,RASSF2,RET,RRM2,SAFB,SH3GLB2,SHC1,SMARCB1,SMC3,SM…	83
Gene Expression	Transcription	3.28e-14		-0.919	ABL1,ABLIM1,ACE,ACTR1B,ACTR2,ACVR2B,ACVRL1,AHR,AKAP8L,AKT1,AMH,ANP32A,APBA2,APBB2,APC,ARHGEF2,ARRB1,ASCL1,ATP1B1,BACH2,BAMBI,BASP1,BCL11A,BCL11B,BCLAF1,BCR,BHLHE40,BIRC5,BLM,BRD3,BRD8,BRMS1,CALR,CAMK4,CAMKK2,CARM1,CAVIN4,CBX1,CBX2,CCAR2,CCNC,CCND1,CD3EAP,CD9,CDC25B,CDK5R1,CENPF,CENPJ,CENPK,CGGBP1,CHD3,CHD4,CHD7,CHUK,CHURC1,CNN2,CNTN1,COL4A2,CRABP2,CRY1,CSNK1E,CSRNP2,CTBP1,CUX2,CYTL1,DACT1,DCLK1,D…	291
Cancer,Organismal Injury and Abnormalities	Head and neck carcinoma	2.54e-11		-0.928	ABCA1,ABCA12,ABCB6,ABL1,ACE,ADAM10,ADAM12,ADD3,AGAP3,AHNAK,AKAP1,AKAP12,AKAP8L,AKT1,ALK,AMOT,ANP32A,APC,APC2,ARHGAP21,ARHGAP36,ARHGAP5,ARHGEF2,ASCL1,ASRGL1,ATAT1,ATP1B1,ATP6AP2,ATP6V1A,AXIN2,AZIN1,B2M,BACH2,BAMBI,BCAP29,BCL11A,BCL11B,BCLAF1,BCR,BGN,BICC1,BIRC5,BRD8,BRINP2,C12orf4,C3orf58,CAMKK2,CAMSAP1,CBX2,CCNB1IP1,CCND1,CD276,CDH11,CDH2,CDK2AP1,CELF4,CENPF,CHD4,CHD7,CHGA,CHRNA3,CLASP1,CLIP2,CNN…	350
Hematological System Development and Function,Tissue Morphology	Quantity of blood cells	3.19e-07		-0.932	ABCA1,ABL1,ADAM10,ADAM12,ADD2,ADD3,AHR,AKT1,AQP1,ARHGDIB,ATP6AP2,B2M,B3GNT5,BACH2,BBC3,BCL11A,BCL11B,BCLAF1,BCR,BHLHE40,BIRC5,BLM,BNIP3L,BRD1,CAMK4,CARM1,CBLB,CCND1,CD200,CD47,CD9,CERK,CHD7,CHST3,CHUK,CNN2,CORO1A,CX3CL1,DKK3,DLK1,DTX1,DUSP1,E2F1,E2F2,ELAVL1,EPHX2,EZH2,FGFR1,FLI1,FLNA,FOXO3,FUBP1,GADD45A,GBA,GNAI2,GSTP1,GSTZ1,HAX1,HSP90B1,HYAL2,IGF1R,IRF6,ITGAV,ITGB8,JAK1,JUN,KIDINS220,KIT,KLF10,L…	140
Cellular Development	Differentiation of nervous system	1.38e-12		-0.938	ABL1,AKT1,AMH,ARHGEF2,ASCL1,BCL11B,BCLAF1,BRINP2,BRSK1,BRSK2,CALR,CBLN1,CCND1,CDC25B,CDH2,CDK5R1,CEND1,CFL1,CNTFR,CNTN1,DDX6,DPYSL2,DTX1,EBF3,EFNA2,ELAVL3,ETV4,EZH2,FEZ1,FGFR1,FOXO3,FUOM,FXR2,GAP43,GLUL,GPC2,HDAC2,HIPK2,INSM1,JAG1,KHDRBS1,KIDINS220,LINGO1,LLGL1,LRRC4,MAPT,MDK,METRN,MGAT5B,MMP24,MYCN,MYO6,NAB2,NOTCH1,NREP,NTRK1,NUMBL,PAX5,PBX1,PHOX2B,PLXNB2,POU3F2,POU4F1,PPM1L,PRKCA,PTBP1,RET,RHOQ…	92
Cell-To-Cell Signaling and Interaction	Binding of tumor cell lines	4.63e-08		-0.954	ADAM10,ADAM12,ADAM15,ADD3,AFAP1,AKAP12,AKT1,ARHGAP21,CASP7,CCND1,CD47,CD9,CDH2,CNTFR,CSK,CX3CL1,CXADR,DKK3,E2F1,F2R,FLNA,FOXP1,HAX1,HSP90B1,HSPA5,IGF1R,ITGAV,JUN,KCNK5,LASP1,LGALS3BP,LPL,LRP5,MAGI1,MARCKS,MGAT5,MYO6,NME3,NOTCH1,NRP1,PAK1,PHLDA1,PLAUR,PLCG1,PRKCA,PRMT1,RADIL,RALGDS,RAMP1,SDC1,SDC2,SERPINF1,SHC1,SLIT2,SMAD3,SNX1,ST6GAL1,TFRC,TGM2,THBS1,TIAM1,TIMP3,U2AF2,UCHL1,VAMP7,VIP	66
Cell Death and Survival,Embryonic Development	Cell death of embryonic cell lines	1.65e-06		-0.967	ABL1,AHR,AKT1,AMOTL1,BBC3,BIRC5,BNIP3L,CASP2,CASP7,CCNC,CCND1,CDK2AP1,DUSP1,DUSP4,E2F1,E2F2,FLI1,FOXO3,GRK2,GSTP1,HAX1,HIPK2,HNRNPA1,HSPA5,IGF1R,ITGAV,JUN,LYN,MAPT,MNT,MOAP1,MSH5,MTCH2,NF2,NOTCH1,PARP1,PDIA3,PMP22,PPM1D,PRMT1,PTPN1,RALBP1,SHC1,SLC9A3R2,SMARCB1,SPNS1,SUN2,TCF12,TCF3,TFRC,THBS1,TNFRSF10B,TP53,TP53BP2,TRAF7,TSC2,XBP1	57
Gene Expression	Transcription of DNA	2.25e-12		-0.986	ABL1,ABLIM1,ACVR2B,ACVRL1,AHR,AKAP8L,AKT1,APBB2,ARHGEF2,ARRB1,ASCL1,BACH2,BAMBI,BASP1,BCL11A,BCL11B,BCLAF1,BHLHE40,BIRC5,BLM,BRD3,BRD8,BRMS1,CALR,CAMK4,CAMKK2,CARM1,CAVIN4,CBX1,CBX2,CCAR2,CCND1,CD3EAP,CDK5R1,CENPF,CENPK,CGGBP1,CHD3,CHD4,CHD7,CHUK,CHURC1,COL4A2,CRABP2,CRY1,CSRNP2,CTBP1,CUX2,CYTL1,DACT1,DKK3,DTX1,E2F1,E2F2,EBF3,EHMT1,EHMT2,EPOP,ETV4,EZH2,F2R,FAM129B,FGFR1,FLI1,FOXN3,FOXO3,FOXP1,FOX…	213
Cell Cycle	Mitosis	5.18e-09		-0.992	ABL1,AHR,AKT1,ANKS1A,ARRB1,ASCL1,BAZ1A,BIRC5,BLM,BRINP2,CCNB1IP1,CCND1,CDC25B,CDC25C,CDKN3,CDT1,CENPF,CENPJ,CHD4,CHN2,CLASP1,DCLK1,DOT1L,DYNC1LI1,E2F1,E2F2,FGFR1,FLI1,FOXO3,GADD45A,HDAC2,IGF1R,IGFBP2,INCENP,JUN,KIF18B,KIT,LRP5,MARCKS,MDK,MITF,MYBBP1A,MYBL2,MYH10,MYT1,NCOA4,NEK7,NF2,NOLC1,NTRK1,PAK1,PBRM1,PDXP,PEBP1,PLCG1,PLK2,PPM1D,PRKCA,PTMA,RET,SAC3D1,SCRIB,SEPT9,SHC1,SMAD3,SMC3,SPAG5,SPARC,SPH…	80
Cell Death and Survival,Embryonic Development	Apoptosis of embryonic cell lines	1.44e-07		-1.005	ABL1,AHR,AKT1,AMOTL1,BBC3,BIRC5,BNIP3L,CASP2,CASP7,CCNC,CDK2AP1,DUSP1,DUSP4,E2F1,E2F2,FLI1,FOXO3,GRK2,HAX1,HIPK2,HNRNPA1,HSPA5,ITGAV,JUN,LYN,MAPT,MNT,MSH5,MTCH2,NF2,NOTCH1,PARP1,PDIA3,PPM1D,PRMT1,PTPN1,RALBP1,SHC1,SMARCB1,SUN2,TCF12,TCF3,TFRC,THBS1,TNFRSF10B,TP53,TP53BP2,TSC2	48
Connective Tissue Development and Function,Tissue Morphology	Quantity of connective tissue	3.93e-08		-1.036	ABCA1,ABL1,ACACA,ACADVL,ACE,ACOT11,ADAM12,ADD2,ADD3,AHNAK,AHR,AKT1,AQP1,ARHGAP5,BBS12,BGN,BIRC5,BLM,BNIP3L,BRD1,CAMK4,CAMKK2,CCND1,CCNY,CD47,CD9,CDH11,CHUK,DBH,DGAT2,DLK1,DPT,DUSP1,E2F1,EZH2,F2R,FBLIM1,FLI1,FOXO3,GPSM1,GRIN1,GTF2IRD1,HDAC2,HIPK2,HRH3,HSD11B2,HSPA5,HYAL2,JUN,KLF10,KREMEN1,LEPR,LPL,LRP5,LYN,MFGE8,MFSD2A,MRAP2,MYB,MYBL2,NAB2,NOTCH1,NPY,NR3C1,PAX5,PBX1,PER1,PIM1,PLCG1,POU3F2,PRDX2,PT…	91
Cancer,Organismal Injury and Abnormalities,Reproductive System Disease	Mammary tumor	3.64e-15		-1.048	ABAT,ABCA1,ABL1,ABLIM1,ABR,ACADVL,ADAM12,ADAM15,ADAMTS2,AGAP3,AIG1,AKAP1,AKAP12,AKT1,ALDH18A1,ALDOC,ALK,AMOT,AMOTL2,ANK1,APC,APH1A,AQP1,ARHGAP36,ARHGDIB,ARHGEF18,ARHGEF2,ARRB1,ASTN2,ATP5IF1,AXIN2,B3GNT5,B4GALT3,BACH2,BBS12,BCL11B,BCR,BGN,BHLHE40,BIRC5,BLM,CABP7,CADM4,CALD1,CALM1 (includes others),CANT1,CAPZA2,CASP2,CBLN1,CBX2,CCDC125,CCDC40,CCND1,CD276,CD9,CDC25B,CDH11,CDH2,CDT1,CENPF,CHD4,CHD7,C…	373
Carbohydrate Metabolism	Metabolism of polysaccharide	4.77e-06		-1.066	AKT1,B3GAT1,B4GALT2,B4GALT3,B4GALT5,B4GALT6,BGN,CANT1,CHGA,CHST3,CX3CL1,CYTL1,DYRK2,EPM2AIP1,EXTL2,EXTL3,FGFR1,GBE1,GLB1,GPAM,GPC2,GRK2,HEXA,HS3ST1,HYAL2,IGF1R,LEPR,LUM,NCAN,NDST1,PASK,PGM1,PGM2L1,PPP1R3C,PTPN1,PYGB,SDC1,SDC2,SMAD3,SOCS3,ST3GAL1,SULF2,VANGL2	43
Cancer,Organismal Injury and Abnormalities,Tumor Morphology	Progression of tumor	1.51e-06		-1.073	ABCA1,ABL1,ADAM12,ADAM15,AKT1,ALK,BIRC5,BRMS1,CCND1,CDH2,CTNND1,DDT,DYRK2,EZH2,FGFR1,FLNA,FOXO3,HDAC2,HSP90B1,IGF1R,IGFBP2,JUN,KIT,LIMK1,LYN,MYCN,NF2,NOTCH1,NR3C1,NRP1,NTRK1,PAK1,PARP1,PLAUR,POLD1,POLE,RET,RRM2,SCRIB,SERPINF1,SMAD3,SPARC,THBS1,TIMP1,TNFRSF10B,TP53,TUBA1A,TUBB,TUBB2A,TUBB3	50
Cellular Movement,Hematological System Development and Function,Immune Cell Trafficking	Cell movement of leukocytes	2.83e-07		-1.073	ABCA1,ABL1,ADAM10,ADAM15,AHR,AKT1,APC,ARHGAP1,ARRB1,BACH2,BCL11B,BGN,BLM,CALR,CAMK1D,CBLB,CCND1,CD276,CD47,CD58,CD9,CHGA,CHUK,CNN2,COL4A1,CORO1A,CRKL,CSK,CX3CL1,CXADR,CYTL1,DDT,DPYSL2,DUSP1,EEF1A2,EFS,EPHX2,F2R,FLNA,GBA,GNAI2,GNAZ,GPSM1,GRK2,HRH3,HSPA5,ICAM2,IRF6,ITGA1,ITGAV,JAK1,JUN,KCNK5,KIT,LIMK1,LUM,LYN,MAPKAPK2,MAPT,MDK,MGAT5,MLLT11,MYB,MYLK,NAB2,NARS,NDST1,NOTCH1,NPY,NR3C1,PARP1,PIK3R2,PLAU…	112
Cellular Development,Cellular Growth and Proliferation	Proliferation of lung cancer cell lines	3.66e-06		-1.076	AASDHPPT,ADAM12,AKT1,ALK,BBC3,BIRC5,BOP1,CASP2,CCND1,CDC25B,CRKL,DGKD,E2F1,EHMT2,FGFR1,FOXN3,FOXO3,FUT8,GLDC,IDH2,IGF1R,ITGB8,JUN,JUP,KLF12,NASP,NOTCH1,NRP1,PCBP4,PIK3R3,PIM1,PLAUR,POLD4,PTBP1,RASSF8,RIN1,SLIT2,SMO,SNHG20,STMN1,THBS2,TP53,TRPC1,TUBB2A,TUBB3,UHRF1	46
Cellular Movement	Cell movement of fibrosarcoma cell lines	1.06e-08		-1.085	AHNAK,CDH2,ETV4,FBLIM1,FLNA,FLNC,MGAT5,MRAS,PLAUR,SDC1,SDC2,SEPT9,SLC9A3R2,TIAM1,TIMP2,VAMP7,WASF1	17
Protein Synthesis	Metabolism of protein	6.51e-10		-1.093	ABCA1,ACE,ACY1,ADAM10,ADAM12,ADAM15,AGAP3,AHR,AKT1,ANO8,APC,APEH,APH1A,ARHGEF2,ARRB1,ATP1B1,AZIN1,B2M,BAG6,BCR,BRSK2,CALR,CASP2,CASP7,CBLB,CCAR2,CCND1,CDH2,CFL1,CNDP2,CPEB4,CSNK1E,CTIF,CYFIP1,CYFIP2,DACT1,DAPK1,DDX6,EEF1A2,EIF2S2,EIF2S3,EIF4A2,EIF4EBP2,ELAVL1,FBXO32,FBXO8,FKBP7,FLNA,FOXN3,FOXO3,GBA,GRK2,H3F3A/H3F3B,HDAC2,HERPUD1,HIP1R,HSP90B1,HSPA5,IGF2BP2,IGFBP2,ILF3,JAK1,JUN,KHDRBS1,KLHL25,KTN1…	159
Cell-To-Cell Signaling and Interaction,Nervous System Development and Function	Long term depression	8.76e-06		-1.095	ARF1,B2M,CAMK4,CBLN1,CDK5R1,CFL1,DPYSL5,EIF4EBP2,GNAI2,GRIN1,HSD11B2,MGLL,NOTCH1,PEBP1,PLCB4,PLK2,PRKCA,RTN4R,SH3GL1,SRF,ST8SIA4,TET1,WASF1	23
Cellular Development,Cellular Growth and Proliferation,Hematological System Development and Function,Hematopoiesis,Lymphoid Tissue Structure and Development,Tissue Development	Hematopoiesis of mononuclear leukocytes	8e-06		-1.099	ABL1,ADAM10,AHR,AKT1,APC,ARRB1,B2M,BACH2,BBC3,BCL11A,BCL11B,BCR,BHLHE40,BIRC5,BLM,CARM1,CBLB,CBX2,CCND1,CHD4,CHD7,CHUK,CSK,DBH,DTX1,E2F1,E2F2,EZH2,FLI1,FOXO3,FOXP1,FUT8,FZD7,GADD45A,HDAC2,HDAC5,HDAC7,HRH3,HSP90B1,IGF1R,ITGB8,JAG1,JAK1,JUN,KIT,KLF10,LEPR,LRRC8A,LTBP1,LUM,LYN,MFGE8,MLLT11,MNT,MYB,MYCN,NBR1,NCK2,NDFIP1,NOTCH1,NTRK1,PARP1,PAX5,PBX1,PHC1,PIK3R2,PIM1,PIR,PLCG1,PRDX2,PRKCA,PRKX,SART1,SH…	95
Cellular Movement,Connective Tissue Development and Function	Migration of fibroblasts	1.31e-06		-1.1	ABL1,AHR,AKT1,CCND1,CERK,DPT,EHD1,F2R,FGFR1,HYAL2,MAPKAPK2,MRAS,MRC2,MYH10,NDST1,PAK1,PLAUR,SERPINF1,SMO,SNX17,STMN1,SYNE2,THBS1,THBS2,TIAM1,TIMP2,TP53,TSC2	28
Cancer,Organismal Injury and Abnormalities	Head and neck cancer	1.2e-11		-1.107	ABCA1,ABCA12,ABCB6,ABL1,ACE,ACY1,ADAM10,ADAM12,ADAMTS2,ADD3,AGAP3,AHNAK,AKAP1,AKAP12,AKAP8L,AKT1,ALK,AMOT,ANP32A,APC,APC2,ARHGAP21,ARHGAP36,ARHGAP5,ARHGEF2,ASCL1,ASRGL1,ATAT1,ATP1B1,ATP6AP2,ATP6V1A,AXIN2,AZIN1,B2M,BACH2,BAMBI,BBC3,BCAP29,BCL11A,BCL11B,BCLAF1,BCR,BGN,BICC1,BIRC5,BRD8,BRINP2,C12orf4,C3orf58,CAMKK2,CAMSAP1,CBX2,CCNB1IP1,CCND1,CD276,CDH11,CDH2,CDK2AP1,CELF4,CENPF,CHD4,CHD7,CHGA,CHRNA…	371
Cancer,Organismal Injury and Abnormalities	Cancer of cells	3.46e-15		-1.107	ABAT,ABCA1,ABCA12,ABCB6,ABL1,ABLIM1,ACE,ACOT11,ACTG1,ACTR1B,ACVRL1,ADAM10,ADAM12,ADD2,ADD3,AHNAK,AHR,AIG1,AKAP1,AKAP12,AKAP2,AKAP8L,AKT1,ALK,AMOT,AMOTL1,ANO8,ANP32A,APBA2,APC,AQP1,ARHGAP1,ARHGAP17,ARHGAP36,ARHGAP5,ARL6IP5,ASRGL1,ATAT1,ATP1B1,AXIN2,AZIN1,B2M,B3GAT1,B4GALT3,BACH2,BAMBI,BASP1,BBC3,BBS12,BCL11A,BCL11B,BCL7A,BCLAF1,BCR,BGN,BICC1,BIRC5,BLM,BRD3,BRD8,BRINP2,BRSK1,C12orf4,C3orf58,C7,CACN…	515
Organismal Development,Renal and Urological System Development and Function	Development of urinary tract	8.11e-06		-1.109	ACE,ACVR2B,AHR,APC,APH1A,APRT,AQP1,ARHGAP1,BAG6,BICC1,CENPF,CTNND1,CX3CL1,DCHS1,ETV4,FBLN1,FGFR1,GSTZ1,IGFBP2,ITGA1,JAG1,LRRC8A,MMP17,MPST,ODC1,PAX5,PBX1,PRKX,PTPRS,RDH10,RET,SIX2,SLC19A1,SLIT2,SMAD3,SMO,STRA6,SULF2,TIMP1,TIMP2,TKT,TP53,VANGL2,ZNF521	44
Embryonic Development,Organ Development,Organismal Development,Renal and Urological System Development and Function,Tissue Development	Formation of kidney	1.05e-05		-1.109	ACE,ACVR2B,AHR,APC,APH1A,APRT,AQP1,ARHGAP1,BAG6,BICC1,CENPF,CTNND1,CX3CL1,DCHS1,ETV4,FBLN1,FGFR1,GSTZ1,IGFBP2,ITGA1,JAG1,LRRC8A,MMP17,MPST,ODC1,PAX5,PBX1,PRKX,RDH10,RET,SIX2,SLC19A1,SLIT2,SMAD3,SMO,STRA6,SULF2,TIMP1,TIMP2,TKT,TP53,VANGL2,ZNF521	43
Lymphoid Tissue Structure and Development,Tissue Morphology	Quantity of lymphatic system cells	7.71e-06		-1.116	ABL1,ADAM10,AHR,AKT1,ARHGAP1,ARHGDIB,ATP6AP2,B2M,B3GNT5,BACH2,BBC3,BCL11A,BCL11B,BCLAF1,BHLHE40,BIRC5,BLM,BNIP3L,CAMK4,CARM1,CBLB,CD47,CD9,CHD7,CHST3,CHUK,CNN2,CORO1A,DKK3,DLK1,DTX1,E2F1,E2F2,ELAVL1,EPHX2,FGFR1,FLI1,FLNA,FOXO3,FUBP1,GADD45A,GBA,GNAI2,GSTP1,HAX1,HSP90B1,IGF1R,ITGAV,ITGB8,JAK1,KIDINS220,KIT,KLF10,LEPR,LRRC8A,LYN,MDK,MGAT5B,MNT,MYB,MYBL2,NDFIP1,NOTCH1,NPY,NR3C1,NTRK1,P2RX5,PARP1,PAX…	104
Cellular Movement	Migration of fibrosarcoma cell lines	8.44e-09		-1.121	AHNAK,CDH2,FBLIM1,FLNA,FLNC,MGAT5,MRAS,PLAUR,SDC1,SDC2,SEPT9,SLC9A3R2,TIAM1,TIMP2,VAMP7,WASF1	16
Cellular Development,Connective Tissue Development and Function,Tissue Development	Differentiation of connective tissue cells	4.48e-07		-1.144	ABL1,ACVR2B,ACVRL1,AKT1,APC,ASCL1,ATAT1,AXIN2,BAG6,BBS12,BGN,CAMK4,CARM1,CCND1,CCNY,CD200,CD276,CD47,CD9,CHUK,CTBP1,CTNND1,CYTL1,DACT1,DLK1,E2F1,EFNA2,EZH2,F2R,FBLIM1,FBN2,FGFR1,FOXO3,FOXP1,GLG1,GRK5,H3F3A/H3F3B,HDAC5,HDAC7,HYAL2,IFT80,JAG1,JUN,JUP,KLF10,LGALS3BP,LRP5,LUM,MDK,MEX3C,MITF,MMP11,MRPS18B,NBR1,NELL1,NOTCH1,NPY,NR3C1,NRP1,PARP1,PLAUR,POU3F2,POU4F1,PRKCA,PTGFR,RASSF2,RORB,SBNO2,SERPINF1…	91
Hematological System Development and Function,Hematopoiesis,Tissue Morphology	Quantity of hematopoietic cells	5.61e-07		-1.153	ABL1,ADD2,ADD3,AHR,ARHGDIB,ATP6AP2,B2M,BBC3,BCL11A,BCL11B,BCR,BHLHE40,BIRC5,BLM,BNIP3L,BRD1,CARM1,CCND1,CD47,CD9,CHD7,CORO1A,DKK3,DLK1,E2F1,EZH2,FLI1,FLNA,FOXO3,FUBP1,GADD45A,GNAI2,HAX1,HYAL2,JAK1,KIDINS220,KIT,LRRC8A,LYN,MBTD1,MGAT5B,MYB,MYBL2,MYCN,NOTCH1,NPY,NR3C1,PBX1,PIM1,PLCG1,PPM1D,PRDX2,RASSF2,SAC3D1,SHC1,SMO,SOCS3,SPNS2,SSBP2,ST6GAL1,STAT5B,TCF12,TCF3,TFRC,THBS1,THBS2,TOX,TP53,ULK1	69
Cancer,Endocrine System Disorders,Organismal Injury and Abnormalities	Neuroendocrine carcinoma	2.57e-06		-1.159	ABL1,AKT1,APC,B2M,CHD3,CHGA,CKB,DOT1L,EHMT2,FGFR1,FOXO3,GRM8,HSP90B1,IGFBP2,KHDRBS1,KIT,LRP5,MGLL,MMP24,MYCN,NOTCH1,NR3C1,NTRK1,ODC1,PARP1,POLD4,POLE,RET,RRM2,SAMD1,SLIT2,SMARCA4,SMO,THBS1,TMEM200C,TP53,TUBA1A,TUBB2A,TUBB3	39
Gene Expression	Expression of RNA	1.44e-15		-1.16	ABL1,ABLIM1,ACE,ACTR1B,ACTR2,ACVR2B,ACVRL1,AHR,AKAP8L,AKT1,AMH,ANP32A,APBA2,APBB2,APC,ARHGEF2,ARRB1,ASCL1,ATP1B1,BACH2,BAMBI,BASP1,BCL11A,BCL11B,BCLAF1,BCR,BHLHE40,BIRC5,BLM,BRD3,BRD8,BRMS1,CALR,CAMK4,CAMKK2,CARM1,CAVIN4,CBX1,CBX2,CCAR2,CCNC,CCND1,CD3EAP,CD47,CD9,CDC25B,CDH2,CDK5R1,CENPF,CENPJ,CENPK,CGGBP1,CHD3,CHD4,CHD7,CHUK,CHURC1,CNN2,CNTN1,COL4A2,CRABP2,CRY1,CSNK1E,CSRNP2,CTBP1,CTIF,CUX2,CYFI…	311
Cancer,Cell Death and Survival,Organismal Injury and Abnormalities,Tumor Morphology	Apoptosis of tumor cells	2.71e-09		-1.166	ABL1,ADAM12,AKT1,APC,B2M,B4GALT5,BIRC5,BRMS1,CASP2,CDC25B,CDH11,COL18A1,DAPK1,E2F1,E2F2,EZH2,GADD45A,HDAC2,HIPK2,IGF1R,ITGA1,ITGAV,JAG1,JUN,KIT,KLF10,LEPR,MCM2,MFGE8,MMP11,MYB,NOLC1,NOTCH1,NRP1,NTRK1,PARP1,PHLDA1,PLAUR,PROCR,SMARCA4,SMO,SOCS3,SOX11,SPARC,TFAP4,THBS2,TIMP1,TIMP2,TNFRSF10B,TNFRSF21,TP53,TSC2,VASH1	53
Cellular Growth and Proliferation,Connective Tissue Development and Function,Tissue Development	Proliferation of connective tissue cells	6.69e-09		-1.182	ABL1,ACACA,AHR,AKAP12,AKT1,ALK,APC,AQP1,ARHGAP1,BCL11B,BGN,BLM,CBX2,CCND1,CHGA,CHUK,CSK,DKK3,DUSP1,DUSP4,E2F1,EZH2,F2R,FBLN1,FGFR1,FLI1,GADD45A,GNAI2,GRK2,GSTP1,HDAC7,HMGN1,IDH2,IGF1R,IRF6,ITGA1,ITGAV,JUN,JUP,KDM2B,KHDRBS1,KLF10,LEPR,LIMA1,LRP5,LUM,LZTS1,MAPKAPK2,MLLT6,MRPS18B,MYBL2,MYCN,NAB2,NCOA4,NELL1,NF2,NOTCH1,NPY,NR3C1,PBX1,PHC2,PLAUR,PLK2,PLXNB1,PPM1D,PRKCA,PRMT6,PTGFR,PTPN1,RET,SAFB,SERPI…	94
Cellular Development,Cellular Growth and Proliferation,Embryonic Development,Organismal Development	Proliferation of multilineage progenitor cells	1.28e-06		-1.183	CCND1,CFL1,E2F1,EZH2,FGFR1,FXR2,JAG1,KDM1A,LAMA1,LYN,MXI1,MYB,MYCN,PLXNB2,PPM1D,SEMA4C,SMARCA4,SOCS3,TP53,TSC2	20
Hematological System Development and Function,Tissue Morphology	Quantity of leukocytes	2.5e-06		-1.184	ABCA1,ABL1,ADAM10,ADAM12,AHR,AKT1,ARHGDIB,ATP6AP2,B2M,B3GNT5,BACH2,BBC3,BCL11A,BCL11B,BCLAF1,BCR,BHLHE40,BIRC5,BLM,CAMK4,CARM1,CBLB,CD200,CD47,CERK,CHD7,CHST3,CHUK,CNN2,CORO1A,CX3CL1,DKK3,DLK1,DTX1,DUSP1,E2F1,E2F2,ELAVL1,EPHX2,EZH2,FGFR1,FLI1,FLNA,FOXO3,FUBP1,GADD45A,GBA,GNAI2,GSTP1,GSTZ1,HAX1,HSP90B1,IGF1R,IRF6,ITGAV,ITGB8,JAK1,KIDINS220,KIT,KLF10,LEPR,LIPG,LRRC8A,LUM,LYN,MAPKAPK2,MAPT,MBTD1,MDK…	123
Tissue Morphology	Quantity of cells	6.62e-10		-1.186	ABCA1,ABL1,ACACA,ADAM10,ADAM12,ADD2,ADD3,AHR,AKT1,ALK,AMH,AQP1,ARHGAP1,ARHGDIB,ASCL1,ATP6AP2,B2M,B3GNT5,B4GALT2,BACH2,BBC3,BBS12,BCL11A,BCL11B,BCLAF1,BCR,BGN,BHLHE40,BHMT,BIRC5,BLM,BNIP3L,BRD1,CALR,CAMK4,CARM1,CASP2,CBLB,CCND1,CD200,CD47,CD9,CDC25B,CDH11,CDK2AP1,CDK5R1,CERK,CHD7,CHST3,CHUK,CNN2,CNTFR,COL18A1,CORO1A,CUX2,CX3CL1,DBH,DCLK1,DKK3,DLK1,DOT1L,DPYSL4,DTX1,DUSP1,DUSP4,E2F1,E2F2,EIF4EBP2,E…	238
Cellular Development,Cellular Function and Maintenance,Cellular Growth and Proliferation	Assembly of cells	8.05e-06		-1.206	ACVRL1,ADAM15,ADAMTS2,AKT1,ATP5IF1,BCLAF1,BRMS1,CALR,CD9,CDH2,CHGA,COL18A1,COL4A1,COL4A2,DDAH1,DLK1,EPHX2,F2R,FGFR1,FOXO3,HIPK2,HSPA5,ITGA1,JUN,KIT,MDK,NRP1,ODC1,PFKFB3,PIM1,PLAUR,PLCG1,POLD4,PRKCA,PRKX,PROCR,PTGIR,PTPN1,RASA3,RGS5,SCG2,SEMA6A,SEPT9,SERPINF1,SLC9A3R2,SMAD3,SPARC,THBS1,TIMP2,TP53,TSC2,VASH1,VEZF1,VIP,XBP1,ZC3H13	56
Cardiovascular System Development and Function,Cellular Development,Cellular Function and Maintenance,Cellular Growth and Proliferation,Organismal Development,Tissue Development	Proliferation of endothelial cells	8.04e-06		-1.237	ACVRL1,ADAM15,ADAMTS2,AKT1,ATP5IF1,BCLAF1,BRMS1,CALR,CDH2,CHGA,COL18A1,COL4A1,COL4A2,DDAH1,DLK1,F2R,FGFR1,FOXO3,HIPK2,HSPA5,ITGA1,JUN,KIT,MDK,NRP1,PFKFB3,PIM1,PLAUR,PLCG1,POLD4,PRKCA,PRKX,PROCR,PTGIR,PTPN1,RGS5,SCG2,SEMA6A,SEPT9,SERPINF1,SLC9A3R2,SPARC,THBS1,TIMP2,TP53,TSC2,VASH1,VIP,XBP1,ZC3H13	50
Cancer,Gastrointestinal Disease,Organismal Injury and Abnormalities	Upper gastrointestinal tract cancer	1.41e-10		-1.237	ABCA1,ABCA12,ABL1,ADAM10,ADAM12,ADAM15,ADD3,AHNAK,AKAP1,AKAP2,AKAP8L,AKT1,ALK,APBA2,APC,ARHGAP5,ARHGEF18,ASCL1,ASL,ASRGL1,ASTN2,ATP6AP2,ATP8A1,AXIN2,AZIN1,B2M,B4GALNT4,B4GALT2,BAMBI,BBS12,BCAP29,BCL11A,BGN,BHMT,BIRC5,BRD3,BRD8,BRINP2,BRSK1,BTBD1,C12orf4,C3orf58,CALD1,CALM1 (includes others),CASP2,CBLB,CCAR2,CCDC28A,CCDC40,CCNB1IP1,CCND1,CD276,CDH11,CDH2,CDK2AP1,CELF4,CENPF,CENPJ,CHD3,CHD4,CHD7,CH…	350
Cancer,Organismal Injury and Abnormalities	Malignant neoplasm of aerodigestive tract	4.06e-08		-1.253	ABCA1,ABCA12,ABL1,ADAM10,ADAM12,ADD3,AHNAK,AKAP1,AKAP8L,AKT1,ALK,APC,ARHGAP5,ASCL1,ASL,ASRGL1,ASTN2,ATP6AP2,AZIN1,B2M,B4GALNT4,BAMBI,BCL11A,BGN,BHMT,BICC1,BIRC5,BRD8,BRINP2,BRSK1,C12orf4,C3orf58,CASP2,CCNB1IP1,CCND1,CD276,CDH11,CDH2,CDK2AP1,CELF4,CENPF,CHD4,CHD7,CHGA,CLASP1,CNTN1,COL4A1,COL4A2,COLEC11,COPS6,CRIP2,CTNND1,CTNND2,DAPK1,DCHS1,DCLK1,DDX6,DHX37,DLG3,DOCK11,DOCK9,DOK6,DOT1L,DPT,DPYSL3,D…	261
Embryonic Development,Organismal Development	Growth of embryo	4.61e-08		-1.268	ABCA1,ACACA,ACVR2B,ACVRL1,AHR,AKT1,APH1A,ARHGAP5,ASCL1,BHMT,CCND1,CENPJ,CFL1,COL18A1,CTNNA1,CUX2,CX3CL1,E2F1,EHMT2,ELAVL1,EZH2,F2R,FGFR1,FKTN,FXR2,GAP43,GATAD2A,GLB1,GRK2,HDAC5,HDAC7,HLTF,HSP90B1,ITGA1,JAG1,KDM1A,KIT,LAMA1,LAMTOR1,LDB1,LLGL1,LRP5,LYN,MFGE8,MSI1,MXI1,MYB,MYCN,NASP,NELFB,NOTCH1,NUMBL,PARP1,PLCG1,PLXNB2,POU4F1,PPM1D,RDH10,RET,RTF1,SEMA4C,SERPINF1,SIX2,SMARCA4,SMO,SNX1,SOCS3,SOX11,TC…	76
Hematological System Development and Function,Hematopoiesis,Tissue Morphology	Quantity of hematopoietic progenitor cells	1.02e-06		-1.275	ABL1,ADD2,ADD3,AHR,ARHGDIB,ATP6AP2,B2M,BBC3,BCL11A,BCL11B,BCR,BHLHE40,BIRC5,BLM,BNIP3L,BRD1,CARM1,CCND1,CD47,CD9,CHD7,CORO1A,DKK3,DLK1,E2F1,EZH2,FLI1,FLNA,FOXO3,FUBP1,GADD45A,GNAI2,HAX1,HYAL2,JAK1,KIDINS220,KIT,LRRC8A,LYN,MBTD1,MGAT5B,MYB,MYBL2,MYCN,NOTCH1,NPY,NR3C1,PBX1,PIM1,PLCG1,PPM1D,PRDX2,RASSF2,SAC3D1,SHC1,SOCS3,SPNS2,SSBP2,ST6GAL1,STAT5B,TCF12,TCF3,TFRC,THBS1,THBS2,TOX,TP53,ULK1	68
Cellular Growth and Proliferation	Cytostasis	1.57e-09		-1.277	ABL1,ACVRL1,ADAM12,ALK,AMH,ATAT1,BCL11B,BCR,BHLHE40,BIRC5,BLM,CASP2,CBX2,CCND1,CDK2AP1,COL18A1,CRABP2,FGFR1,FOXO3,GRK2,IGF1R,JAG1,JUN,KIT,LTBP1,MXI1,MYCN,MYH10,NF2,NME3,NOTCH1,NR3C1,NTRK1,PAK1,PARP1,PER1,PRKCA,PRMT1,PTMA,PTPN1,SAFB,SLC19A1,SMAD3,SMARCA4,SMARCB1,SMC3,SOCS3,TIMP1,TNFRSF10B,TP53,TSC2,UBE2I	52
Cellular Compromise,Inflammatory Response	Degranulation of cells	8.14e-06		-1.278	ACTR1B,ACTR2,ADAM10,ALDOC,APEH,APRT,ATP6AP2,ATP8A1,B2M,BAG6,C12orf4,CALM1 (includes others),CANT1,CD47,CD58,CD9,CERK,CHGA,CNN2,CORO1A,CSK,CX3CL1,CYB5R1,CYB5R3,CYFIP1,DBNL,DNAJC5,DUSP1,DYNC1LI1,FLNA,FTL,GLB1,GRIN1,GRK2,GRK5,GSTP1,GTPBP2,ITGAV,JUP,KIT,LAMTOR1,LGALS3BP,LHFPL2,LPCAT1,LYN,MAGED2,MAGT1,MMP24,MTMR4,NCK2,NIT2,NME2,PAK1,PGAM1,PGM1,PIGA,PLAUR,PRCP,PSPH,PYGB,QSOX1,RAB12,RAB27B,RAB3A,SCCPDH,…	80
Cell Morphology,Cellular Assembly and Organization,Cellular Development,Cellular Function and Maintenance,Cellular Growth and Proliferation,Nervous System Development and Function,Organismal Development,Tissue Development	Axonogenesis	7.26e-12		-1.295	APC,ASCL1,BCL11B,BRSK1,BRSK2,CDH2,CYFIP1,DCLK1,DPYSL2,EFNA2,ETV4,GAP43,GRIN1,IGF1R,KLF7,LIMK1,LINGO1,LLGL1,LRRC4,MAPT,METRN,MPP5,MYH10,NOTCH1,NTRK1,NUMBL,PALM,PDIA3,PLXNB1,PLXNB2,PMP22,POU3F2,POU4F1,PRKCA,RAB3A,RET,RNF165,ROBO1,RTN4R,SLIT2,SRF,STMN1,TIAM1,TNFRSF21,TP53,TSC2,TTL,UCHL1,ULK1,ULK2,VIM	51
Cardiovascular System Development and Function,Organismal Development	Angiogenesis	2.06e-08		-1.326	ACVR2B,ACVRL1,ADAM12,ADAM15,ADAMTS2,ADGRG1,AHR,AKT1,AMOT,APC,APH1A,AQP1,ATP5IF1,BCLAF1,BIRC5,BRMS1,CALR,CBX2,CCND1,CD9,CDH2,CHD7,CHGA,COL18A1,COL4A1,COL4A2,CRKL,CSK,CX3CL1,DDAH1,DLK1,E2F1,ELAVL1,EPHX2,F2R,FBLN1,FGFR1,FLNA,FOXO3,GADD45A,GATAD2A,GTF2I,HDAC7,HIPK2,HSD11B2,HSPA5,IGF1R,ITGA1,ITGAV,ITGB8,JAG1,JUN,JUP,KDM2B,KIT,KLF10,KLF11,KLF7,LAMA1,LEPR,LRP5,LTBP1,MAPKAPK2,MDK,MFGE8,MGAT5,MMP15,MYB,MY…	136
Cellular Growth and Proliferation	Cytostasis of tumor cell lines	2.34e-06		-1.326	ABL1,ADAM12,ALK,BCL11B,BCR,BHLHE40,BIRC5,CCND1,CRABP2,FGFR1,FOXO3,GRK2,IGF1R,JAG1,LTBP1,MXI1,NF2,NME3,NOTCH1,NR3C1,NTRK1,PER1,PRMT1,SLC19A1,SMAD3,SMARCA4,TNFRSF10B,TP53,TSC2	29
Cellular Growth and Proliferation	Colony formation	1.87e-07		-1.328	ABL1,AHR,AKAP12,AKT1,ALK,BACH2,BAMBI,BBC3,BCR,BIRC5,BNIP3L,CALR,CBLB,CCND1,CD9,CDC25B,CHGA,CHUK,CNDP2,DDB2,DOT1L,E2F1,ELAVL1,FBLN1,FGFR1,FLI1,FOXO3,GADD45A,GNAI2,HDAC5,HDAC7,IGF1R,IGFBP2,ITGA1,JUN,JUP,KHDRBS1,KIT,LIMA1,LUM,LZTS1,MDK,MGLL,MITF,MLLT11,MLLT6,MRPS18B,MYB,NF2,NME2,NOTCH1,NR3C1,PAK1,PARP1,PAX5,PELP1,PHC1,PHLDA1,PIGA,PIM1,PLCD4,PRKCA,PRMT6,PTPN1,PTPRG,PTPRS,RALGDS,RASSF2,RET,RRM2,SAFB,S…	89
Cell Morphology	Sprouting	8.82e-15		-1.335	ABL1,ACVRL1,ADAM10,ADAP1,AKT1,APH1A,AQP1,BASP1,CALD1,CAMK4,CAMKK2,CDH2,CDK5R1,CFL1,COL18A1,CPEB4,CRMP1,CTNND1,CTNND2,DACT1,DCX,DPYSL2,DPYSL3,DPYSL4,DPYSL5,EHMT1,EIF4EBP2,ELAVL1,ELFN1,EPHX2,ETV4,FARP1,FGFR1,GAP43,GRIN1,IGSF9,ITGB8,JUN,KIDINS220,KLF7,LIMK1,LRRC4,LZTS1,MAPT,MYO10,NAB2,NDST1,NEFM,NOTCH1,NPY,NRP1,NSG1,NTRK1,NUMBL,PAK1,PALM,PDIA3,POU4F1,PRCP,PRKX,RET,RIMS3,RIMS4,ROBO1,SDC2,SEMA6A,SEPT1…	85
Cardiovascular System Development and Function	Development of vasculature	1.46e-09		-1.337	ABL1,ACE,ACVR2B,ACVRL1,ADAM12,ADAM15,ADAMTS2,ADGRG1,AHR,AKT1,AMOT,APC,APH1A,AQP1,ATP5IF1,B9D1,BCLAF1,BIRC5,BRMS1,CACNB3,CALR,CBX2,CCND1,CD9,CDH2,CHD7,CHGA,COL18A1,COL4A1,COL4A2,CRKL,CSK,CX3CL1,CXADR,DDAH1,DLK1,E2F1,ELAVL1,EPHX2,F2R,FBLN1,FBN2,FGFR1,FLI1,FLNA,FOXO3,GADD45A,GATAD2A,GTF2I,HDAC7,HIPK2,HSD11B2,HSPA5,IGF1R,ITGA1,ITGAV,ITGB8,JAG1,JUN,JUP,KDM2B,KIDINS220,KIT,KLF10,KLF11,KLF7,LAMA1,LEPR,L…	155
Cell Death and Survival	Cell viability of leukemia cell lines	1.07e-05		-1.343	ABCA1,ABCB6,CD200,FLI1,HSP90B1,HSPA5,KIT,LYN,MYB,PTPN1,SLC19A1,SMARCA4,SMARCB1,SMARCC1,TNFRSF10B,TOX,TP53	17
Cancer,Hematological Disease,Immunological Disease,Organismal Injury and Abnormalities	Leukemia	3.92e-07		-1.352	AARS,ABCA1,ABL1,ACE,ACOT11,ACTG1,ADAM10,ADD2,AHNAK,AIG1,AKAP12,AKAP2,AKT1,ALK,AMOT,APH1A,ARHGEF2,ARL6IP5,ASRGL1,ATP1B1,ATP6V1A,AXIN2,B2M,B3GAT1,B4GALT2,BACH2,BBS12,BCL11B,BCLAF1,BCR,BIRC5,BRD3,CACNB3,CALR,CBLB,CCDC40,CCND1,CD200,CD58,CDT1,CENPJ,CFL1,CHD4,CHUK,CORO1A,CPT1A,CSK,CSNK1E,CTNND2,CUX2,DAPK1,DDC,DDX46,DHRSX,DNAJC5,DOK6,DOT1L,DPYSL4,DTX1,E2F1,EBF3,EGFLAM,EHMT2,ELAVL1,EZH2,F2R,FAM129B,FGD6…	207
Cellular Development,Cellular Growth and Proliferation,Connective Tissue Development and Function	Proliferation of fibroblast cell lines	3.34e-10		-1.362	AHR,AKAP12,AKT1,ALK,ARRB1,BACH2,BLM,BOP1,CCND1,CD9,E2F1,E2F2,EZH2,F2R,FLI1,FOXO3,GADD45A,GNAI2,GRK5,HIPK2,IGF1R,IGFBP2,IVNS1ABP,JAG1,JUN,KDM2B,KHDRBS1,KIT,LTBP1,LZTS1,MAPKAPK2,MDK,MITF,MLLT6,MNT,MYBL2,MYCN,NCOA4,NF2,NOTCH1,NPY,NR3C1,NREP,NTRK1,ODC1,PAK1,PARP1,PBX1,PCBP4,PELP1,PFKFB3,PIM1,PLAUR,PPM1D,PRKCA,PRMT1,PTMA,RALGDS,RET,SBF1,SFPQ,SH2B2,SH3GL1,SMARCB1,SMC3,SPHK2,ST8SIA4,STMN1,TADA3,TFRC,TGM…	75
Post-Translational Modification	Phosphorylation of protein	8.45e-09		-1.379	ABL1,ACVR2B,ACVRL1,ADAM10,AHR,AKT1,ALK,ARRB1,AXIN2,B3GNT5,BCR,BIRC5,BRSK1,BRSK2,CALM1 (includes others),CALR,CAMK4,CAMKK2,CBLB,CCDC88C,CCND1,CD47,CD9,CDC25B,CDK2AP1,CFL1,CHUK,CNTN1,CRY1,CSK,CSNK1E,CTBP1,CX3CL1,DAPK1,DCLK1,DMPK,DUSP1,DYRK2,EFNA2,EZH2,F2R,FBLN1,FGFR1,FLNA,FZD7,GRK2,GRK5,HIPK2,ICK,IGF1R,ILF3,INSM1,IQGAP3,JAK1,KIT,LAMA1,LIMK1,LYN,MAP3K10,MAP4K4,MAPKAPK2,MCM7,NEK7,NF2,NME2,NNT,NRP1,NT…	102
Cancer,Organismal Injury and Abnormalities	Cancer	1.26e-33		-1.386	AARS,AASDHPPT,ABAT,ABCA1,ABCA12,ABCB6,ABL1,ABLIM1,ABR,ACADVL,ACE,ACOT11,ACOT7,ACTG1,ACTR1A,ACTR1B,ACTR2,ACVR2B,ACVRL1,ACY1,ADAM10,ADAM12,ADAM15,ADAMTS2,ADAMTSL2,ADAP1,ADD2,ADD3,ADGRG1,ADGRL3,AEN,AFAP1,AGAP3,AHNAK,AHR,AIG1,AKAP1,AKAP12,AKAP2,AKAP8L,AKT1,ALDH18A1,ALDOC,ALK,AMH,AMOT,AMOTL1,AMOTL2,ANAPC16,ANK1,ANKRD13B,ANKS1A,ANO8,ANP32A,APBA2,APBB2,APC,APC2,APEH,APH1A,APH1B,AQP1,ARF1,ARHGAP1,ARHGAP1…	1206
Cancer,Gastrointestinal Disease,Organismal Injury and Abnormalities	Oral cancer	3.24e-07		-1.4	ABCA1,ABCA12,ADAM10,ADAM12,ADD3,AKAP1,AKAP8L,AKT1,ALK,APC,ARHGAP5,ASRGL1,AZIN1,BAMBI,BCL11A,BGN,BIRC5,BRD8,CCNB1IP1,CCND1,CD276,CDH2,CDK2AP1,CELF4,CHD4,CHD7,COL4A1,COL4A2,CTNND1,CTNND2,DDX6,DHX37,DLG3,DOCK11,DOCK9,DPT,DUSP1,DZIP1,EBF3,EIF2S3,FBLN1,FGD6,FGFR1,FNBP1L,FOXO3,GALT,GCH1,GLG1,GPRIN1,GRK5,H3F3A/H3F3B,HAX1,HNRNPA1,HNRNPH1,HNRNPM,HNRNPR,HSP90B1,IARS,ILF3,IQGAP3,JAG1,KCNQ3,KDM2B,KIAA1549,KI…	148
Cell Signaling	Small GTPase mediated signal transduction	2.37e-08		-1.414	ABR,ADGRG1,ARHGAP1,ARHGAP5,ARHGDIB,ARHGEF18,ARHGEF2,ARL6,ARRB1,CAVIN4,CCDC125,CDH2,CFL1,CHUK,CRKL,CYFIP1,DBNL,F2R,GNB1,IQGAP3,JUN,LIMK1,MRAS,PAK1,PLK2,RALBP1,RALGDS,ROBO1,RTN4R,SH2B2,SHC1,SHC3,STMN1,TAX1BP3,TIAM1,TIMP2,ULK1,VANGL2,WASF1	39
Tissue Development	Development of epithelial tissue	1.84e-06		-1.439	ACVRL1,ADAM15,ADAMTS2,AHR,AKT1,ATP5IF1,BCL11B,BCLAF1,BRMS1,CALR,CCND1,CD9,CDH2,CHD7,CHGA,CHUK,COL18A1,COL4A1,COL4A2,DDAH1,DLK1,EPHX2,F2R,FGFR1,FKTN,FOXO3,HIPK2,HOXD13,HSPA5,ITGA1,ITGB8,JAG1,JUN,KIT,LAMA1,LEPR,MDK,MITF,MYCN,NOTCH1,NRP1,NTRK1,ODC1,ONECUT2,PAK1,PFKFB3,PIM1,PLAUR,PLCG1,POLD4,PRKCA,PRKX,PROCR,PTGIR,PTPN1,RASA3,RGS5,SCG2,SCRIB,SEMA6A,SEPT9,SERPINF1,SLC9A3R2,SLIT2,SMARCB1,SPARC,SULF2,TH…	77
Cellular Development,Cellular Growth and Proliferation,Nervous System Development and Function,Tissue Development	Growth of axons	1.6e-09		-1.443	APBB2,BRSK1,BRSK2,CDK5R1,CRMP1,CYFIP1,DCLK1,DCX,DPYSL2,GAP43,GNAI2,IGF1R,INPP5F,KIF3C,KLF7,LIMK1,MAPT,MMP24,NEDD4L,NRP1,NSG1,PARP1,PDIA3,POU4F1,PTPRS,RET,RIMS3,RIMS4,ROBO1,RTN1,RTN4R,SEMA7A,SGPP2,SLIT2,SRF,SYN1,TSC2,VAMP7,VIM	39
Cellular Movement,Hematological System Development and Function,Immune Cell Trafficking,Inflammatory Response	Cell movement of phagocytes	6.79e-06		-1.448	ABCA1,ABL1,ADAM10,ADAM15,ARHGAP1,ARRB1,BLM,CAMK1D,CCND1,CD47,CD58,CD9,CHUK,CNN2,COL4A1,CORO1A,CRKL,CX3CL1,CXADR,CYTL1,DDT,DUSP1,EEF1A2,EPHX2,F2R,FLNA,GBA,GNAI2,GPSM1,GRK2,HRH3,HSPA5,ICAM2,IRF6,ITGA1,ITGAV,JAK1,KIT,LIMK1,LUM,LYN,MAPKAPK2,MAPT,MDK,MGAT5,MYLK,NAB2,NARS,NDST1,NPY,PARP1,PLAUR,PPM1D,PRCP,PRKCA,PROCR,PTMA,PTPN1,RAMP1,RPL13A,SCG2,SDC1,SERPINF1,SGPP2,SLIT2,SMAD3,SOCS3,SPHK2,SRF,THBS1,THBS…	80
Cellular Movement	Migration of connective tissue cells	4.3e-06		-1.455	ABL1,AHR,AKT1,CCND1,CERK,CX3CL1,CYTH2,DPT,EEF1A2,EHD1,F2R,FGFR1,HYAL2,LIMA1,MAPKAPK2,MRAS,MRC2,MYH10,NDST1,PAK1,PLAUR,SERPINF1,SMO,SNX17,STMN1,SYNE2,THBS1,THBS2,TIAM1,TIMP2,TP53,TSC2	32
Cellular Development,Cellular Growth and Proliferation,Hematological System Development and Function,Hematopoiesis,Lymphoid Tissue Structure and Development,Tissue Development	Leukopoiesis	3.76e-07		-1.466	ABCA1,ABL1,ADAM10,ADAM12,AHR,AKT1,APC,ARRB1,B2M,BACH2,BBC3,BCL11A,BCL11B,BCR,BHLHE40,BIRC5,BLM,CAMK4,CARM1,CBLB,CBX2,CCND1,CD47,CD9,CHD4,CHD7,CHUK,CSK,DBH,DTX1,E2F1,E2F2,EEF1A2,EZH2,FLI1,FOXO3,FOXP1,FUT8,FZD7,GADD45A,HAX1,HDAC2,HDAC5,HDAC7,HRH3,HSP90B1,IGF1R,ITGB8,JAG1,JAK1,JUN,KDM1A,KIT,KLF10,LEPR,LRRC8A,LTBP1,LUM,LYN,MAPKAPK2,MDK,MFGE8,MLLT11,MLLT3,MNT,MYB,MYBL2,MYCN,NBR1,NCK2,NDFIP1,NOTCH1,NRP…	113
Carbohydrate Metabolism	Synthesis of carbohydrate	1.54e-07		-1.56	AKT1,ARF1,B3GAT1,B4GALT2,B4GALT3,B4GALT5,B4GALT6,BGN,CAMKK2,CANT1,CDIPT,CHGA,CHST3,CX3CL1,CYTL1,DGAT2,DYRK2,EPM2AIP1,EXTL2,EXTL3,F2R,FGFR1,FUT8,GBE1,GNB1,GOT1,GPAA1,GPAM,GPC2,GRIN1,GRK2,GRK5,HEXA,HS3ST1,IGF1R,INPP5F,ITGA1,ITGAV,KIT,LEPR,LPCAT1,LPL,LUM,LYN,MFSD2A,MPDU1,MPI,MTMR4,NCAN,NCS1,NDST1,NPY,NTRK1,OPRL1,PARP1,PASK,PGM1,PGM2L1,PIGA,PITPNM1,PLCG1,PLEKHA8,PNPLA6,PPP1R3C,PRDX2,PTGFR,PTPN1,RHOQ,…	79
Cell Death and Survival	Apoptosis of fibroblast cell lines	2.18e-06		-1.574	ABL1,ADAM12,AHR,AKT1,ATP6AP2,BACH2,BBC3,BLM,BNIP3L,CASP2,CCNC,DAPK1,DUSP1,DUSP4,E2F1,E2F2,FLI1,FOXO3,GRK2,HIPK2,HNRNPA1,HSPA5,HYAL2,INSM2,JUN,MNT,MTCH2,NR3C1,NTRK1,PAK1,PARP1,PDIA3,PHOX2B,PIM1,PPM1D,PRKCA,PTPN1,RALBP1,SLC25A24,SMARCB1,SMARCC1,SPHK2,SUN2,TGM2,THBS1,TIAM1,TNFRSF10B,TP53,TSC2,TXNIP,VIM	51
Cellular Movement,Connective Tissue Development and Function	Cell movement of fibroblasts	4.21e-07		-1.584	ABL1,AHR,AKT1,CCND1,CERK,CHUK,DPT,EHD1,F2R,FGFR1,HYAL2,JUN,LIMK1,MAPKAPK2,MRAS,MRC2,MYH10,NCK2,NDST1,PAK1,PLAUR,SERPINF1,SMAD3,SMO,SNX17,SPARC,STMN1,SYNE2,THBS1,THBS2,TIAM1,TIMP2,TP53,TSC2,VIM	35
Connective Tissue Development and Function,Tissue Development	Growth of connective tissue	1.53e-09		-1.591	ABL1,ACACA,AHR,AKAP12,AKT1,ALK,APC,AQP1,ARHGAP1,BCL11B,BCR,BGN,BLM,CBX2,CCND1,CHGA,CHUK,CSK,DKK3,DUSP1,DUSP4,E2F1,EZH2,F2R,FBLN1,FGFR1,FLI1,GADD45A,GNAI2,GRK2,GSTP1,HDAC7,HIPK2,HMGN1,IDH2,IGF1R,IRF6,ITGA1,ITGAV,JUN,JUP,KDM2B,KHDRBS1,KIT,KLF10,LEPR,LIMA1,LRP5,LUM,LZTS1,MAPKAPK2,MLLT6,MRPS18B,MYB,MYBL2,MYCN,MYH10,NAB2,NCOA4,NELL1,NF2,NOTCH1,NPY,NR3C1,PBX1,PHC2,PIK3R2,PLAUR,PLK2,PLXNB1,PPM1D,PRKCA,P…	103
Cellular Development,Cellular Growth and Proliferation	Proliferation of progenitor cells	1.39e-06		-1.603	AKT1,CCND1,CFL1,E2F1,EZH2,FGFR1,FXR2,JAG1,KDM1A,LAMA1,LYN,MXI1,MYB,MYCN,PLXNB2,PPM1D,SEMA4C,SMARCA4,SOCS3,TFRC,TP53,TSC2	22
Cell Death and Survival	Cell death of fibroblast cell lines	8.46e-07		-1.623	ABL1,ADAM12,AHR,AKT1,ATP6AP2,BACH2,BBC3,BIRC5,BLM,BNIP3L,CASP2,CASP7,CCNC,CCND1,DAPK1,DPYSL4,DUSP1,DUSP4,E2F1,E2F2,FLI1,FOXO3,GRK2,GSTP1,HIPK2,HNRNPA1,HSPA5,HYAL2,INSM2,IVNS1ABP,JPH3,JUN,MAPT,MNT,MTCH2,NR3C1,NTRK1,PAK1,PARP1,PDIA3,PHOX2B,PIM1,PPM1D,PRKCA,PTPN1,RALBP1,SLC25A24,SLC9A3R2,SMARCB1,SMARCC1,SNN,SPHK2,STMN1,SUN2,TGM2,THBS1,TIAM1,TNFRSF10B,TP53,TRAF7,TSC2,TXNIP,UCHL1,VIM,XBP1	65
Cell Morphology,Cellular Assembly and Organization,Cellular Development,Cellular Function and Maintenance,Cellular Growth and Proliferation,Embryonic Development,Nervous System Development and Function,Organismal Development,Tissue Development	Dendritic growth/branching	8.98e-10		-1.633	ABL1,ADAM10,ADAP1,AKT1,CALD1,CAMK4,CAMKK2,CDH2,CFL1,CPEB4,CRMP1,CTNND2,DACT1,DCX,DPYSL4,DPYSL5,EHMT1,EIF4EBP2,ELFN1,FARP1,GAP43,GRIN1,IGSF9,KIDINS220,LIMK1,LRRC4,LZTS1,MAPT,NEFM,NOTCH1,NSG1,NUMBL,PAK1,PALM,RIMS3,RIMS4,ROBO1,SDC2,SEPT11,SLIT2,SNAPIN,SPTBN2,TIAM1,TNFRSF21,TNR,TRPC1,TSC2,UCHL1,VAMP7,VIP	50
Embryonic Development,Nervous System Development and Function,Organ Development,Organismal Development,Tissue Development	Formation of rhombencephalon	1.87e-06		-1.664	ABL1,ABR,ADGRG1,ASCL1,B4GALT2,BCR,CCND1,CDK5R1,CNTN1,EZH2,IGF1R,KDM2B,KHDRBS1,LDB1,PAX5,PLCB4,PLXNB2,POU3F2,PTPRS,RBFOX2,RDH10,SCRIB,SEMA4C,SMAD9,SMARCA4,SMO,SUN2,TP53,WLS	29
Cancer,Cellular Development,Cellular Growth and Proliferation,Organismal Injury and Abnormalities,Tumor Morphology	Proliferation of tumor cells	1.13e-07		-1.668	ABL1,ADAM10,AKT1,ALK,APC,BAMBI,BIRC5,CASP2,CBX1,CCND1,CD47,CTNND2,DLK1,DUSP1,EHMT2,EZH2,F2R,FGFR1,FOXO3,GCH1,GLDC,GRK2,HDAC2,HMGB3,HSPA5,IGF1R,IGFBP2,ITGA1,JAG1,JUN,KIT,LRRC4,LUM,LZTS1,MYB,MYBL2,MYCN,NDUFAF3,NF2,NOTCH1,NRP1,ODC1,PARP1,PFKFB3,PIM1,PLAUR,POU3F2,PPM1D,PRKCA,PROCR,RET,SAE1,SDC2,SEPT9,SMAD3,SMO,SOCS3,SOX11,SPHK2,STMN1,TAX1BP3,THBS1,TIMP1,TIMP2,TIMP3,TLE1,TP53,TSC2,TXNIP,UCHL1,ULK1,XBP1	72
Cell-To-Cell Signaling and Interaction,Nervous System Development and Function	Potentiation of synapse	1.19e-07		-1.715	ADD2,B2M,B3GAT1,CACNB3,CAMK4,CAMKK2,CD200,CD47,CDH11,CDH2,CDK5R1,CRMP1,DLG3,DPYSL4,DUSP4,EIF4EBP2,ELFN1,GBA,GNAI2,GRIN1,HDAC2,JPH3,KIDINS220,LIMK1,MAPT,MGLL,NCAN,NELL2,NOTCH1,NPY,PAK1,PLK2,PRKCA,PTPN5,RAB3A,RIN1,RTN4R,SCAP,SERPINE2,SLC8A3,SPTBN2,ST8SIA4,TMEM35A,TNR,TSC2,WASF1	46
Embryonic Development,Nervous System Development and Function,Organ Development,Organismal Development,Tissue Development	Formation of brain	3.5e-11		-1.737	ABCB6,ABL1,ABR,ADAM10,ADGRG1,ALK,APBB2,APH1A,ARL6,ASCL1,ATAT1,B4GALT2,BAG6,BCR,CASP2,CCND1,CDH2,CDK5R1,CHD7,CHST3,CNTN1,COL4A1,CXADR,DCLK1,DCX,DRAXIN,E2F1,EBF3,EZH2,FGFR1,FOXO3,GAP43,GRIN1,H2AFY2,HDAC2,IGF1R,KDM2B,KHDRBS1,LDB1,LLGL1,MAPT,MARCKSL1,MDK,MFSD2A,MYCN,MYH10,NDST1,NF2,NOTCH1,NUMBL,PAK1,PAX5,PHOX2B,PIGA,PITPNM1,PLCB4,PLXNB2,POU3F2,PRDM8,PRMT1,PTPRS,RAB3GAP1,RBFOX2,RDH10,RNF112,ROBO1,RORB…	90
Cardiovascular System Development and Function,Organismal Development	Vasculogenesis	1.21e-10		-1.739	ACVR2B,ACVRL1,ADAM15,ADAMTS2,AHR,AKT1,AMOT,APC,APH1A,ATP5IF1,BCLAF1,BIRC5,BRMS1,CALR,CBX2,CD9,CDH2,CHD7,CHGA,COL18A1,COL4A1,COL4A2,CRKL,CX3CL1,DDAH1,DLK1,E2F1,ELAVL1,EPHX2,F2R,FBLN1,FGFR1,FLNA,FOXO3,GADD45A,HDAC7,HIPK2,HSD11B2,HSPA5,IGF1R,ITGA1,ITGAV,ITGB8,JAG1,JUN,KIT,KLF10,KLF11,KLF7,LAMA1,LEPR,LRP5,LTBP1,MAPKAPK2,MDK,MFGE8,MGAT5,MYH10,NAB2,NDST1,NELL1,NOTCH1,NPY,NR3C1,NRP1,ODC1,PAK1,PARP1,PBX1…	123
Cell Cycle	M phase	3.03e-06		-1.739	AKAP12,APC,BIRC5,CABP7,CALM1 (includes others),CDC25B,CDT1,CENPJ,CFL1,FLNA,GADD45A,GNAI2,HIPK2,IGF1R,INCENP,IVNS1ABP,KLHL21,LIMK1,MCM7,MSH5,MYB,MYH10,MYO19,NEDD4L,NEK7,PDXP,PIM1,PITPNM1,PPM1D,RAB11FIP3,RAB11FIP4,SEPT11,SEPT7,SEPT9,SPDL1,SUDS3,TP53,UBAP2L,UBE2S	39
Cellular Development,Cellular Growth and Proliferation,Nervous System Development and Function,Tissue Development	Outgrowth of neurites	2.37e-16		-1.758	ABL1,ADAM10,AKT1,ALK,ANP32A,APBA2,APBB2,ARHGAP17,ARHGAP5,BASP1,BRSK1,BRSK2,CD47,CD9,CDH2,CDK5R1,CSNK1E,DCX,DOK4,DOK6,DPYSL2,DPYSL3,DPYSL5,E2F1,ETV4,EXTL3,FEZ1,FGFR1,FLI1,GAP43,GPRIN1,GRK5,IGF1R,ITGA1,JUN,KIF3C,KIT,KLF7,LAMA1,LIMK1,MAPT,MARCKS,MDK,MMP24,MRAS,MYH10,MYO10,NCK2,NF2,NRP1,NTRK1,PAK1,PAK5,PARP1,PDIA3,POU4F1,PTPRS,RALGDS,RET,RHOQ,RIMS3,RIMS4,ROBO1,RTN4R,SCD5,SEMA6A,SEMA7A,SERPINE2,SHC1,S…	85
Carbohydrate Metabolism	Metabolism of carbohydrate	5.49e-08		-1.784	AKT1,ALDOC,ARF1,B3GAT1,B4GALT2,B4GALT3,B4GALT5,B4GALT6,BGN,CAMKK2,CANT1,CDIPT,CHGA,CHST3,CPT1A,CX3CL1,CYB5R3,CYTL1,DGAT2,DLK1,DYRK2,EPM2AIP1,EXTL2,EXTL3,F2R,FGFR1,FUOM,FUT8,GALK1,GALT,GBE1,GLB1,GNB1,GOT1,GPAA1,GPAM,GPC2,GRIN1,GRK2,GRK5,HDAC5,HEXA,HS3ST1,HYAL2,IGF1R,INPP5F,ITGA1,ITGAV,KIT,LEPR,LPCAT1,LPL,LRP5,LUM,LYN,MFSD2A,MPDU1,MPI,MTMR4,NCAN,NCS1,NDST1,NPY,NTRK1,OAS1,OPRL1,PARP1,PASK,PFKFB3,PGM…	102
Cancer	Cell transformation	3.85e-06		-1.788	ABL1,AKT1,ALK,ANP32A,APC,BCL11A,BCR,BIRC5,CASP2,CCND1,CDC25B,CSK,DAPK1,DOT1L,E2F1,EIF4EBP2,F2R,FGFR1,FLI1,FOXO3,GNAI2,GTF2I,HYAL2,IGF1R,IGFBP2,INCENP,JAG1,JUN,JUP,KIT,KLF11,LETMD1,MITF,MLLT3,MNT,MRAS,MXI1,MYB,MYCN,NCK2,NEDD4,NF2,NOTCH1,NR3C1,NTRK1,ODC1,PAK1,PBX1,PEBP1,PIM1,PPM1D,PTPN1,RALGDS,RET,RHOQ,RIN1,SBF1,SEPT9,SH3GL1,SHC1,SMC3,SMO,TIAM1,TP53	64
Hematological System Development and Function,Tissue Morphology	Quantity of mononuclear leukocytes	7.09e-06		-1.807	ABL1,ADAM10,AHR,AKT1,ARHGDIB,ATP6AP2,B2M,B3GNT5,BACH2,BBC3,BCL11A,BCL11B,BCLAF1,BCR,BHLHE40,BIRC5,BLM,CAMK4,CARM1,CBLB,CD47,CHD7,CHST3,CHUK,CNN2,CORO1A,CX3CL1,DKK3,DLK1,DTX1,E2F1,E2F2,ELAVL1,EPHX2,FGFR1,FLI1,FOXO3,FUBP1,GADD45A,GNAI2,GSTP1,HAX1,HSP90B1,IGF1R,ITGAV,ITGB8,JAK1,KIDINS220,KIT,KLF10,LEPR,LRRC8A,LYN,MBTD1,MDK,MGAT5B,MNT,MYB,MYBL2,NDFIP1,NOTCH1,NPY,NR3C1,NTRK1,P2RX5,PARP1,PAX5,PBX1,PHC1…	101
Cancer,Organismal Injury and Abnormalities	Neoplasia of cells	5.47e-16		-1.835	ABAT,ABCA1,ABCA12,ABCB6,ABL1,ABLIM1,ACE,ACOT11,ACTG1,ACTR1B,ACVRL1,ADAM10,ADAM12,ADD2,ADD3,AHNAK,AHR,AIG1,AKAP1,AKAP12,AKAP2,AKAP8L,AKT1,ALK,AMOT,AMOTL1,ANO8,ANP32A,APBA2,APC,AQP1,ARHGAP1,ARHGAP17,ARHGAP36,ARHGAP5,ARL6IP5,ASCL1,ASRGL1,ATAT1,ATP1B1,AXIN2,AZIN1,B2M,B3GAT1,B4GALT3,BACH2,BAMBI,BASP1,BBC3,BBS12,BCL11A,BCL11B,BCL7A,BCLAF1,BCR,BGN,BICC1,BIRC5,BLM,BRD3,BRD8,BRINP2,BRSK1,C12orf4,C3orf58,C…	531
Cellular Movement	Migration of breast cancer cell lines	1.31e-08		-1.866	ADAM12,ADAM15,AHNAK,AHR,AKT1,ANKS1A,ARF1,ARHGDIB,ARRB1,CCND1,CD9,CDH2,CHN2,ELAVL1,EZH2,FBLIM1,FLNA,FNBP1L,FOXO3,GPR161,IGF1R,ILF3,ITGAV,JUN,KHDRBS1,LASP1,MAP4K4,MYH10,NDUFAF3,NF2,NRP1,PAK1,PAX5,PLAUR,PLCG1,PRKCA,RIOK3,SDC1,SEPT9,SHC1,SLIT2,SMAD3,SOCS4,SPHK2,TGM2,TIAM1,TIMP1,TIMP2,TNFRSF21,TP53,TRAF4,UBE2I,VIM	53
Cancer,Organismal Injury and Abnormalities	Growth of malignant tumor	1.56e-07		-1.883	ABL1,ADAM10,ADGRG1,ALK,APC,BAMBI,BIRC5,CASP2,CBX1,CCND1,CD47,CRKL,CTNND2,DLK1,DUSP1,EHMT2,EZH2,F2R,FGFR1,FOXO3,GLDC,GRK2,HDAC2,HMGB3,ICAM2,IGF1R,ITGA1,ITGAV,JAG1,JUN,KIDINS220,KIT,LEPR,LRRC4,LUM,LZTS1,MYB,NF2,NOTCH1,NPY,NRP1,ODC1,PARP1,PFKFB3,PIM1,PLAUR,POU3F2,PPM1D,PRKCA,RET,RIOK3,RRM2,SAE1,SDC2,SMAD3,SMO,SOCS3,SOX11,SPHK2,STAT5B,STMN1,TAX1BP3,THBS1,TIMP3,TLE1,TP53,TWF1,TXNIP,ULK1,XBP1	70
Cellular Movement	Cell movement of breast cancer cell lines	1.45e-09		-1.897	ABCA1,ADAM10,ADAM12,ADAM15,AHNAK,AHR,AKT1,ANKS1A,ARF1,ARHGDIB,ARRB1,CCND1,CD9,CDH2,CHN2,DDB2,ELAVL1,EZH2,FBLIM1,FLNA,FNBP1L,FOXO3,GPR161,IGF1R,ILF3,ITGAV,JUN,JUP,KHDRBS1,LASP1,LIMA1,LIMK1,MAP4K4,MGAT5,MYH10,NDUFAF3,NF2,NRP1,PAK1,PAX5,PLAUR,PLCG1,PRKCA,PTPN1,RIOK3,SDC1,SEPT9,SHC1,SLIT2,SMAD3,SOCS4,SPARC,SPHK2,TGM2,TIAM1,TIMP1,TIMP2,TNFRSF21,TP53,TRAF4,UBE2I,VIM	62
Cellular Movement	Cell movement of connective tissue cells	2.57e-06		-1.909	ABL1,AHR,AKT1,CCND1,CERK,CHUK,CX3CL1,CYTH2,DPT,EEF1A2,EHD1,F2R,FGFR1,HYAL2,JUN,LIMA1,LIMK1,MAPKAPK2,MRAS,MRC2,MYH10,NCK2,NDST1,PAK1,PLAUR,SERPINF1,SMAD3,SMO,SNX17,SPARC,STMN1,SYNE2,THBS1,THBS2,TIAM1,TIMP2,TP53,TSC2,VIM	39
Cell Morphology,Cellular Assembly and Organization,Cellular Development,Cellular Function and Maintenance,Cellular Growth and Proliferation,Nervous System Development and Function,Organismal Development,Tissue Development	Neuritogenesis	5.14e-23		-1.911	ABL1,ACE,ADAM10,ADAP1,AHR,AKT1,APC,ARHGAP5,ASCL1,ATCAY,BASP1,BCL11B,BRSK1,BRSK2,CALD1,CAMK1D,CAMK4,CAMKK2,CAMSAP1,CD47,CDH2,CDK5R1,CFL1,CHRNA3,CKB,CNTN1,CPEB4,CRMP1,CTNND2,CUX2,CYFIP1,CYFIP2,DACT1,DBNL,DCLK1,DCX,DDAH1,DPYSL2,DPYSL3,DPYSL4,DPYSL5,EFNA2,EHD1,EHMT1,EIF4EBP2,ELFN1,ETV4,FARP1,FGFR1,FLNA,FNBP1L,FUT8,GAP43,GPRIN1,GRIN1,HDAC2,IGF1R,IGSF9,ITGA1,JUN,KIDINS220,KLF7,LAMA1,LAMB2,LIMK1,LINGO1,…	132
Cell Morphology,Cellular Development,Cellular Growth and Proliferation,Nervous System Development and Function,Organismal Development,Tissue Development	Morphogenesis of neurons	5.43e-23		-1.911	ABL1,ACE,ADAM10,ADAP1,AHR,AKT1,APC,ARHGAP5,ASCL1,ATCAY,BASP1,BCL11B,BRSK1,BRSK2,CALD1,CAMK1D,CAMK4,CAMKK2,CAMSAP1,CD47,CDH2,CDK5R1,CFL1,CHRNA3,CKB,CNTN1,CPEB4,CRMP1,CTNND2,CUX2,CYFIP1,CYFIP2,DACT1,DBNL,DCLK1,DCX,DDAH1,DPYSL2,DPYSL3,DPYSL4,DPYSL5,EFNA2,EHD1,EHMT1,EIF4EBP2,ELFN1,ETV4,FARP1,FGFR1,FLNA,FNBP1L,FUT8,GAP43,GPRIN1,GRIN1,HDAC2,HEXA,IGF1R,IGSF9,ITGA1,JUN,KIDINS220,KLF7,LAMA1,LAMB2,LIMK1,LI…	133
Cell Morphology	Shape change of neurons	2.02e-12		-1.926	ABL1,ADAM10,ADAP1,AKT1,BASP1,CALD1,CAMK4,CAMKK2,CD9,CDH2,CFL1,CPEB4,CRMP1,CTNND2,DACT1,DCX,DPYSL2,DPYSL3,DPYSL4,DPYSL5,EHMT1,EIF4EBP2,ELFN1,ETV4,FARP1,GAP43,GRIN1,IGSF9,JUN,KIDINS220,KLF7,LIMK1,LRRC4,LZTS1,MAPT,NEFM,NOTCH1,NSG1,NTRK1,NUMBL,PAK1,PALM,PDIA3,POU4F1,RIMS3,RIMS4,ROBO1,SDC2,SEMA6A,SEPT11,SLIT2,SNAPIN,SPTBN2,SRF,SULF2,TIAM1,TNFRSF21,TNR,TP53,TRPC1,TSC2,UCHL1,ULK1,ULK2,VAMP7,VIP	66
Cellular Movement	Migration of sarcoma cell lines	6.49e-08		-1.929	AHNAK,APC,CDH2,FBLIM1,FLNA,FLNC,LEPR,MDK,MGAT5,MRAS,PLAUR,SDC1,SDC2,SEPT9,SERPINF1,SLC9A3R2,STMN1,TIAM1,TIMP2,TP53,VAMP7,WASF1	22
Cell-To-Cell Signaling and Interaction,Nervous System Development and Function	Long-term potentiation	2.6e-07		-1.944	ADD2,B2M,B3GAT1,CACNB3,CAMK4,CAMKK2,CD200,CD47,CDH11,CDH2,CDK5R1,CRMP1,DLG3,DPYSL4,DUSP4,EIF4EBP2,ELFN1,GBA,GNAI2,GRIN1,HDAC2,JPH3,KIDINS220,LIMK1,MAPT,MGLL,NCAN,NELL2,NOTCH1,NPY,PAK1,PLK2,PTPN5,RAB3A,RIN1,RTN4R,SCAP,SERPINE2,SLC8A3,SPTBN2,ST8SIA4,TMEM35A,TNR,TSC2,WASF1	45
Cell Morphology,Cellular Assembly and Organization,Cellular Development,Cellular Function and Maintenance,Cellular Growth and Proliferation,Nervous System Development and Function,Organismal Development,Tissue Development	Branching of neurons	2.55e-12		-1.95	ABL1,ADAM10,ADAP1,AKT1,BASP1,CALD1,CAMK4,CAMKK2,CDH2,CFL1,CPEB4,CRMP1,CTNND2,DACT1,DCX,DPYSL2,DPYSL3,DPYSL4,DPYSL5,EHMT1,EIF4EBP2,ELFN1,ETV4,FARP1,GAP43,GRIN1,IGSF9,JUN,KIDINS220,KLF7,LIMK1,LRRC4,LZTS1,MAPT,NEFM,NOTCH1,NSG1,NTRK1,NUMBL,PAK1,PALM,PDIA3,POU4F1,RIMS3,RIMS4,ROBO1,SDC2,SEMA6A,SEPT11,SLIT2,SNAPIN,SPTBN2,SRF,SULF2,TIAM1,TNFRSF21,TNR,TP53,TRPC1,TSC2,UCHL1,ULK1,ULK2,VAMP7,VIP	65
Nervous System Development and Function	Development of central nervous system	6.36e-12		-1.96	ABCB6,ABL1,ABR,ADAM10,ADGRG1,AKT1,ALK,APBB2,APH1A,ARL6,ASCL1,ATAT1,B3GNT5,B4GALT2,BAG6,BCR,CASP2,CCND1,CDH2,CDK5R1,CHD7,CHST3,CNTN1,COL4A1,CXADR,DCLK1,DCX,DRAXIN,E2F1,EBF3,EZH2,FGFR1,FOXO3,FUBP1,GAP43,GRIN1,GSTP1,H2AFY2,HDAC2,HPCAL4,IGF1R,KDM2B,KHDRBS1,LAMB2,LDB1,LINGO1,LLGL1,MAPT,MARCKSL1,MDK,MFSD2A,MGAT5B,MYCN,MYH10,MYT1,NDST1,NF2,NHLH2,NOTCH1,NR3C1,NUMBL,PAK1,PAX5,PHOX2B,PIGA,PITPNM1,PLCB4,PLX…	110
Neurological Disease	Progressive neurological disorder	5.15e-10		-1.964	ABAT,ABL1,ACTG1,ADAM10,ARHGDIB,ARL6IP5,ARRB1,ASCL1,B4GALT6,BAG6,BCR,BIRC5,CALM1 (includes others),CBLB,CCDC50,CCND1,CD47,CHCHD10,CHGA,CPT1A,CTIF,DBNL,DDB2,DDC,DMPK,E2F1,EHMT2,EIF4A2,ENO3,FBLN1,FGFR1,FTL,FUBP1,GABRP,GADD45A,GAP43,GBA,GCH1,GRIN1,GSTP1,H3F3A/H3F3B,HNRNPA1,HRH3,HSP90B1,HSPA5,IGF1R,IGFBP2,INA,ITGAV,KIT,LPL,LUM,MAGED2,MAPT,MDH1,MFSD2A,NAXE,NEDD4,NEFM,NR3C1,NSG2,OAS1,PAK1,PDIA3,PEBP1,PL…	101
Cellular Movement	Cell movement of tumor cell lines	7.44e-17		-1.984	ABCA1,ABL1,ADAM10,ADAM12,ADAM15,AFAP1,AHNAK,AHR,AKAP12,AKT1,ANKS1A,APC,ARF1,ARHGAP21,ARHGDIB,ARRB1,ASCL1,B3GAT1,BCR,BRMS1,CALD1,CALR,CAMKK2,CBLB,CCND1,CD47,CD9,CDC25B,CDH11,CDH2,CDKN3,CHN2,CNDP2,COL18A1,CRKL,CRMP1,CRY1,CSK,CSNK1E,CTBP1,CTNND1,CX3CL1,CYTH2,DDB2,DGKD,DKK3,DPYSL2,DTX1,ELAVL1,ETV4,EZH2,F2R,FAM89B,FBLIM1,FGFR1,FLNA,FLNC,FNBP1L,FOXO3,FOXP1,GAP43,GNB1,GPR161,HAX1,HOMER3,HSP90B1,IGF1R,IG…	169
Cancer,Cellular Development,Cellular Growth and Proliferation,Organismal Injury and Abnormalities,Tumor Morphology	Proliferation of cancer cells	7.05e-07	Decreased	-2.016	ABL1,ADAM10,ALK,APC,BAMBI,BIRC5,CASP2,CBX1,CCND1,CTNND2,DLK1,DUSP1,EHMT2,EZH2,F2R,FGFR1,FOXO3,GLDC,GRK2,HDAC2,HMGB3,IGF1R,ITGA1,JAG1,JUN,KIT,LRRC4,LUM,LZTS1,MYB,NF2,NOTCH1,NRP1,ODC1,PARP1,PFKFB3,PIM1,PLAUR,POU3F2,PPM1D,PRKCA,RET,SAE1,SDC2,SMAD3,SMO,SOCS3,SOX11,SPHK2,STMN1,TAX1BP3,THBS1,TLE1,TP53,TXNIP,ULK1,XBP1	57
Cancer,Cell Death and Survival,Organismal Injury and Abnormalities,Tumor Morphology	Necrosis of tumor	1.54e-08	Decreased	-2.044	ABL1,ADAM12,AKT1,APC,B2M,B4GALT5,BIRC5,BRMS1,CASP2,CD47,CDC25B,CDH11,COL18A1,DAPK1,E2F1,E2F2,EZH2,FGFR1,GADD45A,GCH1,HDAC2,HIPK2,IDH2,IGF1R,IGFBP2,ITGA1,ITGAV,JAG1,JUN,KIT,KLF10,LEPR,MCM2,MFGE8,MITF,MMP11,MYB,MYCN,NOLC1,NOTCH1,NR3C1,NRP1,NTRK1,NUP54,PARP1,PHLDA1,PLAUR,PROCR,RPL13A,RPL27A,RPL5,RPL9,RPS12,RPS15A,RPS18,RPS27A,RPS7,RRM2,SMARCA4,SMO,SOCS3,SOX11,SPARC,TFAP4,THBS1,THBS2,TIMP1,TIMP2,TNFR…	75
Cell Morphology,Cellular Assembly and Organization,Cellular Development,Cellular Function and Maintenance,Cellular Growth and Proliferation,Embryonic Development,Nervous System Development and Function,Organismal Development,Tissue Development	Branching of neurites	5.9e-11	Decreased	-2.111	ABL1,ADAM10,ADAP1,AKT1,CALD1,CAMK4,CAMKK2,CDH2,CFL1,CPEB4,CRMP1,CTNND2,DACT1,DCX,DPYSL2,DPYSL4,DPYSL5,EHMT1,EIF4EBP2,ELFN1,ETV4,FARP1,GAP43,GRIN1,IGSF9,KIDINS220,KLF7,LIMK1,LRRC4,LZTS1,MAPT,NEFM,NOTCH1,NSG1,NTRK1,NUMBL,PAK1,PALM,PDIA3,RIMS3,RIMS4,ROBO1,SDC2,SEMA6A,SEPT11,SLIT2,SNAPIN,SPTBN2,SRF,SULF2,TIAM1,TNFRSF21,TNR,TP53,TRPC1,TSC2,UCHL1,ULK1,ULK2,VAMP7,VIP	61
Cellular Development,Cellular Growth and Proliferation,Nervous System Development and Function,Tissue Development	Development of neurons	1.21e-23	Decreased	-2.326	ABL1,ACE,ADAM10,ADAP1,ADGRL3,AHR,AKT1,ALK,APC,ARHGAP5,ASCL1,ATCAY,BASP1,BCL11B,BRSK1,BRSK2,CALD1,CAMK1D,CAMK4,CAMKK2,CAMSAP1,CBLN1,CBLN2,CD47,CDH2,CDK5R1,CFL1,CHRNA3,CKB,CNTN1,COL4A1,CPEB4,CRMP1,CTNND2,CUX2,CYFIP1,CYFIP2,DACT1,DBNL,DCLK1,DCX,DDAH1,DLG3,DLK1,DPYSL2,DPYSL3,DPYSL4,DPYSL5,DYNC1LI1,EBF3,EFNA2,EHD1,EHMT1,EIF4EBP2,ELFN1,ETV4,F2R,FARP1,FGFR1,FLNA,FNBP1L,FUT8,GAP43,GPRIN1,GRIN1,HDAC2,HEXA…	162
Cellular Development,Cellular Growth and Proliferation,Nervous System Development and Function,Tissue Development	Growth of neurites	3.33e-20	Decreased	-2.53	ABL1,ADAM10,AKT1,ALK,ANP32A,APBA2,APBB2,ARHGAP17,ARHGAP5,BASP1,BCR,BRSK1,BRSK2,CAMK4,CD47,CD9,CDH2,CDK5R1,CRMP1,CSNK1E,CTNND2,CYFIP1,DCLK1,DCX,DOK4,DOK6,DPYSL2,DPYSL3,DPYSL5,E2F1,ETV4,EXTL3,FEZ1,FGFR1,FLI1,GAP43,GNAI2,GPRIN1,GRK5,IGF1R,IGSF9,INPP5F,ITGA1,JUN,KIF3C,KIT,KLF7,LAMA1,LIMK1,LINGO1,MAPT,MARCKS,MDK,MMP24,MRAS,MYH10,MYO10,NCAN,NCK2,NEDD4L,NF2,NOTCH1,NRP1,NSG1,NTRK1,PAK1,PAK5,PARP1,PDIA3,P…	105
Cellular Development,Cellular Growth and Proliferation,Nervous System Development and Function,Tissue Development	Proliferation of neuronal cells	8.69e-22	Decreased	-2.845	ABL1,ADAM10,AKT1,ALK,ANP32A,APBA2,APBB2,ARHGAP17,ARHGAP5,ASCL1,B2M,BASP1,BCR,BRSK1,BRSK2,CAMK4,CAMKK2,CCND1,CD47,CD9,CDH2,CDK5R1,CRMP1,CSNK1E,CTNNA1,CTNND2,CX3CL1,CYFIP1,DCLK1,DCX,DOK4,DOK6,DPYSL2,DPYSL3,DPYSL5,E2F1,ETV4,EXTL3,FEZ1,FGFR1,FLI1,GAP43,GNAI2,GPRIN1,GRK5,IGF1R,IGSF9,INPP5F,ITGA1,JAG1,JUN,KIF3C,KIT,KLF7,LAMA1,LIMK1,LINGO1,MAPT,MARCKS,MDK,MMP24,MRAS,MYH10,MYO10,NCAN,NCK2,NEDD4L,NF2,NOTC…	120
Cellular Movement	Invasion of tumor cell lines	7.42e-12	Decreased	-3.165	ABL1,ABLIM1,ADAM10,ADAM12,ADAM15,AHNAK,AHR,AKAP12,AKT1,BIRC5,CALR,CCND1,CD9,CDC25B,CDH11,CDH2,CDK5R1,CDKN3,CHUK,CNDP2,COL18A1,CRMP1,CSK,CTBP1,CTNND1,CYFIP1,DBNL,DDB2,DKK3,DPYSL2,DPYSL3,DTX1,DUSP1,ETV4,EZH2,F2R,FAM129B,FBLIM1,FBLN1,FGFR1,FNBP1L,FOXP1,FUT8,HAX1,HDAC2,HIPK2,HNRNPAB,IGF1R,IGFBP2,ILF3,IRF6,ITGAV,ITGB8,IVNS1ABP,JUN,KDM4B,KIT,LAMTOR1,LASP1,LIMA1,LIMK1,LRP5,LYN,MAGI1,MAP4K4,MAPKAPK2,MARC…	126
Cancer,Organismal Injury and Abnormalities	Growth of tumor	2.03e-11	Decreased	-3.289	ABL1,ACVRL1,ADAM10,ADAM15,ADGRG1,AHR,AKT1,ALK,APC,ARL6IP5,BAMBI,BBC3,BIRC5,CALR,CASP2,CBX1,CCND1,CD276,CD47,CD58,CHUK,COL18A1,COL4A1,CRABP2,CRKL,CTNND2,CYFIP1,DAPK1,DLK1,DUSP1,DYRK2,EHMT2,ELAVL1,EZH2,F2R,FAM129B,FGFR1,FLNA,FOXO3,FUT8,GADD45A,GCH1,GLDC,GRK2,HDAC2,HMGB3,HSPA5,HSPH1,ICAM2,IDH2,IGF1R,IGFBP2,ILF3,ITGA1,ITGAV,ITGB8,JAG1,JUN,KDM1A,KIDINS220,KIT,KLF10,LEPR,LIMA1,LRRC4,LUM,LZTS1,MFGE8,MGL…	138
Cellular Development,Cellular Growth and Proliferation	Cell proliferation of tumor cell lines	7.26e-20	Decreased	-3.742	AASDHPPT,ABCB6,ABL1,ABLIM1,ACACA,ADAM10,ADAM12,ADAM15,AFAP1,AHNAK,AHR,AKAP12,AKT1,ALK,AMH,AMOT,APC,AQP1,ARF1,ARHGEF2,ASCL1,ASS1,B3GAT1,BBC3,BCR,BIRC5,BOP1,CALR,CAMK4,CASP2,CASP7,CBX1,CCND1,CD276,CDC25B,CDH11,CDK2AP1,CDK5R1,CDKN3,CDT1,CHD4,CHGA,CHMP1B,CHN2,CMIP,CNDP2,CNN2,COL18A1,COL4A2,COPS6,CRABP2,CRKL,CSNK1E,CTBP1,CTNND1,CX3CL1,CXADR,DCLK1,DCX,DDB2,DGKD,DKK3,DLK1,DTX1,DUSP1,DUSP4,E2F1,EHMT2,EIF…	266
Cell Death and Survival	Cell viability of tumor cell lines	7.75e-07	Decreased	-4.425	ABCA1,ABCB6,ABL1,ACACA,ACE,ACVR2B,ACVRL1,AEN,AHR,AKAP8L,AKT1,ALK,ARRB1,ATP5PD,B2M,BCLAF1,BCR,BHLHE40,BIRC5,BLM,CALR,CASP2,CCND1,CD200,CDH2,CERK,CNDP2,CRKL,CTBP1,DUSP1,E2F1,EFNA2,ELAVL1,EZH2,FGFR1,FLI1,FLNA,FUBP1,GRK2,GSTP1,HDAC2,HNRNPUL1,HSP90B1,HSPA5,IGF1R,IGFBP2,JAG1,JAK1,JUN,KDM1A,KDM4B,KIFC3,KIT,LGALS3BP,LYN,MAPKAPK2,MAPT,MCM2,MCM7,MDK,MRAS,MYB,MYCN,NACC1,NEK7,NME3,NOTCH1,NPY,NR3C1,NRP1,NTRK1…	125
Cell Death and Survival	Cell survival	2.04e-09	Decreased	-4.448	ABCA1,ABCB6,ABL1,ACACA,ACE,ACVR2B,ACVRL1,AEN,AHR,AKAP8L,AKT1,ALK,AMH,APC,ARRB1,ASS1,ATP5PD,B2M,B4GALT5,BAMBI,BBC3,BCL11B,BCLAF1,BCR,BHLHE40,BIRC5,BLM,CACNB3,CALR,CAMK4,CASP2,CASP7,CBLB,CCND1,CD200,CD47,CD9,CDH2,CDK2AP1,CDK5R1,CERK,CHD4,CHUK,CNDP2,CNTFR,COL18A1,CRKL,CTBP1,CX3CL1,DLK1,DOT1L,DUSP1,E2F1,EBF3,EFNA2,ELAVL1,EXO1,EZH2,F2R,FBXO32,FGFR1,FLI1,FLNA,FOXO3,FUBP1,GADD45A,GCH1,GPSM1,GRK2,GSTP1,H…	201
Cellular Movement	Invasion of carcinoma cell lines	1.97e-06	Decreased	-2.039	ADAM10,ADAM12,AKT1,CALR,CCND1,CDH2,CRMP1,CTBP1,CTNND1,DUSP1,ETV4,EZH2,FGFR1,FOXP1,FUT8,HAX1,HDAC2,IRF6,ITGAV,LYN,MDK,MITF,NUMBL,PAK1,PLAUR,PLCG1,PRMT1,PTPN1,RAB11FIP4,SH3GLB2,SLIT2,SMO,ST3GAL1,ST6GAL1,STMN1,TIAM1,TIMP1,TIMP2,TIMP3,TP53,VIM	41
Cell Morphology	Shape change of neurites	2.19e-11	Decreased	-2.04	ABL1,ADAM10,ADAP1,AKT1,BCL11B,CALD1,CAMK4,CAMKK2,CDH2,CFL1,CPEB4,CRMP1,CTNND2,DACT1,DCX,DPYSL2,DPYSL4,DPYSL5,EHMT1,EIF4EBP2,ELFN1,ETV4,FARP1,GAP43,GRIN1,IGSF9,KIDINS220,KLF7,LIMK1,LRRC4,LZTS1,MAPT,NEFM,NOTCH1,NRP1,NSG1,NTRK1,NUMBL,PAK1,PALM,PDIA3,RIMS3,RIMS4,ROBO1,SDC2,SEMA6A,SEPT11,SLIT2,SNAPIN,SPTBN2,SRF,SULF2,TIAM1,TNFRSF21,TNR,TP53,TRPC1,TSC2,UCHL1,ULK1,ULK2,VAMP7,VIP	63
Cancer,Cell Death and Survival,Organismal Injury and Abnormalities,Tumor Morphology	Cell death of tumor cells	2.76e-08	Decreased	-2.044	ABL1,ADAM12,AKT1,APC,B2M,B4GALT5,BIRC5,BRMS1,CASP2,CD47,CDC25B,CDH11,COL18A1,DAPK1,E2F1,E2F2,EZH2,FGFR1,GADD45A,GCH1,HDAC2,HIPK2,IDH2,IGF1R,ITGA1,ITGAV,JAG1,JUN,KIT,KLF10,LEPR,MCM2,MFGE8,MITF,MMP11,MYB,MYCN,NOLC1,NOTCH1,NR3C1,NRP1,NTRK1,NUP54,PARP1,PHLDA1,PLAUR,PROCR,RPL13A,RPL27A,RPL5,RPL9,RPS12,RPS15A,RPS18,RPS27A,RPS7,RRM2,SMARCA4,SMO,SOCS3,SOX11,SPARC,TFAP4,THBS2,TIMP1,TIMP2,TNFRSF10B,TNFRSF2…	73
Cancer,Organismal Injury and Abnormalities	Squamous-cell carcinoma	1.27e-09	Decreased	-2.146	ABCA1,ABCA12,ABCB6,ABL1,ACE,ACTR1B,ADAM10,ADAM12,ADD3,AHNAK,AKAP1,AKAP12,AKAP2,AKAP8L,AKT1,ALK,ANO8,ANP32A,APBA2,APC,AQP1,ARHGAP36,ARHGAP5,ASRGL1,ATAT1,ATP1B1,AXIN2,AZIN1,B2M,B4GALT3,BACH2,BAMBI,BCL11A,BCL11B,BCLAF1,BCR,BGN,BICC1,BIRC5,BLM,BRD8,BRINP2,C12orf4,C3orf58,CAMKK2,CAMSAP1,CBX2,CCNB1IP1,CCND1,CD276,CDH11,CDH2,CDK2AP1,CELF4,CENPF,CHD4,CHD7,CHN2,CLASP1,CLIP2,CNN2,CNTN1,COL18A1,COL4A1,COL4A…	378
Cell Morphology,Cellular Development	Branching of cells	2.59e-13	Decreased	-2.156	ABL1,ADAM10,ADAP1,AHR,AKT1,AQP1,BASP1,CALD1,CAMK4,CAMKK2,CDH2,CDK5R1,CFL1,COL18A1,CPEB4,CRMP1,CTNND1,CTNND2,DACT1,DCX,DPYSL2,DPYSL3,DPYSL4,DPYSL5,EHMT1,EIF4EBP2,ELAVL1,ELFN1,ETV4,FARP1,FGFR1,GAP43,GRIN1,IGSF9,JUN,KIDINS220,KLF7,LIMK1,LRRC4,LZTS1,MAPT,MFGE8,NAB2,NDST1,NEFM,NOTCH1,NSG1,NTRK1,NUMBL,PAK1,PALM,PDIA3,POU4F1,PRKX,RET,RIMS3,RIMS4,ROBO1,SDC2,SEMA6A,SEPT11,SLIT2,SNAPIN,SPTBN2,SRF,SULF2,TIA…	79
Behavior	Behavior	2.74e-12	Decreased	-2.178	ABAT,ABR,ACE,ACOT11,ACTG1,ADAM10,ADD2,AFAP1,ALK,APBA2,APC,APRT,ARL6IP5,ASL,ATAT1,ATP8A1,B2M,B3GAT1,B4GALT2,BAMBI,BBS12,BCL11B,BCR,BRSK1,CACNB3,CAMK4,CAMKK2,CCND1,CD47,CDH11,CDK5R1,CFL1,CHD7,CHST3,CHUK,CKB,CLMP,CNTFR,CNTN1,CPT1A,CRMP1,CSK,CTNND2,CUX2,DBH,DBNL,DDC,DGAT2,DLG3,DNAJC5,DPYSL2,DUSP1,DUSP4,E2F1,EFNA2,EHMT1,EHMT2,EIF4EBP2,ELFN1,EPB41,EPHX2,FADS2,FEZ1,FGFR1,FTL,FUOM,FXR2,GBA,GCH1,GNAI2,GNB…	158
Cellular Growth and Proliferation	Outgrowth of cells	2.34e-17	Decreased	-2.192	ABL1,ADAM10,AKT1,ALK,ANP32A,APBA2,APBB2,ARHGAP17,ARHGAP5,BASP1,BCR,BRSK1,BRSK2,CAMK4,CCND1,CD47,CD9,CDH2,CDK5R1,CSNK1E,DCX,DOK4,DOK6,DPYSL2,DPYSL3,DPYSL5,E2F1,ETV4,EXTL3,F2R,FEZ1,FGFR1,FLI1,GAP43,GPRIN1,GRK5,IGF1R,ITGA1,JAK1,JUN,KIF3C,KIT,KLF7,LAMA1,LIMK1,MAPT,MARCKS,MDK,MMP24,MRAS,MYH10,MYO10,NCK2,NF2,NOTCH1,NRP1,NTRK1,PAK1,PAK5,PARP1,PDIA3,POU4F1,PTPRS,RALGDS,RET,RHOQ,RIMS3,RIMS4,ROBO1,RTN4R,SC…	92
Cellular Movement	Migration of tumor cell lines	8.56e-16	Decreased	-2.201	ADAM10,ADAM12,ADAM15,AFAP1,AHNAK,AHR,AKAP12,AKT1,ANKS1A,APC,ARF1,ARHGAP21,ARHGDIB,ARRB1,ASCL1,B3GAT1,BRMS1,CALD1,CALR,CAMKK2,CBLB,CCND1,CD47,CD9,CDC25B,CDH11,CDH2,CDKN3,CHN2,CNDP2,COL18A1,CRKL,CRMP1,CRY1,CSK,CSNK1E,CTBP1,CTNND1,CX3CL1,DGKD,DPYSL2,DTX1,ELAVL1,ETV4,EZH2,F2R,FBLIM1,FGFR1,FLNA,FLNC,FNBP1L,FOXO3,FOXP1,GPR161,HAX1,HSP90B1,IGF1R,IGFBP2,ILF3,ITGAV,IVNS1ABP,JAK1,JUN,JUP,KDM4B,KHDRBS1,KIDI…	145
Cancer,Organismal Injury and Abnormalities	Neoplasia of epithelial cells	3.3e-10	Decreased	-2.254	ABCA1,ABCA12,ABCB6,ABL1,ACE,ACTR1B,ADAM10,ADAM12,ADD3,AHNAK,AKAP1,AKAP12,AKAP2,AKAP8L,AKT1,ALK,ANO8,ANP32A,APBA2,APC,AQP1,ARHGAP36,ARHGAP5,ASCL1,ASRGL1,ATAT1,ATP1B1,AXIN2,AZIN1,B2M,B4GALT3,BACH2,BAMBI,BCL11A,BCL11B,BCLAF1,BCR,BGN,BICC1,BIRC5,BLM,BRD8,BRINP2,C12orf4,C3orf58,CAMKK2,CAMSAP1,CBX2,CCNB1IP1,CCND1,CD276,CDH11,CDH2,CDK2AP1,CELF4,CENPF,CHD4,CHD7,CHN2,CLASP1,CLIP2,CNN2,CNTN1,COL18A1,COL4A1…	382
Cellular Movement	Cell movement of sarcoma cell lines	2.59e-08	Decreased	-2.267	AHNAK,APC,CDH2,DKK3,ETV4,FBLIM1,FLNA,FLNC,LEPR,LRP5,MDK,MGAT5,MRAS,PLAUR,PTPN1,SDC1,SDC2,SEPT9,SERPINF1,SLC9A3R2,STMN1,TIAM1,TIMP2,TP53,VAMP7,WASF1	26
Embryonic Development,Organismal Development	Development of head	2.06e-09	Decreased	-2.312	ABCB6,ABL1,ABR,ACVR2B,ADAM10,ADGRG1,AKT1,ALK,APBB2,APH1A,AQP1,ARL6,ASCL1,ATAT1,ATP1B1,ATP6AP2,AXIN2,B4GALT2,BAG6,BBS12,BCL11B,BCR,BRD1,CASP2,CCND1,CDH2,CDK2AP1,CDK5R1,CFL1,CHD7,CHST3,CHUK,CNTN1,COL18A1,COL4A1,CTNND1,CXADR,CYTL1,DCLK1,DCX,DNAJC5,DPT,DRAXIN,E2F1,EBF3,EDARADD,EFNA2,EGFLAM,EPHX2,EZH2,FGFR1,FOXO3,GABRP,GAP43,GRIN1,H2AFY2,HDAC2,HEXA,HIPK2,IGF1R,ITGAV,JAG1,KDM1A,KDM2B,KHDRBS1,LAMB2,LDB1…	147
Gene Expression	Activation of DNA endogenous promoter	6.49e-08	Decreased	-2.348	ABLIM1,ACVR2B,ACVRL1,AHR,AKAP8L,AKT1,ARHGEF2,ARRB1,ASCL1,BACH2,BCL11A,BCL11B,BHLHE40,BRD3,BRD8,CALR,CARM1,CAVIN4,CBX2,CCND1,CENPK,CGGBP1,CHD3,CHD4,CHD7,CHUK,CHURC1,CRY1,CSRNP2,CTBP1,CUX2,CYTL1,DACT1,DTX1,E2F1,E2F2,EBF3,EHMT1,EHMT2,EPOP,ETV4,EZH2,FGFR1,FLI1,FOXO3,FOXP4,FUBP1,GRIN1,GTF2I,H2AFY2,HAX1,HDAC2,HDAC5,HDAC7,HES7,HIPK2,HLTF,HMGN1,HNRNPAB,HOXD13,HSPH1,HYAL2,INSM1,IRF6,IVNS1ABP,JAG1,JUN,KDM1…	160
Cell Morphology,Cellular Assembly and Organization,Cellular Function and Maintenance	Extension of cellular protrusions	4.72e-10	Decreased	-2.418	ABL1,ARHGAP5,ARRB1,CAMK4,CD9,CDH2,CDK5R1,CORO1A,CRKL,CTNND2,CYFIP1,CYTH2,DCLK1,DCX,DPYSL2,DPYSL5,DRAXIN,EVL,F2R,FEZ1,GAP43,GRIN1,LIMK1,MAPT,MGLL,MYH10,NOTCH1,NRP1,PAK1,PITPNM1,PLXNB1,PTPRS,RET,RHOQ,RTN4R,SEMA7A,SLIT2,SRF,TIAM1,TNR,TTL,UBE2I,ULK1,ULK2	44
Cellular Assembly and Organization,Cellular Function and Maintenance,Tissue Development	Formation of microtubules	2.91e-06	Decreased	-2.469	ABL1,APC,BIRC5,CAMSAP1,CAMSAP3,CDC25B,CENPF,CENPJ,CLASP1,DCX,DPYSL2,DPYSL3,GLB1,MAPT,NCK2,PAK1,SERPINF1,SNAPIN,STMN1,TUBB,UBAP2L	21
Cell Cycle	G1 phase	2.98e-06	Decreased	-2.494	ABL1,ACVRL1,AHR,AKAP12,AKT1,AMH,APC,ARRB1,BCR,BHLHE40,BIRC5,BOP1,CAMKK2,CARM1,CBX1,CCND1,CDC25B,CDC25C,CDKN3,CDT1,CNDP2,DOT1L,DUSP1,E2F1,E2F2,ELAVL1,EZH2,GADD45A,HDAC2,HDAC7,IGF1R,IQGAP3,ITGAV,JUN,KIT,KLF10,LRWD1,MCM2,MCM5,MCM7,MYB,MYBL2,NASP,NOTCH1,NR3C1,ORC1,PARP1,PIM1,PLK2,POLE,POU4F1,RABL6,RPL5,SMARCB1,TCF3,TFDP2,TFRC,TIMP1,TIMP2,TP53,TRPC1,VIP,WNK2	63
Cell Morphology,Cellular Assembly and Organization,Cellular Function and Maintenance	Formation of cellular protrusions	2.4e-24	Decreased	-2.495	ABL1,ABLIM1,ACACA,ACE,ACTR2,ADAM10,ADAP1,AHNAK,AHR,AKAP12,AKT1,APC,AQP1,ARHGAP5,ARL6,ARRB1,ASCL1,ATAT1,ATCAY,B9D1,BASP1,BCL11B,BCR,BRSK1,BRSK2,CALD1,CAMK1D,CAMK4,CAMKK2,CAMSAP1,CD47,CD9,CDH2,CDK5R1,CENPF,CENPJ,CFL1,CHRNA3,CKB,CNTN1,CPEB4,CRKL,CRMP1,CTNND1,CTNND2,CUX2,CYFIP1,CYFIP2,DACT1,DBNL,DCLK1,DCX,DDAH1,DKK3,DOCK11,DPYSL2,DPYSL3,DPYSL4,DPYSL5,DZIP1,EFNA2,EHD1,EHMT1,EIF4EBP2,ELFN1,EPHX2,ETV4,F…	180
Cell Morphology	Ruffling	5.64e-07	Decreased	-2.518	AKT1,APC,ARHGAP17,ARRB1,BCR,CYFIP1,CYTH2,FLNA,GRK2,LIMA1,MAPT,MTSS1,MYB,NCK2,NF2,PAK1,PLAUR,SHC1,TGM2,TIAM1,TP53,TSC2,WASF1	23
Cellular Movement,Nervous System Development and Function	Guidance of axons	1.47e-06	Decreased	-2.529	ABLIM1,APBB2,CDH2,CDK5R1,CNTN1,DCLK1,DCX,DOK4,DOK6,DPYSL5,DRAXIN,ETV4,EVL,FEZ1,GAP43,KLF7,LAMB2,MYH10,NRP1,NTRK1,PDIA3,PLCG1,PRKCA,RET,RNF165,ROBO1,SEMA6A,SHC1,SHC3,SLIT2,SPTBN2,SRRM4,TTC8,TUBB3	34
Cellular Assembly and Organization,Cellular Function and Maintenance,Tissue Development	Formation of actin stress fibers	1.82e-06	Decreased	-2.54	ABL1,AKAP1,AKT1,ARF1,ARHGEF2,ARRB1,BOP1,CALD1,CCND1,CDH11,CLASP1,COL18A1,CTNND1,EVL,F2R,FBLIM1,GNAI2,GNB1,HAX1,JAG1,LAMTOR1,LIMK1,MAGI1,MYLK,NF2,PAK1,PHACTR1,PIK3R2,PITPNM1,RHOQ,ROBO1,SH3PXD2B,SMAD3,SMARCA4,SPARC,SRF,STMN1,TIAM1,TPM4,TTC8,U2AF2	41
Cell Cycle	Interphase of fibroblasts	8.05e-07	Decreased	-2.558	BLM,CBX2,CCND1,CDC25C,DUSP4,E2F1,E2F2,GADD45A,HMGN1,JUN,MYBL2,MYCN,NELFB,PARP1,PLK2,SMARCA4,TP53	17
Embryonic Development,Organismal Development	Development of body axis	2.03e-10	Decreased	-2.592	ABCB6,ABL1,ABR,ACVR2B,ADAM10,ADGRG1,AKT1,ALK,APBB2,APC,APH1A,AQP1,ARL6,ASCL1,ATAT1,ATP1B1,ATP6AP2,AXIN2,B4GALT2,BAG6,BBS12,BCL11B,BCR,BRD1,CASP2,CCND1,CDH2,CDK2AP1,CDK5R1,CENPJ,CFL1,CHD7,CHST3,CHUK,CNTN1,COL18A1,COL4A1,CRKL,CSNK1E,CTNND1,CXADR,CYTL1,DACT1,DCLK1,DCX,DNAJC5,DPT,DRAXIN,E2F1,EBF3,EDARADD,EFNA2,EGFLAM,EPHX2,EZH2,FGFR1,FOXO3,FZD7,GABRP,GAP43,GPR161,GRIN1,H2AFY2,HDAC2,HEXA,HIPK2,HOXD13,…	159
Tissue Development	Growth of epithelial tissue	1.15e-07	Decreased	-2.609	ACVRL1,ADAM15,ADAMTS2,AHR,AKT1,ALK,AMOT,APC,ATP5IF1,BCL11B,BCLAF1,BRMS1,CALR,CCND1,CD9,CDC25B,CDH2,CHGA,CHUK,COL18A1,COL4A1,COL4A2,CTNNA1,DDAH1,DLK1,E2F1,EZH2,F2R,FGFR1,FOXO3,FZD7,GLUL,HIPK2,HMGN1,HRH3,HSPA5,IFT80,IGF1R,IRF6,ITGA1,ITGB8,JUN,JUP,KIT,KLF10,LEPR,MAPKAPK2,MDK,MFGE8,MTSS1,MYB,NAB2,NF2,NME2,NOTCH1,NR3C1,NRP1,ODC1,PAK1,PC,PELP1,PFKFB3,PIM1,PLAUR,PLCG1,POLD4,POU3F2,PRKCA,PRKX,PROCR,PTGIR…	102
Cellular Movement,Connective Tissue Development and Function	Cell movement of fibroblast cell lines	5.83e-07	Decreased	-2.615	ABL1,ACTR2,AKT1,ALK,CENPF,CRKL,CSK,EHD1,FLNA,FLNC,FMNL2,GAP43,HAX1,JAG1,KDM2B,LIMA1,MGAT5,MIEN1,MTSS1,MYLK,NCK2,NF2,PAK1,PLAUR,PMP22,PODXL2,PTBP1,PTPN1,RALBP1,SDC1,SMARCB1,TGM2,THBS1,TP53,TRAF4,TSC2,VIM	37
Behavior	Learning	4.81e-07	Decreased	-2.633	ACTG1,ADAM10,ADD2,ARL6IP5,ATP8A1,B3GAT1,B4GALT2,BRSK1,CACNB3,CAMK4,CAMKK2,CD47,CDK5R1,CFL1,CHUK,CKB,CRMP1,CSK,CTNND2,CUX2,DBH,DLG3,DUSP4,EHMT1,EHMT2,EIF4EBP2,EPB41,FXR2,GRIN1,HRH3,HSD11B2,JPH3,JUN,KIT,LEPR,LIMK1,LZTS1,MAPT,MARCKS,MDK,MGLL,NDRG4,NOTCH1,NPY,NR3C1,NREP,NTRK1,PAK5,PLK2,PRKCA,RIN1,RTN4R,SEPT5,SERPINF1,SHC3,SLC30A3,SLC6A8,SLC8A3,SRF,STRA6,TET1,TIMP3,TMEM35A,TNR,TSC2,UNG,WASF1	67
Cellular Assembly and Organization,Cellular Function and Maintenance,Tissue Development	Formation of actin filaments	1.58e-08	Decreased	-2.643	ABL1,ACTR2,AKAP1,AKT1,APC,ARF1,ARHGEF2,ARRB1,BOP1,CALD1,CCND1,CDH11,CFL1,CLASP1,COL18A1,CORO1A,CTNND1,EVL,F2R,FBLIM1,GAP43,GNAI2,GNB1,HAX1,HIP1R,JAG1,LAMTOR1,LIMK1,MAGI1,MTSS1,MYLK,NCK2,NF2,PAK1,PDXP,PHACTR1,PIK3R2,PITPNM1,PLXNB1,RHOQ,ROBO1,SDC2,SH3PXD2B,SLIT2,SMAD3,SMARCA4,SPARC,SRF,STMN1,TIAM1,TPM4,TTC8,TWF1,U2AF2,WASF1	55
Behavior	Cognition	1.89e-08	Decreased	-2.65	ACTG1,ADAM10,ADD2,AKT1,ARL6IP5,ATP8A1,B3GAT1,B4GALT2,BRSK1,CACNB3,CAMK4,CAMKK2,CD47,CDK5R1,CFL1,CHD7,CHUK,CKB,CRMP1,CSK,CTNND2,CUX2,CYFIP1,DBH,DLG3,DUSP4,EHMT1,EHMT2,EIF4EBP2,EPB41,FXR2,GPR155,GRIN1,HRH3,HSD11B2,JPH3,JUN,KIT,LEPR,LIMK1,LZTS1,MAGT1,MAPT,MARCKS,MDK,METTL23,MGLL,NDRG4,NOTCH1,NPY,NR3C1,NREP,NTRK1,PAK5,PLK2,PRKCA,RIN1,RTN4R,SCAP,SEPT5,SERPINF1,SHC3,SLC30A3,SLC6A8,SLC8A3,SMPD3,SRF,STRA…	76
Cellular Movement	Migration of cells	2.88e-21	Decreased	-2.721	ABCA1,ABL1,ABR,ACVRL1,ADAM10,ADAM12,ADAM15,ADD2,ADGRG1,ADGRL3,AFAP1,AHNAK,AHR,AKAP12,AKT1,ALK,AMOT,AMOTL1,ANKS1A,APBB2,APC,AQP1,ARF1,ARHGAP1,ARHGAP21,ARHGAP5,ARHGDIB,ARRB1,ASCL1,ATAT1,ATP1B1,ATP8A1,B3GAT1,B4GALT6,BACH2,BCL11B,BCR,BGN,BHLHE40,BLM,BRMS1,CALD1,CALR,CAMK1D,CAMK4,CAMKK2,CAMSAP3,CBLB,CCND1,CD200,CD276,CD47,CD58,CD9,CDC25B,CDH11,CDH2,CDK5R1,CDKN3,CENPF,CERK,CFL1,CHGA,CHN2,CHUK,CLASP1,CN…	311
Cell Cycle	Interphase of connective tissue cells	8.26e-07	Decreased	-2.746	BIRC5,BLM,CBX2,CCND1,CDC25C,DUSP4,E2F1,E2F2,GADD45A,HMGN1,JUN,MYBL2,MYCN,NELFB,PARP1,PLK2,SMARCA4,TP53	18
Organismal Survival	Survival of organism	5.9e-08	Decreased	-2.762	ABL1,ADAM15,AHR,AKT1,ALK,APC,AQP1,ARHGDIB,B2M,B3GNT5,BBC3,BCR,BGN,BIRC5,BLM,CALR,CAMK4,CCND1,CD47,CLMP,CNPY3,CNTN1,COL18A1,CRABP2,CRMP1,CTNND1,DACT1,DNAJC5,DUSP1,DUSP4,E2F1,EEF1A2,EHMT1,EPHX2,EXO1,EZH2,F2R,FGFR1,FLI1,FTL,FUT8,GAP43,GLDC,GLUL,GNAI2,GNAZ,GPSM1,GRK2,GSTP1,HIPK2,HSP90B1,HYAL2,IDH2,IGF1R,ITGA1,JUP,KIT,KLF12,LEPR,LIMA1,LIPG,LPL,MAGI1,MAPKAPK2,MAPT,MARCKSL1,MCM2,MDK,MLLT3,MYB,MYO10,NEFM…	110
Cell Cycle	Cell cycle progression	3.6e-14	Decreased	-2.802	ABL1,ACVRL1,ADAM12,AHNAK,AHR,AKT1,ALK,ANKS1A,APBB2,APC,ARRB1,ASCL1,ATAT1,BAZ1A,BCR,BIRC5,BLM,BOP1,BRINP2,CALD1,CALR,CAMK4,CASP2,CBX2,CCNB1IP1,CCNC,CCND1,CDC25B,CDC25C,CDK5R1,CDKN3,CDT1,CENPF,CENPJ,CHD4,CHN2,CHUK,CLASP1,CTBP1,DCLK1,DDB2,DOT1L,DUSP1,DYNC1LI1,E2F1,E2F2,EZH2,FGFR1,FLI1,FLNA,FOXO3,GADD45A,GRK2,GRK5,H3F3A/H3F3B,HDAC2,HERC5,HIPK2,IGF1R,IGFBP2,INCENP,IRF6,JUN,KDM2B,KHDRBS1,KIF18B,KIT,KLF…	168
Cellular Movement	Cell movement of neurons	1.66e-06	Decreased	-2.855	ADAM10,ADGRG1,ADGRL3,APBB2,APC,ARF1,ASCL1,ATAT1,CDK5R1,DCLK1,DCX,EBF3,FGFR1,FLNA,IGF1R,KIT,LAMA1,MAPT,MDK,MYH10,NHLH2,NOTCH1,NRP1,PHOX2B,PLAUR,PLXNB2,POU3F2,POU4F1,RBFOX2,RET,ROBO1,SEMA6A,SLIT2,SRF,ST8SIA4,STMN1,TIAM1,TIMP1,TLX3,TRPC1,TUBA1A,TUBB2B	42
Cellular Movement	Cell movement	1.56e-23	Decreased	-2.977	ABCA1,ABL1,ABR,ACTR2,ACVRL1,ADAM10,ADAM12,ADAM15,ADD2,ADGRG1,ADGRL3,AFAP1,AHNAK,AHR,AKAP12,AKT1,ALK,AMOT,AMOTL1,ANKS1A,APBB2,APC,AQP1,ARF1,ARHGAP1,ARHGAP21,ARHGAP5,ARHGDIB,ARRB1,ASCL1,ATAT1,ATP1B1,ATP8A1,B3GAT1,B4GALT6,BACH2,BCL11B,BCR,BGN,BHLHE40,BLM,BRMS1,CALD1,CALR,CAMK1D,CAMK4,CAMKK2,CAMSAP3,CBLB,CCDC40,CCND1,CD200,CD276,CD47,CD58,CD9,CDC25B,CDH11,CDH2,CDK5R1,CDKN3,CELF3,CENPF,CERK,CFL1,CHD4,…	347
Embryonic Development,Organismal Development	Development of body trunk	4.61e-09	Decreased	-2.983	ABCA1,ABCA12,ABL1,ACE,ACTG1,ACVR2B,ACVRL1,ADAM10,ADAMTS2,AFAP1,AHR,AKAP12,AKT1,AMH,APC,APH1A,APRT,ARHGAP5,ARRB1,ASCL1,ASL,B2M,BAG6,BBC3,BCL11B,BCLAF1,BICC1,BIRC5,BRD1,CALR,CAMK4,CARM1,CASP7,CBX2,CCDC40,CCND1,CD9,CDH11,CHD7,CHUK,CRKL,CTBP1,CXADR,DBNL,DCHS1,DUSP1,EZH2,FADS2,FBLN1,FGFR1,FLI1,FLNA,FMNL2,FOXO3,FOXP1,FOXP4,FUBP1,FUT8,FZD7,GRIN1,GRK2,HDAC2,HDAC5,HES7,HOXD13,HSD11B2,IGF1R,INSM1,JAG1,JUN,…	153
Cellular Assembly and Organization,Cellular Function and Maintenance	Organization of cytoskeleton	1.65e-31	Decreased	-3.06	ABL1,ABLIM1,ABR,ACACA,ACE,ACTG1,ACTR2,ACVRL1,ADAM10,ADAM12,ADAP1,AFAP1,AHNAK,AHR,AKAP12,AKAP2,AKT1,AMOT,ANP32A,APC,APC2,AQP1,ARF1,ARHGAP1,ARHGAP17,ARHGAP5,ARHGEF18,ARHGEF2,ARL6,ARRB1,ASCL1,ATAT1,ATCAY,B9D1,BASP1,BCL11B,BCR,BIRC5,BRSK1,BRSK2,CALD1,CALR,CAMK1D,CAMK4,CAMKK2,CAMSAP1,CAMSAP3,CD47,CD9,CDC25B,CDH2,CDK5R1,CENPF,CENPJ,CEP170,CFL1,CHD3,CHMP1B,CHRNA3,CHUK,CKB,CLASP1,CNN2,CNTN1,CORO1A,CPEB4,…	262
Cellular Assembly and Organization,Cellular Function and Maintenance	Organization of cytoplasm	2.73e-28	Decreased	-3.06	ABCA1,ABL1,ABLIM1,ABR,ACACA,ACE,ACTG1,ACTR2,ACVRL1,ADAM10,ADAM12,ADAP1,AFAP1,AHNAK,AHR,AKAP12,AKAP2,AKT1,AMOT,ANP32A,APC,APC2,AQP1,ARF1,ARHGAP1,ARHGAP17,ARHGAP21,ARHGAP5,ARHGEF18,ARHGEF2,ARL1,ARL6,ARRB1,ASCL1,ATAT1,ATCAY,B9D1,BASP1,BCL11B,BCR,BIRC5,BRSK1,BRSK2,CALD1,CALR,CAMK1D,CAMK4,CAMKK2,CAMSAP1,CAMSAP3,CD47,CD9,CDC25B,CDH2,CDK5R1,CENPF,CENPJ,CEP170,CFL1,CHCHD10,CHD3,CHMP1B,CHRNA3,CHUK,CKB,CLA…	272
Cellular Assembly and Organization,Cellular Function and Maintenance	Microtubule dynamics	1.04e-26	Decreased	-3.195	ABL1,ABLIM1,ACACA,ACE,ACTG1,ACTR2,ADAM10,ADAP1,AHNAK,AHR,AKAP12,AKT1,ANP32A,APC,APC2,AQP1,ARHGAP5,ARHGEF2,ARL6,ARRB1,ASCL1,ATAT1,ATCAY,B9D1,BASP1,BCL11B,BCR,BIRC5,BRSK1,BRSK2,CALD1,CAMK1D,CAMK4,CAMKK2,CAMSAP1,CAMSAP3,CD47,CD9,CDC25B,CDH2,CDK5R1,CENPF,CENPJ,CEP170,CFL1,CHMP1B,CHRNA3,CHUK,CKB,CLASP1,CNTN1,CORO1A,CPEB4,CRKL,CRMP1,CTNND1,CTNND2,CUX2,CYFIP1,CYFIP2,CYTH2,DACT1,DAPK1,DBNL,DCLK1,DCX,DDAH…	223
Organismal Development	Development of genitourinary system	8.8e-06	Decreased	-3.279	ABCA1,ABL1,ACACA,ACE,ACVR2B,ADAMTS2,AFAP1,AHR,AKT1,ALK,AMH,APC,APH1A,APRT,AQP1,ARHGAP1,ARHGAP5,ARHGDIB,ARRB1,ATAT1,BAG6,BAZ1A,BBS12,BICC1,BLM,CAMK4,CCNB1IP1,CCND1,CELF3,CENPF,CHD7,CHUK,CTNND1,CX3CL1,DCHS1,DUSP1,E2F1,EHD1,EHMT2,EIF2S2,ELAVL1,ETV4,EXO1,EZH2,F2R,FADS2,FBLN1,FGFR1,FOXO3,GPAM,GSTZ1,H3F3A/H3F3B,HOXD13,IGF1R,IGFBP2,ITGA1,ITGAV,JAG1,KDM2B,KIT,KPNA1,LBH,LDB1,LEPR,LRRC8A,MFGE8,MMP15,MMP17,…	126
Cellular Movement	Invasion of cells	5.6e-17	Decreased	-3.282	ABL1,ABLIM1,ADAM10,ADAM12,ADAM15,AHNAK,AHR,AKAP12,AKT1,ALK,APC,ARHGEF18,B4GALT5,BCR,BHLHE40,BIRC5,CALR,CCNB1IP1,CCND1,CD9,CDC25B,CDH11,CDH2,CDK5R1,CDKN3,CHGA,CHUK,CNDP2,COL18A1,CRKL,CRMP1,CSK,CTBP1,CTNND1,CTNND2,CYFIP1,DBNL,DDB2,DKK3,DPYSL2,DPYSL3,DTX1,DUSP1,ETV4,EZH2,F2R,FAM129B,FBLIM1,FBLN1,FGFR1,FLNA,FNBP1L,FOXO3,FOXP1,FUT8,GNAI2,HAX1,HDAC2,HDLBP,HIPK2,HMGB3,HNRNPAB,HSP90B1,HSPA5,IGF1R,IGFBP2,…	166
Cellular Assembly and Organization	Formation of cytoskeleton	1.16e-11	Decreased	-3.44	ABL1,ACTR2,AKAP1,AKAP2,AKT1,APC,ARF1,ARHGEF2,ARRB1,BIRC5,BOP1,CALD1,CAMSAP1,CAMSAP3,CCND1,CDC25B,CDH11,CENPF,CENPJ,CFL1,CLASP1,COL18A1,CORO1A,CTNND1,DBNL,DCX,DPYSL2,DPYSL3,EVL,F2R,FBLIM1,FLNA,GAP43,GLB1,GNAI2,GNB1,HAX1,HIP1R,JAG1,LAMTOR1,LIMK1,MAGI1,MAPT,MTSS1,MYLK,NCK2,NF2,PAK1,PDXP,PHACTR1,PIK3R2,PITPNM1,PLXNB1,RHOQ,ROBO1,SDC2,SERPINF1,SH3PXD2B,SLIT2,SMAD3,SMARCA4,SNAPIN,SPARC,SRF,STMN1,THBS1,T…	74
Cellular Movement,Nervous System Development and Function	Migration of neurons	3.52e-06	Decreased	-3.516	ADAM10,ADGRG1,ADGRL3,APBB2,APC,ARF1,ASCL1,ATAT1,CDK5R1,DCLK1,DCX,EBF3,FGFR1,FLNA,IGF1R,KIT,LAMA1,MAPT,MDK,MYH10,NHLH2,NRP1,PHOX2B,PLAUR,PLXNB2,POU3F2,POU4F1,RBFOX2,RET,ROBO1,SEMA6A,SLIT2,SRF,ST8SIA4,STMN1,TIAM1,TLX3,TRPC1,TUBA1A,TUBB2B	40
Gene Expression	Transactivation of RNA	3.01e-08	Decreased	-3.589	ABL1,ACVR2B,ACVRL1,ADAM12,AHR,AKT1,APBA2,APC,ARRB1,ASCL1,AXIN2,BCR,CAMK1D,CARM1,CCND1,CHD4,CHUK,DTX1,E2F1,E2F2,ETV4,FLI1,FOXO3,GADD45A,GTF2I,HDAC2,HERC5,HNRNPA1,IGFBP2,ILF3,JAK1,JUN,JUP,KDM1A,KHDRBS1,LEPR,LSM14B,MAPKAPK2,MAZ,MCM5,MED24,MITF,MRAS,MYB,MYBL2,MYCN,NAB2,NCOA4,NHLH2,NOLC1,NOTCH1,NR3C1,NRIP1,PARP1,PBX1,PDIA3,PELP1,PER1,PIM1,PODXL,PTGFR,PTPN1,RET,SART1,SMAD3,SMARCA4,SMARCB1,SMARCC1,SOCS3…	82
Cell Cycle	Interphase	4.35e-10	Decreased	-3.635	AASDHPPT,ABL1,ACTR1A,ACVRL1,AHR,AKAP12,AKT1,AMH,APC,ARRB1,BCR,BHLHE40,BIRC5,BLM,BOP1,BRSK1,BRSK2,CAMKK2,CARM1,CBX1,CBX2,CCND1,CCNY,CDC25B,CDC25C,CDKN3,CDT1,CENPJ,CLASP1,CNDP2,CSNK1E,CTNND1,DCX,DOT1L,DUSP1,DUSP4,DYNC1I2,E2F1,E2F2,ELAVL1,EZH2,FGFR1,FLNA,FOXN3,FOXO3,GADD45A,GTF2I,HDAC2,HDAC7,HMGN1,IGF1R,IQGAP3,ITGAV,JUN,KIT,KLF10,KLF12,LIMK1,LRWD1,LZTS1,MCM2,MCM5,MCM7,MSH5,MTCH2,MXI1,MYB,MYBL2,MYCN,…	116
Cellular Development,Cellular Growth and Proliferation	Proliferation of leukemia cell lines	5.05e-06	Decreased	-3.693	ABL1,AHR,AKT1,BCR,BIRC5,CALR,CDC25B,DLK1,DUSP1,DUSP4,E2F1,EZH2,FLI1,FOXO3,FTL,IGF1R,JUN,KIT,LYN,MLLT3,MYB,NOTCH1,NR3C1,ODC1,PHC1,PIM1,SH3GL1,SOCS3,ST8SIA4,STAT5B,STMN1,TCF3,TOX,TP53,TPMT,TRPC1,TXNIP	37
Cellular Assembly and Organization	Development of cytoplasm	2.82e-10	Decreased	-3.852	ABL1,ACTR2,AKAP1,AKAP2,AKT1,ANKRD13B,APC,ARF1,ARHGEF2,ARRB1,BIRC5,BOP1,CALD1,CAMK4,CAMSAP1,CAMSAP3,CCND1,CDC25B,CDH11,CENPF,CENPJ,CFL1,CHUK,CLASP1,COL18A1,CORO1A,CTNND1,DBNL,DCX,DPYSL2,DPYSL3,EVL,F2R,FBLIM1,FEZ1,FLNA,GAP43,GLB1,GNAI2,GNB1,GPSM1,HAX1,HDAC2,HIP1R,JAG1,LAMTOR1,LIMK1,MAGI1,MAPT,MGAT5,MTSS1,MYLK,NCK2,NF2,NTRK1,PAK1,PDXP,PHACTR1,PIK3R2,PITPNM1,PLXNB1,RHOQ,ROBO1,SDC2,SERPINF1,SH3PXD2B,S…	84
Gene Expression	Transactivation	3.56e-08	Decreased	-3.862	ABL1,ACVR2B,ACVRL1,ADAM12,AHR,AKT1,APBA2,APC,ARRB1,ASCL1,AXIN2,BCR,BRD8,CAMK1D,CARM1,CCND1,CHD4,CHUK,DTX1,E2F1,E2F2,ETV4,FLI1,FOXO3,GADD45A,GTF2I,HDAC2,HERC5,HNRNPA1,IGFBP2,ILF3,JAK1,JUN,JUP,KDM1A,KHDRBS1,LEPR,LSM14B,MAPKAPK2,MARCKSL1,MAZ,MCM5,MED24,MITF,MRAS,MYB,MYBL2,MYCN,NAB2,NCOA4,NHLH2,NOLC1,NOTCH1,NR3C1,NRIP1,PARP1,PBX1,PDIA3,PELP1,PER1,PIM1,PLCG1,PODXL,PTGFR,PTPN1,RET,SART1,SMAD3,SMARCA4,S…	86
Infectious Diseases	Viral Infection	2.16e-07	Decreased	-4.214	ABL1,ACTR2,ADAM10,AHR,AKT1,APC2,ARF1,ARHGAP21,ARHGDIB,ARRB1,ATCAY,ATP5IF1,ATP6AP2,ATP6V1A,B2M,B4GALNT4,BAG6,BBC3,BCL11A,BCLAF1,BCR,BGN,BRINP2,C6orf48,CALD1,CAMK1D,CAMKK2,CANT1,CASP2,CBLB,CD200,CD47,CD58,CD9,CGREF1,CHMP1B,CHUK,CLUH,CRMP1,CTBP1,CX3CL1,CXADR,DCLK1,DDX6,DLGAP4,DMPK,DOK6,DPYSL5,DUSP1,DUSP16,E2F2,EFNA2,EHMT2,EIF4EBP2,EXOSC5,EZH2,F2R,FBLIM1,FBXO21,FGD6,FGFR1,FLNA,FOXO3,FTL,FUBP1,GABRP,G…	198
Cellular Assembly and Organization,Tissue Development	Formation of filaments	2.82e-11	Decreased	-4.236	ABL1,ACE,ACTR2,AKAP1,AKT1,APC,ARF1,ARHGEF2,ARRB1,BIRC5,BOP1,CALD1,CAMSAP1,CAMSAP3,CCND1,CDC25B,CDH11,CENPF,CENPJ,CFL1,CLASP1,COL18A1,CORO1A,CTNND1,DCX,DPYSL2,DPYSL3,EVL,F2R,FBLIM1,GAP43,GLB1,GNAI2,GNB1,HAX1,HIP1R,HSPA5,INA,JAG1,LAMTOR1,LIMK1,MAGI1,MAPT,MTSS1,MYLK,NCK2,NEFM,NF2,PAK1,PDXP,PHACTR1,PIK3R2,PITPNM1,PLAUR,PLXNB1,RHOQ,ROBO1,SDC2,SERPINF1,SH3PXD2B,SLIT2,SMAD3,SMARCA4,SNAPIN,SPARC,SRF,STMN…	76
Cellular Assembly and Organization,Tissue Development	Fibrogenesis	3.63e-11	Decreased	-4.248	ABL1,ACE,ACTG1,ACTR2,AKAP1,AKT1,APC,ARF1,ARHGEF2,ARRB1,BIRC5,BOP1,CALD1,CALR,CAMSAP1,CAMSAP3,CCND1,CDC25B,CDH11,CENPF,CENPJ,CFL1,CLASP1,COL18A1,CORO1A,CTNND1,DCX,DPYSL2,DPYSL3,EVL,F2R,FBLIM1,FMNL2,GAP43,GLB1,GNAI2,GNB1,HAX1,HIP1R,HSPA5,INA,JAG1,LAMTOR1,LIMK1,MAGI1,MAPT,MARCKSL1,MTSS1,MYH10,MYLK,NCK2,NEFM,NF2,PAK1,PDXP,PHACTR1,PIK3R2,PITPNM1,PLAUR,PLXNB1,RHOQ,ROBO1,SDC2,SERPINF1,SH3PXD2B,SLIT2,SMA…	82
Cell Death and Survival	Cell viability	9.58e-09	Decreased	-4.426	ABCA1,ABCB6,ABL1,ACACA,ACE,ACVR2B,ACVRL1,AEN,AHR,AKAP8L,AKT1,ALK,AMH,APC,ARRB1,ASS1,ATP5PD,B2M,B4GALT5,BBC3,BCL11B,BCLAF1,BCR,BHLHE40,BIRC5,BLM,CACNB3,CALR,CAMK4,CASP2,CASP7,CCND1,CD200,CD47,CD9,CDH2,CDK2AP1,CDK5R1,CERK,CHD4,CHUK,CNDP2,CRKL,CTBP1,CX3CL1,DLK1,DOT1L,DUSP1,E2F1,EFNA2,ELAVL1,EXO1,EZH2,F2R,FBXO32,FGFR1,FLI1,FLNA,FOXO3,FUBP1,GADD45A,GCH1,GRK2,GSTP1,HDAC2,HDAC5,HERPUD1,HIPK2,HMGN1,HNRNP…	189
Organismal Development	Size of body	4.22e-09	Decreased	-5.707	ABCA1,ABL1,ACTG1,AHNAK,AHR,AKT1,ALK,APBA2,APBB2,APRT,AQP1,ARHGAP1,ARHGAP5,ARL6IP5,ARRB1,BAMBI,BBS12,BCLAF1,BGN,BNIP3L,CAMK4,CBX2,CCND1,CCNY,CD9,CERK,CHD7,CHRNA3,CKB,CLMP,CLUH,CNPY3,CNTN1,CRKL,CTBP1,DACT1,DBH,DBNL,DDB2,DGAT2,DLK1,DNAJC5,DUSP1,E2F1,E2F2,EHD1,EVX2,FADS2,FBLN1,FEZ1,FUOM,GAP43,GLG1,GNAI2,GNAZ,GPAM,GPSM1,GSTZ1,GTF2IRD1,H2AFY2,HAX1,HDAC2,HES7,HOXD13,IGF1R,ILF3,JAK1,JPH3,KHDRBS1,LASP1,LE…	125
Cancer,Gastrointestinal Disease,Organismal Injury and Abnormalities	Large intestine adenocarcinoma	2.17e-29			AARS,ABCA1,ABCA12,ABCB6,ABL1,ABLIM1,ABR,ACADVL,ACE,ACOT7,ACTG1,ACTR1A,ACTR1B,ACVR2B,ACVRL1,ACY1,ADAM10,ADAM12,ADAM15,ADAMTS2,ADAMTSL2,ADAP1,ADD2,ADD3,AEN,AFAP1,AGAP3,AHNAK,AHR,AKAP12,AKAP2,AKAP8L,AKT1,ALDH18A1,ALK,AMH,AMOT,AMOTL1,AMOTL2,ANK1,ANKRD13B,ANKS1A,ANO8,APBA2,APBB2,APC,APC2,APEH,APH1B,AQP1,ARHGAP1,ARHGAP17,ARHGAP21,ARHGAP36,ARHGAP5,ARHGEF18,ARHGEF2,ARL10,ARMC6,ARMH4,ASCL1,ASL,ASRGL1,ASS1…	933
Cancer,Gastrointestinal Disease,Organismal Injury and Abnormalities	Colorectal carcinoma	3.44e-20			ABCA12,ABCB6,ABL1,ACADVL,ACE,ACOT7,ACTG1,ACVRL1,ADAMTS2,ADD2,ADD3,AFAP1,AGAP3,AKAP12,AKAP2,AKT1,ALK,AMH,AMOT,AMOTL1,AMOTL2,ANK1,ANKS1A,APBA2,APC,APEH,AQP1,ARHGAP1,ARHGAP21,ARHGAP5,ARHGEF18,ARHGEF2,ARL10,ARMC6,ASCL1,ASS1,ASTN2,ATAT1,ATP5IF1,ATP6AP2,ATP8A1,AXIN2,B2M,B3GAT1,B4GALNT4,B4GALT2,B4GALT3,BACH2,BAG6,BBS12,BCAP29,BCL11A,BCL11B,BCR,BHLHE40,BIRC5,BLM,BRD1,BRD3,BRMS1,BRSK1,BRSK2,BTBD1,C12orf4,…	543
Cancer,Gastrointestinal Disease,Organismal Injury and Abnormalities	Colon cancer	3.4e-18			ABCA12,ABCB6,ABL1,ACADVL,ACE,ACOT7,ACTG1,ACVRL1,ADAM10,ADAM12,ADAMTS2,ADD2,ADD3,AFAP1,AGAP3,AKAP12,AKAP2,AKT1,ALK,AMH,AMOT,AMOTL1,AMOTL2,ANK1,ANKS1A,APBA2,APC,APEH,AQP1,ARHGAP1,ARHGAP21,ARHGAP5,ARHGEF18,ARHGEF2,ARL10,ARMC6,ASCL1,ASS1,ASTN2,ATAT1,ATP5IF1,AXIN2,B2M,B3GAT1,B4GALNT4,B4GALT2,BACH2,BAG6,BBS12,BCAP29,BCL11A,BCL11B,BCR,BHLHE40,BIRC5,BLM,BRD1,BRD3,BRMS1,BRSK1,BRSK2,BTBD1,C12orf4,C16orf70,…	534
Cancer,Gastrointestinal Disease,Organismal Injury and Abnormalities	Colorectal adenocarcinoma	9.41e-18			ABCA12,ABCB6,ABL1,ACADVL,ACE,ACTG1,ACVRL1,ADAMTS2,ADD2,ADD3,AFAP1,AGAP3,AKAP12,AKAP2,AKT1,ALK,AMH,AMOT,AMOTL1,AMOTL2,ANK1,ANKS1A,APBA2,APC,APEH,AQP1,ARHGAP1,ARHGAP21,ARHGAP5,ARHGEF18,ARHGEF2,ARL10,ARMC6,ASCL1,ASS1,ASTN2,ATAT1,ATP6AP2,ATP8A1,AXIN2,B2M,B3GAT1,B4GALNT4,B4GALT2,BACH2,BAG6,BBS12,BCAP29,BCL11A,BCL11B,BCR,BHLHE40,BIRC5,BLM,BRD1,BRD3,BRMS1,BRSK1,BRSK2,BTBD1,C12orf4,C16orf70,C7,C7orf26,CA…	522
Cancer,Gastrointestinal Disease,Organismal Injury and Abnormalities	Colon carcinoma	4.18e-17			ABCA12,ABCB6,ABL1,ACADVL,ACE,ACOT7,ACTG1,ACVRL1,ADAMTS2,ADD2,ADD3,AFAP1,AGAP3,AKAP12,AKAP2,AKT1,ALK,AMH,AMOT,AMOTL1,AMOTL2,ANK1,ANKS1A,APBA2,APC,APEH,AQP1,ARHGAP1,ARHGAP21,ARHGAP5,ARHGEF18,ARHGEF2,ARL10,ARMC6,ASCL1,ASS1,ASTN2,ATAT1,ATP5IF1,AXIN2,B2M,B3GAT1,B4GALNT4,B4GALT2,BACH2,BAG6,BBS12,BCAP29,BCL11A,BCL11B,BCR,BHLHE40,BIRC5,BLM,BRD1,BRD3,BRMS1,BRSK1,BRSK2,BTBD1,C12orf4,C16orf70,C7orf26,CABP7,…	510
Nervous System Development and Function	Morphology of nervous system	7.57e-16			ABL1,ABR,ACVRL1,ADAM10,AKAP12,AKT1,ALK,APBB2,ARHGAP5,ARL6,ASCL1,ATAT1,B2M,B4GALT2,BAG6,BCR,BRSK1,BRSK2,CACNB3,CAMK4,CAMKK2,CASP2,CBLN1,CCND1,CD200,CD47,CD9,CDH11,CDH2,CDK5R1,CFL1,CHUK,CKB,CNTFR,CNTN1,COL18A1,CORO1A,CPEB4,CRKL,CRMP1,CTNND2,CUX2,DACT1,DBNL,DCLK1,DCX,DLG3,DNAJC5,DPYSL2,DPYSL3,DPYSL4,DPYSL5,DRAXIN,DUSP1,E2F1,EFNA2,EHMT1,EIF4EBP2,ELFN1,FGFR1,FLI1,FLNA,FOXO3,FUBP1,GAP43,GLB1,GRIN1,GRK2…	164
Cancer,Organismal Injury and Abnormalities,Reproductive System Disease	Genital tract cancer	7.92e-16			AARS,AASDHPPT,ABAT,ABCA1,ABCA12,ABL1,ABR,ACADVL,ACE,ACOT7,ACTG1,ACTR1A,ACTR2,ACVRL1,ACY1,ADAM10,ADAM15,ADAMTS2,ADD2,ADD3,ADGRG1,AFAP1,AHNAK,AKAP1,AKAP12,AKAP2,AKT1,ALDH18A1,ALK,AMOTL1,AMOTL2,ANK1,ANKRD13B,ANKS1A,ANO8,APBA2,APBB2,APC,AQP1,ARHGAP21,ARHGAP36,ARHGAP5,ARHGDIB,ARHGEF18,ASS1,ASTN2,ATP6AP2,ATP6V1A,ATP8A1,AXIN2,B2M,B4GALNT4,B4GALT3,B4GALT6,BAG6,BAMBI,BCAP29,BCL11A,BCL11B,BCLAF1,BCR,BHLHE4…	683
Cancer,Organismal Injury and Abnormalities	Pelvic cancer	1.87e-15			AARS,AASDHPPT,ABAT,ABCA1,ABCA12,ABL1,ABR,ACADVL,ACE,ACOT7,ACTG1,ACTR1A,ACTR2,ACVRL1,ACY1,ADAM10,ADAM15,ADAMTS2,ADD2,ADD3,ADGRG1,AFAP1,AHNAK,AKAP1,AKAP12,AKAP2,AKT1,ALDH18A1,ALK,AMOTL1,AMOTL2,ANK1,ANKRD13B,ANKS1A,ANO8,APBA2,APBB2,APC,AQP1,ARHGAP21,ARHGAP36,ARHGAP5,ARHGDIB,ARHGEF18,ASS1,ASTN2,ATAT1,ATP6AP2,ATP6V1A,ATP8A1,AXIN2,B2M,B4GALNT4,B4GALT3,B4GALT6,BAG6,BAMBI,BCAP29,BCL11A,BCL11B,BCLAF1,BCR,…	700
Cancer,Gastrointestinal Disease,Organismal Injury and Abnormalities	Colon adenocarcinoma	1.94e-15			ABCA12,ABCB6,ABL1,ACADVL,ACE,ACTG1,ACVRL1,ADAMTS2,ADD2,ADD3,AFAP1,AGAP3,AKAP12,AKAP2,AKT1,ALK,AMH,AMOT,AMOTL1,AMOTL2,ANK1,ANKS1A,APBA2,APC,APEH,AQP1,ARHGAP1,ARHGAP21,ARHGAP5,ARHGEF18,ARHGEF2,ARL10,ARMC6,ASCL1,ASS1,ASTN2,ATAT1,AXIN2,B2M,B3GAT1,B4GALNT4,B4GALT2,BACH2,BAG6,BBS12,BCAP29,BCL11A,BCL11B,BCR,BHLHE40,BIRC5,BLM,BRD1,BRD3,BRMS1,BRSK1,BRSK2,BTBD1,C12orf4,C16orf70,C7orf26,CABP7,CACNB3,CALD1,C…	496
Nervous System Development and Function,Organ Morphology,Organismal Development	Morphology of brain	7.27e-14			ABL1,ABR,AKAP12,AKT1,ALK,APBB2,ARHGAP5,ARL6,ASCL1,ATAT1,B2M,B4GALT2,BAG6,BCR,BRSK1,BRSK2,CACNB3,CAMK4,CBLN1,CCND1,CDK5R1,CHUK,CKB,CNTN1,COL18A1,CRMP1,CUX2,DCLK1,DCX,DLG3,DPYSL3,DRAXIN,E2F1,EFNA2,EHMT1,EIF4EBP2,FGFR1,FLNA,FOXO3,FUBP1,GAP43,GLB1,GRIN1,HDAC2,HEXA,IGF1R,ITGB8,JAG1,JUN,KHDRBS1,KIDINS220,KLF7,LDB1,LEPR,LIMK1,LLGL1,MAPT,MARCKSL1,MDK,MRPS16,MSI1,MYB,MYCN,MYH10,NDST1,NOTCH1,PLAUR,PLCB4,PL…	101
Cancer,Organismal Injury and Abnormalities	Genitourinary adenocarcinoma	1.09e-13			AARS,AASDHPPT,ABCA1,ABCA12,ABL1,ABR,ACADVL,ACE,ACOT7,ACTG1,ACTR1A,ACTR2,ACVRL1,ACY1,ADAM10,ADAMTS2,ADD2,ADD3,AHNAK,AKAP12,AKAP2,AKT1,ALDH18A1,ALK,AMOTL1,AMOTL2,ANK1,ANKRD13B,ANKS1A,APBA2,APBB2,APC,AQP1,ARHGAP21,ARHGAP36,ARHGAP5,ARHGEF18,ASTN2,ATP8A1,AXIN2,B2M,B4GALNT4,B4GALT3,B4GALT6,BAG6,BASP1,BCAP29,BCL11A,BCL11B,BCLAF1,BCR,BHLHE40,BICC1,BIRC5,BLM,BNIP3L,BRD1,BRD3,BRD8,BRSK2,C12orf4,C16orf70,C2…	628
Nervous System Development and Function	Morphology of central nervous system	1.98e-13			ABL1,ABR,AKAP12,AKT1,ALK,APBB2,ARHGAP5,ARL6,ASCL1,ATAT1,B2M,B4GALT2,BAG6,BCR,BRSK1,BRSK2,CACNB3,CAMK4,CBLN1,CCND1,CDK5R1,CHUK,CKB,CNTN1,COL18A1,CRMP1,CUX2,DCLK1,DCX,DLG3,DPYSL3,DRAXIN,E2F1,EFNA2,EHMT1,EIF4EBP2,FGFR1,FLI1,FLNA,FOXO3,FUBP1,GAP43,GLB1,GRIN1,HDAC2,HEXA,HSPA5,IGF1R,ITGB8,JAG1,JUN,KHDRBS1,KIDINS220,KLF7,LDB1,LEPR,LIMK1,LLGL1,MAPT,MARCKSL1,MDK,MMP24,MRPS16,MSI1,MYB,MYCN,MYH10,NDST1,NOTC…	107
Cancer,Organismal Injury and Abnormalities	Genitourinary carcinoma	2.68e-13			AARS,AASDHPPT,ABCA1,ABCA12,ABL1,ABR,ACADVL,ACE,ACOT7,ACTG1,ACTR1A,ACTR2,ACVRL1,ACY1,ADAM10,ADAMTS2,ADD2,ADD3,ADGRG1,AFAP1,AHNAK,AKAP12,AKAP2,AKT1,ALDH18A1,ALK,AMOTL1,AMOTL2,ANK1,ANKRD13B,ANKS1A,ANO8,APBA2,APBB2,APC,AQP1,ARHGAP21,ARHGAP36,ARHGAP5,ARHGEF18,ASTN2,ATP6AP2,ATP6V1A,ATP8A1,AXIN2,B2M,B4GALNT4,B4GALT3,B4GALT6,BAG6,BASP1,BCAP29,BCL11A,BCL11B,BCLAF1,BCR,BGN,BHLHE40,BICC1,BIRC5,BLM,BNIP3L,BR…	673
Nervous System Development and Function,Neurological Disease	Abnormal morphology of nervous system	4.76e-13			ABL1,ABR,ACVRL1,AKAP12,AKT1,ALK,APBB2,ARHGAP5,ARL6,ASCL1,B2M,B4GALT2,BAG6,BCR,BRSK1,BRSK2,CACNB3,CAMK4,CAMKK2,CASP2,CBLN1,CCND1,CD200,CD47,CDH11,CDK5R1,CHUK,CKB,CNTFR,CNTN1,COL18A1,CORO1A,CPEB4,CRKL,CRMP1,CUX2,DACT1,DCLK1,DCX,DLG3,DNAJC5,DRAXIN,DUSP1,E2F1,EFNA2,EHMT1,EIF4EBP2,ELFN1,FGFR1,FLI1,FUBP1,GAP43,GLB1,GRIN1,GRK2,HDAC2,HEXA,HIPK2,HSPA5,IGF1R,IGSF9,ITGB8,JAG1,JUN,KHDRBS1,KIDINS220,KLF7,LAMB…	136
Organismal Development	Morphology of head	1.12e-12			ABCA12,ABL1,ABR,ADAMTS2,AHR,AKAP12,AKT1,ALK,APBB2,AQP1,ARHGAP5,ARL6,ASCL1,ATAT1,AXIN2,B2M,B4GALT2,B9D1,BAG6,BBS12,BCL11B,BCR,BGN,BRD1,BRSK1,BRSK2,CACNB3,CAMK4,CBLN1,CCND1,CDK5R1,CHD7,CHRNA3,CHUK,CKB,CNTN1,COL18A1,CRKL,CRMP1,CTNND1,CUX2,DCHS1,DCLK1,DCX,DLG3,DLK1,DNAJC5,DPT,DPYSL3,DRAXIN,E2F1,EFNA2,EGFLAM,EHD1,EHMT1,EIF4EBP2,FGFR1,FLNA,FOXO3,FUBP1,GAP43,GLB1,GPR161,GRIN1,GTF2I,GTF2IRD1,H2AFY2,HDAC2…	159
Nervous System Development and Function,Neurological Disease,Organ Morphology,Organismal Development,Organismal Injury and Abnormalities	Abnormal morphology of brain	1.78e-12			ABL1,ABR,AKAP12,AKT1,ALK,APBB2,ARHGAP5,ARL6,ASCL1,B2M,B4GALT2,BAG6,BCR,BRSK1,BRSK2,CACNB3,CAMK4,CBLN1,CCND1,CDK5R1,CHUK,CKB,CNTN1,COL18A1,CRMP1,CUX2,DCLK1,DLG3,DRAXIN,EFNA2,EHMT1,EIF4EBP2,FGFR1,FUBP1,GAP43,GLB1,GRIN1,HDAC2,HEXA,IGF1R,ITGB8,JAG1,JUN,KHDRBS1,KIDINS220,KLF7,LDB1,LIMK1,LLGL1,MARCKSL1,MDK,MRPS16,MSI1,MYCN,MYH10,NDST1,NOTCH1,PLAUR,PLCB4,PLXNB2,POT1,POU3F2,POU4F1,PPP1R3C,PTPRS,ROBO1,RTN…	85
Nervous System Development and Function,Neurological Disease	Abnormal morphology of central nervous system	4.45e-12			ABL1,ABR,AKAP12,AKT1,ALK,APBB2,ARHGAP5,ARL6,ASCL1,B2M,B4GALT2,BAG6,BCR,BRSK1,BRSK2,CACNB3,CAMK4,CBLN1,CCND1,CDK5R1,CHUK,CKB,CNTN1,COL18A1,CRMP1,CUX2,DCLK1,DLG3,DRAXIN,EFNA2,EHMT1,EIF4EBP2,FGFR1,FLI1,FUBP1,GAP43,GLB1,GRIN1,HDAC2,HEXA,HSPA5,IGF1R,ITGB8,JAG1,JUN,KHDRBS1,KIDINS220,KLF7,LDB1,LIMK1,LLGL1,MARCKSL1,MDK,MMP24,MRPS16,MSI1,MYCN,MYH10,NDST1,NOTCH1,PLAUR,PLCB4,PLXNB2,POT1,POU3F2,POU4F1,PPP1R3…	90
Cancer,Organismal Injury and Abnormalities,Reproductive System Disease	Prostate cancer	7.24e-12			AARS,ABCA1,ABCA12,ABL1,ABR,ACADVL,ACOT7,ACTR1A,ACVRL1,ADAM10,ADAM15,ADAMTS2,ADD2,ADD3,ADGRG1,AFAP1,AHNAK,AKAP1,AKAP12,AKAP2,AKT1,ALDH18A1,ALK,ANK1,ANKRD13B,APC,ARHGAP5,ARHGDIB,ASS1,ASTN2,ATP6V1A,AXIN2,B2M,B4GALNT4,B4GALT6,BAMBI,BCL11A,BCL11B,BCR,BHLHE40,BICC1,BIRC5,BNIP3L,BRD1,BRD3,BRD8,BRSK2,C22orf39,C7,CACNB3,CALD1,CAMSAP1,CANT1,CARM1,CASC15,CASP7,CBLB,CBX1,CBX2,CCDC40,CCDC50,CCDC88C,CCND1,CCNY…	422
Cancer,Organismal Injury and Abnormalities,Reproductive System Disease	Malignant neoplasm of male genital organ	1.8e-11			AARS,ABCA1,ABCA12,ABL1,ABR,ACADVL,ACOT7,ACTR1A,ACVRL1,ADAM10,ADAM15,ADAMTS2,ADD2,ADD3,ADGRG1,AFAP1,AHNAK,AKAP1,AKAP12,AKAP2,AKT1,ALDH18A1,ALK,ANK1,ANKRD13B,APC,ARHGAP5,ARHGDIB,ASS1,ASTN2,ATP6V1A,AXIN2,B2M,B4GALNT4,B4GALT6,BAMBI,BCL11A,BCL11B,BCR,BHLHE40,BICC1,BIRC5,BNIP3L,BRD1,BRD3,BRD8,BRSK2,C22orf39,C7,CACNB3,CALD1,CAMSAP1,CANT1,CARM1,CASC15,CASP7,CBLB,CBX1,CBX2,CCDC40,CCDC50,CCDC88C,CCND1,CCNY…	424
Organismal Development,Organismal Injury and Abnormalities	Abnormal morphology of thoracic cavity	7.75e-11			ABCA1,ABCA12,ABL1,ACADVL,ACE,ACVR2B,ACVRL1,ADAM10,ADAM12,ADAM15,ADGRG1,AHR,AKAP1,AKAP12,AKT1,APH1A,ARHGAP5,ARHGDIB,ARRB1,BCL11A,BCL11B,BIRC5,CACNB3,CALR,CAMK4,CARM1,CASP7,CCND1,CD9,CDH2,CHGA,COL18A1,CPT1A,CRKL,CSRP2,CXADR,DACT1,DBH,DBNL,DCHS1,DOT1L,DUSP1,E2F1,F2R,FADS2,FBLN1,FBXO32,FGFR1,FLNA,FOXO3,FOXP4,FUBP1,FUT8,GBE1,GNAI2,GRIN1,GRK2,GRK5,HDAC2,HDAC5,HDAC7,HSP90B1,ITGAV,ITGB8,JAG1,JAK1,JUN,JUP…	121
Organismal Development,Organismal Injury and Abnormalities	Abnormal morphology of head	1.23e-10			ABCA12,ABL1,ABR,ADAMTS2,AHR,AKAP12,AKT1,ALK,APBB2,ARHGAP5,ARL6,ASCL1,AXIN2,B2M,B4GALT2,B9D1,BAG6,BBS12,BCL11B,BCR,BGN,BRD1,BRSK1,BRSK2,CACNB3,CAMK4,CBLN1,CCND1,CDK5R1,CHD7,CHRNA3,CHUK,CKB,CNTN1,COL18A1,CRKL,CRMP1,CTNND1,CUX2,DCHS1,DCLK1,DLG3,DLK1,DNAJC5,DPT,DRAXIN,E2F1,EFNA2,EGFLAM,EHD1,EHMT1,EIF4EBP2,FGFR1,FUBP1,GAP43,GLB1,GPR161,GRIN1,GTF2I,GTF2IRD1,H2AFY2,HDAC2,HEXA,HYAL2,IGF1R,INSM1,ITGAV,ITG…	139
Cancer,Organismal Injury and Abnormalities,Reproductive System Disease	Prostatic carcinoma	1.33e-10			AARS,ABCA1,ABCA12,ABL1,ABR,ACADVL,ACOT7,ACTR1A,ACVRL1,ADAM10,ADAMTS2,ADD2,ADD3,ADGRG1,AFAP1,AHNAK,AKAP12,AKAP2,AKT1,ALDH18A1,ALK,ANK1,ANKRD13B,APC,ARHGAP5,ASTN2,ATP6V1A,AXIN2,B2M,B4GALNT4,B4GALT6,BCL11A,BCL11B,BCR,BHLHE40,BICC1,BIRC5,BNIP3L,BRD1,BRD3,BRD8,BRSK2,C22orf39,C7,CACNB3,CAMSAP1,CANT1,CARM1,CASP7,CBLB,CBX2,CCDC40,CCDC50,CCDC88C,CCND1,CDH11,CDH2,CELF4,CENPF,CEP170,CGGBP1,CHD3,CHGA,CKB,CLA…	369
Cancer,Gastrointestinal Disease,Organismal Injury and Abnormalities	Upper gastrointestinal carcinoma	1.96e-10			ABCA1,ABCA12,ABL1,ADAM10,ADAM12,ADD3,AHNAK,AKAP1,AKAP2,AKAP8L,AKT1,ALK,APBA2,APC,ARHGAP5,ARHGEF18,ASCL1,ASL,ASRGL1,ASTN2,ATP6AP2,ATP8A1,AXIN2,AZIN1,B2M,B4GALNT4,B4GALT2,BAMBI,BBS12,BCAP29,BCL11A,BGN,BHMT,BIRC5,BRD3,BRD8,BRINP2,BRSK1,BTBD1,C12orf4,C3orf58,CALD1,CALM1 (includes others),CASP2,CBLB,CCAR2,CCDC28A,CCDC40,CCNB1IP1,CCND1,CD276,CDH11,CDH2,CDK2AP1,CELF4,CENPF,CENPJ,CHD3,CHD4,CHD7,CHGA,COL1…	337
Cell Morphology,Nervous System Development and Function,Tissue Morphology	Morphology of neurons	3.17e-10			ABL1,ACVRL1,ADAM10,AKT1,ASCL1,ATAT1,B2M,BRSK1,BRSK2,CAMK4,CAMKK2,CASP2,CBLN1,CD47,CD9,CDH2,CDK5R1,CFL1,CKB,CNTFR,CNTN1,CORO1A,CPEB4,CRMP1,CTNND2,DACT1,DBNL,DCLK1,DCX,DLG3,DNAJC5,DPYSL2,DPYSL3,DPYSL4,DPYSL5,DUSP1,E2F1,EHMT1,EIF4EBP2,ELFN1,FLNA,GAP43,GLB1,GRIN1,GRK2,HDAC2,HEXA,HIPK2,IGF1R,IGSF9,KIDINS220,KLF7,LAMB2,LEPR,LIMK1,LINGO1,LZTS1,MAPT,MFGE8,MMP24,MYH10,MYO6,NCS1,NTRK1,OPRL1,PAK1,PAK5,PHOX2…	100
Developmental Disorder,Embryonic Development,Organismal Development,Tissue Morphology	Abnormal morphology of embryo	2.35e-09			ABL1,ACVR2B,ACVRL1,ADAM10,AMOT,APBB2,APH1A,ARRB1,ASCL1,B9D1,BAG6,BCL11B,BCLAF1,BRD1,BRSK1,BRSK2,CDH2,CDK5R1,CENPJ,CFL1,CHUK,CSK,CXADR,DACT1,DCX,DOT1L,EZH2,F2R,FBXL5,FGFR1,FKTN,FLNA,GATAD2A,GPR161,GRK2,HOXD13,HSP90B1,HSPA5,INCENP,ITGAV,ITGB8,JAG1,JUP,LAMA1,LAMTOR1,LDB1,LLGL1,LRP5,LTBP1,MAP4K4,MBTD1,MNT,MTCH2,MYBL2,MYCN,NDST1,NELFB,NF2,NOTCH1,NRP1,PBX1,PHC1,PHC2,PLCB4,PLPP3,PLXNB1,PLXNB2,POU3F2,PPR…	92
Cancer,Organismal Injury and Abnormalities,Reproductive System Disease	Female genital tract cancer	2.93e-09			AASDHPPT,ABAT,ABCA1,ABCA12,ABL1,ABR,ACE,ACTG1,ACTR2,ACY1,ADAM10,ADAMTS2,ADD2,ADD3,AHNAK,AKAP2,AKT1,ALK,AMOTL1,AMOTL2,ANK1,ANKS1A,ANO8,APBA2,APBB2,APC,AQP1,ARHGAP21,ARHGAP36,ARHGDIB,ARHGEF18,ASTN2,ATP6AP2,ATP8A1,AXIN2,B2M,B4GALNT4,B4GALT3,BAG6,BCAP29,BCL11A,BCLAF1,BCR,BICC1,BIRC5,BLM,BRD1,BRD8,C12orf4,C16orf70,C3orf58,C7,CALCOCO2,CALM1 (includes others),CAMSAP1,CASP2,CBX2,CCDC112,CCDC40,CCDC92,CCN…	468
Developmental Disorder,Embryonic Development,Organismal Development,Tissue Morphology	Abnormal morphology of embryonic tissue	3.03e-09			ABL1,ACVR2B,ACVRL1,ADAM10,AMOT,APBB2,APH1A,ARRB1,ASCL1,B9D1,BAG6,BCL11B,BCLAF1,BRD1,BRSK1,BRSK2,CDH2,CDK5R1,CENPJ,CFL1,CHUK,CSK,CXADR,DACT1,DCX,DOT1L,EZH2,F2R,FBXL5,FGFR1,FKTN,FLNA,GATAD2A,GPR161,GRK2,HOXD13,HSP90B1,INCENP,ITGAV,ITGB8,JAG1,JUP,LAMA1,LAMTOR1,LDB1,LLGL1,LRP5,LTBP1,MAP4K4,MBTD1,MNT,MTCH2,MYBL2,MYCN,NDST1,NELFB,NF2,NOTCH1,NRP1,PBX1,PHC1,PHC2,PLCB4,PLPP3,PLXNB1,PLXNB2,POU3F2,PPRC1,RDH…	91
Cancer,Organismal Injury and Abnormalities	Head and neck squamous cell carcinoma	3.13e-09			ABCA1,ABCA12,ABCB6,ACE,ADAM10,ADAM12,ADD3,AHNAK,AKAP1,AKAP12,AKAP8L,AKT1,ALK,ANP32A,APC,ARHGAP36,ARHGAP5,ASRGL1,ATAT1,AXIN2,AZIN1,B2M,BACH2,BAMBI,BCL11A,BCL11B,BCR,BGN,BICC1,BIRC5,BRD8,BRINP2,C12orf4,C3orf58,CAMKK2,CAMSAP1,CBX2,CCNB1IP1,CCND1,CD276,CDH11,CDH2,CDK2AP1,CELF4,CENPF,CHD4,CHD7,CLASP1,CLIP2,CNN2,CNTN1,COL18A1,COL4A1,COL4A2,COPS6,CTBP1,CTNND1,CTNND2,DCHS1,DCLK1,DDX6,DGKD,DHRSX,DHX37,DLG…	283
Cancer,Organismal Injury and Abnormalities,Reproductive System Disease	Prostatic adenocarcinoma	3.65e-09			AARS,ABCA1,ABCA12,ABL1,ABR,ACADVL,ACOT7,ACTR1A,ACVRL1,ADAM10,ADAMTS2,ADD2,ADD3,AHNAK,AKAP12,AKAP2,AKT1,ALDH18A1,ALK,ANK1,ANKRD13B,APC,ARHGAP5,ASTN2,AXIN2,B4GALNT4,B4GALT6,BCL11A,BCL11B,BCR,BHLHE40,BICC1,BIRC5,BNIP3L,BRD1,BRD3,BRD8,BRSK2,C22orf39,C7,CACNB3,CAMSAP1,CANT1,CARM1,CASP7,CBLB,CBX2,CCDC40,CCDC50,CCDC88C,CCND1,CDH11,CDH2,CELF4,CENPF,CEP170,CGGBP1,CHD3,CLASP1,CLUH,CMIP,CNTNAP3,COL18A1,COL4…	347
Organismal Development	Abnormal morphology of body cavity	6.55e-09			ABCA1,ABCA12,ABL1,ACADVL,ACE,ACVR2B,ACVRL1,ADAM10,ADAM12,ADAM15,ADD2,ADGRG1,AHR,AKAP1,AKAP12,AKT1,APC,APH1A,APRT,ARHGAP5,ARHGDIB,ARRB1,B2M,B3GNT5,B9D1,BBC3,BCL11A,BCL11B,BCR,BHMT,BIRC5,BNIP3L,BRD1,CACNB3,CALR,CAMK4,CARM1,CASP2,CASP7,CBX2,CCND1,CD47,CD9,CDC25B,CDH2,CHGA,CHRNA3,CHST3,CHUK,CLMP,COL18A1,CPT1A,CRKL,CSRP2,CXADR,DACT1,DBH,DBNL,DCHS1,DLK1,DOT1L,DUSP1,E2F1,E2F2,ELAVL1,EXO1,F2R,FADS2,FBLN1…	175
Cancer,Endocrine System Disorders,Organismal Injury and Abnormalities,Reproductive System Disease	Ovarian cancer	8.78e-09			ABAT,ABCA1,ABCA12,ABL1,ABR,ACTG1,ACTR2,ADAM10,ADAMTS2,ADD2,AKAP2,AKT1,AMOTL1,APC,ARHGEF18,ATP8A1,AXIN2,B2M,BAG6,BCLAF1,BCR,BIRC5,BLM,CALCOCO2,CASP2,CD47,CDH2,CDKN3,CELF4,CLASP1,CLUH,COL18A1,COL4A1,COL4A2,CPEB4,CRKL,CTNND2,CUX2,CXADR,DBH,DCHS1,DCLK1,DIP2B,DOCK11,DOCK9,DUSP4,E2F1,E2F2,EBF3,EEF1A2,EGFLAM,EHMT2,EIF4A2,ELAVL3,EML6,ENOX1,ETV4,EVX2,EXTL3,F2R,FAM110B,FAM171A1,FAM181B,FAM69A,FARP1,FBN2,FB…	219
Neurological Disease	Progressive motor neuropathy	1.23e-08			ABAT,ABL1,ADAM10,ARHGDIB,ARL6IP5,ARRB1,ASCL1,B4GALT6,BAG6,BCR,CALM1 (includes others),CBLB,CD47,CHCHD10,CHGA,CPT1A,CTIF,DBNL,DDC,DMPK,E2F1,EHMT2,EIF4A2,ENO3,FBLN1,FTL,FUBP1,GABRP,GADD45A,GAP43,GBA,GCH1,GRIN1,GSTP1,H3F3A/H3F3B,HNRNPA1,HRH3,HSPA5,IGF1R,INA,ITGAV,KIT,LPL,LUM,MAGED2,MAPT,MDH1,NEDD4,NEFM,NR3C1,NSG2,OAS1,PAK1,PDIA3,PEBP1,PLK2,PMP22,PODXL,POLE,PRDX2,PTPN5,RAB39B,RET,RPL13A,RPL5,RRM2,RTN…	86
Neurological Disease,Organismal Injury and Abnormalities,Psychological Disorders,Skeletal and Muscular Disorders	Parkinson's disease	1.5e-08			ABL1,ARHGDIB,ARL6IP5,BCR,CHGA,CTIF,DBNL,DDC,E2F1,EIF4A2,FTL,FUBP1,GABRP,GAP43,GBA,GCH1,GRIN1,GSTP1,H3F3A/H3F3B,HRH3,MAPT,MDH1,NEDD4,NSG2,PAK1,PEBP1,PLK2,PODXL,PRDX2,PTPN5,RAB39B,RET,RPL13A,RTN1,SNCAIP,ST8SIA4,STMN1,SYN1,TGM2,TMEM200C,TNR,TP53,TUBA1A,TUBA1B,TUBB2B,UCHL1,ULK2,VIM	48
Neurological Disease,Organismal Injury and Abnormalities,Psychological Disorders	Parkinsonism	1.56e-08			ABL1,ARHGDIB,ARL6IP5,ATP6AP2,BCR,CHGA,CTIF,DBNL,DDC,E2F1,EIF4A2,FTL,FUBP1,GABRP,GAP43,GBA,GCH1,GRIN1,GSTP1,H3F3A/H3F3B,HRH3,MAPT,MDH1,NEDD4,NSG2,PAK1,PEBP1,PLK2,PODXL,PRDX2,PTPN5,RAB39B,RET,RPL13A,RTN1,SNCAIP,ST8SIA4,STMN1,SYN1,TGM2,TMEM200C,TNR,TP53,TUBA1A,TUBA1B,TUBB2B,UCHL1,ULK2,VIM	49
Cancer,Hematological Disease,Immunological Disease,Organismal Injury and Abnormalities	Mature B-cell neoplasm	1.69e-08			ABL1,ACE,ACVRL1,ADD2,AHNAK,AHR,AIG1,AKT1,ALK,AMOT,APC,ARHGAP1,ARHGAP17,ARL6IP5,ATP1B1,B2M,BACH2,BBC3,BBS12,BCL11A,BCL11B,BCL7A,BCLAF1,BICC1,BIRC5,BRD3,BRSK1,C7,CALD1,CASP2,CASP7,CBX2,CCND1,CD200,CD47,CD58,CFL1,CHD3,CHD4,CHGA,CHUK,CNTFR,CSK,CSNK1E,CTBP1,DAPK1,DCHS1,DGKD,DHRSX,DOK6,DPT,DTX1,DUSP4,E2F1,E2F2,EGFLAM,EHMT1,EHMT2,EXTL2,EZH2,FAM129B,FBN2,FGFR1,FLNA,FOXO3,FOXP1,FUBP1,FZD7,GNAI2,GNB1,GNG4,…	165
Cancer,Neurological Disease,Organismal Injury and Abnormalities	Glioma cancer	1.71e-08			ABAT,ABL1,ADGRG1,AKAP12,AKT1,APC,ARRB1,ATP1B1,AXIN2,CASP2,CCND1,CD200,CDKN3,COL18A1,COL4A1,COL4A2,CSRP2,CXADR,DBH,DBNDD1,E2F1,EZH2,FGFR1,FLNA,FOXO3,GAP43,GLB1,GLDC,GOT1,H3F3A/H3F3B,HDAC2,HIPK2,HNRNPA1,HSP90B1,HSPA5,IDH2,IGF1R,IGFBP2,ITGAV,ITGB8,KIT,LDLRAD3,MAP4K4,MARCKS,MAZ,MDK,MGLL,MOB4,MXI1,MYCN,ODC1,PARP1,PBRM1,PFKFB3,PMP22,POLE,POT1,RAPGEF5,RET,RPL5,RRM2,SMC3,SNCAIP,SOX11,STRA6,TIMP1,TP53,TUB…	72
Organismal Development	Morphology of body cavity	1.99e-08			ABCA1,ABCA12,ABL1,ACADVL,ACE,ACVR2B,ACVRL1,ADAM10,ADAM12,ADAM15,ADD2,ADGRG1,AHR,AKAP1,AKAP12,AKT1,AMH,APC,APH1A,APRT,ARHGAP1,ARHGAP5,ARHGDIB,ARRB1,ATP6AP2,B2M,B3GNT5,B9D1,BBC3,BCL11A,BCL11B,BCR,BHMT,BIRC5,BNIP3L,BRD1,CACNB3,CALR,CAMK4,CARM1,CASP2,CASP7,CBX2,CCND1,CD47,CD9,CDC25B,CDH11,CDH2,CHGA,CHRNA3,CHST3,CHUK,CLMP,COL18A1,CPT1A,CRKL,CSRP2,CXADR,DACT1,DBH,DBNL,DCHS1,DLK1,DOT1L,DUSP1,E2F1,E2F2,E…	192
Cancer,Organismal Injury and Abnormalities	Benign connective or soft tissue neoplasm	3.2e-08			ABL1,ADAM12,AHR,AIG1,AKAP8L,AKT1,APC,AXIN2,CCNC,CCND1,CLUH,COL18A1,COL4A1,COL4A2,CRABP2,CTNND1,DCX,DDB2,DDX6,DLGAP4,DPT,DUSP1,DYRK2,E2F1,E2F2,FGFR1,FLNA,FOXO3,GNG11,H3F3A/H3F3B,IDH2,IGF1R,JUN,KIT,KLF11,LTBP1,LYN,MDH1,MEGF9,MEX3D,MFHAS1,MMP11,MYH10,MYL6,NF2,NR3C1,NRP1,PIK3R3,PLCB4,RET,RGS5,RORB,RPL9,SCG2,SHC1,SOCS3,TFDP2,TP53,TSC2,TUBA1A,TUBB2A,TUBB3,TWF1	63
Cardiovascular System Development and Function,Organ Morphology,Organismal Development	Morphology of heart	3.74e-08			ABCA1,ABL1,ACADVL,ACE,ACVRL1,ADAM10,ADAM12,ADAM15,ADGRG1,AHR,AKAP1,AKAP12,AKT1,APH1A,ARHGAP1,BIRC5,CACNB3,CALR,CAMK4,CASP7,CCND1,CDH2,CHGA,COL18A1,CPT1A,CRKL,CSRP2,CXADR,DACT1,DBH,DCHS1,DOT1L,DUSP1,F2R,FBXO32,FGFR1,FLNA,FOXO3,FOXP4,FUBP1,GBE1,GNAI2,GRK2,GRK5,HDAC2,HDAC5,HDAC7,HSD11B2,HSP90B1,IGFBP2,ITGAV,ITGB8,JAG1,JUN,JUP,KIDINS220,LASP1,LDB1,LEPR,LTBP1,LUM,MARCKSL1,MMP15,MNT,MYCN,MYH10,NEDD4L,N…	96
Cancer,Organismal Injury and Abnormalities	Upper aerodigestive tract carcinoma	4.14e-08			ABCA1,ABCA12,ABL1,ADAM10,ADAM12,ADD3,AHNAK,AKAP1,AKAP8L,AKT1,ALK,APC,ARHGAP5,ASCL1,ASL,ASRGL1,ASTN2,ATP6AP2,AZIN1,B2M,B4GALNT4,BAMBI,BCL11A,BGN,BHMT,BICC1,BIRC5,BRD8,BRINP2,BRSK1,C12orf4,C3orf58,CASP2,CCNB1IP1,CCND1,CD276,CDH11,CDH2,CDK2AP1,CELF4,CENPF,CHD4,CHD7,CHGA,CLASP1,CNTN1,COL4A1,COL4A2,COLEC11,COPS6,CRIP2,CTNND1,CTNND2,DAPK1,DCHS1,DCLK1,DDX6,DHX37,DLG3,DOCK11,DOCK9,DOK6,DOT1L,DPT,DPYSL3,D…	256
Cardiovascular System Development and Function	Morphology of cardiovascular system	4.21e-08			ABCA1,ABL1,ACADVL,ACE,ACVRL1,ADAM10,ADAM12,ADAM15,ADGRG1,AHR,AKAP1,AKAP12,AKT1,AMOT,APH1A,ARHGAP1,B9D1,BIRC5,CACNB3,CALR,CAMK4,CASP7,CCND1,CDH2,CHGA,COL18A1,CPT1A,CRKL,CSRP2,CXADR,DACT1,DBH,DCHS1,DDAH1,DOT1L,DUSP1,F2R,FBLN1,FBXO32,FGFR1,FLNA,FOXO3,FOXP4,FUBP1,GADD45A,GBE1,GNAI2,GRK2,GRK5,HDAC2,HDAC5,HDAC7,HSD11B2,HSP90B1,IGFBP2,ITGAV,ITGB8,JAG1,JUN,JUP,KIDINS220,LASP1,LDB1,LEPR,LPL,LRP5,LTBP1,LUM…	114
Cancer,Endocrine System Disorders,Organismal Injury and Abnormalities,Reproductive System Disease	Ovarian carcinoma	4.31e-08			ABCA1,ABCA12,ABL1,ABR,ACTG1,ACTR2,ADAMTS2,ADD2,AKAP2,AKT1,AMOTL1,APC,ARHGEF18,ATP8A1,AXIN2,B2M,BAG6,BCLAF1,BCR,BIRC5,BLM,CALCOCO2,CASP2,CD47,CDH2,CELF4,CLASP1,CLUH,COL18A1,COL4A2,CPEB4,CRKL,CTNND2,CUX2,CXADR,DBH,DCHS1,DCLK1,DIP2B,DOCK11,DOCK9,EBF3,EGFLAM,EHMT2,EIF4A2,ELAVL3,EML6,ENOX1,EVX2,EXTL3,F2R,FAM110B,FAM171A1,FAM181B,FAM69A,FARP1,FBN2,FBXL5,FBXO21,FJX1,FUBP1,GLCCI1,GLDC,GPATCH4,GPR137B,GPR…	198
Cancer,Endocrine System Disorders,Organismal Injury and Abnormalities,Reproductive System Disease	Development of gonadal tumor	7.5e-08			ABCA1,ABCA12,ABL1,ABR,ACTG1,ACTR2,ADAMTS2,ADD2,AKAP2,AKT1,AMH,AMOTL1,APC,ARHGEF18,ATP8A1,AXIN2,B2M,BAG6,BCLAF1,BCR,BLM,CALCOCO2,CASP2,CD47,CDH2,CELF4,CLASP1,CLUH,COL18A1,COL4A2,CPEB4,CRKL,CTNND2,CUX2,DBH,DCHS1,DCLK1,DIP2B,DOCK11,DOCK9,EBF3,EGFLAM,EHMT2,EIF4A2,ELAVL3,EML6,ENOX1,EVX2,EXTL3,F2R,FAM110B,FAM171A1,FAM181B,FAM69A,FARP1,FBN2,FBXL5,FBXO21,FJX1,FOXO3,FUBP1,GLCCI1,GLDC,GPR137B,GPR161,GTF2IR…	189
Cancer,Organismal Injury and Abnormalities	Mixed neoplasia	7.67e-08			ABCA1,ABCA12,ABL1,ABR,ACE,ACTG1,ACTR2,ADAMTS2,ADD2,AKT1,ALK,AMOTL1,ANK1,APBA2,APC,ARHGEF18,ATP5IF1,ATP6AP2,ATP8A1,BAG6,BCLAF1,CCDC40,CD47,CD9,CDH2,CELF1,CELF4,CGGBP1,CHD4,COL4A2,CPEB4,CTNND2,CUX2,DAPK1,DBH,DCHS1,DIP2B,DLGAP4,DLK1,DOCK11,DOCK9,DOK6,DOT1L,EBF3,ELAVL3,EML6,EPHX2,EVX2,EZH2,FAM110B,FAM181B,FBN2,FBXL5,FGD6,FGFR1,FJX1,FLAD1,FMNL2,GLCCI1,GLDC,GPR137B,HECW1,HNRNPM,HRH3,HSD11B2,HSP90B1,HYA…	176
Cardiovascular Disease,Cardiovascular System Development and Function,Organ Morphology,Organismal Development,Organismal Injury and Abnormalities	Abnormal morphology of heart	8.27e-08			ABCA1,ABL1,ACADVL,ACE,ACVRL1,ADAM10,ADAM12,ADAM15,ADGRG1,AHR,AKAP1,AKAP12,AKT1,APH1A,BIRC5,CACNB3,CALR,CAMK4,CASP7,CCND1,CDH2,CHGA,COL18A1,CPT1A,CRKL,CSRP2,CXADR,DACT1,DBH,DCHS1,DOT1L,DUSP1,F2R,FBXO32,FGFR1,FLNA,FOXO3,FOXP4,FUBP1,GBE1,GNAI2,GRK2,GRK5,HDAC2,HDAC5,HDAC7,HSP90B1,ITGAV,ITGB8,JAG1,JUN,JUP,KIDINS220,LASP1,LDB1,LEPR,LTBP1,LUM,MMP15,MNT,MYCN,MYH10,NOTCH1,PARP1,PBX1,PHC1,PIM1,PRKCA,PTGIR,…	88
Cardiovascular Disease,Cardiovascular System Development and Function	Abnormal morphology of cardiovascular system	8.57e-08			ABCA1,ABL1,ACADVL,ACE,ACVRL1,ADAM10,ADAM12,ADAM15,ADGRG1,AHR,AKAP1,AKAP12,AKT1,AMOT,APH1A,B9D1,BIRC5,CACNB3,CALR,CAMK4,CASP7,CCND1,CDH2,CHGA,COL18A1,CPT1A,CRKL,CSRP2,CXADR,DACT1,DBH,DCHS1,DDAH1,DOT1L,DUSP1,F2R,FBLN1,FBXO32,FGFR1,FLNA,FOXO3,FOXP4,FUBP1,GADD45A,GBE1,GNAI2,GRK2,GRK5,HDAC2,HDAC5,HDAC7,HSP90B1,ITGAV,ITGB8,JAG1,JUN,JUP,KIDINS220,LASP1,LDB1,LEPR,LPL,LRP5,LTBP1,LUM,MDK,MMP15,MNT,MYCN,MYH…	102
Cancer,Endocrine System Disorders,Organismal Injury and Abnormalities,Reproductive System Disease	Development of ovarian tumor	9.5e-08			ABCA1,ABCA12,ABL1,ABR,ACTG1,ACTR2,ADAMTS2,ADD2,AKAP2,AKT1,AMOTL1,APC,ARHGEF18,ATP8A1,AXIN2,B2M,BAG6,BCLAF1,BCR,BLM,CALCOCO2,CASP2,CD47,CDH2,CELF4,CLASP1,CLUH,COL18A1,COL4A2,CPEB4,CRKL,CTNND2,CUX2,DBH,DCHS1,DCLK1,DIP2B,DOCK11,DOCK9,EBF3,EGFLAM,EHMT2,EIF4A2,ELAVL3,EML6,ENOX1,EVX2,EXTL3,F2R,FAM110B,FAM171A1,FAM181B,FAM69A,FARP1,FBN2,FBXL5,FBXO21,FJX1,FOXO3,FUBP1,GLCCI1,GLDC,GPR137B,GPR161,GTF2IRD1,H…	188
Cancer,Endocrine System Disorders,Organismal Injury and Abnormalities,Reproductive System Disease	Ovarian adenocarcinoma	1.24e-07			ABCA1,ABCA12,ABL1,ABR,ACTG1,ACTR2,ADAMTS2,ADD2,AKAP2,AKT1,AMOTL1,APC,ARHGEF18,ATP8A1,AXIN2,B2M,BAG6,BCLAF1,BCR,BLM,CALCOCO2,CASP2,CD47,CDH2,CELF4,CLASP1,CLUH,COL18A1,COL4A2,CPEB4,CRKL,CTNND2,CUX2,DBH,DCHS1,DCLK1,DIP2B,DOCK11,DOCK9,EBF3,EGFLAM,EHMT2,EIF4A2,ELAVL3,EML6,ENOX1,EVX2,EXTL3,F2R,FAM110B,FAM171A1,FAM181B,FAM69A,FARP1,FBN2,FBXL5,FBXO21,FJX1,FUBP1,GLCCI1,GLDC,GPR137B,GPR161,GTF2IRD1,HDHD2,H…	187
Developmental Disorder,Hereditary Disorder,Organismal Injury and Abnormalities,Skeletal and Muscular Disorders	Emery-Dreifuss muscular dystrophy	1.29e-07			BGN,BNIP3L,CALD1,CFL1,COL4A1,COL4A2,CSRP2,CYB561,JAG1,PLS3,SDC2,SPARC,SUN2,SYNE2,TAX1BP3,TPM4,TUBB2A	17
Cancer,Organismal Injury and Abnormalities,Reproductive System Disease	Development of genital tumor	1.33e-07			AASDHPPT,ABCA1,ABCA12,ABL1,ABR,ACE,ACTG1,ACTR2,ACY1,ADAMTS2,ADD2,ADD3,AHNAK,AKAP2,AKT1,ALK,AMH,AMOTL1,AMOTL2,ANK1,ANKS1A,APBA2,APBB2,APC,ARHGAP21,ARHGAP36,ARHGEF18,ASTN2,ATP6AP2,ATP8A1,AXIN2,B2M,B4GALNT4,B4GALT3,BAG6,BCAP29,BCL11A,BCLAF1,BCR,BICC1,BLM,BRD1,BRD8,C12orf4,C16orf70,C3orf58,C7,CALCOCO2,CALM1 (includes others),CAMSAP1,CASP2,CBX2,CCDC112,CCDC40,CCDC92,CCND1,CD47,CDH2,CELF1,CELF3,CELF4,C…	410
Cancer,Hematological Disease,Immunological Disease,Organismal Injury and Abnormalities	Mature B-cell lymphoma	1.46e-07			ABL1,ACE,ACVRL1,AHR,ARHGAP1,ARHGAP17,B2M,BBC3,BCL11B,BCL7A,BCLAF1,BRSK1,CALD1,CASP2,CASP7,CBX2,CCND1,CD58,CHD3,CHD4,CHGA,CHUK,CNTFR,CTBP1,DCHS1,DHRSX,DTX1,DUSP4,E2F1,E2F2,EZH2,FOXP1,FUBP1,GNAI2,GPRIN1,GTF2I,HDAC2,HDAC5,HNRNPM,HSP90B1,JAK1,KDM2B,KIF21B,KIT,MCM5,MGLL,MXI1,NOTCH1,NR3C1,PARP1,PAX5,PC,PIM1,PLCG1,PLEKHG3,POLD1,POLE,PPM1D,PRKCA,PTPN1,RET,RRM2,SDC1,SMARCA4,SMARCB1,SNX1,SOX11,TAF4B,TCF3,T…	79
Cancer,Gastrointestinal Disease,Organismal Injury and Abnormalities	Gastro-esophageal carcinoma	1.46e-07			ABCA1,ABCA12,ABL1,ADAM10,ADD3,AHNAK,AKAP2,AKT1,ALK,APBA2,APC,ARHGEF18,ASCL1,ASL,ASTN2,ATP8A1,AXIN2,B2M,B4GALNT4,B4GALT2,BBS12,BCAP29,BHMT,BIRC5,BRD3,BRINP2,BRSK1,BTBD1,C3orf58,CALD1,CALM1 (includes others),CASP2,CBLB,CCAR2,CCDC28A,CCDC40,CCND1,CDH11,CDH2,CELF4,CENPF,CENPJ,CHD3,CHD4,CHD7,COL18A1,COLEC11,CORO1A,CRMP1,CTNND2,DHX37,DNM3OS,DOCK9,DOT1L,DPYSL3,DYNC1I2,DYRK2,EEF1A2,EHMT2,ELAVL3,ELFN1,EML…	214
Cancer,Neurological Disease,Organismal Injury and Abnormalities	Malignant astrocytoma	1.47e-07			ABAT,ABL1,ADGRG1,AKAP12,AKT1,APC,ARRB1,ATP1B1,AXIN2,CASP2,CD200,CDKN3,COL4A1,COL4A2,CSRP2,CXADR,DBH,DBNDD1,EZH2,FGFR1,FLNA,FOXO3,GAP43,GLB1,GLDC,GOT1,H3F3A/H3F3B,HDAC2,HIPK2,HNRNPA1,HSP90B1,HSPA5,IDH2,IGF1R,IGFBP2,ITGAV,ITGB8,KIT,LDLRAD3,MAP4K4,MARCKS,MAZ,MDK,MGLL,MOB4,MXI1,MYCN,ODC1,PARP1,PBRM1,PFKFB3,PMP22,POLE,RAPGEF5,RET,RPL5,RRM2,SMC3,SNCAIP,SOX11,STRA6,TIMP1,TP53,TUBA1A,TUBB2A,TUBB3,ULK2,VE…	68
Hereditary Disorder,Neurological Disease,Organismal Injury and Abnormalities,Psychological Disorders,Skeletal and Muscular Disorders	Huntington's Disease	1.65e-07			ACOT11,AIG1,AKT1,AQP1,ASCL1,ATP1B1,ATP6AP2,ATP6V1A,B2M,B4GALT5,BASP1,BCL11B,BCL7A,BHLHE40,C7,CACNB3,CAMK4,CAMKK2,CASP2,CASP7,CDH2,CDK5R1,CKB,CSRP2,CX3CL1,CYFIP2,DKK3,DPYSL3,EEF1A2,ENO3,EPHX2,ETV4,FOXN3,FOXO3,FOXP1,GABRP,GADD45A,GHITM,GNB1,GPAM,GRIN1,HADHB,HDAC5,HERPUD1,HMGN1,HSPA5,IVNS1ABP,JUN,KCNQ2,KHDRBS1,KLF16,LIMK1,LPL,MAFF,METTL9,NDUFB3,NDUFB5,NDUFS5,NPY,NREP,PARP1,PLK2,PMP22,PPRC1,PRDX2,PRK…	83
Cancer,Organismal Injury and Abnormalities,Reproductive System Disease	Female genital tract adenocarcinoma	1.98e-07			AASDHPPT,ABCA1,ABCA12,ABL1,ABR,ACE,ACTG1,ACTR2,ACY1,ADAMTS2,ADD2,ADD3,AHNAK,AKAP2,AKT1,ALK,AMOTL1,AMOTL2,ANK1,ANKS1A,APBA2,APBB2,APC,AQP1,ARHGAP21,ARHGAP36,ARHGEF18,ASTN2,ATP8A1,AXIN2,B2M,B4GALNT4,B4GALT3,BAG6,BCAP29,BCL11A,BCLAF1,BCR,BICC1,BLM,BRD1,BRD8,C12orf4,C16orf70,C3orf58,C7,CALCOCO2,CALM1 (includes others),CAMSAP1,CASP2,CBX2,CCDC112,CCDC92,CCND1,CD47,CDH11,CDH2,CELF3,CELF4,CENPF,CENPJ,CEP…	391
Neurological Disease	Dyskinesia	2.78e-07			ACOT11,AIG1,AKT1,AQP1,ASCL1,ATP1B1,ATP6AP2,ATP6V1A,B2M,B4GALT5,BASP1,BCL11B,BCL7A,BHLHE40,C7,CACNB3,CAMK4,CAMKK2,CASP2,CASP7,CDH11,CDH2,CDK5R1,CHRNA3,CKB,CSRP2,CX3CL1,CYFIP2,DBH,DDC,DKK3,DPYSL3,EEF1A2,ENO3,EPHX2,ETV4,FGF14,FOXN3,FOXO3,FOXP1,GABRP,GADD45A,GHITM,GNB1,GPAM,GRIN1,HADHB,HDAC5,HERPUD1,HMGN1,HSPA5,IVNS1ABP,JUN,KCNQ2,KHDRBS1,KLF16,LIMK1,LPL,MAFF,METTL9,NDUFB3,NDUFB5,NDUFS5,NPY,NREP,PARP1…	88
Developmental Disorder,Hereditary Disorder,Organismal Injury and Abnormalities,Skeletal and Muscular Disorders	Autosomal dominant Emery-Dreifuss muscular dystrophy	2.84e-07			BGN,BNIP3L,CALD1,CFL1,COL4A1,COL4A2,CSRP2,CYB561,JAG1,PLS3,SDC2,SPARC,SYNE2,TAX1BP3,TPM4,TUBB2A	16
Cell Cycle	Arrest in interphase	3.44e-07			AASDHPPT,ABL1,ACVRL1,AHR,AKAP12,AKT1,AMH,BCR,BHLHE40,BIRC5,BLM,BOP1,BRSK2,CAMKK2,CARM1,CBX1,CCND1,CDC25B,CDC25C,CENPJ,CNDP2,DCX,DOT1L,DUSP1,DUSP4,E2F1,E2F2,ELAVL1,EZH2,FGFR1,FLNA,FOXO3,GADD45A,GTF2I,HDAC7,ITGAV,JUN,KLF10,KLF12,LIMK1,LRWD1,MCM2,MCM7,MSH5,MTCH2,MXI1,MYB,MYBL2,NOTCH1,NR3C1,PAK1,PARP1,PCBP4,PIM1,PLAUR,POU4F1,PRKCA,RABL6,RPL5,SDC2,SMARCA4,SMARCB1,SPHK2,SUN2,TFDP2,TFRC,TIMP2,TP53,TRPC1…	70
Cell Morphology,Nervous System Development and Function,Neurological Disease,Tissue Morphology	Abnormal morphology of neurons	3.86e-07			ACVRL1,ASCL1,B2M,BRSK1,BRSK2,CAMK4,CAMKK2,CASP2,CBLN1,CD47,CDK5R1,CKB,CNTFR,CNTN1,CORO1A,CPEB4,CRMP1,DACT1,DCLK1,DCX,DLG3,DNAJC5,DUSP1,E2F1,EHMT1,EIF4EBP2,ELFN1,GAP43,GLB1,GRIN1,GRK2,HDAC2,HEXA,HIPK2,IGF1R,IGSF9,KIDINS220,KLF7,LAMB2,LEPR,LZTS1,MAPT,MFGE8,MMP24,MYH10,NCS1,NTRK1,OPRL1,PAK5,PHOX2B,PLAUR,PLXNB2,PMP22,POT1,POU3F2,POU4F1,PPP1R3C,PTPRS,RET,ROBO1,SEPT5,SH3GL1,SHC3,SNTA1,SOX11,ST8SIA4,SUL…	76
Cancer,Hematological Disease,Immunological Disease,Organismal Injury and Abnormalities	Plasma cell dyscrasia	4.29e-07			ABL1,ACE,AKT1,ALK,APC,ARHGAP1,ATP1B1,B2M,BCL11A,BCLAF1,BIRC5,CALD1,CASP7,CBX2,CCND1,CD47,CHGA,CHUK,CNTFR,CSK,CTBP1,DPT,DUSP4,E2F2,EHMT1,EXTL2,FGFR1,FLNA,FOXO3,FUBP1,GRIN1,GTF2I,HDAC2,HDAC5,HSP90B1,ICK,IDH2,ITGAV,JAK1,KHDRBS1,KIT,MAP4K4,MGLL,MXI1,NR3C1,PARP1,PASK,PAX5,PLCG1,PLPP3,POLE,PRKCA,PTPN1,RET,RRM2,SDC1,SMARCB1,SMO,SNCAIP,SNX1,SOCS2,TCF3,TFRC,TIMP1,TIMP2,TP53,TUBA1A,TUBB2A,TUBB3,VIM,XBP1	71
Cancer,Hematological Disease,Organismal Injury and Abnormalities	Mature T-cell or NK-cell neoplasm	4.42e-07			ABL1,AKT1,ALK,AMOTL1,ATP1B1,B3GAT1,BASP1,BIRC5,CALD1,CCND1,CD200,CD47,CDH11,COL4A1,COL4A2,DTX1,DUSP16,DUSP4,EZH2,FOXO3,FOXP1,GADD45A,GTF2I,HDAC2,HDAC5,HDAC7,HS3ST1,HSP90B1,IDH2,JAK1,JUN,KIT,LAMB2,LINGO1,MGLL,MNT,MOAP1,MXI1,NEDD4L,NOTCH1,NR3C1,OAS1,ODC1,PCOLCE,PER1,PLCG1,PLS3,PLXNB2,POLD1,POLE,RDH10,RET,RHOBTB3,RRM2,SDC1,SERPINF1,SPARC,STAT5B,STMN1,TCF3,TIMP1,TIMP2,TIMP3,TNFRSF21,TOX,TP53,TUBA1A,T…	69
Cancer,Gastrointestinal Disease,Organismal Injury and Abnormalities	Oral cavity carcinoma	6.72e-07			ABCA1,ABCA12,ADAM10,ADAM12,ADD3,AKAP1,AKAP8L,AKT1,ALK,APC,ARHGAP5,ASRGL1,AZIN1,BAMBI,BCL11A,BGN,BIRC5,BRD8,CCNB1IP1,CD276,CDH2,CDK2AP1,CELF4,CHD4,CHD7,COL4A1,COL4A2,CTNND1,CTNND2,DDX6,DHX37,DLG3,DOCK11,DOCK9,DPT,DZIP1,EBF3,EIF2S3,FBLN1,FGD6,FGFR1,FNBP1L,FOXO3,GALT,GCH1,GLG1,GPRIN1,GRK5,HAX1,HNRNPA1,HNRNPH1,HNRNPM,HNRNPR,HSP90B1,IARS,ILF3,IQGAP3,JAG1,KCNQ3,KDM2B,KIAA1549,KIDINS220,LAMA1,LDB1,LRRC4…	144
Cancer,Neurological Disease,Organismal Injury and Abnormalities	Glioblastoma	7.06e-07			ABL1,ADGRG1,AKAP12,AKT1,APC,ARRB1,ATP1B1,AXIN2,CASP2,CD200,CDKN3,COL4A1,COL4A2,CSRP2,CXADR,DBH,DBNDD1,EZH2,FGFR1,FLNA,FOXO3,GAP43,GLB1,GLDC,GOT1,H3F3A/H3F3B,HIPK2,HNRNPA1,HSP90B1,HSPA5,IDH2,IGF1R,IGFBP2,ITGAV,ITGB8,KIT,LDLRAD3,MAP4K4,MARCKS,MAZ,MDK,MGLL,MOB4,MXI1,MYCN,PARP1,PBRM1,PFKFB3,PMP22,POLE,RAPGEF5,RET,RPL5,RRM2,SMC3,SNCAIP,SOX11,STRA6,TIMP1,TP53,TUBA1A,TUBB2A,TUBB3,ULK2,VEZF1	65
Cancer,Hematological Disease,Immunological Disease,Organismal Injury and Abnormalities	Aggressive non-Hodgkin lymphoma	7.61e-07			ABL1,ACE,ACVRL1,AHR,ARHGAP17,B2M,BBC3,BCL11B,BCL7A,BRSK1,CASP2,CCND1,CD58,CHD3,CHD4,DCHS1,DHRSX,E2F1,EZH2,FOXP1,GNAI2,GPRIN1,HNRNPM,HSP90B1,KDM2B,KIF21B,KIT,MCM5,MGLL,NOTCH1,NR3C1,PAX5,PC,PIM1,PLEKHG3,POLD1,POLE,PPM1D,PTPN1,RET,RRM2,SDC1,SMARCA4,SMARCB1,SOX11,SSBP2,TAF4B,TCF3,TNRC6C,TP53,TSC2,TUBA1A,TUBB2A,TUBB3,UQCRC1,UROS,VSTM4,ZNF521	58
Cancer,Hematological Disease,Immunological Disease,Organismal Injury and Abnormalities	Mature T-cell neoplasm	7.76e-07			ABL1,AKT1,ALK,AMOTL1,ATP1B1,B3GAT1,BASP1,BIRC5,CALD1,CCND1,CD200,CD47,CDH11,COL4A1,COL4A2,DTX1,DUSP16,DUSP4,EZH2,FOXO3,FOXP1,GADD45A,GTF2I,HDAC2,HDAC5,HDAC7,HS3ST1,HSP90B1,IDH2,JAK1,JUN,LAMB2,LINGO1,MGLL,MNT,MOAP1,MXI1,NEDD4L,NOTCH1,NR3C1,OAS1,ODC1,PCOLCE,PER1,PLCG1,PLS3,POLD1,POLE,RDH10,RET,RHOBTB3,RRM2,SDC1,SERPINF1,SPARC,STAT5B,STMN1,TCF3,TIMP1,TIMP2,TIMP3,TNFRSF21,TOX,TP53,TUBA1A,TUBB2A,TUBB3	67
Cancer,Dermatological Diseases and Conditions,Organismal Injury and Abnormalities	Cutaneous melanoma	7.9e-07			AARS,ABAT,ABCA12,ABL1,ABR,ACE,ACOT11,ACTG1,ACTR1B,ACVRL1,ADAM10,ADAMTS2,ADAMTSL2,ADAP1,ADD2,ADD3,AEN,AFAP1,AHNAK,AKAP12,AKAP2,AKAP8L,AKT1,ALK,AMH,AMOT,ANK1,ANO8,APBA2,APBB2,APC,APC2,APEH,AQP1,ARHGAP17,ARHGAP21,ARHGAP36,ARHGAP5,ARHGEF18,ARHGEF2,ARMH4,ARRB1,ASL,ASRGL1,ASS1,ASTN2,ATCAY,ATP8A1,AXIN2,AZIN1,B2M,B3GAT1,B4GALNT4,B4GALT2,B9D1,BACH2,BAG6,BASP1,BAZ1A,BCL11A,BCL11B,BCLAF1,BCR,BICC1,BIRC5,BLM…	615
Dermatological Diseases and Conditions,Inflammatory Disease,Organismal Injury and Abnormalities,Skeletal and Muscular Disorders	Juvenile dermatomyositis	8.02e-07			BGN,BNIP3L,CALD1,CFL1,COL4A1,COL4A2,CSRP2,CYB561,JAG1,PLS3,SDC2,SPARC,TAX1BP3,TPM4,TUBB2A	15
Cancer,Organismal Injury and Abnormalities	Subcutaneous tumor	8.67e-07			ABL1,ADAM12,AHR,AIG1,AKAP8L,AKT1,APC,AXIN2,CCNC,CCND1,CLUH,COL18A1,COL4A1,COL4A2,CRABP2,CTNND1,DCX,DDX6,DLGAP4,DPT,DUSP1,DYRK2,E2F1,E2F2,FGFR1,FOXO3,GNG11,IGF1R,JUN,KIT,KLF11,LTBP1,LYN,MDH1,MEGF9,MEX3D,MMP11,MYH10,MYL6,NR3C1,NRP1,PIK3R3,PLCB4,RET,RGS5,RORB,RPL9,SCG2,SHC1,SMAD3,SOCS3,TFDP2,TP53,TSC2,TUBA1A,TUBB2A,TUBB3,TWF1	58
Cancer,Gastrointestinal Disease,Organismal Injury and Abnormalities	Oral squamous cell carcinoma	9.1e-07			ABCA1,ABCA12,ADAM10,ADAM12,ADD3,AKAP8L,ALK,APC,ARHGAP5,ASRGL1,AZIN1,BAMBI,BCL11A,BGN,BIRC5,BRD8,CCNB1IP1,CD276,CDH2,CDK2AP1,CELF4,CHD4,CHD7,COL4A1,COL4A2,CTNND1,CTNND2,DDX6,DHX37,DLG3,DOCK11,DOCK9,DPT,DZIP1,EBF3,EIF2S3,FBLN1,FGD6,FGFR1,FNBP1L,FOXO3,GALT,GCH1,GLG1,GPRIN1,GRK5,HAX1,HNRNPA1,HNRNPH1,HNRNPM,HNRNPR,HSP90B1,IARS,ILF3,IQGAP3,JAG1,KCNQ3,KDM2B,KIAA1549,KIDINS220,LAMA1,LDB1,LRRC4,LRRC8A,MAP…	140
Cancer,Gastrointestinal Disease,Organismal Injury and Abnormalities	Rectal adenocarcinoma	9.23e-07			ABCA12,ABL1,ADAMTS2,APC,ATAT1,ATP6AP2,ATP8A1,AXIN2,BLM,C7,CALD1,CBX2,CENPF,CHD7,CNTNAP3,COL18A1,DCLK1,DYNC1I2,EBF3,EXO1,FEZ1,FGFR1,FNBP1L,GPRIN1,GREB1,HECW1,HIST1H2BM,HSP90B1,ILF3,JUN,KCNK5,KDM1A,KIAA1211,KIT,LEPR,LINGO1,MAP3K10,MARCH6,MARCKSL1,MCM2,MEX3B,MEX3C,NTRK1,ONECUT2,PDZD2,PDZD4,PHACTR3,PHETA1,PHF2,PLEKHG4B,POLD1,POLE,RBFOX2,RET,RHOQ,ROBO1,SH3PXD2B,SHKBP1,SIX2,SLIT2,SMAD3,SMO,SOX11,ST8SIA…	76
Hematological System Development and Function,Lymphoid Tissue Structure and Development,Tissue Morphology	Morphology of lymphoid tissue	9.27e-07			ABCA1,ABL1,ACVR2B,ACVRL1,ADD2,AHR,AKT1,ARHGAP1,ARHGAP5,ARHGDIB,ARL6IP5,ATP6AP2,B3GNT5,BACH2,BBC3,BCL11A,BCL11B,BHLHE40,BNIP3L,CALR,CAMK4,CARM1,CBX2,CCND1,CD200,CD47,CHUK,DBNL,DLK1,E2F1,E2F2,F2R,FADS2,FLI1,FOXO3,GADD45A,GBA,GNAI2,GSTZ1,HSP90B1,IGFBP2,JAK1,KIT,LRRC8A,LYN,MAPKAPK2,MFGE8,MNT,MXI1,NR3C1,PARP1,PBX1,PHC1,PIM1,POLD1,PPM1D,PRDX2,PRKCA,PROCR,PTGIR,RASSF2,RRM2,SLC19A1,SMAD3,SOCS3,SOX11,SPHK…	79
Cancer,Hereditary Disorder,Organismal Injury and Abnormalities	Hereditary cancer-predisposing syndrome	1.03e-06			ABL1,AKT1,ALK,APC,AXIN2,B2M,BICC1,BIRC5,BLM,CALR,CCNC,CCND1,CTNNA1,E2F1,E2F2,EZH2,KIT,LRP5,LZTS1,MAGT1,MITF,MXI1,MYH10,NF2,NOTCH1,NR3C1,NTRK1,ODC1,PARP1,PAX5,PHOX2B,PIK3R3,PLCG1,POLD1,POLE,POT1,PPM1D,PRKCA,RET,RPL5,RPS7,RRM2,SH3GL1,SMARCA4,SMARCB1,SMO,TFDP2,TNFRSF10B,TP53,TSC2,TUBA1A,TUBB2A,TUBB3,TXNRD1,VIM	55
Cancer,Hematological Disease,Immunological Disease,Organismal Injury and Abnormalities	High grade lymphocytic cancer	1.06e-06			ABL1,ACE,ACVRL1,AHR,ARHGAP17,B2M,BBC3,BCL11B,BCL7A,BRSK1,CASP2,CCND1,CD58,CHD3,CHD4,DCHS1,DHRSX,E2F1,EZH2,FOXP1,GNAI2,GPRIN1,HNRNPM,HSP90B1,JAK1,KDM2B,KIF21B,KIT,MCM5,MGLL,NOTCH1,NR3C1,PAX5,PC,PIM1,PLEKHG3,POLD1,POLE,PPM1D,PTPN1,RET,RRM2,SDC1,SMARCA4,SMARCB1,SOX11,SSBP2,TAF4B,TCF3,TNRC6C,TP53,TSC2,TUBA1A,TUBB2A,TUBB3,UQCRC1,UROS,VSTM4,ZNF521	59
Cancer,Gastrointestinal Disease,Organismal Injury and Abnormalities	Gastroesophageal adenocarcinoma	1.13e-06			ABCA1,ABCA12,ADD3,AHNAK,AKAP2,AKT1,ALK,APBA2,APC,ARHGEF18,ASCL1,ASL,ASTN2,ATP8A1,AXIN2,B2M,B4GALNT4,B4GALT2,BBS12,BCAP29,BHMT,BRD3,BRINP2,BRSK1,BTBD1,CALD1,CALM1 (includes others),CASP2,CBLB,CCAR2,CCDC28A,CCDC40,CCND1,CDH11,CDH2,CELF4,CENPF,CENPJ,CHD3,CHD4,CHD7,COL18A1,COLEC11,CORO1A,CRMP1,CTNND2,DHX37,DOT1L,DYNC1I2,DYRK2,EEF1A2,ELAVL3,ELFN1,EML6,EVL,EXO1,EXTL3,EZH2,FADS2,FAM53C,FBLN1,FBN2,FBXO32…	190
Cell Morphology	Size of cells	1.22e-06			ABL1,ACE,ADD2,AHR,AKT1,APC,AQP1,ARHGAP5,B2M,BBS12,BCR,BHMT,CCND1,CCNY,CD47,CFL1,COL18A1,CYTH2,DLK1,DMPK,DPYSL3,DPYSL5,DUSP1,E2F1,E2F2,EHD1,ELAVL1,EPB41,FLNA,FLNC,FOXO3,GADD45A,GAP43,HEXA,HSP90B1,IGF1R,IGFBP2,IQGAP3,JUN,JUP,KDM2B,KREMEN1,LEPR,LIMA1,LPL,LYN,MAPT,MARCKSL1,MFSD2A,MRAP2,NPY,NR3C1,NSF,NTRK1,PAK1,PARP1,POU4F1,PRKCA,PTBP1,PTGFR,RAB27B,RAP1GAP2,RASL10B,RET,SEPT11,SERPINE2,SMARCA4,SOCS3,SY…	77
Cancer,Hematological Disease,Immunological Disease,Organismal Injury and Abnormalities	Aggressive mature B-cell lymphoma	1.27e-06			ABL1,ACE,ACVRL1,AHR,ARHGAP17,B2M,BBC3,BCL11B,BCL7A,BRSK1,CASP2,CCND1,CD58,CHD3,CHD4,DCHS1,DHRSX,E2F1,EZH2,FOXP1,GNAI2,GPRIN1,HNRNPM,HSP90B1,KDM2B,KIF21B,KIT,MCM5,MGLL,NOTCH1,NR3C1,PAX5,PC,PIM1,PLEKHG3,POLD1,POLE,PPM1D,PTPN1,RET,RRM2,SDC1,SMARCA4,SMARCB1,SOX11,TAF4B,TCF3,TNRC6C,TP53,TSC2,TUBA1A,TUBB2A,TUBB3,UQCRC1,UROS,VSTM4,ZNF521	57
Cancer,Endocrine System Disorders,Organismal Injury and Abnormalities	Thoracic neuroendocrine neoplasm	1.32e-06			ABL1,AEN,AKT1,B2M,CHD3,CHGA,CKB,DHRSX,EHMT2,FGFR1,FOXO3,GRM8,HSP90B1,IGFBP2,KHDRBS1,KIT,LRP5,MGLL,MMP24,NOTCH1,NR3C1,NTRK1,PARP1,POLD4,POLE,RET,RRM2,SAMD1,SLIT2,SMARCA4,SMO,TMEM200C,TP53,TUBA1A,TUBB2A,TUBB3	36
Cancer,Hematological Disease,Immunological Disease,Organismal Injury and Abnormalities	Peripheral T-cell lymphoma	1.34e-06			ALK,B3GAT1,CALD1,CD47,CDH11,COL4A1,COL4A2,FOXP1,GADD45A,GTF2I,HDAC2,HDAC5,HDAC7,HSP90B1,IDH2,JAK1,JUN,MOAP1,NR3C1,PER1,PLCG1,POLD1,POLE,RHOBTB3,RRM2,SPARC,TP53,TUBA1A,TUBB2A,TUBB3	30
Cancer,Organismal Injury and Abnormalities	Adenosquamous carcinoma	1.35e-06			ABCA1,ABCA12,ABL1,ABR,ACTG1,ACTR2,ADAMTS2,ADD2,AKT1,ALK,AMOTL1,ARHGEF18,ATP5IF1,ATP8A1,BAG6,BCLAF1,CD47,CDH2,CELF4,COL4A2,CPEB4,CTNND2,CUX2,DBH,DIP2B,DOCK11,DOCK9,EBF3,ELAVL3,EML6,EVX2,FAM110B,FAM181B,FBN2,FBXL5,FJX1,GLCCI1,GPR137B,HECW1,HNRNPM,HSP90B1,HYAL2,IQCB1,IRF6,ITGA1,KCNQ2,KIAA1549L,KIF3C,KPNA1,LAPTM4A,LASP1,LIMK1,LINGO1,LRP5,MAGT1,MAPKAPK2,MAZ,MFSD2A,MYH10,MYO10,MYT1,NCAN,NEDD4,NEFM,NF2,…	118
Cancer,Organismal Injury and Abnormalities,Reproductive System Disease	Uterine tumor	1.42e-06			AASDHPPT,ABAT,ABCA12,ABL1,ABR,ACE,ACY1,ADAM10,ADAM12,ADAMTS2,ADD3,AHNAK,AHR,AIG1,AKAP8L,AKT1,ALK,AMOTL2,ANK1,ANKS1A,ANO8,APBA2,APBB2,APC,AQP1,ARHGAP21,ARHGAP36,ARHGDIB,ASTN2,ATP6AP2,AXIN2,B2M,B4GALNT4,B4GALT3,BAG6,BCAP29,BCL11A,BICC1,BIRC5,BLM,BRD1,BRD8,C12orf4,C16orf70,C3orf58,C7,CALM1 (includes others),CAMSAP1,CBX2,CCDC112,CCDC40,CCDC92,CCND1,CDH11,CDH2,CELF1,CELF3,CENPF,CENPJ,CEP170,CGGBP1,CHD…	367
Cancer,Endocrine System Disorders,Organismal Injury and Abnormalities,Respiratory Disease	Neuroendocrine lung tumor	1.45e-06			ABL1,AEN,AKT1,B2M,CHD3,CHGA,CKB,DHRSX,EHMT2,FGFR1,FOXO3,GRM8,HSP90B1,IGFBP2,KHDRBS1,KIT,LRP5,MGLL,MMP24,NOTCH1,NR3C1,NTRK1,PARP1,POLD4,POLE,RET,RRM2,SAMD1,SLIT2,SMARCA4,SMO,TMEM200C,TP53,TUBA1A,TUBB2A,TUBB3	36
Cancer,Organismal Injury and Abnormalities	Mixed cell carcinoma	1.5e-06			ABCA1,ABCA12,ABL1,ABR,ACTG1,ACTR2,ADAMTS2,ADD2,AKT1,ALK,AMOTL1,ARHGEF18,ATP5IF1,ATP8A1,AXIN2,BAG6,BCLAF1,CD47,CDH2,CELF4,COL4A2,CPEB4,CTNND2,CUX2,DBH,DIP2B,DOCK11,DOCK9,EBF3,ELAVL3,EML6,EVX2,FAM110B,FAM181B,FBN2,FBXL5,FJX1,GLCCI1,GPR137B,HECW1,HNRNPM,HSP90B1,HYAL2,IQCB1,IRF6,ITGA1,KCNQ2,KIAA1549L,KIF3C,KPNA1,LAPTM4A,LASP1,LIMK1,LINGO1,LRP5,MAGT1,MAPKAPK2,MAZ,MFSD2A,MYH10,MYO10,MYT1,NCAN,NEDD4,NEF…	120
Cancer,Hematological Disease,Immunological Disease,Organismal Injury and Abnormalities	High-grade lymphoma	1.53e-06			ABL1,ACE,ACVRL1,AHR,ARHGAP17,B2M,BBC3,BCL11B,BCL7A,BRSK1,CASP2,CCND1,CD58,CHD3,CHD4,DCHS1,DHRSX,E2F1,EZH2,FOXP1,GNAI2,GPRIN1,HDAC2,HNRNPM,HSP90B1,JAK1,KDM2B,KIF21B,KIT,MCM5,MGLL,NOTCH1,NR3C1,PAX5,PC,PIM1,PLEKHG3,POLD1,POLE,PPM1D,PTPN1,RET,RRM2,SDC1,SMARCA4,SMARCB1,SOX11,SSBP2,TAF4B,TCF3,TNRC6C,TP53,TSC2,TUBA1A,TUBB2A,TUBB3,UQCRC1,UROS,VSTM4,ZNF521	60
Cancer,Organismal Injury and Abnormalities,Renal and Urological Disease	Urothelial neoplasm	1.78e-06			AKT1,APC,ATP1B1,AXIN2,BIRC5,BLM,CASP2,CBX2,CCND1,CENPF,DOT1L,EHMT2,EIF4A2,EXO1,EZH2,FEZ1,FGFR1,FOXO3,FOXP1,FUBP1,GSTP1,H3F3A/H3F3B,HSP90B1,JAK1,KHDRBS1,KIT,MCM2,MGLL,MYT1,NF2,NOTCH1,ONECUT2,PAK1,PBRM1,PLK2,POLE,RET,RRM2,SMARCA4,SMC3,SNCAIP,TIMP1,TIMP2,TIMP3,TP53,TSC2,TUBA1A,TUBB2A,TUBB3,TXNIP,VEZF1	51
Nervous System Development and Function,Organ Morphology,Organismal Development	Morphology of cerebral cortex	1.83e-06			APBB2,ARHGAP5,ARL6,ATAT1,B4GALT2,BRSK1,BRSK2,CDK5R1,CKB,CRMP1,CUX2,DCX,DLG3,DPYSL3,EHMT1,EIF4EBP2,FGFR1,FLNA,FOXO3,GAP43,HDAC2,KLF7,LIMK1,LLGL1,MARCKSL1,MDK,MSI1,NOTCH1,PLAUR,POU3F2,SOX11,SS18L1,ST8SIA4,SYN1,TNR,TUBA1A,VIM,WASF1,ZNF521	39
Cancer,Hematological Disease,Immunological Disease,Organismal Injury and Abnormalities	B-cell non-Hodgkin lymphoma	1.96e-06			ABL1,ACE,ACVRL1,AHNAK,AHR,ARHGAP1,ARHGAP17,B2M,BBC3,BCL11B,BCL7A,BCLAF1,BICC1,BRSK1,C7,CALD1,CASP2,CASP7,CBX2,CCND1,CD58,CHD3,CHD4,CHGA,CHUK,CNTFR,COL4A2,CTBP1,DCHS1,DGKD,DHRSX,DTX1,DUSP4,E2F1,E2F2,EZH2,FBN2,FOXP1,FUBP1,GNAI2,GNB1,GNG4,GPRIN1,GREB1,GTF2I,GTPBP2,HDAC2,HDAC5,HDAC7,HNRNPM,HSP90B1,HSPA12A,ICK,IRF2BP2,JAK1,KCNK5,KDM2B,KDM4B,KIAA1211,KIF21B,KIT,KPNA1,LIPG,MCM5,MGLL,MXI1,NCAN,NOTCH1,NR3…	108
Cancer,Organismal Injury and Abnormalities	Childhood solid tumor	2.19e-06			ABL1,ACE,BIRC5,FGFR1,H3F3A/H3F3B,HDAC2,HSP90B1,KIT,NR3C1,POLD1,POLE,RET,RRM2,TP53,TUBA1A,TUBB2A,TUBB3	17
Cancer,Endocrine System Disorders,Organismal Injury and Abnormalities,Respiratory Disease	Lung neuroendocrine carcinoma	2.39e-06			ABL1,AKT1,B2M,CHD3,CHGA,CKB,EHMT2,FGFR1,FOXO3,GRM8,HSP90B1,IGFBP2,KHDRBS1,KIT,LRP5,MGLL,MMP24,NOTCH1,NR3C1,NTRK1,PARP1,POLD4,POLE,RET,RRM2,SAMD1,SLIT2,SMARCA4,SMO,TMEM200C,TP53,TUBA1A,TUBB2A,TUBB3	34
Hematological System Development and Function,Lymphoid Tissue Structure and Development,Organ Morphology,Tissue Morphology	Morphology of lymphoid organ	2.57e-06			ABCA1,ABL1,ACVR2B,ADD2,AHR,AKT1,ARHGAP1,ARHGAP5,ARHGDIB,ARL6IP5,ATP6AP2,B3GNT5,BBC3,BCL11A,BCL11B,BNIP3L,CALR,CAMK4,CARM1,CBX2,CCND1,CD200,CD47,CHUK,DBNL,DLK1,E2F1,E2F2,F2R,FADS2,FLI1,FOXO3,GADD45A,GBA,GNAI2,GSTZ1,HSP90B1,IGFBP2,JAK1,KIT,LRRC8A,LYN,MFGE8,MNT,MXI1,NR3C1,PARP1,PBX1,PHC1,PIM1,POLD1,PPM1D,PRDX2,PRKCA,PROCR,PTGIR,RASSF2,RRM2,SLC19A1,SMAD3,SOCS3,SOX11,STAT5B,TCF3,TGM2,TOX,TP53,TXNIP,UL…	72
Cancer,Endocrine System Disorders,Organismal Injury and Abnormalities,Reproductive System Disease	Ovarian endometrioid carcinoma	2.87e-06			ABCA1,ABCA12,ABL1,ABR,ACTG1,ACTR2,ADAMTS2,ADD2,AKT1,AMOTL1,ARHGEF18,ATP8A1,BAG6,BCLAF1,CASP2,CD47,CDH2,CELF4,COL4A2,CPEB4,CTNND2,CUX2,DBH,DIP2B,DOCK11,DOCK9,EBF3,ELAVL3,EML6,EVX2,FAM110B,FAM181B,FBN2,FBXL5,FJX1,GLCCI1,GPR137B,HECW1,HNRNPM,HSP90B1,HYAL2,IQCB1,IRF6,ITGA1,KCNQ2,KIAA1549L,KIF3C,KPNA1,LAPTM4A,LASP1,LIMK1,LINGO1,LRP5,MAGT1,MAPKAPK2,MAZ,MFSD2A,MYH10,MYO10,MYT1,NCAN,NEDD4,NEFM,NF2,NOP9,N…	118
Renal and Urological System Development and Function	Morphology of urinary system	2.89e-06			ABCA1,ACE,ACVR2B,AHR,AKT1,APRT,AQP1,ARHGAP1,B9D1,BAG6,BCR,BHLHE40,BICC1,CHRNA3,CLMP,CMIP,COL18A1,COLEC11,DACT1,DAPK1,DCHS1,E2F2,ETV4,FADS2,FBLN1,GADD45A,GSTZ1,HSD11B2,IGFBP2,ITGA1,LAMB2,LEPR,LRRC8A,LYN,MTSS1,MXI1,MYCN,MYLK,PBX1,PLXNB1,PTPRS,RET,SIX2,SLIT2,SMAD3,SPARC,SSBP2,THBS1,TIMP3,TKT,TP53,ZNF521	52
Connective Tissue Development and Function,Skeletal and Muscular System Development and Function,Tissue Development	Morphology of bone	2.95e-06			ABL1,ACVR2B,ADAMTS2,AHR,ARHGAP1,ARL6,BGN,CAMK4,CBX2,CCND1,CD200,CD47,CHD7,CHUK,COL18A1,CRKL,CRY1,DACT1,DBH,DCHS1,DLK1,E2F1,EVX2,F2R,FBLIM1,FBN2,GBA,GLG1,GNAI2,GRK2,HDAC7,HES7,HEXA,HOXD13,HSD11B2,HYAL2,IGF1R,KHDRBS1,KLF10,KREMEN1,LEPR,LLGL1,LRP5,LUM,MBTD1,MFGE8,MNT,MSI1,MYB,MYH10,NAB2,NACC1,NBR1,NDST1,NOTCH1,PAX5,PBX1,PCOLCE,PER1,PHC1,PHC2,PIGA,PLEKHO1,RASSF2,SBNO2,SERPINF1,SH3PXD2B,SMAD3,SMO,SMPD…	81
Cancer,Gastrointestinal Disease,Organismal Injury and Abnormalities	Cecum adenocarcinoma	3.01e-06			ACE,ACVRL1,ADAMTS2,ADD3,AKT1,ALK,APC,ARHGAP5,ASTN2,ATAT1,AXIN2,B2M,B4GALNT4,BCL11A,BRD1,BRD3,BRSK1,BRSK2,CHD4,CHGA,COL18A1,DDX6,DOT1L,DYNC1LI1,EVL,FUBP1,HACL1,HDAC2,INSM2,ITGAV,JAK1,KIAA1211,MAP4K4,MAP7D1,NOTCH1,NREP,NUDT11,NUMBL,PAX5,PELP1,PFKFB3,PHACTR1,PHETA1,PHF2,PLEKHA6,PLXNB2,POLD1,POLE,PPM1D,PTPRS,RABL6,RALGAPA2,RD3,RET,RGS12,RPL5,SHKBP1,SMAD3,SMARCA4,SMO,TIMP3,TMEM97,TNRC6C,TP53,ULK1,UNC8…	72
Cancer,Organismal Injury and Abnormalities,Renal and Urological Disease	Urothelial cancer	3.02e-06			AKT1,APC,ATP1B1,AXIN2,BIRC5,BLM,CASP2,CBX2,CCND1,CENPF,DOT1L,EHMT2,EIF4A2,EXO1,EZH2,FEZ1,FOXO3,FOXP1,FUBP1,GSTP1,H3F3A/H3F3B,HSP90B1,JAK1,KHDRBS1,KIT,MCM2,MGLL,MYT1,NF2,NOTCH1,ONECUT2,PAK1,PBRM1,PLK2,POLE,RET,RRM2,SMARCA4,SMC3,SNCAIP,TIMP1,TIMP2,TIMP3,TP53,TSC2,TUBA1A,TUBB2A,TUBB3,TXNIP,VEZF1	50
Cancer,Neurological Disease,Organismal Injury and Abnormalities	Diffuse glioma	3.27e-06			ABAT,ABL1,BIRC5,H3F3A/H3F3B,IDH2,MYCN,TP53	7
Cancer,Endocrine System Disorders,Organismal Injury and Abnormalities,Reproductive System Disease	Mixed ovarian carcinoma	3.51e-06			ABCA1,ABCA12,ABL1,ABR,ACTG1,ACTR2,ADAMTS2,ADD2,AKT1,AMOTL1,ARHGEF18,ATP8A1,BAG6,BCLAF1,CD47,CDH2,CELF4,COL4A2,CPEB4,CTNND2,CUX2,DBH,DIP2B,DOCK11,DOCK9,EBF3,ELAVL3,EML6,EVX2,FAM110B,FAM181B,FBN2,FBXL5,FJX1,GLCCI1,GPR137B,HECW1,HNRNPM,HYAL2,IQCB1,IRF6,ITGA1,KCNQ2,KIAA1549L,KIF3C,KPNA1,LAPTM4A,LASP1,LIMK1,LINGO1,LRP5,MAGT1,MAPKAPK2,MAZ,MFSD2A,MYH10,MYO10,MYT1,NCAN,NEDD4,NEFM,NF2,NOP9,NR3C1,NRP1,NTRK…	116
Hematological Disease	Blood protein disorder	3.59e-06			ABL1,ACE,AKT1,ALK,APC,ARHGAP1,ATP1B1,B2M,BCL11A,BCLAF1,BIRC5,CALD1,CASP7,CBX2,CCND1,CD47,CHGA,CHUK,CNTFR,CSK,CTBP1,DPT,DUSP4,E2F2,EHMT1,EXTL2,FGFR1,FLNA,FOXO3,FUBP1,GRIN1,GTF2I,HDAC2,HDAC5,HSP90B1,ICK,IDH2,ITGAV,JAK1,KHDRBS1,KIT,LRRC8A,MAP4K4,MGLL,MXI1,NR3C1,PARP1,PASK,PAX5,PDE7A,PLCG1,PLPP3,POLE,PRKCA,PTPN1,RET,RRM2,SDC1,SMARCB1,SMO,SNCAIP,SNX1,SOCS2,TCF3,TFRC,TIMP1,TIMP2,TP53,TUBA1A,TUBB2A,TUBB…	74
Cell Cycle	Arrest in cell cycle progression	3.75e-06			ABL1,ADAM12,AHNAK,AHR,AKT1,APBB2,APC,BCR,BIRC5,BOP1,CAMK4,CCND1,CDC25B,CDKN3,CHN2,DDB2,E2F1,E2F2,EZH2,FOXO3,GADD45A,HIPK2,IGF1R,IRF6,KHDRBS1,LAMTOR1,LYN,MITF,MLLT3,MSI1,MYCN,NASP,NOTCH1,NR3C1,NTRK1,PAX5,PHC1,POLD1,PPM1D,PRKCA,RASSF2,SAE1,SMAD3,SMARCA4,SMARCB1,SMARCC1,SPARC,SSBP2,TCF3,THBS1,TP53,UHMK1,VIP,XBP1	54
Cancer,Endocrine System Disorders,Organismal Injury and Abnormalities,Respiratory Disease	Small cell lung carcinoma	4.45e-06			ABL1,AKT1,B2M,CHD3,CHGA,CKB,EHMT2,FOXO3,GRM8,HSP90B1,IGFBP2,KHDRBS1,KIT,LRP5,MGLL,MMP24,NOTCH1,NR3C1,NTRK1,PARP1,POLD4,POLE,RET,RRM2,SAMD1,SLIT2,SMARCA4,SMO,TMEM200C,TP53,TUBA1A,TUBB2A,TUBB3	33
Organ Morphology,Renal and Urological System Development and Function	Morphology of kidney	5.04e-06			ABCA1,ACE,ACVR2B,AHR,APRT,AQP1,ARHGAP1,B9D1,BAG6,BCR,BHLHE40,BICC1,CLMP,CMIP,COL18A1,COLEC11,DACT1,DAPK1,DCHS1,E2F2,ETV4,FADS2,FBLN1,GADD45A,GSTZ1,HSD11B2,IGFBP2,ITGA1,LAMB2,LEPR,LRRC8A,LYN,MTSS1,MXI1,MYCN,PBX1,PLXNB1,PTPRS,RET,SIX2,SMAD3,SPARC,SSBP2,THBS1,TIMP3,TKT,TP53,ZNF521	48
Digestive System Development and Function,Hepatic System Development and Function,Organ Morphology,Organismal Development	Size of liver	5.45e-06			AHR,AKT1,APC,ARHGAP1,CCND1,IGFBP2,LEPR,MNT,MYB,SOCS3	10
Cancer,Hematological Disease,Immunological Disease,Organismal Injury and Abnormalities	Burkitt's lymphoma	5.72e-06			ACE,BBC3,BCL11B,BCL7A,CASP2,CHD4,E2F1,GNAI2,HSP90B1,MCM5,NOTCH1,NR3C1,PC,POLD1,POLE,RET,RRM2,SMARCA4,SMARCB1,TCF3,TP53,TUBA1A,TUBB2A,TUBB3,UROS	25
Cancer,Hematological Disease,Immunological Disease,Organismal Injury and Abnormalities	B-cell lymphoma	5.78e-06			ABL1,ACE,ACVRL1,AHNAK,AHR,ARHGAP1,ARHGAP17,B2M,BBC3,BCL11B,BCL7A,BCLAF1,BICC1,BRSK1,C7,CALD1,CASP2,CASP7,CBX2,CCND1,CD58,CHD3,CHD4,CHGA,CHUK,CMIP,CNTFR,COL4A2,CTBP1,DCHS1,DGKD,DHRSX,DTX1,DUSP4,E2F1,E2F2,EZH2,FBN2,FOXP1,FUBP1,GNAI2,GNB1,GNG4,GPRIN1,GREB1,GTF2I,GTPBP2,HDAC2,HDAC5,HDAC7,HNRNPM,HSP90B1,HSPA12A,ICK,IRF2BP2,JAK1,KCNK5,KDM2B,KDM4B,KIAA1211,KIF21B,KIT,KPNA1,LIPG,MCM5,MGLL,MXI1,NCAN,NOTCH…	111
Cancer,Organismal Injury and Abnormalities	Mucinous adenocarcinoma	6.08e-06			ABL1,CASP2,FGFR1,GNAI2,HSP90B1,IGFBP2,KIT,NTRK1,PARP1,POLE,RET,RRM2,SEPT9,SLIT2,TIMP3,TP53,TUBA1A,TUBB2A,TUBB3	19
Cancer,Organismal Injury and Abnormalities	Pediatric neoplasm	6.37e-06			ABL1,ACE,ACTG1,BIRC5,CCND1,DDC,F2R,FGFR1,GABRP,H3F3A/H3F3B,HDAC2,HSP90B1,JUN,KIT,MYB,NOTCH1,NR3C1,PAX5,POLD1,POLE,RET,RRM2,TP53,TUBA1A,TUBB2A,TUBB3,TXNRD1	27
Cell Cycle	Arrest in G1 phase	6.86e-06			ABL1,ACVRL1,AHR,AKAP12,AKT1,AMH,BCR,BHLHE40,BIRC5,BOP1,CAMKK2,CARM1,CBX1,CCND1,CDC25B,CNDP2,DOT1L,DUSP1,E2F1,E2F2,EZH2,GADD45A,HDAC7,ITGAV,JUN,KLF10,LRWD1,MCM2,MCM7,MYB,MYBL2,NOTCH1,NR3C1,PARP1,PIM1,POU4F1,RABL6,RPL5,SMARCB1,TFDP2,TFRC,TIMP2,TP53	43
Connective Tissue Disorders,Immunological Disease,Inflammatory Disease,Inflammatory Response,Organismal Injury and Abnormalities,Skeletal and Muscular Disorders	Rheumatoid arthritis	7.09e-06			ACE,ADAM10,ADAM12,ADAM15,ADAMTS2,ARF1,ARHGDIB,ARRB1,ATAT1,ATP1B1,ATP8A1,B2M,BAG6,BGN,BHMT,BIRC5,BRMS1,CALD1,CALR,CD276,CDH11,CELF4,COL4A2,CX3CL1,DOK6,DUSP1,EHMT2,EPHX2,FOXO3,FUBP1,GABRP,GLUL,GRAMD1A,H3F3A/H3F3B,HDAC2,HDAC7,HEXA,HNRNPA1,HSD17B8,HSP90B1,JAK1,KIT,KLF12,LDLRAD3,LRP5,LRRC75A-AS1,MAGI1,MAP4K4,MAZ,MDK,MFHAS1,MGLL,MLLT6,MSH5,NAA16,NELL1,NR3C1,NRP1,NTRK1,OPRL1,PARP1,PDIA3,PHACTR3,PLAUR,PO…	101
Cancer,Organismal Injury and Abnormalities,Renal and Urological Disease	Kidney carcinoma	7.16e-06			ACOT7,AHNAK,AKAP2,AKT1,ANK1,APC,ARHGAP21,ARHGAP5,AXIN2,B2M,B4GALT3,BASP1,BHLHE40,BLM,BNIP3L,CANT1,CASP2,CCND1,CD9,CENPF,CHD3,DAPK1,DGAT2,DPF1,EBF3,EEF1A2,EIF4A2,EXO1,EXTL2,EZH2,FAM110B,FAM171A2,FBN2,FEZ1,FGFR1,FLNA,FLNC,FNBP1L,FOXO3,GABRP,GLB1,GPRIN1,GREB1,GSTP1,HADHB,HSP90B1,IGF1R,IGLON5,KDM2B,KHDRBS1,KIAA1211,KIAA1549,KIF21B,KIF3C,KIT,KLHL7,LETMD1,LHFPL2,LMAN2L,MAGI1,MCM2,MITF,MLLT11,MLLT3,MXI1…	133
Cancer,Hematological Disease,Immunological Disease,Organismal Injury and Abnormalities	T lymphoblastic leukemia/lymphoma	7.66e-06			ABL1,AKT1,ALK,BCL11B,DDC,EZH2,HDAC2,HSP90B1,ICK,IDH2,JAK1,KIT,LDB1,MYB,NOTCH1,NR3C1,PAX5,POLD1,POLE,RRM2,SMO,STAT5B,TET1,TLX3,TP53,TUBA1A,TUBB2A,TUBB3	28
Organismal Development	Arrest in growth of organism	8.14e-06			ABCA1,ACACA,ACVR2B,ACVRL1,APH1A,CENPJ,EHMT2,EZH2,FKTN,GATAD2A,GRK2,HSP90B1,KDM1A,LAMTOR1,LDB1,MYCN,NASP,NELFB,NOTCH1,PARP1,PLCG1,RDH10,SMARCA4,SNX1,SOX11,TP53,TXNRD1,UHRF1,WLS	29
Cancer,Organismal Injury and Abnormalities	Serous neoplasm	8.65e-06			ABL1,AKAP2,AMOTL1,APC,AQP1,ATP1B1,AXIN2,B2M,BCLAF1,BCR,BLM,C7,CALCOCO2,CDH11,CHD4,CLASP1,CLUH,COL18A1,CRKL,DCHS1,DCLK1,DIP2B,DPT,EEF1A2,EGFLAM,EHMT2,EIF4A2,ELAVL3,ENOX1,ETV4,EXO1,EXTL3,F2R,FAM110B,FAM171A1,FAM69A,FARP1,FBLN1,FBXO21,FUBP1,GLDC,GPR161,GTF2IRD1,HDAC7,HDHD2,HSD17B12,HSP90B1,HYAL2,IGFBP2,INA,ITGB8,KDM2B,KDM4B,KIT,KLHL25,LDLRAD3,LUM,MFAP4,MGLL,MYBL2,MYLK,MYO10,NCK2,NEDD4L,NF2,NOTCH1,NR…	117
Cell Cycle	Arrest in interphase of fibroblasts	8.69e-06			BLM,CCND1,CDC25C,DUSP4,E2F1,E2F2,GADD45A,MYBL2,PARP1,SMARCA4,TP53	11
Nervous System Development and Function,Organ Morphology,Organismal Development	Morphology of forebrain	8.9e-06			ALK,APBB2,ARHGAP5,ARL6,ASCL1,B2M,B4GALT2,BAG6,BRSK1,BRSK2,CDK5R1,COL18A1,DCLK1,DRAXIN,EFNA2,FOXO3,GAP43,JUN,KLF7,LLGL1,MARCKSL1,MRPS16,MSI1,MYH10,NDST1,PLXNB2,POU3F2,POU4F1,PTPRS,ROBO1,RTN4R,SEMA7A,SHISA2,SMARCC1,SOX11,SS18L1,ST8SIA4,TCOF1,TTL,VAMP7	40
Cancer,Organismal Injury and Abnormalities	Pediatric cancer	9.97e-06			ABL1,ACTG1,BIRC5,CCND1,DDC,F2R,FGFR1,GABRP,H3F3A/H3F3B,HDAC2,HSP90B1,JUN,KIT,MYB,NOTCH1,NR3C1,PAX5,POLD1,POLE,RET,RRM2,TP53,TUBA1A,TUBB2A,TUBB3,TXNRD1	26
Cancer,Hematological Disease,Immunological Disease,Organismal Injury and Abnormalities	Recurrent leukemia	1.07e-05			ABL1,ACTG1,ALK,CCND1,CSK,FGFR1,IDH2,KIT,LYN,NOTCH1,NR3C1,POLD1,POLE,RET,RRM2,TP53,TUBA1A,TUBB2A,TUBB3,TXNRD1	20
Cancer,Hematological Disease,Immunological Disease,Organismal Injury and Abnormalities	Blast crisis phase chronic myeloid leukemia	1.11e-05			ABL1,BCR,CSK,IDH2,KIT,LYN,POLD1,POLE,RET,RRM2,SMARCB1,TP53	12

## Sheet: Sheet2
Proliferation of neuronal cells	8.69e-22	-2.845		-21.061
Growth of neurites	3.33e-20	-2.53		-19.4776
Cell proliferation of tumor cell lines	7.26e-20	-3.742		-19.1391
Invasion of tumor cell lines	7.42e-12	-3.165		-11.1296
Growth of tumor	2.03e-11	-3.289		-10.6925
Branching of neurites	5.9e-11	-2.111		-10.2291
Cell survival	2.04e-09	-4.448		-8.69037
Necrosis of tumor	1.54e-08	-2.044		-7.81248
Proliferation of cancer cells	7.05e-07	-2.016		-6.15181
Cell viability of tumor cell lines	7.75e-07	-4.425		-6.1107
