# Supplementary material for: Lineage specific transcription factor waves reprogram neuroblastoma from self-renewal to differentiation
Source: Nat Commun. 2024 Apr 23;15:3432. doi: 10.1038/s41467-024-47166-y (PMC11039666; doi:10.1038/s41467-024-47166-y)
Supplement: Supplementary file 12 — Supplementary Data 9 [file 41467_2024_47166_MOESM12_ESM.xlsx]

## Sheet: metadate.typecount
Tumor type	number of cell lines
Bile Duct Cancer	31
Bladder Cancer	30
Bone Cancer	29
Brain Cancer	78
Breast Cancer	45
Cervical Cancer	15
Colon/Colorectal Cancer	54
Endometrial/Uterine Cancer	34
Engineered	6
Esophageal Cancer	32
Eye Cancer	8
FN Rhabdomyosarcoma	5
FP Rhabdomyosarcoma	6
Gallbladder Cancer	6
Gastric Cancer	34
Head and Neck Cancer	68
Kidney Cancer	29
Leukemia	58
Liposarcoma	8
Liver Cancer	22
Lung Cancer	130
Lymphoma	35
Myeloma	21
Neuroblastoma	34
Non-Cancerous	3
Osteosarcoma	10
Ovarian Cancer	58
Pancreatic Cancer	46
Prostate Cancer	8
Rhabdoid	14
Sarcoma	13
Skin Cancer	70
Teratoma	1
Thyroid Cancer	13
