# Supplementary material for: Lineage specific transcription factor waves reprogram neuroblastoma from self-renewal to differentiation
Source: Nat Commun. 2024 Apr 23;15:3432. doi: 10.1038/s41467-024-47166-y (PMC11039666; doi:10.1038/s41467-024-47166-y)
Supplement: Supplementary file 14 — Source Data [file 41467_2024_47166_MOESM14_ESM.xlsx]

## Sheet: Fig1
GATA3 ChIP-qPCR
	Ctrl				RA
LMO1	0.93707	0.977693	1.08524		0.128962	0.27486	0.0209419
GAPDH	0.0262759	0.0466806	0.0336692		0.0283343	0.0309634	0.0299754
RNA-seq
	Control_2D_R1	Control_2D_R2	Control_2D_R3	RA_2D_R1	RA_2D_R2	RA_2D_R3	RA_4D_R1	RA_4D_R2	RA_4D_R3	RA_8D_R1	RA_8D_R2	RA_8D_R3
LMO1	372.749	456.931	475.837	260.398	305.603	319.327	238.905	288.703	355.569	335.042	314.278	397.949
log2 FC	0	0	0	-0.517486	-0.58032	-0.575431	-0.641768	-0.662393	-0.420338	-0.153863	-0.539935	-0.257883

## Sheet: Fig2
RNA-seq Log2(normalized counts)
	Control_2D_R1	Control_2D_R2	Control_2D_R3	RA_2D_R1	RA_2D_R2	RA_2D_R3	RA_4D_R1	RA_4D_R2	RA_4D_R3	RA_8D_R1	RA_8D_R2	RA_8D_R3
CREB3L2	10.3263	9.13928	9.20301	10.5517	9.46341	9.35284	10.9199	9.83222	9.7855	10.5482	9.58804	9.68455
EGR3	3.6717	1.63944	3.38775	6.51237	5.27462	4.92657	6.40696	5.36247	5.70082	5.32931	4.9147	4.82657
ETS1	11.7344	11.5588	11.4409	12.7349	12.5627	12.4477	12.3187	12.1503	11.971	11.5599	10.8838	11.0777
EVX2	4.75916	4.44679	5.81659	6.92148	6.43609	6.63284	6.92375	6.57398	6.79245	7.20377	7.52275	7.10565
GATA2	12.3245	12.4567	12.4108	13.1045	12.9946	12.8631	12.9984	13.3611	13.2025	13.1021	13.354	13.1492
GATA3	11.3477	11.0382	11.0008	11.1052	10.6669	10.6086	11.2711	10.7058	10.9574	10.9143	10.3334	10.7446
HEY1	10.0576	10.3201	9.77874	11.975	12.4147	11.852	11.2945	11.4518	10.9109	10.7627	10.5962	10.4064
HIF1A	11.9208	11.9175	11.9236	12.6274	12.5245	12.7694	12.2752	12.288	12.3905	11.9578	11.748	12.1136
ID2	11.9885	12.0702	11.9194	11.588	11.4953	11.2518	10.8223	10.9437	10.6979	10.4334	10.7695	10.3363
KLF12	11.3971	10.8546	10.6795	12.176	11.7912	11.7982	12.1627	11.7632	11.7634	11.5149	11.5108	11.5018
KLF9	7.74851	7.34909	7.52651	6.43961	6.34862	6.07096	6.68837	6.41223	6.30924	7.351	6.4683	6.92845
MEF2D	7.84162	7.60906	7.73716	8.43961	8.14564	8.20221	8.88045	8.56025	8.59663	8.71954	8.46433	8.53511
MYCN	16.3648	16.7086	16.1606	13.2286	13.116	13.2188	13.2301	12.6427	13.3699	14.2214	13.3711	13.7288
MZF1	7.25666	7.57017	8.0967	7.63691	7.8659	8.14625	7.89239	8.10701	8.35128	8.07933	8.35283	8.2892
NFIA	10.8812	10.1366	10.0059	11.7205	11.1365	11.2762	11.5892	11.087	11.2468	10.9854	10.422	10.8227
NFIB	12.5413	11.9617	11.8434	12.7058	12.1869	12.1086	12.8949	12.3169	12.288	12.5526	12.084	12.2266
PHOX2A	10.1229	10.3537	10.4262	12.0074	11.9791	11.6027	11.9057	12.2664	12.2354	11.6767	11.8975	11.9246
PPARG	6.28641	5.44679	5.14674	9.56747	9.5832	9.0118	9.28244	9.21258	8.54157	8.35637	8.91179	8.23721
RELA	8.64324	8.78239	8.91131	8.88541	9.0435	8.88322	8.90816	8.92833	9.20471	8.69005	8.75817	8.77736
RFX1	6.6717	7.15251	6.69854	7.30955	7.2066	6.8182	7.61341	6.6064	7.19635	7.06627	6.87937	6.83534
RORB	10.4332	10.2356	10.0656	8.79109	8.59275	8.43687	8.1193	7.80105	7.45658	7.64246	7.29143	6.90365
RXRA	8.68851	8.82596	8.7453	8.22549	8.34411	8.20612	8.49834	8.88273	8.70966	8.71954	8.85533	8.66869
SMAD5	12.1063	11.9885	11.8208	12.1647	12.1417	12.1652	12.3135	12.2715	11.9627	12.1974	11.9212	11.9256
SMAD9	12.1016	11.9459	11.8685	12.5471	12.3276	12.1252	12.4263	12.1739	11.8668	12.2435	12.0463	11.7178
SNAI1	8.4596	8.33988	7.76946	10.5689	10.8971	10.3466	8.6086	8.90245	8.809	7.41419	8.15527	7.43481
SOX11	14.7245	14.3977	14.3696	14.3491	13.9244	14.2383	14.1093	13.8522	14.2521	13.648	13.0256	13.6575
SOX21	8.21086	8.15251	7.15491	8.26813	8.2066	7.58554	8.11251	7.70451	6.96975	6.41419	5.54547	5.46902
SOX4	13.1867	12.7185	12.7255	14.4992	14.0573	13.9249	14.3545	14.1079	14.1054	13.887	13.717	13.764
TBX2	9.54206	9.4208	9.04266	10.6206	10.5765	10.3625	9.92569	9.63811	10.1795	8.09869	8.14042	8.90781
TBX3	13.881	13.7193	13.4663	14.6982	14.38	14.2185	14.5339	14.5182	14.3471	14.3189	14.4605	14.2357
TSHZ3	9.44977	8.97632	9.06017	11.4161	11.2549	11.1268	11.0937	11.0933	11.0007	10.2333	10.1905	10.2471
TWIST1	10.9536	11.2603	11.1539	11.276	11.3242	10.9194	10.8583	11.0789	10.789	10.6113	10.4055	10.1299
ZNF48	9.62589	10.1192	10.1792	9.80563	10.1853	10.3808	9.78547	10.158	10.4139	9.52332	9.95628	10.0227
ZNF536	10.4951	10.5067	10.5131	10.9259	10.8007	10.8635	11.287	11.4703	11.4697	11.2435	11.5586	11.5069
ZNF557	9.44977	9.35139	9.32936	9.3922	9.54633	9.54438	9.38177	9.71817	9.46008	9.26219	9.86439	9.49

## Sheet: Fig4
RNA-seq
		Control_2D_R1	Control_2D_R2	Control_2D_R3	RA_2D_R1	RA_2D_R2	RA_2D_R3	RA_4D_R1	RA_4D_R2	RA_4D_R3	RA_8D_R1	RA_8D_R2	RA_8D_R3
	SOX4	9323.51	6739.74	6772.82	23157.5	17047.5	15552.6	20947.9	17656.3	17625.8	15150	13465.3	13911.6
	log2 FC	0	0	0	1.31253	1.3388	1.19933	1.16786	1.38942	1.37986	0.700373	0.998483	1.03846
H3K9me3 ChIP-qPCR
			sgEV			sgSE
	SOX4 Region SE.1		56.33	51.06	50.4	234.68	200.25	294.29
	SOX4 Region SE.3		1.63	1.54	1.64	24.94	23.98	22.91
RT-qPCR after dCas9-KRAB
	EV RA- 2D			EV RA+ 2D			SE.1 RA- 2D			SE.1 RA+ 2D			SE.3 RA- 2D			SE.3 RA+ 2D
SOX4	1.1597	0.9243	0.9329	3.9127	3.7255	4.0336	0.9565	0.8934	0.8698	2.3059	2.0286	1.9976	1.1557	1.0532	1.1456	1.9737	2.1481	2.1426
DPYSL3	1.0668	0.9622	0.9743	3.7385	3.8621	4.1684	0.9105	0.9175	0.8342	2.3478	2.8443	2.1164	0.7599	0.8309	0.9146	2.1298	2.0478	2.6335
TUBB3	0.9271	0.9857	1.0943	2.8157	2.9192	2.676	0.8752	0.9421	1.0829	1.5311	1.5286	1.5316	1.2094	1.1764	1.253	1.5373	1.6573	1.7484

## Sheet: Fig5
	Biological Rep 1	Biological Rep 2	Biological Rep 3		Biological Rep 1	Biological Rep 2	Biological Rep 3
		no dox				with dox
SOX4 expression
EtOH (-)	1	1	1	EtOH (+)	0.53859	0.43754	0.47376
1.7uM (-)	5.76216	4.2543	2.4569	1.7uM (+)	2.00622	1.78322	0.94527
5uM (-)	7.58912	5.29178	3.80388	5uM (+)	2.94958	1.72147	1.39608
DPYSL3 expression
EtOH (-)	1	1	1	EtOH (+)	0.88683	0.88051	0.88909
1.7uM (-)	5.79993	3.18463	2.92408	1.7uM (+)	3.45186	2.45696	2.01016
5uM (-)	8.27822	4.32236	5.35139	5uM (+)	5.83165	2.95705	3.39587
TUBB3 expression
EtOH (-)	1	1	1	EtOH (+)	0.81074	0.79904	0.69647
1.7uM (-)	2.7821	2.87418	2.04666	1.7uM (+)	1.36386	1.85734	1.33554
5uM (-)	3.50621	3.79961	3.34415	5uM (+)	2.28196	1.89723	2.07508

## Sheet: Fig6
SOX11 SE ChIP-qPCR
H3K27ac
	sgEV			sgSE
Region SE.1	4.13	4.32	4.21	2.11	2.95	1.93
Region SE.2	9.78	8.77	8.68	5.43	4.97	5.7
Region SE.3	1.42	1.32	2.42	0.39	1.9	0.34
H3K9me3
	sgEV			sgSE
Region SE.1	1	0.54	0.65	85.56	87.66	84.41
Region SE.2	0.88	0.88	0.99	48.66	49.62	49.91
Region SE.3	0.55	2.26	1.52	14.88	14.49	15.07

## Sheet: Fig7
Tumor weights (g)
shCTRL	shSOX11-#3	shSOX11-#4
3.585	0.45	0.465
3.749	0.743	0.563
3.354	0.298	0.881
3.165	0.131	1.641
2.48	1.701	1.978
4.91	0.677	1.663
3.339	0.678	1.31
5.68	0.119	2.518
5.6	1.541	1.08
5.048	0.323	2.167
RT-qPCR of SOX11 expression
siControl	siSOX11#10	siSOX11#12
1	0.13772	0.24386
1	0.09279	0.13117
1	0.10949	0.09898
Cell growth, percent confluence
Kelly cells	siControl	siSOX11#10	siSOX11#12
	73.7169	52.6673	50.5592
	80.0681	58.9785	57.7329
	82.2385	60.8914	60.3274
KCNR cells
	72.9872	54.0944	46.4421
	74.3594	54.7775	47.5087
	77.547	56.8569	51.7587
LAN5 cells
	87.49	55.17	69.04
	88.67	57.6	71.64
	90.31	59.24	73.79
NGP cells
	88.1953	70.9696	86.0977
	91.0091	74.1916	88.2798
	92.438	77.0507	89.6273
IMR32 cells
	88.3426	60.5203	70.596
	89.638	61.5269	69.6003
	90.22	62.3786	70.5127
SY5Y cells
	69.5327	69.8131	71.9436
	74.365	74.5729	75.8888
	78.3486	78.7498	79.3039

## Sheet: UncroppedWesterns
Uncropped western blots from Figure 5g:
SOX4:
GAPDH:
Related to Figure 7b:
SOX11
GAPDH
Uncropped western blots related to Figure 7g:
GAPDH:
SOX11:
MYCN:
PHOX2B:
GATA3:
TWIST1:
ISL1:
HAND2:
